# Supplementary material for: NRF2 Activation Restores Disease Related Metabolic Deficiencies in Olfactory Neurosphere-Derived Cells from Patients with Sporadic Parkinson's Disease
Source: PLoS One. 2011 Jul 1;6(7):e21907. doi: 10.1371/journal.pone.0021907 (PMC3128624; doi:10.1371/journal.pone.0021907)
Supplement: Table S2 — Gene expression changes in Control and PD-derived hONS cell lines. (XLS) [file pone.0021907.s008.xls]

## Sheet: Sheet1
Supplementary Table 2 to accompany:
NRF2 Activation Restores Disease Related Metabolic Deficiencies in Olfactory Neurosphere-derived Cells from Patients with Sporadic Parkinson’s Disease
Anthony L Cook, Alejandra M Vitale, Sugandha Ravishankar, Nicholas Matigian, Greg T Sutherland, Jiangou Shan, Ratneswary Sutharsan, Chris Perry, Peter A Silburn, George D Mellick, Murray Whitelaw, Christine A Wells , Alan Mackay-Sim and Stephen A Wood*
*Corresponding author: s.wood@griffith.edu.au
	Gene symbol	Fold change PD hONS L-SUL Vs Vehicle Treatment	ANOVA p-value PD hONS L-SUL Vs Vehicle Treatment	Fold change Control hONS L-SUL Vs Vehicle Treatment	ANOVA p-value controls hONS L-SUL Vs Vehicle Treatment	Gene Name	Illumina Probe_Id	Probe Sequence	Accession
Common effect of L-SUL treatment
2760274	LOC441282	6.91	1.93e-05	10.08	8.8e-15	Homo sapiens similar to aldo-keto reductase family 1, member B10 (LOC441282), mRNA.	ILMN_2278335	GGCAACCATACTCAGCTTCAACAGAAACTGGAGGGCCTTTGACTTCAAGG	NM_001080538.1
5310646	AKR1B10	6.03	8.01e-05	11.4	4.83e-11	Homo sapiens aldo-keto reductase family 1, member B10 (aldose reductase) (AKR1B10), mRNA.	ILMN_1672148	CTGGAGGGCCTGTAACGTGTTGCAATCCTCTCATTTGGAAGACTATCCCT	NM_020299.3
620202	OSGIN1	4.23	3.44e-06	6.42	3.53e-14	Homo sapiens oxidative stress induced growth inhibitor 1 (OSGIN1), transcript variant 2, mRNA.	ILMN_2319588	TGCTAAGGAAGGAGACCAGGAAGCCACCCTAACACTCGGCCAGACCCGCT	NM_182980.2
2120037	PIR	3.55	0.00352	4.3	1.54e-08	Homo sapiens pirin (iron-binding nuclear protein) (PIR), transcript variant 2, mRNA.	ILMN_1761247	GAGAACAAGGATCCCAAGAGAAGCCACTTTGTCTTAATTGCTGGGGAGCC	NM_001018109.1
1770402	PIR	3.2	0.0163	4.66	4.63e-08	Homo sapiens pirin (iron-binding nuclear protein) (PIR), transcript variant 2, mRNA.	ILMN_2383383	GTGGGTTAATTTGAGGAGCTCAGAGAAGATGGTGGAGCCTCAGTACCAGG	NM_001018109.1
5340129	AKR1C2	3.18	0.00584	4.47	0.00051	Homo sapiens aldo-keto reductase family 1, member C2 (dihydrodiol dehydrogenase 2; bile acid binding protein; 3-alpha hydroxysteroid dehydrogenase, type III) (AKR1C2), transcript variant 1, mRNA. XM_943424 XM_943425 XM_943427	ILMN_2412336	CCTGCTTGGCGACTTCAGTAAGCTACAGCTAAGCCCATCGGCCGGAAAAG	NM_001354.4
990300	CALCRL	2.95	0.00207	2.79	0.00538	Homo sapiens calcitonin receptor-like (CALCRL), mRNA.	ILMN_1758281	CCTTGTCAACCTCTTCCTGTCTTACCAAACAGTGGGAGGGAATTCCTAGC	NM_005795.4
2470131	TREML3	2.9	0.00596	4.53	4.17e-08	PREDICTED: Homo sapiens triggering receptor expressed on myeloid cells-like 3 (TREML3), mRNA.	ILMN_1738220	CCAGGATGCCTCACATTTTCCCTGTTTGTTAGTGGTCTACCCGAGAGTCC	XM_929970.2
3120598	AKR1C4	2.86	0.00162	3.25	3.28e-05	Homo sapiens aldo-keto reductase family 1, member C4 (chlordecone reductase; 3-alpha hydroxysteroid dehydrogenase, type I; dihydrodiol dehydrogenase 4) (AKR1C4), mRNA.	ILMN_1687757	TTATACAATAATGAGGAGCAGGTTGGACTGGCCATCCGAAGCAAGATTGC	NM_001818.2
1050242	ANXA10	2.83	0.0171	3.72	7.32e-05	Homo sapiens annexin A10 (ANXA10), mRNA.	ILMN_1699421	ACTGCTTGCCATCTGTGCTGGTGATGCTGAGGACTACTAAAATGAAGAGG	NM_007193.3
4260017	CDK5RAP2	2.75	2.17e-05	3.93	9.08e-14	Homo sapiens CDK5 regulatory subunit associated protein 2 (CDK5RAP2), transcript variant 2, mRNA.	ILMN_2415529	CTGGGAACAAAGGGTCCACACCCAGCACCACTGAGCAAGTTTGTGAGCAG	NM_001011649.1
2750128	SLC7A11	2.62	0.0273	4.34	1.85e-09	Homo sapiens solute carrier family 7, (cationic amino acid transporter, y+ system) member 11 (SLC7A11), mRNA.	ILMN_1655229	CAGGGATTGGCTTCGTCATCACTCTGACTGGAGTCCCTGCGTATTATCTC	NM_014331.3
5130594	WDR81	2.32	0.00648	1.85	0.00957	Homo sapiens WD repeat domain 81 (WDR81), mRNA.	ILMN_1805863	AAGGCTGGCCGTGGTCCAGGAGTTAAGGGCTTGGGTCTGGGGTTTAAGTG	NM_152348.1
2370241	TRIM16	2.31	0.00195	2.33	1.08e-05	Homo sapiens tripartite motif-containing 16 (TRIM16), mRNA.	ILMN_1661220	TGCATCTGCCAGGACTGTTGCCAGGAGCACAGTGGCCACACCATAGTCTC	NM_006470.3
780452	NQO1	2.3	0.0232	2.9	1.22e-12	Homo sapiens NAD(P)H dehydrogenase, quinone 1 (NQO1), transcript variant 1, mRNA.	ILMN_2354953	ACTGCCCTCTTGTGGTGCATTGAAAGAAGAGATGAGAAATGATGAAAAGG	NM_000903.2
7570671	UNKL	2.29	2.12e-07	2.07	4.77e-11	Homo sapiens unkempt homolog (Drosophila)-like (UNKL), transcript variant 1, mRNA.	ILMN_1692826	TCTGTGCGCCTGCGCCTCGGAGAGCAAGTGAAGGAGCATCATGGGTTTTG	NM_023076.3
3780717	SRXN1	2.25	0.000117	2.93	2.4e-15	Homo sapiens sulfiredoxin 1 homolog (S. cerevisiae) (SRXN1), mRNA.	ILMN_1804822	GGCAGGCCTTGTTCTCACTGCCCTCTAAGGGAACTTGGTCACTCGGCACT	NM_080725.1
4010086	OKL38	2.22	0.00187	3.48	3.64e-10	Homo sapiens pregnancy-induced growth inhibitor (OKL38), transcript variant 1, mRNA.	ILMN_1795963	CTGCGCCTTCCAGAAGCAGGTCCCAAATAAAGCCAGTGCCCACCTGAAAA	NM_013370.2
2320133	TXNRD1	2.22	0.000362	2.28	1.08e-11	Homo sapiens thioredoxin reductase 1 (TXNRD1), transcript variant 4, mRNA.	ILMN_2324421	GCATGGAAGGGATAGTTTGGCTCCCTTGGAGGCTATGTAGGCTTGTCCCG	NM_182743.1
6900563	EPHX1	2.18	0.000222	2.33	5.54e-07	Homo sapiens epoxide hydrolase 1, microsomal (xenobiotic) (EPHX1), mRNA.	ILMN_1701025	CTCCTATTCCTACATGGTTCGTGGGGGCCACTTTGCGGCCTTTGAGGAGC	NM_000120.2
5080615	IL16	2.16	0.000791	1.9	0.00292	Homo sapiens interleukin 16 (lymphocyte chemoattractant factor) (IL16), transcript variant 2, mRNA.	ILMN_1813572	GCCCAAGGGAAAGAAAAGGAAGGCTCTTCTCCCCAGAGTTCCCCATGCAG	NM_172217.2
4480053	GCLM	2.15	0.00054	2.56	2.12e-11	Homo sapiens glutamate-cysteine ligase, modifier subunit (GCLM), mRNA.	ILMN_2225974	ATGTGAAATCTGCCCGGGCACACCTCATGCCTGTAATCCCAGCACTCTGG	NM_002061.2
2900162	TMEM155	2.12	0.0137	3.33	6.42e-05	Homo sapiens transmembrane protein 155 (TMEM155), mRNA.	ILMN_1809947	GGGAGAGGTGTGGGTCAGTCATGGGCTTGGTATCCCCTGGTCTTCACTAT	NM_152399.2
4780411	LRP8	2.11	0.000136	2.5	1.58e-10	Homo sapiens low density lipoprotein receptor-related protein 8, apolipoprotein e receptor (LRP8), transcript variant 3, mRNA.	ILMN_1677765	GAGACGTTTCCAGATCAGCCCAAGTTTACTATAGAGACTGGCCCAGGCAC	NM_017522.3
270615	ABCC3	2.1	0.000709	2.67	7.35e-09	Homo sapiens ATP-binding cassette, sub-family C (CFTR/MRP), member 3 (ABCC3), mRNA.	ILMN_1677814	ACTAGTCCCCCGGTCTCCCGATTCCCAACTGAGTGTTATTTGCACACTGC	NM_003786.2
4070300	PANX2	2.1	8.51e-05	3.09	1.02e-07	Homo sapiens pannexin 2 (PANX2), mRNA.	ILMN_1694810	CCTCAGCCATGGAGACCATGTCATGCAGAATTAACAAGGTAGCACCGAGC	NM_052839.2
1740193	TRIM16	2.06	0.0202	3.19	2.36e-07	Homo sapiens tripartite motif-containing 16 (TRIM16), mRNA.	ILMN_2339234	AGGACTGTTGCCAGGAGCACAGTGGCCACACCATAGTCTCCCTGGATGCA	NM_006470.3
7210632	AKR1C3	2.06	0.00157	2.27	1.07e-05	Homo sapiens aldo-keto reductase family 1, member C3 (3-alpha hydroxysteroid dehydrogenase, type II) (AKR1C3), mRNA.	ILMN_1713124	GCCGGTGACTGGACATATCACCTCTACTTAAATCCGTCCTGTTTAGCGAC	NM_003739.4
730286	TXNRD1	2.03	0.000594	2.2	4.48e-14	Homo sapiens thioredoxin reductase 1 (TXNRD1), transcript variant 5, mRNA.	ILMN_1717056	AGGGAACCCATGCATCTGCCTGGCATTTAGGCAGCAGAGCCCCTGACCGT	NM_001093771.1
7380102	SMC4	2.02	0.0173	2.24	0.0114	Homo sapiens structural maintenance of chromosomes 4 (SMC4), transcript variant 2, mRNA.	ILMN_2251804	ATTTTCGAGTGAAGGACCCGGAGCCGAAACACCGGTAGGAGCGGGGAGGT	NM_001002800.1
5960376	FAM20C	1.99	0.00121	1.81	4.71e-05	Homo sapiens family with sequence similarity 20, member C (FAM20C), mRNA.	ILMN_1683165	GGAGGCGGCCGTGGACTCCTATCCCAACTGGCTCAAGTTCCACATTGGTA	NM_020223.2
1470324	POPDC3	1.97	5.19e-06	1.81	1.02e-05	Homo sapiens popeye domain containing 3 (POPDC3), mRNA.	ILMN_1652244	CAGCCTGAGGGTGGGTTGCTACTGTCCACATAGGCATTTCCGGAATTCAC	NM_022361.3
3710097	NFIC	1.96	0.0027	1.38	0.0331	Homo sapiens nuclear factor I/C (CCAAT-binding transcription factor) (NFIC), transcript variant 1, mRNA.	ILMN_2329263	AAGCCCCTCCCAAAGCGCCGGCCGACTCGCTGTCTCGCTGGGGACTCTTT	NM_005597.2
7320592	MARK2	1.95	4.29e-05	1.92	0.000196	Homo sapiens MAP/microtubule affinity-regulating kinase 2 (MARK2), transcript variant 2, mRNA.	ILMN_2413572	GAACAGCTGCCAGAGCGAGCTGCATGAGAAGTACATGCTGCTGTGCATGC	NM_004954.3
2450592	ANGPTL4	1.94	0.0253	1.57	0.00793	Homo sapiens angiopoietin-like 4 (ANGPTL4), transcript variant 3, mRNA.	ILMN_2386444	GACAGAGAAGAAGACCACGACTGGAGAAGCCCCCTTTCTGAGTGCAGGGG	NM_001039667.1
270612	AIFM2	1.94	0.00194	1.89	0.000546	Homo sapiens apoptosis-inducing factor, mitochondrion-associated, 2 (AIFM2), nuclear gene encoding mitochondrial protein, mRNA.	ILMN_1712639	TTCTCAGGCCATCCCGTTGGGGCTGTCGCCCAGGCCTAAGTGAGTCGTGT	NM_032797.4
3360066	ANGPT1	1.93	0.00171	2.11	1.46e-06	Homo sapiens angiopoietin 1 (ANGPT1), mRNA.	ILMN_2086890	GGGCCTCCTCTCATAAAAGAGACAGTTGTTGGCAAGGTAGCAATACCAGT	NM_001146.3
430465	G6PD	1.93	0.000118	2.33	1.25e-14	Homo sapiens glucose-6-phosphate dehydrogenase (G6PD), transcript variant 1, mRNA.	ILMN_1697559	CCCATTCGTCTGTCCCAGAGCTTATTGGCCACTGGGTCTCACTCCTGAGT	NM_000402.3
5690228	CDK5RAP2	1.91	0.000913	2.7	6.02e-09	Homo sapiens CDK5 regulatory subunit associated protein 2 (CDK5RAP2), transcript variant 1, mRNA.	ILMN_1655990	AGTTGAGGCTGTGCGCCTTGGTGGGCTTCACGTCTTCCCCTGGATTTGCT	NM_018249.4
1980039	NEIL3	1.9	0.0368	2.54	4.57e-05	Homo sapiens nei endonuclease VIII-like 3 (E. coli) (NEIL3), mRNA.	ILMN_1757697	TGGGCAGATTTGTCCTTCCCATTCTGCAACCATGGCAAGCGTTCCACCAT	NM_018248.1
1050209	C13ORF31	1.9	0.0301	1.69	0.00472	Homo sapiens chromosome 13 open reading frame 31 (C13orf31), mRNA.	ILMN_1693431	CTAGAGAGAGAAGGGTGTGGGCATGAGTTAGGGCTGGAAAAACAGGTTGG	NM_153218.1
1990577	GCLM	1.89	0.00023	2.19	1.74e-12	Homo sapiens glutamate-cysteine ligase, modifier subunit (GCLM), mRNA.	ILMN_1788547	AAGCATTCCTGACATTCAAGCGCACGAGTGGGTGCCGCTGTGGCTACTGC	NM_002061.2
580044	ZNF574	1.87	0.00374	1.85	0.000465	Homo sapiens zinc finger protein 574 (ZNF574), mRNA.	ILMN_1790460	CATGGAGACTGCTGTGGAGGCGCTACCCCTGGTGGAAGCCATTGAGATCT	NM_022752.5
7150739	HS.132305	1.86	0.0287	2.1	0.00071	Homo sapiens cDNA FLJ43972 fis, clone TESTI4017961	ILMN_1865441	CCGGTGACCAGCAGCATGTGTTTCCATAGGCATCTTCTCTCAGTACCCCA	AK125960
2060477	AGPAT9	1.86	0.0213	1.81	0.0103	Homo sapiens 1-acylglycerol-3-phosphate O-acyltransferase 9 (AGPAT9), mRNA.	ILMN_1794875	TCCTTGTTTGAATGCTGTAGATCTGTACCTAGTACCCCTCCCATCTACTG	NM_032717.3
840050	LOC90379	1.86	0.00437	1.4	0.0442	Homo sapiens hypothetical protein BC002926 (LOC90379), mRNA.	ILMN_1733859	ACTGAGGAGGGCCAGCTCCGACCAAAGACCTATCACACCAGCCTCAAGGT	NM_138353.2
3120326	ANGPT1	1.86	0.00332	2.04	1.43e-06	Homo sapiens angiopoietin 1 (ANGPT1), mRNA.	ILMN_1677723	ATTCTTGGTGGCTTCTTCATAGCAGGTAAGCCTCTCCTTCTAAAAACTTC	NM_001146.3
2140349	MLL	1.86	0.00228	1.63	0.00332	Homo sapiens myeloid/lymphoid or mixed-lineage leukemia (trithorax homolog, Drosophila) (MLL), mRNA.	ILMN_1668683	TGCTGTACTGTGAGCCCCTCCTCACTCTCTACCAACCCTAAACCCTGAGG	NM_005933.2
4060707	GSTM4	1.85	0.00913	1.46	0.0333	Homo sapiens glutathione S-transferase M4 (GSTM4), transcript variant 1, mRNA.	ILMN_1716979	CTGCTCCGTGCCTCCCGCGCCTGTTGGTTGGAAGTGACGACCTTGAAGAT	NM_000850.3
7210114	FCGR3B	1.84	0.00599	1.65	0.0088	Homo sapiens Fc fragment of IgG, low affinity IIIb, receptor (CD16b) (FCGR3B), mRNA.	ILMN_2134453	ACGCTGTGAAACTTTCAAATCCTTCTTCAGTCAGTTCCAATGAGGTGGGG	NM_000570.2
4250017	CDRT1	1.84	0.00231	1.57	0.00405	Homo sapiens CMT1A duplicated region transcript 1 (CDRT1), mRNA.	ILMN_1754658	GCCTGACGTGTCCCTTCTCTTCCTCCGGATCATCAGCGCCTGTGCAAATG	NM_006382.2
4480132	ULK3	1.83	0.00111	2.13	3.62e-05	Homo sapiens unc-51-like kinase 3 (C. elegans) (ULK3), mRNA.	ILMN_1679495	TTGGTCCTCATCTCTCCCACCTCCGTTCCCTCTGGGCCCCACACTAGCCA	NM_001099436.1
290731	POLD1	1.81	0.000134	1.35	0.0203	Homo sapiens polymerase (DNA directed), delta 1, catalytic subunit 125kDa (POLD1), mRNA.	ILMN_1652580	GAGTTCTGCCAGCCCCGGGAGTCTGAGCTGTATCAGAAGGAGGTATCCCA	NM_002691.1
940747	CAMK1G	1.78	0.048	1.91	0.0135	Homo sapiens calcium/calmodulin-dependent protein kinase IG (CAMK1G), mRNA.	ILMN_1804339	GGCCCTTCTCCCTGCCTCAATCTAAAAGCAGTGCCACACCCTCCAAAGTG	NM_020439.2
5720156	SF1	1.78	0.00949	1.58	0.00788	Homo sapiens splicing factor 1 (SF1), transcript variant 1, mRNA.	ILMN_1712560	AGCTTGGGCTCTCCTGGCGCCCCGTAGCATCGAGTGTCTTCTTTGTCTTC	NM_004630.2
4860646	FAM20C	1.78	3.58e-06	1.57	0.000819	Homo sapiens family with sequence similarity 20, member C (FAM20C), mRNA.	ILMN_1712684	CTCAAGGCCAAGCTCACCCCTCAAGTGCTCTCACACTCGGGACCTAATTC	NM_020223.2
6180148	MAFG	1.77	1.12e-05	1.73	1.64e-09	Homo sapiens v-maf musculoaponeurotic fibrosarcoma oncogene homolog G (avian) (MAFG), transcript variant 2, mRNA.	ILMN_1692260	TTGCTCTCCTGGCGCTGAGAGGTGGGTCCAAGCAGAGTTGATCAGTCCCT	NM_032711.2
1980400	LIMK1	1.76	0.0105	2.03	4.3e-05	Homo sapiens LIM domain kinase 1 (LIMK1), transcript variant dLIMK, mRNA.	ILMN_1797362	AGTGAGAGGATAGGCACAGTGGACCGGGCAGGTGTCCACCAGCAGCTCAG	NM_016735.1
1450403	TMEM129	1.76	0.00363	1.38	0.0385	Homo sapiens transmembrane protein 129 (TMEM129), mRNA.	ILMN_1663033	CCTGACACAGGTGTGGCTACTGGAGGGGCCTTCATACCTGCGGCCCCAAA	NM_138385.2
1090132	PARP10	1.73	0.0414	1.94	0.00171	PREDICTED: Homo sapiens poly (ADP-ribose) polymerase family, member 10 (PARP10), mRNA.	ILMN_1721411	GATGGCCATAAGGCGGTGTTCGTGGCACGGGTGCTGACTGGCGACTACGG	XM_001127571.1
1710408	HS.546148	1.73	0.000272	1.31	0.0469	Homo sapiens cDNA clone IMAGE:5312516	ILMN_1848916	GGCAATGGTAACTCTGCCTAGAACATAGTTGAATGTCCTTGGTTGTCGGT	BC042023
5390161	DUSP5	1.73	6.84e-05	1.69	0.00023	Homo sapiens dual specificity phosphatase 5 (DUSP5), mRNA.	ILMN_1656501	CTCCCTGCCCCTGGAGGTTGTCTTCAAGCTGTGGACTTCTGGGATTTGCA	NM_004419.3
3140750	RBM38	1.72	0.0349	1.8	0.0339	Homo sapiens RNA binding motif protein 38 (RBM38), transcript variant 2, mRNA.	ILMN_2404049	TGCTGTGTGCCAGCCTGAGACGGTTCCTGCCTGTCTTGGGGGTTGGTGGA	NM_183425.1
5360347	NQO1	1.72	0.00186	1.91	5.6e-12	Homo sapiens NAD(P)H dehydrogenase, quinone 1 (NQO1), transcript variant 1, mRNA.	ILMN_1720282	GGCACTGGTGGTTTTTGCTCTCGACAGTATCCACAATAGCTGACGGCTGG	NM_000903.2
5220762	GSR	1.72	0.000564	2.16	2.95e-10	Homo sapiens glutathione reductase (GSR), mRNA.	ILMN_1775182	GAACCAGGAGACACGTGTGGCGGGCAGTGGGACCCATAGATCTTCTGAAA	NM_000637.2
1500187	ABCC1	1.71	0.00291	2.49	2.2e-10	Homo sapiens ATP-binding cassette, sub-family C (CFTR/MRP), member 1 (ABCC1), transcript variant 5, mRNA.	ILMN_1802404	ACCAGCATCTCAGCGCCAGCTCTACCAGTTCTCGTTTTGGGCCAGAGGCA	NM_019900.2
2480037	CMTM8	1.7	0.0196	1.75	0.00139	Homo sapiens CKLF-like MARVEL transmembrane domain containing 8 (CMTM8), mRNA.	ILMN_1710124	GGCGGCCTCATCGTTCTTTGCCTTCCTGGTCACCATCTGCTACGCTGGAA	NM_178868.3
3710437	HS.397465	1.7	0.00409	1.87	2.65e-05	Homo sapiens mRNA; cDNA DKFZp686F1546 (from clone DKFZp686F1546)	ILMN_1912737	GGGCCAGAATCCCCAAGGTTCCCTTTTTTGTTCATCAGGCCCTTCCTGAG	BX538009
4290161	TTC7B	1.69	0.0358	2.27	0.000255	Homo sapiens tetratricopeptide repeat domain 7B (TTC7B), mRNA.	ILMN_1718971	CTTTTCTCCCCACCACCCCTCCTGCCCCACTTTGGCCCAGAAACCAAATG	NM_001010854.1
2810280	SLC6A6	1.69	0.00234	2.03	6.79e-06	Homo sapiens solute carrier family 6 (neurotransmitter transporter, taurine), member 6 (SLC6A6), transcript variant 1, mRNA.	ILMN_1673586	GGAAGTCGTTCCTCAACTCTCCCCAAGGCACCTGTCTCCAATCAGAGCCC	NM_003043.3
6450440	PTGR1	1.69	0.00203	1.8	2.91e-10	Homo sapiens prostaglandin reductase 1 (PTGR1), mRNA.	ILMN_2225537	CGTCTACCGCTGGCAAGGAGATGCCCGCCAAAAAGCTCTGAAGGACTTGC	NM_012212.2
3800228	NFIC	1.68	0.021	1.65	0.00739	Homo sapiens nuclear factor I/C (CCAAT-binding transcription factor) (NFIC), transcript variant 2, mRNA.	ILMN_1814402	CAGCTCAAAATGCCCAGCCACTGCCTTTCTGCTCAGATGCTGGCACCTCC	NM_205843.1
1230289	ADD1	1.68	0.0186	1.84	0.00624	Homo sapiens adducin 1 (alpha) (ADD1), transcript variant 1, mRNA.	ILMN_2356786	TGCCCTAGTTGTGATCAAAGGTAACTCGAGGTGGAGGGTAGCCCTGGGGC	NM_001119.3
3710240	CELSR2	1.67	0.0445	1.59	0.00768	Homo sapiens cadherin, EGF LAG seven-pass G-type receptor 2 (flamingo homolog, Drosophila) (CELSR2), mRNA.	ILMN_1711208	CTGGAGCAGGTGGCTAGAAAAAGAGGCTGTGGGCAGGAAAGAAAGGCTCC	NM_001408.1
840189	SMTN	1.67	0.0326	2.05	0.00312	Homo sapiens smoothelin (SMTN), transcript variant 2, mRNA.	ILMN_2250445	CCAGAAGGGGCTGGTAAAAACCAAAAAGTCCTAACCCCTGCTCGGGGCCC	NM_134269.1
2970176	SCRIB	1.67	0.0102	1.67	0.00167	Homo sapiens scribbled homolog (Drosophila) (SCRIB), transcript variant 2, mRNA.	ILMN_2324029	GAAAACTACAGCAGAAGAGAGCGCAGATGCTGCGGGAGGCGGCAGAGGCT	NM_015356.3
6840561	SMARCC2	1.67	0.0018	1.39	0.0286	Homo sapiens SWI/SNF related, matrix associated, actin dependent regulator of chromatin, subfamily c, member 2 (SMARCC2), transcript variant 1, mRNA.	ILMN_1791770	ACCTAACCTGCCTGTGTCCATGGCGAACCCTCTACATCCTAACCTGCCGG	NM_003075.2
7570348	CDK5RAP2	1.66	0.00319	2.46	4.62e-06	Homo sapiens CDK5 regulatory subunit associated protein 2 (CDK5RAP2), transcript variant 1, mRNA.	ILMN_1725235	CAGGAAGGAGCCCTCACTCTGGCTGTCCAAGCCGTGTCCATCCCTGAGGT	NM_018249.4
2940564	SCAF1	1.66	0.00142	1.37	0.0314	Homo sapiens SR-related CTD-associated factor 1 (SCAF1), mRNA.	ILMN_1694194	CCCTCACCTCTTTGAAACTCTGGACGTATTTATGGCTCCACCTCCCCACC	NM_021228.1
20131	C17ORF65	1.64	0.00898	1.51	0.00221	Homo sapiens chromosome 17 open reading frame 65 (C17orf65), mRNA.	ILMN_1676731	GTCCCTCCCACAGTCTACTCTGTCTCCACCCCAAGGTCTGGTTCTGAATC	NM_178542.3
150600	HS.583642	1.64	0.00658	1.77	0.00692	RST9693 Athersys RAGE Library Homo sapiens cDNA, mRNA sequence	ILMN_1832508	ctcccgtcctctccccactcttgctctcaagcttatactccgtctccctc	BG190619
4830059	FAM20C	1.64	0.00383	2.07	2.86e-05	Homo sapiens family with sequence similarity 20, member C (FAM20C), mRNA.	ILMN_1703009	ATCAACCGGTACGAGCTGTACTCCAGACACAACCCGGCCATCGAGGCCCT	NM_020223.2
7400286	HMGA1	1.64	8.53e-05	1.61	3.5e-05	Homo sapiens high mobility group AT-hook 1 (HMGA1), transcript variant 1, mRNA.	ILMN_2311537	CCCCCCAAGGTTCTGGTTCCATTTTTCCTCTGTTCACAAACTACCTCTGG	NM_145899.1
2970164	EDNRB	1.62	0.0256	1.61	0.00821	Homo sapiens endothelin receptor type B (EDNRB), transcript variant 1, mRNA.	ILMN_1751904	TTGCCTGGTCCTTGTCTTTGCCCTCTGCTGGCTTCCCCTTCACCTCAGCA	NM_000115.1
5310767	LRP5	1.62	0.0112	1.59	0.00131	Homo sapiens low density lipoprotein receptor-related protein 5 (LRP5), mRNA.	ILMN_2075892	ACTACCTGGATTTGAACTCGGACTCAGACCCCTATCCACCCCCACCCACG	NM_002335.2
4610433	ANGPTL4	1.61	0.0309	1.48	0.0399	Homo sapiens angiopoietin-like 4 (ANGPTL4), transcript variant 1, mRNA.	ILMN_1707727	GGGACACAAGCAGGCGCCAATGGTATCTGGGCGGAGCTCACAGAGTTCTT	NM_139314.1
4850470	ITSN1	1.61	0.0289	1.8	0.00358	Homo sapiens intersectin 1 (SH3 domain protein) (ITSN1), transcript variant 1, mRNA.	ILMN_1672741	GTACGACTACACCGCGCAGAATGACGATGAGCTGGCCTTCAACAAGGGCC	NM_003024.2
610563	HOXA6	1.61	0.021	1.86	0.0108	Homo sapiens homeobox A6 (HOXA6), mRNA.	ILMN_1815570	CCCTTGCCCTCGCCTGTTCCCCAACTTTTCTCCCCGCCTGCTCCCATCTG	NM_024014.2
5820471	C14ORF149	1.61	0.000175	1.84	6.3e-08	Homo sapiens chromosome 14 open reading frame 149 (C14orf149), mRNA.	ILMN_1667374	CACTGGCTCAGGAGTGACAGCCCGAATTGCCTTACAGTATCACAAAGGGC	NM_144581.1
6860202	TKT	1.61	1.55e-06	1.65	3.8e-12	Homo sapiens transketolase (Wernicke-Korsakoff syndrome) (TKT), mRNA.	ILMN_1736597	TTATGAAGGTGGCATTGGTGAGGCTGTGTCCAGTGCAGTAGTGGGCGAGC	NM_001064.1
2370450	ASPH	1.6	0.00427	1.9	8.42e-06	Homo sapiens aspartate beta-hydroxylase (ASPH), transcript variant 2, mRNA.	ILMN_2352934	CAAAGCATGGAGGACACAAGAATGGGAGGAAAGGCGGACTCTCAGGAACT	NM_032468.2
3360181	SMTN	1.59	0.0285	1.91	5.74e-05	Homo sapiens smoothelin (SMTN), transcript variant 2, mRNA.	ILMN_2328327	AAGACCTCAGCCTCCCAGGCGCGCAAGGCCATGATTGAGAAGCTGGAGAA	NM_134269.1
3450414	GRIPAP1	1.59	0.0284	1.56	0.0189	Homo sapiens GRIP1 associated protein 1 (GRIPAP1), transcript variant 1, mRNA.	ILMN_1719857	CCTCCTTCAGCTACCGGGAGATCTTGCGGGAAAAGGAGAGCTCGGCTGTT	NM_020137.3
3180253	ELMO2	1.59	0.0224	2.19	2.65e-05	Homo sapiens engulfment and cell motility 2 (ELMO2), transcript variant 2, mRNA.	ILMN_1778168	AGTGATTTTGGTGGCCAGTAAATGCCAGCCATTTCTCAAACCCACCTCGG	NM_182764.1
2900072	PPIF	1.59	0.0213	3.21	6.98e-11	Homo sapiens peptidylprolyl isomerase F (cyclophilin F) (PPIF), nuclear gene encoding mitochondrial protein, mRNA.	ILMN_1809607	CTGAATCCCAGCTCCTCCCCTTAGTGACCCCAAGTCTGTTTCCCTCAGCT	NM_005729.3
3930497	LOC732425	1.59	0.0139	1.68	0.000771	PREDICTED: Homo sapiens similar to Breakpoint cluster region protein (NY-REN-26 antigen) (LOC732425), mRNA.	ILMN_1675482	TGGTCCTTGGAGGTCATGTCCCAGGTCGAGGTGCTGCTGTACTTCTTGCG	XM_001133480.1
3450228	IL17RC	1.59	3.97e-06	1.41	0.000741	Homo sapiens interleukin 17 receptor C (IL17RC), transcript variant 1, mRNA.	ILMN_1798790	CTTTTCCGCACCGTGCCCGTCTTCACACTGCCCTCCCAACTGCCAGACTT	NM_153461.1
2970059	SHMT1	1.58	0.0196	1.66	0.00117	Homo sapiens serine hydroxymethyltransferase 1 (soluble) (SHMT1), transcript variant 2, mRNA.	ILMN_2402463	GTGTATGTTAGTCAAGAGTAAACAAGATGCACCCAGTATGGTGGGAGGGT	NM_148918.1
2190538	C10ORF2	1.58	0.00774	1.83	0.00336	Homo sapiens chromosome 10 open reading frame 2 (C10orf2), mRNA.	ILMN_1701243	GGGTACCAAGCTCCTCTGCTCCCCACTTTGTAGAGCCTAGCATGAGGTGG	NM_021830.3
2340414	HS.568777	1.58	0.00267	1.31	0.0288	AGENCOURT_8210259 NIH_MGC_112 Homo sapiens cDNA clone IMAGE:6258046 5, mRNA sequence	ILMN_1873620	CTGAGGCATCCTGCTGTCATGGGAAGGTCTCCGCCCAAATGTCAGATGCA	BU838786
360270	NAV3	1.58	0.00222	1.69	4.34e-06	Homo sapiens neuron navigator 3 (NAV3), mRNA.	ILMN_1714600	GGACGTGTATTTGGTGCTACTCTCTGTGACCACCAATGGGTCAGTTGCTA	NM_014903.4
2900594	PGD	1.58	0.00182	2.43	1.95e-09	Homo sapiens phosphogluconate dehydrogenase (PGD), mRNA.	ILMN_1794165	CTGCTCCTGTCACCCTCCACGATTCCACAGACCAGGACATTCCATGTGCC	NM_002631.2
6290328	MAFG	1.58	0.00155	1.89	2.25e-08	Homo sapiens v-maf musculoaponeurotic fibrosarcoma oncogene homolog G (avian) (MAFG), transcript variant 1, mRNA.	ILMN_2412761	CCCCTCAATCTGCTAGTCCCTGAAGCCTTTAACCAAACGGGAGTGGGCAC	NM_002359.2
5560110	DLG4	1.58	0.000268	1.24	0.00372	Homo sapiens discs, large homolog 4 (Drosophila) (DLG4), mRNA.	ILMN_1768595	GGCCCCTGCCTTCCACATGCCCCCACCATTTTTCTTTGCCGGTTTGCATG	NM_001365.2
4640064	LTBR	1.58	7.2e-05	1.23	0.0309	Homo sapiens lymphotoxin beta receptor (TNFR superfamily, member 3) (LTBR), mRNA.	ILMN_1667476	AAGGACGTCACGGGCCCCTCTAAAGGATTCGTGGTGCTCATCCCCAAGCT	NM_002342.1
5700717	ORAI1	1.57	0.00156	1.32	0.047	Homo sapiens ORAI calcium release-activated calcium modulator 1 (ORAI1), mRNA.	ILMN_1724148	TAGGCCCATGTGGTCTGGGCCCTTCCAGTGCTTTGGCCTTACGCCCTTCC	NM_032790.2
7160504	GPC1	1.57	0.00155	1.67	5.3e-06	Homo sapiens glypican 1 (GPC1), mRNA.	ILMN_1801516	GGATCAGGAGCCCCCAACACAGGCAAGTCCACCCCATAATAACCCTGCCA	NM_002081.1
6200240	TSC22D4	1.57	0.00133	1.47	0.000521	Homo sapiens TSC22 domain family, member 4 (TSC22D4), mRNA.	ILMN_1721636	CGGCCTTGCGTCAGCCGCCTGCCCCCTCTTCCTATGCAGCTTTAATGTCC	NM_030935.3
4200450	G6PD	1.57	0.000253	1.85	1.02e-12	Homo sapiens glucose-6-phosphate dehydrogenase (G6PD), transcript variant 1, mRNA.	ILMN_2347949	GCAGCTGGGACCCCTCCCAACCTCAATGCCCTGCCATTAAATCCGCAAAC	NM_000402.3
6040754	TALDO1	1.57	0.000155	1.83	8.29e-16	Homo sapiens transaldolase 1 (TALDO1), mRNA.	ILMN_1746588	CTGTGGAGAAGCTCTCTGACGGGATCCGCAAGTTTGCCGCTGATGCAGTG	NM_006755.1
6520594	ARHGEF11	1.56	0.0214	1.46	0.0426	Homo sapiens Rho guanine nucleotide exchange factor (GEF) 11 (ARHGEF11), transcript variant 1, mRNA.	ILMN_2347380	CCTGAAGTGCTGGAGGCAGTTATGGAAGGAGCTGCTTAGGGAAGAGGGGT	NM_014784.2
5550762	BRD4	1.56	0.00987	1.52	0.0187	Homo sapiens bromodomain containing 4 (BRD4), transcript variant long, mRNA.	ILMN_1736981	TTGAACAGACCCCCCGACCCTCCCCCACAAGCCTTTAATTGAGAGCCGCT	NM_058243.1
5890619	ASPH	1.56	0.00559	1.61	9.47e-07	Homo sapiens aspartate beta-hydroxylase (ASPH), transcript variant 1, mRNA.	ILMN_1693771	TAGGAATCTATGATGCTGATGGTGATGGAGATTTTGATGTGGATGATGCC	NM_004318.2
7570356	NOC2L	1.56	0.00225	2.02	3.6e-05	Homo sapiens nucleolar complex associated 2 homolog (S. cerevisiae) (NOC2L), mRNA.	ILMN_1792820	GAGAGGGATACTGAGGCCCCTGAGCACTCGGCATGGGGTGGAAGACGATG	NM_015658.1
580148	CYLN2	1.55	0.00251	1.33	0.00945	Homo sapiens cytoplasmic linker 2 (CYLN2), transcript variant 2, mRNA.	ILMN_1811682	GCCCCATCGGTAGGGGCACCGATTAGTCTACTAACAGCCAGAGGTCCATC	NM_032421.1
70451	WAS	1.55	0.00233	1.34	0.0359	Homo sapiens Wiskott-Aldrich syndrome (eczema-thrombocytopenia) (WAS), mRNA.	ILMN_1760027	TGCTGTTATCCCTGCCTGGTCCTCACACTCACCCAACAATCCCAAGGCCC	NM_000377.1
1400484	LDOC1	1.55	0.00116	1.21	0.0379	Homo sapiens leucine zipper, down-regulated in cancer 1 (LDOC1), mRNA.	ILMN_1788250	CCACATCCCACCTACAGACTACCACCTTTCGAGATCAGGACCAACCTGGA	NM_012317.2
4290440	SIN3B	1.55	0.000561	1.48	0.000521	Homo sapiens SIN3 homolog B, transcription regulator (yeast) (SIN3B), mRNA.	ILMN_1788315	CTAAGAAGGGAACTTGCCATCAAGATTCCTGTACCAGGCCCACGGCCGTC	NM_015260.1
1580202	ZNF598	1.54	0.0205	1.72	0.000203	Homo sapiens zinc finger protein 598 (ZNF598), mRNA.	ILMN_2075820	AAGCCTCTGAGCACCAAGTCCAAGAAGAACAAGAAGAGCGCGTGGCAGGC	NM_178167.2
540274	ZDHHC18	1.54	0.0161	1.49	3.32e-05	Homo sapiens zinc finger, DHHC-type containing 18 (ZDHHC18), mRNA.	ILMN_1668270	TAGATATTGTTCCACCATCCCCCTCCTTGGCCCTTCAAGTGGGCTGAAGC	NM_032283.1
2570332	PTGR1	1.54	0.00773	1.86	9.21e-10	Homo sapiens prostaglandin reductase 1 (PTGR1), mRNA.	ILMN_1704531	GGGCAGATTGCAAAGCTCAAGGGCTGCAAAGTTGTTGGAGCAGTAGGGTC	NM_012212.2
6960332	FOSL1	1.54	5.07e-05	1.53	0.000126	Homo sapiens FOS-like antigen 1 (FOSL1), mRNA.	ILMN_1771841	CACTGCCACACTCTCCATCACCCTCTTCCTGTGATCCACCCAACCCTATC	NM_005438.2
4290132	MGC3196	1.54	2.32e-05	1.17	0.0482	Homo sapiens hypothetical protein MGC3196 (MGC3196), mRNA.	ILMN_2263144	TTCCTTTGAAGCAGGTATCTTGCATGGCCCACCGGGGTGAAGTCCCTGCC	NM_001080501.1
6400369	MAP3K14	1.53	0.0479	1.42	0.0165	Homo sapiens mitogen-activated protein kinase kinase kinase 14 (MAP3K14), mRNA.	ILMN_1724070	AAGAATAGCACCCCCTTCCCCATTGCCCCAGCTTAGCCTCTTCTCCCAGG	NM_003954.2
7400328	ZNF681	1.53	0.0285	-1.56	0.0284	Homo sapiens zinc finger protein 681 (ZNF681), mRNA.	ILMN_2155025	ACCCTACCAATGTGAAAAATGTGGCAAAGCTTTTAACCAGTCCTCAAACC	NM_138286.1
4760102	ATXN2L	1.53	0.00411	1.37	0.0116	Homo sapiens ataxin 2-like (ATXN2L), transcript variant A, mRNA.	ILMN_2271627	ACGGCATTGGAGGAAGGGACAGCTGCTTGGGTTCTAATGCTCCTGCTCTC	NM_007245.2
2900139	FLJ20489	1.53	0.000302	1.71	9.59e-06	Homo sapiens hypothetical protein FLJ20489 (FLJ20489), mRNA.	ILMN_1778144	CCAGCCCTGCGTTTCCATTCTGCCTTCTCAGAGTGCCCTTGCTGCACCCA	NM_017842.1
2640471	RNF24	1.53	9.83e-06	1.35	0.000413	Homo sapiens ring finger protein 24 (RNF24), mRNA.	ILMN_1717809	ATCATTTCCCTCTCCTATGCACCAGTAAGGCCCGTCCAGAGCCCCAGCAG	NM_007219.2
4200754	ST3GAL4	1.53	8.15e-06	1.46	0.000107	Homo sapiens ST3 beta-galactoside alpha-2,3-sialyltransferase 4 (ST3GAL4), mRNA.	ILMN_2204545	AAAAACTTACAGCGATGGCCCCACCAAGGCCTAGACACGGCACTGGCCTC	NM_006278.1
60653	PRR7	1.52	0.0205	1.89	0.00012	Homo sapiens proline rich 7 (synaptic) (PRR7), mRNA.	ILMN_1677509	ACGGAGCTTGGCGTCTGCCGGTCTCCATCCCCTTGTTCGGGAGGACTACA	NM_030567.3
2810367	ABCB6	1.52	0.00371	1.69	4.04e-10	Homo sapiens ATP-binding cassette, sub-family B (MDR/TAP), member 6 (ABCB6), nuclear gene encoding mitochondrial protein, mRNA.	ILMN_2193980	GGCCACTTCCCTCTCAAAGACTAACCCAGAAGGGAATAAGATGTGTCTCC	NM_005689.1
7550110	BAX	1.52	0.0016	1.5	0.00141	Homo sapiens BCL2-associated X protein (BAX), transcript variant beta, mRNA.	ILMN_1683300	GCCTCCACTGCCTCTGGAATTGCTCAAGTTCATTGATGACCCTCTGACCC	NM_004324.3
1110139	C9ORF167	1.52	0.000834	1.37	0.0114	Homo sapiens chromosome 9 open reading frame 167 (C9orf167), mRNA.	ILMN_1813641	AGCGTGGGCCATTCATCCACCTGTCAGTCAACAACACCCGCTGAGCATCG	NM_017723.2
3870706	FURIN	1.52	0.000287	1.48	0.000222	Homo sapiens furin (paired basic amino acid cleaving enzyme) (FURIN), mRNA.	ILMN_1790228	ACTGTGCCCTGGTGGAGAAAGCACTGACCTGTCATGCCCCCCTCAAACCT	NM_002569.2
3930195	MYST3	1.52	2.72e-05	1.17	0.0198	Homo sapiens MYST histone acetyltransferase (monocytic leukemia) 3 (MYST3), mRNA.	ILMN_2095840	GTTGGAAGAGATGGCGCAGATGTGTGTCAGAAGGGAGATCACGGTGTGAG	NM_006766.2
6960209	CBL	1.51	0.0483	1.43	0.0198	Homo sapiens Cas-Br-M (murine) ecotropic retroviral transforming sequence (CBL), mRNA.	ILMN_2181968	GTCCTCCTTATTCAAGATTTTGAAATTCTTAGCCTGGGAGTGCTGGAGAG	NM_005188.2
3370719	PARVB	1.51	0.0455	1.65	0.00591	Homo sapiens parvin, beta (PARVB), transcript variant 2, mRNA.	ILMN_1676173	GATGAAGAAGGACGAGTCGTTCCTGGGCAAGCTGGGCGGCACCCTGGCCA	NM_013327.3
4120056	IQSEC2	1.51	0.0288	1.47	0.00154	Homo sapiens IQ motif and Sec7 domain 2 (IQSEC2), transcript variant 2, mRNA.	ILMN_1658513	CTGTCCGTCAGAATCTCCGCTGCCTCTCCAGCCCTTTTGCAGCCCTGTTT	NM_015075.1
5130066	CLN8	1.51	0.0126	1.31	0.0225	Homo sapiens ceroid-lipofuscinosis, neuronal 8 (epilepsy, progressive with mental retardation) (CLN8), mRNA.	ILMN_1684576	CTGTGCAGAACCCAGCACACGTGATTTTGTGTGACATGCCAGCAGCCTGG	NM_018941.3
10767	SHANK3	1.51	0.0123	1.48	0.0217	Homo sapiens SH3 and multiple ankyrin repeat domains 3 (SHANK3), mRNA.	ILMN_2317580	TGGGCACAGAGTCACACCCACTCATCCTTCCGCCAACAGTCCAGGTCACA	NM_001080420.1
770367	LOC388565	1.5	0.0109	1.44	0.0334	PREDICTED: Homo sapiens similar to zinc finger protein 91 (LOC388565), mRNA.	ILMN_1671114	TGTGAGCACTGCGGCAAGGGCTTCTTCTACCTGAGCTCCGTGCTGCGCCA	XM_371197.3
2070309	OSGIN2	1.5	0.00283	1.4	0.00208	Homo sapiens oxidative stress induced growth inhibitor family member 2 (OSGIN2), mRNA.	ILMN_1757732	CTCTCAGGCCCCACAACTTACTTCCTGCATTTTAACAAGATCCCCAAGGG	NM_004337.1
6100746	ASPH	1.49	0.0245	1.95	6.55e-05	Homo sapiens aspartate beta-hydroxylase (ASPH), transcript variant 1, mRNA.	ILMN_1739719	CCGGAACTGACACCACAGCAGAGACGCAGCCTTCCAGCAATTTAGCATGA	NM_004318.2
70463	NOL3	1.49	0.00426	1.33	0.00789	Homo sapiens nucleolar protein 3 (apoptosis repressor with CARD domain) (NOL3), mRNA.	ILMN_2059797	CTCAACCCCACGCAAGTTCCTGAGCTGAACATGGAGCAAGGGGAGGGTGA	NM_003946.3
4730181	FTHL12	1.49	0.00198	1.63	6.08e-10	Homo sapiens ferritin, heavy polypeptide-like 12 (FTHL12) on chromosome 9.	ILMN_2073235	GAAACTGTTGAAGCTGCAGAACCAACGAGGTGGCCGAATCCTTCTTCAGG	NR_002205.1
2810390	SMO	1.48	0.0247	1.59	0.0478	Homo sapiens smoothened homolog (Drosophila) (SMO), mRNA.	ILMN_1782098	GGGCCTCAGTCTGGAGTGGGATAGGAGCAGTGAGTGACAAAGCCTCTGAA	NM_005631.3
870110	C15ORF39	1.48	0.0217	1.53	0.00108	Homo sapiens chromosome 15 open reading frame 39 (C15orf39), mRNA.	ILMN_1793729	CTTGCCTAGAGAACACACATGGGCTTTGGAGCCCGACAGACCTGGGCTTG	NM_015492.4
5960471	BCL9L	1.48	0.00354	1.3	0.0278	Homo sapiens B-cell CLL/lymphoma 9-like (BCL9L), mRNA.	ILMN_1743966	CCCCCAAACTGTCTGACTCTGTGTTTCCTGCCCTGAGGAGAGAGGGGTCA	NM_182557.2
6250440	NAB2	1.48	0.00016	1.38	0.000393	Homo sapiens NGFI-A binding protein 2 (EGR1 binding protein 2) (NAB2), mRNA.	ILMN_1721922	CCCCCAAGTCCTTTGCAATTTCTTCCCTGCCCTACATAGGGGCGGTGGGT	NM_005967.2
510093	DEAF1	1.48	0.000147	1.24	0.0418	Homo sapiens deformed epidermal autoregulatory factor 1 (Drosophila) (DEAF1), mRNA.	ILMN_2387784	CTGGAGCTGTCAGAGCCGCGGAGCTGGCTGTACCTAGAAGAGATGGTCAA	NM_021008.2
5080270	KCNC4	1.47	0.0343	1.51	0.0345	Homo sapiens potassium voltage-gated channel, Shaw-related subfamily, member 4 (KCNC4), transcript variant 1, mRNA.	ILMN_1792382	GGTGGTTTGTCTTCTTTGTTAGGCTGTGTCTCCCTAAGCCCTTGCCCCAC	NM_004978.3
1580519	SCLY	1.47	0.0167	1.64	0.00408	Homo sapiens selenocysteine lyase (SCLY), mRNA.	ILMN_1722742	AATCAGGGCTGCGCACTTCCCTGTCCACGGTCCCCAGGCCTTCCTGTCTT	NM_016510.3
3990670	KITLG	1.47	0.0134	1.57	0.000757	Homo sapiens KIT ligand (KITLG), transcript variant b, mRNA.	ILMN_1808508	GGCATGGTGGGATGGATGTTGCAAAAGATATCCGGAGCCTCCAGTCTGTC	NM_000899.3
6580039	PKM2	1.47	0.000884	1.45	0.000241	Homo sapiens pyruvate kinase, muscle (PKM2), transcript variant 1, mRNA.	ILMN_1672650	CTTGCAATTATTTGAGGAACTCCGCCGCCTGGCGCCCATTACCAGCGACC	NM_002654.3
1340288	RICS	1.47	0.000209	1.29	0.00978	Homo sapiens Rho GTPase-activating protein (RICS), mRNA.	ILMN_1722726	GTAGGCGTCTGCATTCCCTGTTGTGTTCCTGCTTCTCCTTCAGTAGCTGC	NM_014715.2
6900343	MOCS1	1.46	0.0475	1.65	0.0277	Homo sapiens molybdenum cofactor synthesis 1 (MOCS1), transcript variant 1, mRNA.	ILMN_1798624	ATGGATCCCAACTTCTCCCCGGCAGCTCTGCCTCCCTAAGTCTGTGAAGC	NM_005943.3
4560121	SLC2A12	1.46	0.0468	1.74	3e-05	Homo sapiens solute carrier family 2 (facilitated glucose transporter), member 12 (SLC2A12), mRNA.	ILMN_1766261	ACACACAAGTGGTCTGGACATGAGGGTACAGTTTCTGCCTACCAAGACAC	NM_145176.2
2510678	PKMYT1	1.46	0.0449	1.43	0.0393	Homo sapiens protein kinase, membrane associated tyrosine/threonine 1 (PKMYT1), transcript variant 2, mRNA.	ILMN_1766658	CTGAGTTCACTGCCGGTCTGTCTTCCGAGCTGCGTTCTGTCCTTGTCATG	NM_182687.1
290477	SNPH	1.46	0.0444	1.52	0.004	Homo sapiens syntaphilin (SNPH), mRNA.	ILMN_1757532	CAGACGTGGCTTCTCCTGAGTTCTAGGGCTCGGGCCAGAGTGGCACTACT	NM_014723.2
3120196	ALDH3A2	1.46	0.0267	1.76	0.000215	Homo sapiens aldehyde dehydrogenase 3 family, member A2 (ALDH3A2), transcript variant 1, mRNA.	ILMN_2401641	GCAGTTCTATGCCTTGGAGCTCCTGACTGCAGGGACTCTGTCCCCACACT	NM_001031806.1
6380553	SLC35B4	1.46	0.0061	1.4	0.00642	Homo sapiens solute carrier family 35, member B4 (SLC35B4), mRNA.	ILMN_1697959	AGATGACTCTTGTGAACCAAAGAGAGCAGTAGTGGTTATTCCCCGGCGCA	NM_032826.3
4120538	LOC731314	1.46	0.00434	1.39	0.0048	PREDICTED: Homo sapiens similar to H2A histone family, member X (LOC731314), mRNA.	ILMN_1785756	TGGCTTCACGGCTGGCTATGTGGACAGCAAGAGTCGTTTTCGCGGAAGCC	XM_001129173.1
2230253	ADAT3	1.46	0.00352	1.85	0.00013	Homo sapiens adenosine deaminase, tRNA-specific 3, TAD3 homolog (S. cerevisiae) (ADAT3), mRNA.	ILMN_1806275	CTGGACTTCCGGGCCTCGATTTCTTCCGCACAAGCCTGACCGTGGATTTC	NM_138422.1
2370301	PELI3	1.45	0.0466	1.5	0.0273	Homo sapiens pellino homolog 3 (Drosophila) (PELI3), mRNA.	ILMN_2176931	CAGGCTCAGGTGTCAGTAAGCCAGAAATCCAGGGACAGAGTCAGGATGGC	NM_145065.1
2710341	PRNP	1.45	0.0119	1.66	6.32e-07	Homo sapiens prion protein (PRNP), transcript variant 2, mRNA.	ILMN_2360415	CAGCCCGCTGGAGCATGAGCTCTGTGTGTACCGAGAACTGGGGTGATGTT	NM_183079.2
3390326	ME1	1.45	0.0017	1.25	0.00174	Homo sapiens malic enzyme 1, NADP(+)-dependent, cytosolic (ME1), mRNA.	ILMN_1736042	CCACAGTTTATCCTGAACCGCAAAACAAAGAAGCATTTGTCCGCTCCCAG	NM_002395.3
4260139	AKR1B1	1.45	0.00117	1.56	0.000202	Homo sapiens aldo-keto reductase family 1, member B1 (aldose reductase) (AKR1B1), mRNA.	ILMN_1701731	GCTGTGGTTGCCTGCTCGTCCCCAAGTGACCTATACCTGTGTTTCTTGCC	NM_001628.2
1780156	SAMD4B	1.45	0.000294	1.16	0.0286	Homo sapiens sterile alpha motif domain containing 4B (SAMD4B), mRNA.	ILMN_1753467	ACACTATATCATAACCCAGAGATTCGTCCCAGCCCCAGAGTCCGACAGAC	NM_018028.2
1740093	BAIAP2	1.44	0.0443	1.87	0.000116	Homo sapiens BAI1-associated protein 2 (BAIAP2), transcript variant 1, mRNA.	ILMN_2258749	TGGGAGCCCCTGGGAAGCTGCGGCGCTCCTTTATCTGATGTGGTTTAGTA	NM_017450.1
5220240	FTH1	1.44	0.0128	1.48	1.73e-05	Homo sapiens ferritin, heavy polypeptide 1 (FTH1), mRNA.	ILMN_1683146	GTCTTTGAGGTCTTGGGATGAATCAGAAATCTATCCAGGCTATCTTCCAG	NM_002032.2
5570286	TACC2	1.44	0.00862	1.54	0.0063	Homo sapiens transforming, acidic coiled-coil containing protein 2 (TACC2), transcript variant 2, mRNA.	ILMN_2363165	AGATGTGCGCAGGAGTACCTGTCCCGGGTGAAGAAGGAGGAGCAGAGGTA	NM_206861.1
4610095	HSP90AA1	1.44	0.00106	1.29	0.00371	Homo sapiens heat shock protein 90kDa alpha (cytosolic), class A member 1 (HSP90AA1), transcript variant 1, mRNA.	ILMN_1687546	GTCTCTGGAAACAGCCCTTCCACGTCTCTGCATTCCCTGTCACTGCGTCA	NM_001017963.1
1450168	UPF1	1.44	0.000308	1.27	0.00628	Homo sapiens UPF1 regulator of nonsense transcripts homolog (yeast) (UPF1), mRNA.	ILMN_1688011	GACAGACGGGGACGCACAGGCCACCTTCCTTCTGGCAGGGACTCTTATTT	NM_002911.3
5080333	BAT2	1.44	9.19e-05	1.58	1.22e-06	Homo sapiens HLA-B associated transcript 2 (BAT2), transcript variant 1, mRNA.	ILMN_2408179	CTACCCATGGTAGACTCACAGCTGCCTGTGGTGAACTTTGGCTCCCTGCC	NM_080686.1
4290044	STRN4	1.43	0.0362	1.7	0.00162	Homo sapiens striatin, calmodulin binding protein 4 (STRN4), transcript variant 1, mRNA.	ILMN_2394102	GCAGGAGCTGTGCTGGGAGAAAGGGTGGCAGCCGGGAGCCTCAGAGCTGA	NM_013403.2
4070201	C20ORF55	1.43	0.0296	1.48	0.00452	Homo sapiens chromosome 20 open reading frame 55 (C20orf55), transcript variant 1, mRNA.	ILMN_1782095	CCTTTGCTGACTTCCTCTTCCTTACCCAGCAGAACTCACCCTGGGGTCGG	NM_031424.3
6980497	H2AFX	1.43	0.0256	1.44	0.0221	Homo sapiens H2A histone family, member X (H2AFX), mRNA.	ILMN_2200331	CGGGGAGGCCGCAGCACCTTCTGGAAGACTTGGCCTTCCGCTCTGACGCA	NM_002105.2
3120014	ABHD4	1.43	0.0219	1.44	0.000989	Homo sapiens abhydrolase domain containing 4 (ABHD4), mRNA.	ILMN_1700633	ACTGGGTGGTTCCCACTGCATGACCCTCTATCCCTGCCATCTGTCCCCAT	NM_022060.2
4050593	MRC2	1.43	0.0166	1.66	4.37e-05	Homo sapiens mannose receptor, C type 2 (MRC2), mRNA.	ILMN_1783946	AGCAGCTCCAGCCCCACCGAGGCCACTGAGAAGAACATCCTGGTGTCAGA	NM_006039.3
3140239	STRADA	1.43	0.0136	1.4	0.00671	Homo sapiens STE20-related kinase adaptor alpha (STRADA), transcript variant 1, mRNA.	ILMN_2348243	CCGCAGAAGAGAGATGCTGCTCTGGCCCTGGGAGCTGAATTCCAAGCCCA	NM_001003787.1
3130180	CHERP	1.43	0.000396	1.37	0.00624	Homo sapiens calcium homeostasis endoplasmic reticulum protein (CHERP), mRNA.	ILMN_1798083	ATCCAGAGCATGGAGCCCGACCCCAGCCAGCGCCTTCCACTCCATCATTT	NM_006387.5
6380079	FAM53B	1.43	0.000164	1.62	3.43e-08	Homo sapiens family with sequence similarity 53, member B (FAM53B), mRNA.	ILMN_1704571	CACCTTGCCATGTCCACGCTGTTGGTCAAACCCCTCTGTCATGCCTCTTT	NM_014661.3
5340021	KPNA6	1.43	1.44e-05	1.21	0.000729	Homo sapiens karyopherin alpha 6 (importin alpha 7) (KPNA6), mRNA.	ILMN_1696021	CACATCTCCTTCTGGCTCAGGTGAAATCCATGCCCTTCTGCTTATAGACC	NM_012316.3
6560189	HS.48729	1.42	0.0373	-1.29	0.0385	AGENCOURT_13565173 NIH_MGC_184 Homo sapiens cDNA clone IMAGE:30326407 5, mRNA sequence	ILMN_1851169	CCACAGATGAGGAAACTGAGGCCCAAGAGGTTCAGTGATTCGCCCAAGGT	CB984746
2030093	PKM2	1.42	0.00404	1.47	2.33e-05	Homo sapiens pyruvate kinase, muscle (PKM2), transcript variant 2, mRNA.	ILMN_1775327	TTTGCAGCCTGCTCTAGTGGGACAGCCCAGAGCCTGGCTGCCCATCATGT	NM_182470.1
4640608	P76	1.42	0.00169	1.21	0.0269	Homo sapiens mannose-6-phosphate protein p76 (P76), mRNA.	ILMN_1734184	GGCCATCTGTGGCTGGAGGGTTCTGAATGTCCTCTCTCCATGTCAGGCAG	NM_173542.2
5360164	EGR3	1.41	0.0177	1.64	0.000134	Homo sapiens early growth response 3 (EGR3), mRNA.	ILMN_1724280	ACCCAGCCTCATACCGCACCAGCTGAGGCACCCAAGAGGATTACCCCCTG	NM_004430.2
10332	HIPK2	1.41	0.00371	1.36	0.00694	Homo sapiens homeodomain interacting protein kinase 2 (HIPK2), mRNA.	ILMN_1687440	ACGGGTCGGGACACCAGTGAAACTTGAACCGGGAAGTGGGAGGACGTAGA	NM_022740.2
5670167	DGCR2	1.41	0.00132	1.36	0.000546	Homo sapiens DiGeorge syndrome critical region gene 2 (DGCR2), mRNA.	ILMN_1713301	GGAGAGCTGGACTCGCTCATCTGTTCTTGCACCACCATCCAGAATGCCCC	NM_005137.2
6580731	DNM2	1.41	0.000815	1.19	0.0228	Homo sapiens dynamin 2 (DNM2), transcript variant 2, mRNA.	ILMN_1656822	CTGAGGTGTACATAGTCCTTCCCGGCCATATTAACCACACAGCCTGAGCC	NM_001005361.1
540113	CDC14B	1.41	0.000152	1.27	0.026	Homo sapiens CDC14 cell division cycle 14 homolog B (S. cerevisiae) (CDC14B), transcript variant 2, mRNA.	ILMN_1687074	GTCAGGGACAGTCCGGAGGAAGAGCGTCTGCAAAACTGGGTTCCTAGAAG	NM_033331.2
4560193	CD44	1.41	8.64e-05	1.42	1.48e-05	Homo sapiens CD44 molecule (Indian blood group) (CD44), transcript variant 5, mRNA.	ILMN_2348788	GCCACTCCAGGACAAGGTTCAAAATGGTTACAACAGCCTCTACCTGTCGC	NM_001001392.1
2510674	SETD1A	1.41	4.96e-05	1.16	0.00961	Homo sapiens SET domain containing 1A (SETD1A), mRNA.	ILMN_1714327	AGTCCTGGGGACTCCGTGCCTGGAACCCTGCCTCATCTGTTCCTGCCAGA	NM_014712.1
3140543	ZMAT3	1.41	3.3e-05	1.19	0.00471	Homo sapiens zinc finger, matrin type 3 (ZMAT3), transcript variant 2, mRNA.	ILMN_1654262	GGTCAGCAGAGATTTCAGTTTCCCAGGGCTTAACCAGAACCGCCACCTCA	NM_152240.1
2570296	LOC158376	1.4	0.0432	1.65	0.00064	PREDICTED: Homo sapiens hypothetical protein LOC158376 (LOC158376), mRNA.	ILMN_1851865	TAAACGGTGTGCCTATGATGCTGGTTCTGTTGCCACCTGGGCACGCAGCA	XM_001129749.1
1570551	NCAPD3	1.4	0.0148	1.38	0.00361	Homo sapiens non-SMC condensin II complex, subunit D3 (NCAPD3), mRNA.	ILMN_1683441	TGTGGAACACGAGAGCTCCTCCTCAGGGGCCTGGCACTCACCTTCTATTC	NM_015261.2
2000010	POLE	1.4	0.00632	1.61	3.51e-05	Homo sapiens polymerase (DNA directed), epsilon (POLE), mRNA.	ILMN_1728199	GCCTCAGGAAAACAAGACCTCTGTGCACCTCACTTTTGGCTCACTGCAGC	NM_006231.2
4560192	SFXN5	1.4	0.00582	1.45	0.00213	Homo sapiens sideroflexin 5 (SFXN5), mRNA.	ILMN_1767337	TCGAGCTGGCCGACGGACCCCTTTCACCTGGTTATGAGCCGACTTCTTTG	NM_144579.1
3830113	MGC2752	1.4	0.0019	1.35	0.0119	Homo sapiens hypothetical protein MGC2752 (MGC2752), mRNA.	ILMN_1796793	GCCCATGTCTCTCACCTGCTCCCCATACACATCTCTGCACACCTGGCTGA	NM_023939.3
1740139	USP10	1.4	0.000601	1.2	0.00996	Homo sapiens ubiquitin specific peptidase 10 (USP10), mRNA.	ILMN_1721116	GATCAACCAGTACCAGGTGGTGAAACCAACTGCTGAACGCACAGCCTACC	NM_005153.2
3840131	NUP153	1.4	1.49e-05	1.29	8.09e-05	Homo sapiens nucleoporin 153kDa (NUP153), mRNA.	ILMN_1705907	CACTGATTTGACATAGTCTGGCTGTACCCAGGAATGGAGCCTGCACGGTG	NM_005124.2
5570187	S1PR3	1.39	0.0129	1.9	3.52e-05	Homo sapiens sphingosine-1-phosphate receptor 3 (S1PR3), mRNA.	ILMN_1703531	CAGCCTTCATCCATTAACTCTACTAGGGAGCCCACAGCCACCATTTCCAC	NM_005226.2
4920382	VAC14	1.39	0.00331	1.31	0.0132	Homo sapiens Vac14 homolog (S. cerevisiae) (VAC14), mRNA.	ILMN_1799024	CTAATACCCTCTTGGAAAAAGAGCTTGCCCCTCCTCCAGCACACTAGAGC	NM_018052.3
4830689	MAZ	1.39	0.00265	1.37	0.0407	Homo sapiens MYC-associated zinc finger protein (purine-binding transcription factor) (MAZ), transcript variant 2, mRNA.	ILMN_2409793	CTTTTCCCACCAACTCCTATTTCCCTACCAACCAAGGAGCCTCCAGAAGG	NM_001042539.1
70070	GRINA	1.39	0.00019	1.4	0.000327	Homo sapiens glutamate receptor, ionotropic, N-methyl D-aspartate-associated protein 1 (glutamate binding) (GRINA), transcript variant 1, mRNA.	ILMN_1796490	GTGCCACCTCCTGTCTACTCATTGTTGCATGAGCCCTGTCTGCCAGCCCA	NM_000837.1
6560292	DNM2	1.38	0.0348	1.38	0.0149	Homo sapiens dynamin 2 (DNM2), transcript variant 3, mRNA.	ILMN_2339377	TTTGCTAGGCCCGGAGCCGTTGGCCCGGGCCGGCCTTGCCCTATTCCTCT	NM_004945.2
5900725	PHLDA1	1.38	0.0284	1.39	0.032	Homo sapiens pleckstrin homology-like domain, family A, member 1 (PHLDA1), mRNA.	ILMN_1687978	AACAGTCTCTCCGCCCCGCACCAGATCAAGTAGTTTGGACATCACCCTAC	NM_007350.3
1570064	KIAA1522	1.38	0.0225	1.3	0.0439	Homo sapiens KIAA1522 (KIAA1522), mRNA.	ILMN_1700384	CTGAGCTTGTTTCCCTGCTGGGTGGGACAGAGGACAAAGGAGAAGGGAGG	NM_020888.2
1690608	ALDH3A2	1.38	0.0196	1.83	1.56e-06	Homo sapiens aldehyde dehydrogenase 3 family, member A2 (ALDH3A2), transcript variant 2, mRNA.	ILMN_1794825	GGTACTCTGCTGAGTGGGCAAGGCTGAAGAAGAGGCCTGTGGAATGCAGC	NM_000382.2
6980332	HUWE1	1.38	0.00877	1.22	0.0342	Homo sapiens HECT, UBA and WWE domain containing 1 (HUWE1), mRNA.	ILMN_1790987	TCCCCAGCGCATACCTGTTCCTCTTCTCATTCTCTCCCCGCCGCCTGTTT	NM_031407.3
2490278	TBC1D10B	1.38	0.0085	1.31	0.0015	Homo sapiens TBC1 domain family, member 10B (TBC1D10B), mRNA.	ILMN_1668639	GGGACATGCACTGGAATAGGAAATGTCCCCCATCTCCCTTCCTGCACCCT	NM_015527.2
4570201	PIAS3	1.38	0.00233	1.33	0.00309	Homo sapiens protein inhibitor of activated STAT, 3 (PIAS3), mRNA.	ILMN_1814966	TACTCCAAAGATGACTTCCCCTGCCTCCTACTCCAGTATGACAGAGGAGG	NM_006099.2
870497	CCNE1	1.38	0.00215	1.48	1.78e-06	Homo sapiens cyclin E1 (CCNE1), transcript variant 2, mRNA.	ILMN_2384785	GCAGAGCTGTTGGATCTCTGTGTCCTGGATGTTGACTGCCTTGAATTTCC	NM_057182.1
7610273	PHF1	1.38	0.00183	1.19	0.000939	Homo sapiens PHD finger protein 1 (PHF1), transcript variant 2, mRNA.	ILMN_1746968	TGCCTCTGCCCAGCTCCCCATTCACACACACCGGCACTTTCATACCCTGA	NM_024165.1
3140162	SAPS1	1.38	0.000645	1.35	0.00324	Homo sapiens SAPS domain family, member 1 (SAPS1), mRNA.	ILMN_1794085	GAGTGGGGGCCGTGCCTTTGCCCAGACCCTGCACTTTCAACCAGGCCAGT	NM_014931.3
2750296	GTF3C1	1.38	7.64e-05	1.3	0.00178	Homo sapiens general transcription factor IIIC, polypeptide 1, alpha 220kDa (GTF3C1), mRNA.	ILMN_1789839	ACTGGCCTCATCACACTGGGAGTTGGTGCTTCTTGTCTCTGGGTCTCCAG	NM_001520.2
4060364	MGAT4B	1.38	3.61e-05	1.29	5.12e-05	Homo sapiens mannosyl (alpha-1,3-)-glycoprotein beta-1,4-N-acetylglucosaminyltransferase, isozyme B (MGAT4B), transcript variant 2, mRNA.	ILMN_1796106	TACCCTGTGGCCAGCCCTGAAGCCCACATTTCTGGGGGTGTCGTCACTGC	NM_054013.2
2470465	TRAF2	1.37	0.0386	1.54	0.000323	Homo sapiens TNF receptor-associated factor 2 (TRAF2), mRNA.	ILMN_1691487	GGAGCACAGTGGATGGCCTTGTGTCCCTCGGGCATGACAGGCAGAAACGA	NM_021138.3
5360010	SLC46A2	1.37	0.0362	1.44	0.0308	Homo sapiens solute carrier family 46, member 2 (SLC46A2), mRNA.	ILMN_1707585	CTTCCAGTCAACAGTGCTTCCCAAAGTGGGTGGTGTGAAGGAAGAGGAGG	NM_033051.2
780021	OPN3	1.37	0.0161	1.42	0.011	Homo sapiens opsin 3 (OPN3), mRNA.	ILMN_1716988	CACCTTCCTGGTCTGTTGGATGCCTTATATCGTGATCTGCTTCTTGGTGG	NM_014322.2
2750209	GLI4	1.37	0.0131	1.48	0.00975	Homo sapiens GLI-Kruppel family member GLI4 (GLI4), mRNA.	ILMN_1782751	TACGCCTGCAGCCAGTGCGGCAAGGCCTTCATCTGGAGCTCCGTGCTCAT	NM_138465.3
5420762	ADAM17	1.37	0.00918	1.35	0.000744	Homo sapiens ADAM metallopeptidase domain 17 (tumor necrosis factor, alpha, converting enzyme) (ADAM17), mRNA.	ILMN_1765779	CCAAAACTGGACCACCAGAGAATGGACACCATCCAGGAAGACCCCAGCAC	NM_003183.4
2060546	DHX38	1.37	0.00836	1.38	0.0016	Homo sapiens DEAH (Asp-Glu-Ala-His) box polypeptide 38 (DHX38), mRNA.	ILMN_1735679	GCCCTTTCATCTGAGGACTTTCATCTGTGCATATCACGGCCCCCCAGGGC	NM_014003.3
50521	NECAB3	1.37	0.00495	1.57	1.98e-07	Homo sapiens N-terminal EF-hand calcium binding protein 3 (NECAB3), transcript variant 1, mRNA.	ILMN_1749738	AAGCAGGGCTGATGCTCAGGGACCCCCCAACCCTCAAACCTTGCCTCCGA	NM_031231.3
730523	CLIP2	1.37	0.000263	1.34	0.00123	Homo sapiens CAP-GLY domain containing linker protein 2 (CLIP2), transcript variant 2, mRNA.	ILMN_2352190	AAGAAGCGGTTTCCTTGGGAGCTTCTGCCTCCGTGGGCCTCTCAGCCCGC	NM_032421.2
4480221	LPPR2	1.37	0.000158	1.19	0.00603	Homo sapiens lipid phosphate phosphatase-related protein type 2 (LPPR2), mRNA.	ILMN_1667319	GCTTGCCCCACTTCAGAGGTTTTGGGGTTCAGGGTGCTGTGTCTCCCCTT	NM_022737.1
5810189	ATP2A2	1.37	6.03e-05	1.21	2.31e-05	Homo sapiens ATPase, Ca++ transporting, cardiac muscle, slow twitch 2 (ATP2A2), transcript variant 1, mRNA.	ILMN_1815666	ATTGTTTTGGTTTGCTACTTCCCTCACCCACTTTGGCCTCCGTTCACCCC	NM_170665.2
6450139	FTHL3P	1.36	0.0211	1.56	3.51e-05	Homo sapiens ferritin, heavy polypeptide-like 3 pseudogene (FTHL3P), non-coding RNA.	ILMN_2173835	ACAAGTGAAGGCCATCAAAGAATTGGGTGACCACGTGACCAACATGCACG	NR_002201.1
3850731	DMWD	1.36	0.0203	1.41	0.00284	Homo sapiens dystrophia myotonica, WD repeat containing (DMWD), mRNA.	ILMN_1714352	AAGGAGCTATTTTGGGGTCTCGTTTGCCCAGGGAGGGCTTGGCTCCACCA	NM_004943.1
6380452	DNA2	1.36	0.0141	1.23	0.0463	Homo sapiens DNA replication helicase 2 homolog (yeast) (DNA2), mRNA.	ILMN_2282959	TTGTGTTAGTGGGGGACCATCAGCAGCTTCCTCCCCTGGTGCTAAACCGT	NM_001080449.1
270044	SPATS2	1.36	0.0111	1.38	0.00409	Homo sapiens spermatogenesis associated, serine-rich 2 (SPATS2), mRNA.	ILMN_1746029	GAGAGGCAATCAGGGGGTTGTATACTGCACTGGATTCGCCAGAGAAGGGA	NM_023071.3
7550348	NUP188	1.36	0.00546	1.4	0.000649	Homo sapiens nucleoporin 188kDa (NUP188), mRNA.	ILMN_1715416	CTAGATGAAGAGGTCAACAGCAGGCATGGGGAGCCGAGTCTTCTGTGCTC	NM_015354.1
2100189	KCTD13	1.36	0.00518	1.28	0.00506	Homo sapiens potassium channel tetramerisation domain containing 13 (KCTD13), mRNA.	ILMN_1786843	TCGTCCATGCCAAAGTGTGCGGCCCTTCCTGACATCACCACAGTCTGAGC	NM_178863.2
5690202	AKIRIN2	1.36	0.00105	1.43	4.2e-12	Homo sapiens akirin 2 (AKIRIN2), mRNA.	ILMN_2148847	CAAGCTTTCGTCAGTGGCAACCACTCTTAGGCAGCAGCAACTGGTTTTGG	NM_018064.2
1940504	FKBP1A	1.36	0.00033	1.19	0.00708	Homo sapiens FK506 binding protein 1A, 12kDa (FKBP1A), transcript variant 12A, mRNA.	ILMN_2333367	GAGCTTCTAAAACTGGAATGACAGGAATGGCCTCCTCCCTTAGCTCCCTG	NM_054014.1
2900129	FTO	1.36	7.76e-05	1.14	0.0432	Homo sapiens fat mass and obesity associated (FTO), mRNA.	ILMN_2288070	ACTCAGAACACCCAATAGTCCTAGGCCCCCATCCTCGCATGGCAGCAAGC	NM_001080432.1
6420253	BAT2	1.36	3.41e-05	1.36	0.000568	Homo sapiens HLA-B associated transcript 2 (BAT2), mRNA.	ILMN_1760563	GACCTTTACCAGCAGGCCTCCCCACCAGATGCCCTGCGCTGGATACCTAA	NM_080686.2
5090176	C9ORF89	1.36	7.51e-08	1.2	0.00103	Homo sapiens chromosome 9 open reading frame 89 (C9orf89), mRNA.	ILMN_1659189	CTGGGCCTTGCTGTGGGACTGGCCCTGCTCCTGTACTGCTATCCGCCAGA	NM_032310.3
2940110	UHRF1	1.35	0.0273	1.37	0.0138	Homo sapiens ubiquitin-like with PHD and ring finger domains 1 (UHRF1), transcript variant 1, mRNA.	ILMN_1786065	CCAGTTCTTCCTGACACCGGATGGGTGCTTGGGAACCGTTTGAGCCTTAT	NM_001048201.1
1740020	TMEM63A	1.35	0.027	1.54	0.000153	Homo sapiens transmembrane protein 63A (TMEM63A), mRNA.	ILMN_1719649	GCCTGGGCTTATCTGGGCCTTCTCACTCAGGGACTCTCTTGACGCTGACT	NM_014698.1
1430544	NOB1	1.35	0.026	1.42	0.000353	Homo sapiens NIN1/RPN12 binding protein 1 homolog (S. cerevisiae) (NOB1), mRNA.	ILMN_1689110	ACCCGATGGAAATAACAGGCGGGCTTCACGGTGCGGCTCTGTCCGCCCAT	NM_014062.1
6110731	ITPK1	1.35	0.0259	1.21	0.0489	Homo sapiens inositol 1,3,4-triphosphate 5/6 kinase (ITPK1), mRNA.	ILMN_1715674	CTGCCCAGTGAGATGGAGGACGCTAGAGAAAGTGCTGAGTGTCCCGAGAG	NM_014216.3
6110634	ERLIN1	1.35	0.0218	1.74	0.000323	Homo sapiens ER lipid raft associated 1 (ERLIN1), mRNA.	ILMN_1730731	TGTTGCCCCAAAGTGATGGCCCTGGAGGCGGGGCTGAGGAACAGGGAAAT	NM_006459.2
60630	GLA	1.35	0.00922	1.6	3.08e-08	Homo sapiens galactosidase, alpha (GLA), mRNA.	ILMN_1766637	CCATCGCAGTTGCTTCCCTGGGTAAAGGAGTGGCCTGTAATCCTGCCTGC	NM_000169.2
10184	EXTL3	1.35	0.00232	1.35	0.00294	Homo sapiens exostoses (multiple)-like 3 (EXTL3), mRNA.	ILMN_1778226	GTTCTCTGGGTGGCCGGCTTGCTGCTCCGGTTTGGGCTGTCTTACCATAA	NM_001440.2
270646	NCOR1	1.35	0.00177	1.29	0.0038	Homo sapiens nuclear receptor co-repressor 1 (NCOR1), mRNA.	ILMN_2186369	GAGGATCATGGAGTTGTCATGTCCCAGCCTATGGGAGTAGTGCCTGGTAC	NM_006311.2
240424	CABIN1	1.35	0.000191	1.3	0.000329	Homo sapiens calcineurin binding protein 1 (CABIN1), mRNA.	ILMN_1814044	TGACTTTGTAAATCTGCCCACACCCAGCTGGCCATATCCACCCCTCGACG	NM_012295.2
6760719	EMILIN1	1.35	3.32e-05	1.23	0.000369	Homo sapiens elastin microfibril interfacer 1 (EMILIN1), mRNA.	ILMN_1711439	GCCGCCCATGCAGACTTTTGGCCTGGCGCGATCCCCCAAGAACCCCTCCA	NM_007046.1
60360	PSMD3	1.34	0.0351	1.36	0.0123	Homo sapiens proteasome (prosome, macropain) 26S subunit, non-ATPase, 3 (PSMD3), mRNA.	ILMN_1796430	GCCCAGGGCACTGTCCCCATTTTCCCACACACAGCTCATATGCTGCATTC	NM_002809.2
5820193	TYRO3	1.34	0.0286	1.47	0.001	Homo sapiens TYRO3 protein tyrosine kinase (TYRO3), mRNA.	ILMN_1740169	CGGTGACCTTTAGTGCCAACTTCCCCTCTAACTGGACAGCCTCTTCTGTC	NM_006293.2
5550600	CIC	1.34	0.0175	1.25	0.0211	Homo sapiens capicua homolog (Drosophila) (CIC), mRNA.	ILMN_1784780	CTTTATGCAAAATGGCTCCTGTGAGGGCTGCAAGCTGGAGGGTGGTGCAG	NM_015125.3
6290187	RCE1	1.34	0.00803	1.19	0.0254	Homo sapiens RCE1 homolog, prenyl protein peptidase (S. cerevisiae) (RCE1), transcript variant 2, mRNA.	ILMN_2337492	ATTACATGGGTTTCCCAGCTGTTTGCGCGGCCTTGGAGCACCCACAGAGG	NM_001032279.1
1170180	WTIP	1.34	0.00717	1.21	0.0198	Homo sapiens Wilms tumor 1 interacting protein (WTIP), mRNA.	ILMN_2386291	CTATTTATTCACCGTCTGTGCCTGCTCAAGTCACTTCCCTGCGGGCCCTG	NM_001080436.1
2970324	ZER1	1.34	0.00462	1.52	1.06e-05	Homo sapiens zer-1 homolog (C. elegans) (ZER1), mRNA.	ILMN_1654032	AGGCAGGACGGCAGGGGTGAGCAGCTTTGGGAGAGACACCTGGCCTTTTT	NM_006336.2
6510192	GBF1	1.34	0.00201	1.39	9.96e-05	Homo sapiens golgi-specific brefeldin A resistance factor 1 (GBF1), mRNA.	ILMN_2157544	GGCCAAGTCAGAGCTGCTGTTGCTGCCACTTGGATGGGGACCTGAAAAAG	NM_004193.1
5550086	ANGEL1	1.34	0.00201	1.17	0.0462	Homo sapiens angel homolog 1 (Drosophila) (ANGEL1), mRNA.	ILMN_1665871	GCATGTGCCTGTCTGAGCCCCAGGTCTGTCTACACCCCACCATTCATTCT	NM_015305.2
6220026	MAPRE3	1.34	0.000249	1.31	0.00208	Homo sapiens microtubule-associated protein, RP/EB family, member 3 (MAPRE3), mRNA.	ILMN_1734290	ACTCCCTCCAGCAGCCTGGTTCACCACACAAACTCTGCCTGGACCCCATT	NM_012326.2
1510414	MGRN1	1.34	0.000171	1.3	0.00485	Homo sapiens mahogunin, ring finger 1 (MGRN1), mRNA.	ILMN_1745697	CGCACATACTCCTGCACATGTTCCCATGCATGTGTGTGCACTCGGACCGA	NM_015246.1
7150070	ARHGEF11	1.33	0.0405	1.4	0.00746	Homo sapiens Rho guanine nucleotide exchange factor (GEF) 11 (ARHGEF11), transcript variant 1, mRNA.	ILMN_1733861	CCTCTTCCCCACCCTGTCCCTGTAGAAAACCAGTGAAGCAGGTACGGAGC	NM_014784.2
3710196	DDR1	1.33	0.0274	1.21	0.0253	Homo sapiens discoidin domain receptor tyrosine kinase 1 (DDR1), transcript variant 1, mRNA.	ILMN_1812262	TTGGGCTTCTTCCTCCTCCATCACCTGAAACACTGGACCTGGGGGTAGCC	NM_013993.2
1770048	STRN4	1.33	0.00792	1.17	0.0199	Homo sapiens striatin, calmodulin binding protein 4 (STRN4), transcript variant 2, mRNA.	ILMN_1696190	TAACGGGATTTTCATGGCGCCGCCCCACCCGCATTATCACTGTGTGATGG	NM_001039877.1
1170482	PEX14	1.33	0.00127	1.18	0.0114	Homo sapiens peroxisomal biogenesis factor 14 (PEX14), mRNA.	ILMN_1763634	TCATGCCCCGTCGTCCTCCCAGACAAATGAAACCACGCTGCGCTTCCGAT	NM_004565.2
770079	ATP2A2	1.33	0.000424	1.27	0.000494	Homo sapiens ATPase, Ca++ transporting, cardiac muscle, slow twitch 2 (ATP2A2), transcript variant 1, mRNA.	ILMN_1655884	GCTGAACGTGACCCAGTGGCTGATGGTGCTGAAAATCTCCTTGCCCGTGA	NM_170665.2
3460220	VPS4A	1.33	7.71e-05	1.28	2.16e-05	Homo sapiens vacuolar protein sorting 4 homolog A (S. cerevisiae) (VPS4A), mRNA.	ILMN_1708946	ATGCCCCTGCAACCCCAGCCCAAGCTCTGCCTCAAAGACCGAGTGACATA	NM_013245.2
6270095	BRI3	1.33	4.64e-05	1.27	0.000567	Homo sapiens brain protein I3 (BRI3), mRNA.	ILMN_1781580	TCCCCTTTGGGTTCATTTGCTGTTTTGCCTTGAGGAAGCGACGATGCCCC	NM_015379.3
2070131	CCNE1	1.32	0.0239	1.26	0.0102	Homo sapiens cyclin E1 (CCNE1), transcript variant 2, mRNA.	ILMN_1795852	CCTGCTCCACGTTCTCTTCTGTCTGTTGCAGCGGAGGCGTGCGTTTGCTT	NM_057182.1
6220450	MRPL4	1.32	0.00398	1.18	0.0439	Homo sapiens mitochondrial ribosomal protein L4 (MRPL4), nuclear gene encoding mitochondrial protein, transcript variant 1, mRNA.	ILMN_1804207	ACTCACGTTACAGACCCCTCTACCCCTTCAGCCTGCCCTACAGCGACTTC	NM_015956.2
4850079	WDR5	1.32	0.00223	1.27	0.00433	Homo sapiens WD repeat domain 5 (WDR5), transcript variant 1, mRNA.	ILMN_1728626	CCTGCCCCTCTGTTTCCGATGAGGTGTACGGATGAGTGACCTGCACTAAG	NM_017588.2
580273	PCNXL3	1.32	0.0012	1.28	0.000936	PREDICTED: Homo sapiens pecanex-like 3 (Drosophila), transcript variant 1 (PCNXL3), mRNA.	ILMN_1783350	GAGTGACCCAGACCTCTGACCTTGACCCCTGATCTCTCTCATCCCCAGTC	XM_374898.4
6180176	AES	1.32	4.46e-05	1.24	0.000705	Homo sapiens amino-terminal enhancer of split (AES), transcript variant 3, mRNA.	ILMN_2333107	GCGGAGCTCGGGATTGGCTAAACTCCCATAGTATTTATGGTGGCCGCCGG	NM_198970.1
70181	NAP1L4	1.32	5.55e-08	1.18	2.13e-05	Homo sapiens nucleosome assembly protein 1-like 4 (NAP1L4), mRNA.	ILMN_1804327	GGGCCCCACCATTCATCCTGTCTGAAGGTCCTGGGTTTGGTGTGACCGCT	NM_005969.3
3120037	C5ORF30	1.31	0.0398	1.2	0.0395	Homo sapiens chromosome 5 open reading frame 30 (C5orf30), mRNA.	ILMN_1677292	AGGAAACACAACTGGTTACCTATGAGACCTGTTCTGTCCGTGTGCCTACG	NM_033211.2
870324	ARHGEF1	1.31	0.0397	1.94	8.82e-06	Homo sapiens Rho guanine nucleotide exchange factor (GEF) 1 (ARHGEF1), transcript variant 2, mRNA.	ILMN_1772370	CATGAAGCAGCTGGAGGAGTTGGAGGAGGAATTTTGCCGCCTGAGACCCC	NM_004706.3
4890609	ABCD1	1.31	0.0394	1.49	0.00983	Homo sapiens ATP-binding cassette, sub-family D (ALD), member 1 (ABCD1), mRNA.	ILMN_1772189	TCCCTATTCGTAGCCATCTCCGTGGCCAATGTGACTACCGTGCCAGCAGC	NM_000033.2
1940632	NCAPG2	1.31	0.0249	1.3	0.019	Homo sapiens non-SMC condensin II complex, subunit G2 (NCAPG2), mRNA.	ILMN_2066756	CGCTGGGCCTGTGGTTGAGATAAGTCACCAGCTACGGAAGGTTTCTGACG	NM_017760.5
6290494	MCM3	1.31	0.0175	1.41	0.00601	Homo sapiens minichromosome maintenance complex component 3 (MCM3), mRNA.	ILMN_1806818	CAGGATGACAATCAGGTCATGGTGTCTGAGGGCATCATCTTCCTCATCTG	NM_002388.3
4760747	TPST1	1.31	0.00807	1.39	0.000637	Homo sapiens tyrosylprotein sulfotransferase 1 (TPST1), mRNA.	ILMN_1651950	GCTCTTGATCCCGATTTCATGCACAGCCCTGCAGTAAGGAGCCCAGAAGG	NM_003596.2
6510332	EPHA2	1.31	0.0074	1.23	0.00482	Homo sapiens EPH receptor A2 (EPHA2), mRNA.	ILMN_1699354	GGCCCAGCGCCAAGTAAACAGGGTACCTCAAGCCCCATTTCCTCACACTA	NM_004431.2
6220386	SLC38A10	1.31	0.00154	1.35	0.00047	Homo sapiens solute carrier family 38, member 10 (SLC38A10), transcript variant 1, mRNA.	ILMN_2277419	ATCATTGGCCTTAACCCCCTGCCTGATGTCCAGGTGAACGACCTCCGTGG	NM_001037984.1
7560762	RNF40	1.31	0.00136	1.33	2.03e-05	Homo sapiens ring finger protein 40 (RNF40), mRNA.	ILMN_1808712	TCCCTGGACCTAACCCTGCTTTCATCCTGGTGGCCTTAACTACAGTGGAG	NM_014771.2
6020441	SMTN	1.31	0.00121	1.35	0.00242	Homo sapiens smoothelin (SMTN), transcript variant 3, mRNA.	ILMN_1785618	TTAGCCCTCAGAACCGACGCCAGAACTTCGAGGTGGCCTTCTCATCTGCG	NM_006932.3
1940048	CLEC11A	1.31	0.0011	1.17	0.0133	Homo sapiens C-type lectin domain family 11, member A (CLEC11A), mRNA.	ILMN_1807359	ACCACGACTGCCAGCGGCGTCTCTACTACGTCTGCGAGTTCCCCTTCTAG	NM_002975.2
5490408	CEBPD	1.31	0.000986	1.31	0.0285	Homo sapiens CCAAT/enhancer binding protein (C/EBP), delta (CEBPD), mRNA.	ILMN_1782050	CGCCGGGTGCCCGCTGCAGTTTCTTGGGACATAGGAGCGCAAAGAAGCTA	NM_005195.3
6560747	USP5	1.31	3.79e-05	1.2	0.00023	Homo sapiens ubiquitin specific peptidase 5 (isopeptidase T) (USP5), transcript variant 2, mRNA.	ILMN_1671494	GTCTCGTTTGTGCGCGTGGGTGTAGCTTTGTGCATCCTCTCCCAGTGGAG	NM_003481.2
3130672	BET1L	1.3	0.0342	1.27	0.0318	Homo sapiens blocked early in transport 1 homolog (S. cerevisiae)-like (BET1L), mRNA.	ILMN_2060652	GCCATGGAGGGCTGACCTCCGTTTCTGGGGAATGTGGCTGAGCTGTGGTA	NM_016526.3
3060162	CBR1	1.3	0.013	1.61	6.32e-08	Homo sapiens carbonyl reductase 1 (CBR1), mRNA.	ILMN_1809003	GAACTGACATGGCGGGACCCAAGGCCACCAAGAGCCCAGAAGAAGGTGCA	NM_001757.2
4610048	AAMP	1.3	0.0101	1.24	0.00657	Homo sapiens angio-associated, migratory cell protein (AAMP), mRNA.	ILMN_1653165	AGGAGGGTGGGGCCCTGGATGACTTTCCAGCCTCTTCAACTGACTTGCTC	NM_001087.3
730689	LOC652595	1.3	0.0099	1.3	0.000543	PREDICTED: Homo sapiens similar to U2 small nuclear ribonucleoprotein A (U2 snRNP-A) (LOC652595), mRNA.	ILMN_1702783	ATGCCGTATAGGCTCGTGGAACTGGGTGATCTGGACCCTCTGGCATCTCT	XM_942117.1
610678	ERF	1.3	0.00842	1.24	0.0372	Homo sapiens Ets2 repressor factor (ERF), mRNA.	ILMN_1652749	CATGGGCCACAAATCTCTACAAGTGCCTGCTATCCCTCTCCCACTCCCCA	NM_006494.1
5860037	UBR4	1.3	0.00353	1.22	0.000846	Homo sapiens ubiquitin protein ligase E3 component n-recognin 4 (UBR4), mRNA.	ILMN_1699226	GGTCCTGCTCTCTCGCTGAGTACATCCGCCACAACGACATGCCCATCTAC	NM_020765.2
1780402	SEPN1	1.3	0.00345	1.16	0.00831	Homo sapiens selenoprotein N, 1 (SEPN1), transcript variant 2, mRNA.	ILMN_1760890	TGGCCTGGGCTTTCTGAGGCCTTATCTGATGCCTCTGCAGTTCATGTCCC	NM_206926.1
4250376	AHDC1	1.3	0.0024	1.25	0.00343	Homo sapiens AT hook, DNA binding motif, containing 1 (AHDC1), mRNA.	ILMN_1680111	TCAGAAAACCAACGCCAAGATCCCTCCCAGCGTCCACATCGTCCTCTGGC	NM_001029882.1
4560170	SCAND1	1.3	0.00132	1.24	0.00326	Homo sapiens SCAN domain containing 1 (SCAND1), transcript variant 1, mRNA.	ILMN_1795317	TCAAGGGTGACGCGAGCTCTGCCCTTTAACCGGAAACGTCTCCCTGCTCA	NM_016558.2
2450132	THAP7	1.3	0.000768	1.31	0.00106	Homo sapiens THAP domain containing 7 (THAP7), transcript variant 1, mRNA.	ILMN_1652486	GCCTTACTCTGGAAGCGGCGAGCCGAGGCAGCCCTTGATGCCCTTGACAA	NM_030573.2
1500446	DPP8	1.3	0.000439	1.11	0.0376	Homo sapiens dipeptidyl-peptidase 8 (DPP8), transcript variant 2, mRNA.	ILMN_1759801	GGGTCACCCTGACCAGAATGAACAGGGCTATTACTTAGGATCTGTGGCCA	NM_017743.4
7650246	GNA11	1.3	0.000388	1.22	0.00375	Homo sapiens guanine nucleotide binding protein (G protein), alpha 11 (Gq class) (GNA11), mRNA.	ILMN_1802397	CGCGGCCGTGAAGGACACCATCCTGCAGCTCAACCTCAAGGAGTACAACC	NM_002067.1
2600291	MTAP	1.3	0.000302	1.22	0.000975	Homo sapiens methylthioadenosine phosphorylase (MTAP), mRNA.	ILMN_1753639	AGCTGTTTCAGGGCCTGTTGCCAGCTATGCCTTTGAGAACCTCGGGATCC	NM_002451.3
1450075	ILF3	1.3	1.84e-05	1.19	2.07e-07	Homo sapiens interleukin enhancer binding factor 3, 90kDa (ILF3), transcript variant 1, mRNA.	ILMN_1698463	GCAGCATAGTTGGGAGCTTCTGGATTCCATCTGCACCTGTGAGCCCCATG	NM_012218.2
2360414	PI4KAP1	1.29	0.0424	1.26	0.0276	Homo sapiens phosphatidylinositol 4-kinase, catalytic, alpha pseudogene 1 (PI4KAP1), non-coding RNA.	ILMN_1656184	GAGTGCTGCAAAAGCCCCATATCTGGCCAAGTTCAAGGTGAAGCGATGTG	NR_003563.1
7610538	H1FX	1.29	0.0223	1.25	0.0196	Homo sapiens H1 histone family, member X (H1FX), mRNA.	ILMN_1773964	TGCTTTAGGTTTTTGAAACAGCCCCGGCGACGCCTCTATTGGCTCTCGGC	NM_006026.2
5340066	CRAMP1L	1.29	0.0199	1.22	0.0162	Homo sapiens Crm, cramped-like (Drosophila) (CRAMP1L), mRNA.	ILMN_1660551	AAAACCCACAGCACACCCTTCGCGGCTGTCAGCGCTCTCCTGATGTCACA	NM_020825.2
4920202	MAP1A	1.29	0.0178	1.33	0.000133	Homo sapiens microtubule-associated protein 1A (MAP1A), mRNA.	ILMN_1701558	CCCAAGCAAGCCAGTGAGCAGCCCTGCCAGACTACTGCCAGACTGAGAAA	NM_002373.4
5290397	CLCF1	1.29	0.0165	1.35	0.00109	Homo sapiens cardiotrophin-like cytokine factor 1 (CLCF1), mRNA.	ILMN_1661197	CCAGTATTACGGTGCCTCTTCTCTGCCCCCTTTCCCAGGGTATCTGTGGG	NM_013246.2
3930390	SMAP2	1.29	0.015	1.24	0.0103	Homo sapiens small ArfGAP2 (SMAP2), mRNA.	ILMN_1781468	GGATCTGGGGCTTCAGGACTTGCTGCTTCAGTCAGCTTTTATTAGCACCA	NM_022733.1
4830343	ORC6L	1.29	0.0138	1.36	0.0142	Homo sapiens origin recognition complex, subunit 6 like (yeast) (ORC6L), mRNA.	ILMN_1731070	GTGGTTGAAGCCCCAGCAAAGGAAATGGAGAAGGTAGAGGAGATGCCACA	NM_014321.2
7210382	USF2	1.29	0.0106	1.31	0.000484	Homo sapiens upstream transcription factor 2, c-fos interacting (USF2), transcript variant 2, mRNA.	ILMN_1756696	CTCTGGAGGTACTGAGACAGGGTGCTGATGGGAAGGAGGGGAGCCTTTGG	NM_207291.1
6400121	DCTN1	1.29	0.0101	1.2	0.00693	Homo sapiens dynactin 1 (p150, glued homolog, Drosophila) (DCTN1), transcript variant 1, mRNA.	ILMN_1793563	TAAGCTCTTCCTGCCCCGTTCAGCTTCACTCCCACCCTTTCAGCGTCCTG	NM_004082.2
1430008	RNF26	1.29	0.00137	1.26	0.00537	Homo sapiens ring finger protein 26 (RNF26), mRNA.	ILMN_1762787	TGAGGCTCCCTCCCAACCTGATCCAAAAGCCAGTCTCAGGAGTTTACCCC	NM_032015.3
1500148	MAP3K7IP1	1.29	0.0011	1.22	0.0009	Homo sapiens mitogen-activated protein kinase kinase kinase 7 interacting protein 1 (MAP3K7IP1), transcript variant alpha, mRNA.	ILMN_1709114	TGGAAGAAAAACAGGTCTCAGCCCAGGGTCCTCGCTCACTCCCTCACTCC	NM_006116.2
2810372	NPR2	1.29	0.000461	1.29	3.62e-06	Homo sapiens natriuretic peptide receptor B/guanylate cyclase B (atrionatriuretic peptide receptor B) (NPR2), mRNA.	ILMN_1808898	GCGCTGAAGATCCATGTCTCCTCTACCACCAAGGATGCCCTAGATGAGCT	NM_003995.3
1340538	SGSH	1.29	0.000437	1.18	0.0374	Homo sapiens N-sulfoglucosamine sulfohydrolase (sulfamidase) (SGSH), mRNA.	ILMN_2133675	ACTGGCGTTGCTGGGTGGCGATGCCCGTCCTCTGGCTTGGGTTAATTCTT	NM_000199.2
1400025	PTOV1	1.29	7.57e-06	1.15	0.000102	Homo sapiens prostate tumor overexpressed 1 (PTOV1), mRNA.	ILMN_1700109	GGGACTTCAACTGCCCAGCAACATGGAGGATGGTGTCCTGAGGCCTCCAA	NM_017432.3
4880376	UBE2O	1.28	0.0409	1.22	0.0104	Homo sapiens ubiquitin-conjugating enzyme E2O (UBE2O), mRNA.	ILMN_1746579	GGCTCTCCTAGTGCCCAGAGACAGGCCCAGAGGTTTACAAGTTTTCTAAG	NM_022066.2
3610669	LOC645937	1.28	0.0358	1.44	0.000203	PREDICTED: Homo sapiens similar to zinc finger protein 598 (LOC645937), mRNA.	ILMN_1679042	CAGAGCTATTGCACCATGAGCGTCCTTCCTCCTTCCTCTCCGGGCTGCCA	XM_928905.2
4890068	MAP3K11	1.28	0.0277	1.28	0.00366	Homo sapiens mitogen-activated protein kinase kinase kinase 11 (MAP3K11), mRNA.	ILMN_1651788	CTGTCACCAGCACTTTTGACCAAGTCCTGCTACTGCGGCCCCTGCCCTAG	NM_002419.3
5390487	SPTBN1	1.28	0.0177	1.26	0.00898	Homo sapiens spectrin, beta, non-erythrocytic 1 (SPTBN1), transcript variant 1, mRNA.	ILMN_1661335	CAGCGAGGTCCCTGTGAGTTTGAAAGAAGCTGTCTGCGAAGTGGCCCTTG	NM_003128.2
1230307	RRBP1	1.28	0.013	1.43	2.93e-05	Homo sapiens ribosome binding protein 1 homolog 180kDa (dog) (RRBP1), transcript variant 1, mRNA.	ILMN_1803810	TTGGAGAAGCTCCGCACAGCCGGCCCCCTAGAGTCTTCAGAAACAGAGGA	NM_001042576.1
6100112	STXBP1	1.28	0.00764	1.17	0.0445	Homo sapiens syntaxin binding protein 1 (STXBP1), transcript variant 2, mRNA.	ILMN_2414878	CGTTGGACTCACACAGACCCTGTACCCTCTCGGCAAGCATCTTCAGTCAG	NM_001032221.1
940039	GRB2	1.28	0.00528	1.21	0.038	Homo sapiens growth factor receptor-bound protein 2 (GRB2), transcript variant 1, mRNA.	ILMN_1742521	CACGACAAAAACAAGACTGCCTCCCTCTCTTCCGGGAGCTGGTGACAGCC	NM_002086.3
3520093	LTBP3	1.28	0.00414	1.28	0.00242	Homo sapiens latent transforming growth factor beta binding protein 3 (LTBP3), mRNA.	ILMN_1805395	TGAGGACAGTTCAGAGGAGGATTCAGACGAGTGTCGCTGCGTGAGTGGCC	NM_021070.2
6560301	SH2B3	1.28	0.00175	1.28	0.0153	Homo sapiens SH2B adaptor protein 3 (SH2B3), mRNA.	ILMN_1752046	AAGGCCTTGGACTCTTCCCTGAGGGTTGCCTGAAATTCCTTCATGCTTTC	NM_005475.1
380309	CNOT3	1.28	0.000919	1.22	0.00897	Homo sapiens CCR4-NOT transcription complex, subunit 3 (CNOT3), mRNA.	ILMN_2207393	CATGATGTGGTTCCAGAGGCACGAGGAGCCCAAGACCATCACTGACGAGT	NM_014516.2
6200431	AKT1	1.28	0.000797	1.25	6.32e-05	Homo sapiens v-akt murine thymoma viral oncogene homolog 1 (AKT1), transcript variant 3, mRNA.	ILMN_2410909	CCACGGTAGCACTTGACCTTTTCGACGCTTAACCTTTCCGCTGTCGCCCC	NM_001014431.1
10170	GNG5	1.28	0.000343	1.3	0.000396	Homo sapiens guanine nucleotide binding protein (G protein), gamma 5 (GNG5), mRNA.	ILMN_1701854	GCCGCTATGAAGAAAGTGGTTCAACAGCTCCGGCTGGAGGCCGGACTCAA	NM_005274.1
1170564	CHD8	1.28	0.000283	1.12	0.0184	Homo sapiens chromodomain helicase DNA binding protein 8 (CHD8), mRNA.	ILMN_1806122	GGCCCCATTGCTTGGGCGGCTGCTGTATTTTCATTTACTCTGGCCCTTGG	NM_020920.2
2680706	PGAM1	1.28	2.52e-05	1.36	2.84e-05	Homo sapiens phosphoglycerate mutase 1 (brain) (PGAM1), mRNA.	ILMN_1661366	GCTAATCCCAGTCGGTGCCGCATCCCCAGCCCGCCGCCATGGCCGCCTAC	NM_002629.2
7040176	C20ORF24	1.28	8.34e-06	1.29	2.32e-07	Homo sapiens chromosome 20 open reading frame 24 (C20orf24), transcript variant 1, mRNA.	ILMN_2283388	GTGGCACGTGGGAGCTCACGAAGGAAGGGTTTATGACCTCTTTTGCCTTG	NM_018840.2
5810196	DKFZP434B0335	1.27	0.0418	1.37	0.0439	Homo sapiens DKFZP434B0335 protein (DKFZP434B0335), mRNA.	ILMN_1767651	TGGGGCTCAGGGCCTCTTTACCATGTGCAGTGACCATTTCTCAGAGCAGG	NM_015395.1
5220484	MLX	1.27	0.0322	1.36	0.00739	Homo sapiens MAX-like protein X (MLX), transcript variant 2, mRNA.	ILMN_2401618	TGAAGGGTGAAAGGGCACCTTGTGCCTAGACTAGGGCTGCCTGGTCAGTC	NM_198204.1
7610615	SLC6A10P	1.27	0.0254	1.33	0.0461	Homo sapiens solute carrier family 6 (neurotransmitter transporter, creatine), member 10 (pseudogene) (SLC6A10P) on chromosome 16.	ILMN_1704446	GTCCCGAGACGGCTGAGTGACCCCAAGAAAGGCTTCCCTGACACCCGGAC	NR_003083.2
6840348	BRI3BP	1.27	0.0208	1.37	0.0184	PREDICTED: Homo sapiens BRI3 binding protein (BRI3BP), mRNA.	ILMN_1693410	GGACCAGCCCTCTCTAGATTGCTGGAATTGTATGGATGTGTTGGGGTTGG	XM_941876.1
3780408	RAB43	1.27	0.0201	1.23	0.0109	Homo sapiens RAB43, member RAS oncogene family (RAB43), mRNA.	ILMN_2155480	CCAGTGCGACGCTGGCTTAAGGAGCTGGAGGGGTTCCTAATACACATTTA	NM_198490.1
510224	LPIN2	1.27	0.0109	1.2	0.0333	Homo sapiens lipin 2 (LPIN2), mRNA.	ILMN_1670028	AACCGAGGGACAAAGGAGATTGGATGACTGGGAAGCGCTGGCCCGGAACA	NM_014646.2
5870553	PTPRF	1.27	0.00988	1.2	0.0267	Homo sapiens protein tyrosine phosphatase, receptor type, F (PTPRF), transcript variant 2, mRNA.	ILMN_1798081	ATCAGTCCTTATTATCCCAGCTTGCTGAGGGGCAGGGAGAGCGCCTCTTC	NM_130440.1
2230189	FKRP	1.27	0.00446	1.35	0.0001	Homo sapiens fukutin related protein (FKRP), transcript variant 1, mRNA.	ILMN_2368617	TTGCAGAGGAGGAAATGCTCAGAGCTCCGAGGTGCGGCTGTGGTCGAGAA	NM_024301.3
520333	TAOK2	1.27	0.00196	1.24	0.00949	Homo sapiens TAO kinase 2 (TAOK2), transcript variant 2, mRNA.	ILMN_1701487	CTGTGTTCTCCTGGCGCTCCTCCCCTAAGTTATTGCTGTTCGCCCGCTGT	NM_016151.2
1940100	TMEM184B	1.27	0.00154	1.17	0.00993	Homo sapiens transmembrane protein 184B (TMEM184B), mRNA.	ILMN_1747460	ATTCCCACTCCCTTGGTTTTCGCCTGCCCAGCGTTGCTGTTTGCGTGGAG	NM_012264.3
5090647	PSMD1	1.27	0.00147	1.17	0.00946	Homo sapiens proteasome (prosome, macropain) 26S subunit, non-ATPase, 1 (PSMD1), mRNA.	ILMN_1702837	ACCAGTGAAGACATTGAGGAGCTGGTGGAACCTGTGGCAGCACATGGCCC	NM_002807.2
3610647	URG4	1.27	0.0005	1.27	0.000172	Homo sapiens up-regulated gene 4 (URG4), nuclear gene encoding mitochondrial protein, transcript variant 2, mRNA.	ILMN_2386818	GTGCCCCACAGCACTTTGTTATACCTCTGCCACACACTTCACGCAGCGCG	NM_001077664.1
3370451	GNB2	1.27	0.000492	1.21	0.0103	Homo sapiens guanine nucleotide binding protein (G protein), beta polypeptide 2 (GNB2), mRNA.	ILMN_1658928	GTTTGGTTCCTCCCGGGGCCCCCACTGTGGAGATAAGAAGGGGATGGAAT	NM_005273.2
3940639	PYCR2	1.27	0.00032	1.34	3.15e-06	Homo sapiens pyrroline-5-carboxylate reductase family, member 2 (PYCR2), mRNA.	ILMN_1808568	CCTGTCCCATGTTGGAAGTTGCTCTGAAGGGGTGGTAGATGCTGGAAGCC	NM_013328.2
5490750	RELA	1.27	0.000315	1.34	9.66e-06	Homo sapiens v-rel reticuloendotheliosis viral oncogene homolog A (avian) (RELA), mRNA.	ILMN_1705266	ATACCTGTGGCCCCCCACACAACTGAGCCCATGCTGATGGAGTACCCTGA	NM_021975.2
460382	CARM1	1.27	3.5e-06	1.14	0.00229	Homo sapiens coactivator-associated arginine methyltransferase 1 (CARM1), mRNA.	ILMN_1680134	GGCCTGAGTAGCTCCCCTCCATCCTTGTAGACGCTCCAGTCCCTACTACT	NM_199141.1
4490044	LRFN4	1.26	0.0484	1.34	0.0184	Homo sapiens leucine rich repeat and fibronectin type III domain containing 4 (LRFN4), mRNA.	ILMN_1809417	GGAGTCCCTCCCTGGTTTTTATTCTCAGTACCTCAGGCTCCCCTGTGTAC	NM_024036.3
270475	SGSM3	1.26	0.036	1.52	0.000435	Homo sapiens small G protein signaling modulator 3 (SGSM3), mRNA.	ILMN_1679614	ATCAATATCAGGCTGCCCCACTCCACGTTCCCCAGCACATCCCAGGTGGT	NM_015705.4
4640333	ZNF76	1.26	0.0308	1.27	0.00436	Homo sapiens zinc finger protein 76 (expressed in testis) (ZNF76), mRNA.	ILMN_1804263	TGTAGGGTTGAGCCACAGACAGCTCTTCAGCCCAGTAGCAGTGGAGCAGG	NM_003427.3
3990661	FAM177A1	1.26	0.0288	1.2	0.0126	Homo sapiens family with sequence similarity 177, member A1 (FAM177A1), transcript variant 1, mRNA.	ILMN_1763603	GTGAAGACTGGACAGTTTACTTGAATCTGGTTGGCCACTCCTCTACCTAC	NM_173607.3
2480241	ATP6V1C1	1.26	0.0234	1.28	0.0162	Homo sapiens ATPase, H+ transporting, lysosomal 42kDa, V1 subunit C1 (ATP6V1C1), mRNA.	ILMN_1659801	GAGTAAAGCCATGGAAGCCATGAACAGTAAGAGACTGCCGCCTGGCATGG	NM_001695.4
6560091	TGFBR2	1.26	0.0198	1.25	0.0369	Homo sapiens transforming growth factor, beta receptor II (70/80kDa) (TGFBR2), transcript variant 1, mRNA.	ILMN_1726245	GGCGCCTAGAAATTCCACTTGCACCGTAGGGCATGCTGATACCATCCCAA	NM_001024847.2
5690280	FXR2	1.26	0.015	1.35	2.91e-05	Homo sapiens fragile X mental retardation, autosomal homolog 2 (FXR2), mRNA.	ILMN_1738699	TGCTATCCCTCCTCCCATCCTGTACCCCCCATTTCTGGGGCCTCATCACT	NM_004860.2
2030209	MTF1	1.26	0.0149	1.19	0.0333	Homo sapiens metal-regulatory transcription factor 1 (MTF1), mRNA.	ILMN_1763828	GATCACTGTCCTTGCCTTCCTGGTTCTTTCTCTCGGTTGGTTGCCAGGGC	NM_005955.2
4730040	LOC642255	1.26	0.014	1.27	0.00369	PREDICTED: Homo sapiens similar to Diacylglycerol O-acyltransferase 1 (Diglyceride acyltransferase) (ACAT-related gene product 1) (LOC642255), mRNA.	ILMN_1679867	GAATGAGCTCAGTGACCACTTGGATGCTATGGACTCCAACCTGGATAACC	XM_001127807.1
2600176	C19ORF6	1.26	0.0102	1.51	1.21e-05	Homo sapiens chromosome 19 open reading frame 6 (C19orf6), transcript variant 1, mRNA.	ILMN_1762439	AATGGGCAGTATAGCAGCCTGGCCCTGGTCACCTCCTGGCTCTTCATCCA	NM_001033026.1
4040376	LARP1	1.26	0.00865	1.22	0.013	Homo sapiens La ribonucleoprotein domain family, member 1 (LARP1), transcript variant 2, mRNA.	ILMN_1681590	TCTGGCACCCTCCTGAATGGAACCCCAGAGTACCTCCTGTGTGGAAGGGT	NM_033551.2
650619	FAM125B	1.26	0.00573	1.33	0.00942	Homo sapiens family with sequence similarity 125, member B (FAM125B), transcript variant 1, mRNA.	ILMN_1652525	ACCAGAGACGGCTTTGTTCTCCCAGCTAAGGCCGTGGAGCTGCTGTGTGA	NM_033446.1
1430053	TTLL12	1.26	0.00464	1.19	0.015	Homo sapiens tubulin tyrosine ligase-like family, member 12 (TTLL12), mRNA.	ILMN_1663113	CTGTGTTGTCTGGGCCCTTGTTTACAAGCACGCGTTACCCTTCCTGAGGG	NM_015140.2
3130072	RHOT2	1.26	0.00341	1.19	0.00522	Homo sapiens ras homolog gene family, member T2 (RHOT2), nuclear gene encoding mitochondrial protein, mRNA.	ILMN_1669310	AATTCTCAGGGCTCTACCCCCCTTTCCTGGTCCTAGGTGGCCAGTGGGTA	NM_138769.1
540239	TRIM41	1.26	0.00272	1.18	0.0121	Homo sapiens tripartite motif-containing 41 (TRIM41), transcript variant 2, mRNA.	ILMN_1729495	CTCCCAGCCCCTTTCCATGCCTTTCACTCCATTTGGCAAGCTCTGAGGGG	NM_201627.1
160364	ZNF282	1.26	0.000819	1.17	0.0111	Homo sapiens zinc finger protein 282 (ZNF282), mRNA.	ILMN_1668185	TGTGTCAAAAATGACTTTCCCTGCCCTTGCCGTGGGTCCGGCGTTCCTCC	NM_003575.2
4730541	SLC44A1	1.26	0.000452	1.29	0.000598	Homo sapiens solute carrier family 44, member 1 (SLC44A1), mRNA.	ILMN_1758673	CAGGACTACACAGTATGGGTGCTGCCTCTGATCATCGTCTGCCTCTTTGC	NM_080546.3
1820750	STAT1	1.25	0.0444	1.25	0.0441	Homo sapiens signal transducer and activator of transcription 1, 91kDa (STAT1), transcript variant alpha, mRNA.	ILMN_1690105	TACTCCAGGCCAAAGGAAGCACCAGAGCCAATGGAACTTGATGGCCCTAA	NM_007315.2
6650201	CCDC97	1.25	0.0319	1.26	0.00134	Homo sapiens coiled-coil domain containing 97 (CCDC97), mRNA.	ILMN_1801600	AGATGTCCTCAGACGGGAAGGTTTGAGAAGGGTCAGATGGTAGGCGGGCC	NM_052848.1
1190113	RAB11B	1.25	0.0272	1.24	0.0356	Homo sapiens RAB11B, member RAS oncogene family (RAB11B), mRNA.	ILMN_1731135	ACGGACAGAAGCCCAACAAGCTGCAGTGCTGCCAGAACCTGTGACCCCTG	NM_004218.2
6350370	CLASP2	1.25	0.0255	1.12	0.0464	Homo sapiens cytoplasmic linker associated protein 2 (CLASP2), mRNA.	ILMN_1770548	GAGCAGTGTTCGGAAAGCTTGTGTCTTCTGCCTGGTGGCTGTTCATGCGG	NM_015097.1
60196	GCSH	1.25	0.0108	1.23	0.00648	Homo sapiens glycine cleavage system protein H (aminomethyl carrier) (GCSH), mRNA.	ILMN_2090782	TGGCAGCTGGGGGTGGGCGCCGTCCGTACGCTGCGCACTGGACCCGCTCT	NM_004483.3
6480474	PPP1R10	1.25	0.00878	1.22	0.0119	Homo sapiens protein phosphatase 1, regulatory (inhibitor) subunit 10 (PPP1R10), mRNA.	ILMN_1659058	GCTGGGCCTGAAAGTCACACTACATGCACTGCCTTTGGGAGTCAGCTCAC	NM_002714.2
1780762	C9ORF86	1.25	0.00617	1.3	0.000297	Homo sapiens chromosome 9 open reading frame 86 (C9orf86), mRNA.	ILMN_1760628	CTCAGGGATGTGACTGAGGCCCAGGAGGGACCTGTGAGGGTCTGTTTACA	NM_024718.2
4060608	MLL4	1.25	0.00587	1.22	0.00131	Homo sapiens myeloid/lymphoid or mixed-lineage leukemia 4 (MLL4), mRNA.	ILMN_1715968	CACCACGACCCCTCACACCTCCTGCTGCCGTCGCTGCCATCTTGCCCCTA	NM_014727.1
270133	C1ORF128	1.25	0.0038	1.46	4.13e-08	Homo sapiens chromosome 1 open reading frame 128 (C1orf128), mRNA.	ILMN_1784207	GTCAAGTTGCCCAGCTTGGAGTTGTCTGTCACGCACATGTGTCCTGTGGT	NM_020362.3
1570746	LOC651816	1.25	0.00372	1.31	0.00513	PREDICTED: Homo sapiens similar to Ubiquitin-conjugating enzyme E2S (Ubiquitin-conjugating enzyme E2-24 kDa) (Ubiquitin-protein ligase) (Ubiquitin carrier protein) (E2-EPF5) (LOC651816), mRNA.	ILMN_1729115	AGGTGCCTGCTGATCCACCCTAACCCCGAGTCTGCACTCAACGAGGAGGC	XM_941060.1
2360138	ATP6V0C	1.25	0.0036	1.34	6.25e-05	PREDICTED: Homo sapiens ATPase, H+ transporting, lysosomal 16kDa, V0 subunit c (ATP6V0C), mRNA.	ILMN_1773849	CTCATCCTCTCCACAAAGTAGACCCTCTCCGAGCCCACCAGCCACAGAAT	XM_001130742.1
4120215	WASF2	1.25	0.00265	1.21	0.0113	Homo sapiens WAS protein family, member 2 (WASF2), mRNA.	ILMN_1684051	GGTTTGGGCCTAATGGCTTTGACTAAATTACCCCCATCCTCCTTGCCCGG	NM_006990.2
6180446	PRDX1	1.25	0.00169	1.33	8.92e-10	Homo sapiens peroxiredoxin 1 (PRDX1), transcript variant 2, mRNA.	ILMN_2366388	TTCTCCAAGCAGAAGTGAGCGCTGGGCTGTTTTAGTGCCAGGCTGCGGTG	NM_181696.1
3890398	WBP2	1.25	0.000208	1.17	0.0101	Homo sapiens WW domain binding protein 2 (WBP2), mRNA.	ILMN_1788604	GCGCTAACATTCACTCTTGTTTGTCCCTGGACTGGCCATGAAGTGAGGAG	NM_012478.3
3420333	C19ORF6	1.25	4.54e-05	1.21	0.000906	Homo sapiens chromosome 19 open reading frame 6 (C19orf6), transcript variant 1, mRNA.	ILMN_1703288	AGCTTGCGCCTCGGGCATAGGGACGTGGGGTGCAGGCGCCAACATCAGTG	NM_001033026.1
130326	NOLA1	1.24	0.0464	1.27	0.0132	Homo sapiens nucleolar protein family A, member 1 (H/ACA small nucleolar RNPs) (NOLA1), transcript variant 1, mRNA.	ILMN_1708954	GCGCTAAAGGCTGTTTTGGAACCAGTGTTGCTTGTTCCGCGGGTGATTGG	NM_018983.3
2450762	IKBKE	1.24	0.0463	1.36	0.0191	Homo sapiens inhibitor of kappa light polypeptide gene enhancer in B-cells, kinase epsilon (IKBKE), mRNA.	ILMN_1755024	AGGGTCACCACTGCCAGCCTCAGGCAACATAGAGAGCCTCCTGTTCTTTC	NM_014002.2
2470220	SRGAP1	1.24	0.0457	1.32	0.032	Homo sapiens SLIT-ROBO Rho GTPase activating protein 1 (SRGAP1), mRNA.	ILMN_1677432	CCCTGTGTTCTCCTCTGTGGAAATGAAGGCAGCAAGAAGCACCTGAGGCC	NM_020762.1
6110470	LOC727761	1.24	0.0272	1.23	0.0289	PREDICTED: Homo sapiens similar to Deoxythymidylate kinase (thymidylate kinase), transcript variant 4 (LOC727761), mRNA.	ILMN_1716445	GAAAAGTGACGTGGAGGATCACTCGGTGCACCTGCTTTTTTCTGCAAATC	XM_001126211.1
1500524	PHC2	1.24	0.0266	1.53	1.49e-06	Homo sapiens polyhomeotic homolog 2 (Drosophila) (PHC2), transcript variant 2, mRNA.	ILMN_1808047	GTTGTCAGCTTCTCCCCCTTCAGCCTGTTTCTGCAGCAGCCAGGGTTCTC	NM_004427.3
2480468	RANBP10	1.24	0.0256	1.26	0.000239	Homo sapiens RAN binding protein 10 (RANBP10), mRNA.	ILMN_1667306	GTTCCTTTGGTTGCTCACAACTCAGGTATGCACCCATGTGGCAGCCAGGC	NM_020850.1
4290543	TXN	1.24	0.0252	1.45	1.47e-10	Homo sapiens thioredoxin (TXN), mRNA.	ILMN_1680314	CGTCAGACTCCAGCAGCCAAGATGGTGAAGCAGATCGAGAGCAAGACTGC	NM_003329.2
4880433	IDH2	1.24	0.018	1.39	0.000285	Homo sapiens isocitrate dehydrogenase 2 (NADP+), mitochondrial (IDH2), nuclear gene encoding mitochondrial protein, mRNA.	ILMN_1751753	GAACACCACGGACTTCCTCGACACCATCAAGAGCAACCTGGACAGAGCCC	NM_002168.2
4480220	FGFRL1	1.24	0.0167	1.2	0.00582	Homo sapiens fibroblast growth factor receptor-like 1 (FGFRL1), transcript variant 3, mRNA.	ILMN_1795865	AATGATGGAAGGAAGACTGGGTTGCAGGGACTGTGGTCTCTCCTGGGGCC	NM_021923.3
3390445	RABL2A	1.24	0.0158	1.16	0.0271	Homo sapiens RAB, member of RAS oncogene family-like 2A (RABL2A), transcript variant 1, mRNA.	ILMN_1724598	TCACCTCGGGGACAATTCCTTGGGCTTCTCCTGAGGTAATGATTACCCCC	NM_013412.1
620075	UQCC	1.24	0.00877	1.41	2.53e-05	Homo sapiens ubiquinol-cytochrome c reductase complex chaperone (UQCC), transcript variant 2, mRNA.	ILMN_2381121	CTCCCAGTGAACTGAATGAGGAACATGCTGTCTCCTGTCTTGGCCTCCCC	NM_199487.1
3290347	HEG1	1.24	0.00827	1.18	0.0195	Homo sapiens HEG homolog 1 (zebrafish) (HEG1), mRNA.	ILMN_1666122	CCAAAGGGGGACCATTCAGGTCTAAAAAGCGACAGGTCCGAGACTGGGTC	NM_020733.1
2850537	TBC1D9B	1.24	0.00623	1.33	0.000556	Homo sapiens TBC1 domain family, member 9B (with GRAM domain) (TBC1D9B), transcript variant 2, mRNA.	ILMN_1789909	CCCCAGGGCTGGAGCCACAAGGATACCCTCACTTTGCATGAGGAGCTGAA	NM_015043.3
1230017	PHCA	1.24	0.00474	1.17	0.0167	Homo sapiens phytoceramidase, alkaline (PHCA), mRNA.	ILMN_1812552	GGATTCTAGGTGGACATTACAGAGTTGAATTCCTCACTACCCCCTCCCGC	NM_018367.4
4210692	SAC3D1	1.24	0.00461	1.2	0.0199	Homo sapiens SAC3 domain containing 1 (SAC3D1), mRNA.	ILMN_1776674	AGTGGAGAGCAAACTTCGAGGACGTACCCTGGAGGAGGTGGTCATGGCAG	NM_013299.3
3190326	ATG9A	1.24	0.00256	1.34	7.56e-05	Homo sapiens ATG9 autophagy related 9 homolog A (S. cerevisiae) (ATG9A), transcript variant 1, mRNA.	ILMN_2410975	CAGCAAAAGAGCTCTGGCCCGCATCTCGCTGTGCCCTGAAGGGGGATGAA	NM_001077198.1
50129	FHOD1	1.24	0.00228	1.44	0.0001	Homo sapiens formin homology 2 domain containing 1 (FHOD1), mRNA.	ILMN_1651776	GCCTGGAGGTGTGAAGGTGCTGTATCCCGGAAATCTATCTGGACCCTGGA	NM_013241.2
2510048	FBXO30	1.24	0.00153	1.4	3.55e-06	Homo sapiens F-box protein 30 (FBXO30), mRNA.	ILMN_1700232	GTGTCCTCTCTTCCTACATTTGTCCCTGAGAGTACTCCACGATTACTAGG	NM_032145.4
6330088	USF2	1.24	0.0011	1.32	5.78e-05	Homo sapiens upstream transcription factor 2, c-fos interacting (USF2), transcript variant 2, mRNA.	ILMN_2324672	AAAGGAGGGATCCTGTCCAAGGCCTGCGATTACATCCGGGAGTTGCGCCA	NM_207291.1
3990598	DRAP1	1.24	0.000933	1.16	0.00435	Homo sapiens DR1-associated protein 1 (negative cofactor 2 alpha) (DRAP1), mRNA.	ILMN_2112301	GGACGAAGAAGATTACGACTCCTAGCGCCTTCTGCCCCCCAGACCATAGC	NM_006442.2
7320494	ZFPM1	1.24	0.000597	1.12	0.0201	Homo sapiens zinc finger protein, multitype 1 (ZFPM1), mRNA.	ILMN_1651438	ACCACCGGTACTGCCGTCTTTGCAACATCAAGTTCAGCAGCCTGTCCACC	NM_153813.2
7040709	IGF2BP2	1.24	0.000245	1.15	0.0177	Homo sapiens insulin-like growth factor 2 mRNA binding protein 2 (IGF2BP2), transcript variant 1, mRNA.	ILMN_1702447	ATATCAACTGCCAGCCTGGAGAAGGTGACAGTCCAAGTGTGCAACAGCTG	NM_006548.4
4760537	C20ORF24	1.24	2.91e-05	1.19	3.12e-06	Homo sapiens chromosome 20 open reading frame 24 (C20orf24), transcript variant 2, mRNA.	ILMN_1679195	CCCGTGTTTCCTGGACCGCGAATCAGTGTGTTGGGCATCAGTGTTTTCTG	NM_199483.1
2600646	WDR45L	1.24	2.91e-05	1.16	0.00049	Homo sapiens WDR45-like (WDR45L), mRNA.	ILMN_1685763	GCCTGTGGTCTTCTCCGTACCCGCAACGTGGTCATCTGTGCCCGTGACGT	NM_019613.2
6420731	SLC20A1	1.23	0.0475	1.25	0.00233	Homo sapiens solute carrier family 20 (phosphate transporter), member 1 (SLC20A1), mRNA.	ILMN_1672662	CATGCTCTGCGTTGTTGGTTTCACCAGCTTCTGCCCTCACATGCACAGGG	NM_005415.3
6480131	ADAM15	1.23	0.046	1.6	0.000619	Homo sapiens ADAM metallopeptidase domain 15 (ADAM15), transcript variant 4, mRNA.	ILMN_1751500	CGCCTGCACCAGCGACTCTGCCAGCTCAAGGGACCCACCTGCCAGTACAG	NM_207195.1
3930601	PARP10	1.23	0.0343	1.33	0.0122	PREDICTED: Homo sapiens poly (ADP-ribose) polymerase family, member 10 (PARP10), mRNA.	ILMN_1710844	GCCGATGGCCATAAGGCGGTGTTCGTGGCACGGGTGCTGACTGGCGACTA	XM_001127571.1
6660768	IRF2BP2	1.23	0.028	1.26	0.0102	Homo sapiens interferon regulatory factor 2 binding protein 2 (IRF2BP2), transcript variant 1, mRNA.	ILMN_1671005	CACTACCAGGAGGAATAGCAACAGTCCGCCCTCTCCGTCCTCTATGAACC	NM_182972.2
1430424	RFFL	1.23	0.0223	1.14	0.036	Homo sapiens ring finger and FYVE-like domain containing 1 (RFFL), transcript variant 1, mRNA.	ILMN_1753819	GGGCAGAAGCTGGCTCTCTACTTACAACCTGCTTTCTCTGCTGAAGCCTT	NM_057178.3
150148	MAP1S	1.23	0.0193	1.2	0.0367	Homo sapiens microtubule-associated protein 1S (MAP1S), mRNA.	ILMN_1796336	CAGGTGACCCTGATCCCCACTTTCGACTCGGTGGCCATGCATACGTGGTA	NM_018174.4
160170	PKM2	1.23	0.0143	1.18	0.0127	Homo sapiens pyruvate kinase, muscle (PKM2), transcript variant 3, mRNA.	ILMN_2366634	GCACTGGGCTGTTGTTCCATTGAAGCCGACTCTGGCCCTGGCCCTTACTT	NM_182471.1
4060471	FAH	1.23	0.0116	1.23	0.00165	Homo sapiens fumarylacetoacetate hydrolase (fumarylacetoacetase) (FAH), mRNA.	ILMN_1781536	CGGCTCCATGTTGGAACTGTCGTGGAAGGGAACGAAGCCCATAGACCTGG	NM_000137.1
3990682	PDPK1	1.23	0.00883	1.3	6.29e-05	Homo sapiens 3-phosphoinositide dependent protein kinase-1 (PDPK1), transcript variant 1, mRNA.	ILMN_1653793	GTGTCTGCTTTAGAGTACTTGCACGGCAAGGGCATCATTCACAGGGACCT	NM_002613.3
6510402	SMARCC2	1.23	0.00755	1.17	0.0138	Homo sapiens SWI/SNF related, matrix associated, actin dependent regulator of chromatin, subfamily c, member 2 (SMARCC2), transcript variant 2, mRNA.	ILMN_1773620	AAGGAAAGCTCCTTCCGCCCCTCCAAAGCCCTCACCATGCCTAACAGAGG	NM_139067.1
5310369	LYAR	1.23	0.00675	1.26	0.0108	Homo sapiens Ly1 antibody reactive homolog (mouse) (LYAR), mRNA.	ILMN_2221564	ACACAGTGACAGATGAGCATCACAGATCCGAAGAGGAACTCCTGGTCATC	NM_017816.1
4290605	SLC44A1	1.23	0.00473	1.15	0.0484	Homo sapiens solute carrier family 44, member 1 (SLC44A1), mRNA.	ILMN_1700695	CCCTGCATCATGGACTGTTGCTGCTCCCTGTTCCATATGCTCGCAATCTC	NM_080546.3
20446	CEBPB	1.23	0.000911	1.21	4.31e-05	Homo sapiens CCAAT/enhancer binding protein (C/EBP), beta (CEBPB), mRNA.	ILMN_1693014	GACTGACGCAACCCACGTGTAACTGTCAGCCGGGCCCTGAGTAATCGCTT	NM_005194.2
650553	BIN1	1.23	0.000909	1.23	0.00654	Homo sapiens bridging integrator 1 (BIN1), transcript variant 1, mRNA.	ILMN_2309245	AGGGGCGTTCTCCCAAAGATTAGGTCGTTTTCCAAAGAGCCGCGTCCCGG	NM_139343.1
2510477	B3GALT6	1.23	0.00081	1.26	0.00148	Homo sapiens UDP-Gal:betaGal beta 1,3-galactosyltransferase polypeptide 6 (B3GALT6), mRNA.	ILMN_1739749	GTTTGGAATTGCTTGAGGAACCCTGCGTGTGCTTGGAGAGGCCAGAGGGC	NM_080605.3
6250019	SHC1	1.23	0.000332	1.23	0.000126	Homo sapiens SHC (Src homology 2 domain containing) transforming protein 1 (SHC1), transcript variant 2, mRNA.	ILMN_1721022	CTTGGGTCTCTTACCGCGAGACTGAGAGGCAGAAGTCAGCCCGAATGCCT	NM_003029.3
3870010	SNRP70	1.23	5.75e-05	1.09	0.0153	Homo sapiens small nuclear ribonucleoprotein 70kDa polypeptide (RNP antigen) (SNRP70), mRNA.	ILMN_1732053	GGCCACTTGAGTTTGTCCTCCAAGGGTAGGTGTCTCATTTGTTCTGGCCC	NM_003089.4
3370048	SURF4	1.23	3.78e-05	1.3	8.66e-08	Homo sapiens surfeit 4 (SURF4), mRNA.	ILMN_1690761	TCAACCTCACCAGGGCTGTCTCTTGGTCCACACCTCGCTCCCTGTTAGTG	NM_033161.2
3120228	AP2S1	1.23	1.56e-05	1.13	0.0035	Homo sapiens adaptor-related protein complex 2, sigma 1 subunit (AP2S1), transcript variant AP17, mRNA.	ILMN_1662426	CATCTGTGTGGATGTCAATGACAACAACCTGGCTTACCTGGAGGCCATTC	NM_004069.3
1470035	ADH5	1.22	0.0466	1.19	0.0191	Homo sapiens alcohol dehydrogenase 5 (class III), chi polypeptide (ADH5), mRNA.	ILMN_1738604	GGGAAAGGAAGCAGGGCAGTGGTGGGTGTCTGAAACCTCAGAAACATAAC	NM_000671.3
3460086	SSH1	1.22	0.0445	1.27	0.00197	Homo sapiens slingshot homolog 1 (Drosophila) (SSH1), mRNA.	ILMN_1727671	GAGTAGTCCCACGCTGTTGTTGAGCTGACTCTGTGCCCGAATGGTGGTGC	NM_018984.2
6110608	DHX30	1.22	0.0443	1.46	2.38e-06	Homo sapiens DEAH (Asp-Glu-Ala-His) box polypeptide 30 (DHX30), transcript variant 2, mRNA.	ILMN_2403555	AGCTGGCTGCACTTCCCCCCAGCGTACAGGAGGAGCACGGGCAGCTGCTT	NM_014966.2
840717	CTSL1	1.22	0.0441	1.34	0.000431	Homo sapiens cathepsin L1 (CTSL1), transcript variant 1, mRNA.	ILMN_1694757	CTGGCAACGAGAGCGTCTACCCCGAACTCTGCTGGCCTTGAGGTGGGGAA	NM_001912.3
450376	TSC2	1.22	0.0331	1.33	0.00316	Homo sapiens tuberous sclerosis 2 (TSC2), transcript variant 4, mRNA.	ILMN_1714216	TGCACGCAAATATGGCCTCACAGGTGCATCATAGCCGCTCCAACCCCACC	NM_001077183.1
5090603	FAM73B	1.22	0.0197	1.29	0.00123	Homo sapiens family with sequence similarity 73, member B (FAM73B), mRNA.	ILMN_1701940	ATCTTCTGTGGGCCCCTTCCCAGACACCGGATCCATGGGCACTAACCCGC	NM_032809.2
4200474	WRNIP1	1.22	0.0191	1.17	0.0309	Homo sapiens Werner helicase interacting protein 1 (WRNIP1), transcript variant 1, mRNA.	ILMN_1703036	CCTTCCTCACGTGGAATGTGGGACGATCACTCTGATTGGGGCAACCACTG	NM_020135.2
1240386	KLHL21	1.22	0.0113	1.68	1.83e-06	Homo sapiens kelch-like 21 (Drosophila) (KLHL21), mRNA.	ILMN_1692785	AAAACCAGGCACCAGCCTCTGCAGCAATGGGTCCCTCTAGCCTGTGGACA	NM_014851.2
5270241	STK10	1.22	0.0105	1.18	0.0496	Homo sapiens serine/threonine kinase 10 (STK10), mRNA.	ILMN_1651692	TCTGCCCCATCCCCCCGACTGTGTTCAGGAGTCCCACCTTGCATTTCAGA	NM_005990.3
4260386	CTSL1	1.22	0.0102	1.37	2.02e-07	Homo sapiens cathepsin L1 (CTSL1), transcript variant 2, mRNA.	ILMN_2374036	GCATGCATGGGAGGAATTCATCTTCAGTCTACCAGCCCCCGCTGTGTCGG	NM_145918.2
6270706	SMG7	1.22	0.01	1.18	0.0216	Homo sapiens Smg-7 homolog, nonsense mediated mRNA decay factor (C. elegans) (SMG7), transcript variant 1, mRNA.	ILMN_1706553	CCAGGTTTACCATCTCACTCCCAGTAATACCCAGCTCCTATCTAAAGCCC	NM_173156.1
3930553	DDX10	1.22	0.0079	1.32	4.86e-05	Homo sapiens DEAD (Asp-Glu-Ala-Asp) box polypeptide 10 (DDX10), mRNA.	ILMN_1753249	CTCAGATCGAGGGTGGATGATACCATTTCCTGACCCCGTTTTCCAGCATG	NM_004398.2
6220093	ATXN7L3	1.22	0.00759	1.16	0.0215	Homo sapiens ataxin 7-like 3 (ATXN7L3), transcript variant 2, mRNA.	ILMN_1862018	GTACTAATTTCCATGGCCGGTGGCTTTTCCTTCCATGCATCACTCCCCCC	NM_001098833.1
6250280	PRDX1	1.22	0.00734	1.44	1.03e-09	Homo sapiens peroxiredoxin 1 (PRDX1), transcript variant 2, mRNA.	ILMN_2366391	CATGGGGAAGTGTGCCCAGCTGGCTGGAAACCTGGCAGTGATACCATCAA	NM_181696.1
4880397	ZBTB17	1.22	0.00597	1.16	0.0115	Homo sapiens zinc finger and BTB domain containing 17 (ZBTB17), mRNA.	ILMN_1711048	CTCACATCCTCTACGCCTGTGACTCCTGTGGGGACAAGTTTCTGGATGCC	NM_003443.1
2940528	OPRS1	1.22	0.00569	1.15	0.0219	Homo sapiens opioid receptor, sigma 1 (OPRS1), transcript variant 1, mRNA.	ILMN_2398489	CCCCATTCTTCCTTTGGGGGTATGATGTGGAAGCTGGTTTCAGCCCAGGA	NM_005866.2
5270280	PA2G4	1.22	0.00524	1.37	6.57e-06	Homo sapiens proliferation-associated 2G4, 38kDa (PA2G4), mRNA.	ILMN_1728984	AAGTGCAGTTCTTCTCCACCTAGGACCGCCAGCAGAGCGGGGGGATCTCC	NM_006191.2
6860113	COBRA1	1.22	0.00229	1.23	0.00184	Homo sapiens cofactor of BRCA1 (COBRA1), mRNA.	ILMN_2399328	CCAGGGCAGAGCCTCTCCTTGTACTTTGGCAGCCATAGAAAGCGTGCTCA	NM_015456.2
1980360	SDF4	1.22	0.00192	1.17	0.0066	Homo sapiens stromal cell derived factor 4 (SDF4), mRNA.	ILMN_1696065	TGAGAACGAAATCTCGCTTCAGTCACTCTGCCGAAGGCGCTGACGGCATC	NM_016547.1
770168	CLPTM1	1.22	0.00142	1.23	0.0014	Homo sapiens cleft lip and palate associated transmembrane protein 1 (CLPTM1), mRNA.	ILMN_1665831	GTTTGTGGAGGCGCTGTCTGTCCCTCTGTCCCTCTGTGTTTCCAGCCATC	NM_001294.1
1050750	CLPTM1L	1.22	0.00021	1.14	0.00248	Homo sapiens CLPTM1-like (CLPTM1L), mRNA.	ILMN_1752802	CACGTGTGAACATCTGTCTTGGTCACAGAGCTGGGTGCTGCCGGTCACCT	NM_030782.3
380086	MYO1C	1.21	0.0471	1.26	0.0171	Homo sapiens myosin IC (MYO1C), transcript variant 1, mRNA.	ILMN_2329165	TAAGAGTATATCTGGCTCCTTGACCAGCAATCGGCCCTGGGAGCCACCAG	NM_001080779.1
4200538	SHC1	1.21	0.0447	1.43	4.26e-06	Homo sapiens SHC (Src homology 2 domain containing) transforming protein 1 (SHC1), transcript variant 2, mRNA.	ILMN_1812570	GCTATCAATGGCAGTGCACCCCGGGACCTGTTTGACATGAAGCCCTTCGA	NM_003029.3
4860068	STX1A	1.21	0.0417	1.26	0.0152	Homo sapiens syntaxin 1A (brain) (STX1A), mRNA.	ILMN_1760160	CGTTGCATGTTTGGGATGGTGGCTCCTGTTGTCTTGCGCTCTGGGAAGTC	NM_004603.1
360689	HEBP1	1.21	0.0314	1.33	0.00192	Homo sapiens heme binding protein 1 (HEBP1), mRNA.	ILMN_1802557	CTGCGATAGACCAGAAAAATCCTGGCAGCTTTTCTCCAGGCATCTGGGTC	NM_015987.3
4540164	PACS1	1.21	0.0277	1.28	0.0122	Homo sapiens phosphofurin acidic cluster sorting protein 1 (PACS1), mRNA.	ILMN_1716488	GTCTGAGCCCCTCATTCCTGACCGTCCGTGTTCTCAGGAGTGGTTGAGGA	NM_018026.2
2450286	DHX33	1.21	0.019	-1.15	0.0252	Homo sapiens DEAH (Asp-Glu-Ala-His) box polypeptide 33 (DHX33), mRNA.	ILMN_1744308	CAGCCCCATTCCAGGGTCCCATCTGTCCGGAGTTGTGTATGTCAAGTCCG	NM_020162.2
5420592	SRC	1.21	0.0146	1.31	1.06e-05	Homo sapiens v-src sarcoma (Schmidt-Ruppin A-2) viral oncogene homolog (avian) (SRC), transcript variant 2, mRNA.	ILMN_1729987	ACCCAAGTCTTCTCCCGTCCATTCCAGTCAAATCTGGGCTCACTCACCCC	NM_198291.1
3290338	POLR2A	1.21	0.0101	1.12	0.0408	Homo sapiens polymerase (RNA) II (DNA directed) polypeptide A, 220kDa (POLR2A), mRNA.	ILMN_1782385	CCCCCTGCCTGTCCCCAAATTGAAGATCCTTCCTTGCCTGTGGCTTGATG	NM_000937.2
6770204	MEN1	1.21	0.00862	1.23	0.00221	Homo sapiens multiple endocrine neoplasia I (MEN1), transcript variant 2, mRNA.	ILMN_2340877	AGAAACCCAAGCTCCTCCTCGGAACCGCTCACCTAGAGCCAGACCAACGT	NM_130799.1
1450102	U2AF1	1.21	0.00846	1.18	0.0396	Homo sapiens U2 small nuclear RNA auxiliary factor 1 (U2AF1), transcript variant b, mRNA.	ILMN_1772113	GCGGGAGCTGTATGGCCGCCGTCGCAAGAAGCATAGATCAAGATCCCGAT	NM_001025203.1
3710605	MYO1C	1.21	0.00678	1.28	0.000595	Homo sapiens myosin IC (MYO1C), transcript variant 3, mRNA.	ILMN_1812616	CTGGGCTCTGGTGCCCTCTTCCCTGGCCAGGACACCTCTCCTCCTGATTC	NM_033375.4
1470184	CLSTN1	1.21	0.00506	1.14	0.029	Homo sapiens calsyntenin 1 (CLSTN1), transcript variant 1, mRNA.	ILMN_2415179	GACCCTGACTGCTAGTTCTGAGGACACTGGTGGCTGTGCTATGTGTGGCC	NM_001009566.1
7400411	MED24	1.21	0.0041	1.24	0.000498	Homo sapiens mediator complex subunit 24 (MED24), transcript variant 1, mRNA.	ILMN_1711853	CCTCTAGCGGCTTCCAGTTCCCCGCTCCTGACTCCTGACCTCCAGGATGT	NM_014815.3
4390703	PTPN1	1.21	0.00383	1.2	0.00726	Homo sapiens protein tyrosine phosphatase, non-receptor type 1 (PTPN1), mRNA.	ILMN_1681591	ACCCTGCAGAGCTATGGTGAGGTGTGGATAAGGCTTAGGTGCCAGGCTGT	NM_002827.2
4010100	HS.570988	1.21	0.00349	1.2	0.00256	Homo sapiens primary neuroblastoma cDNA, clone:Nbla10111, full insert sequence	ILMN_1849013	GCAGTCTTACAGCCTAATTCTTCTTTGGACTGGTCCTTGGCAGCAGTTCC	AB074172
3370288	CBX6	1.21	0.00198	1.14	0.0115	Homo sapiens chromobox homolog 6 (CBX6), mRNA.	ILMN_1691930	GTGAGTGACCACCTGGGTGCCAGTTACAGGTGTTTCCAGAGACCATAGAA	NM_014292.3
3370543	PSMA1	1.21	0.00144	1.33	5.82e-05	Homo sapiens proteasome (prosome, macropain) subunit, alpha type, 1 (PSMA1), transcript variant 2, mRNA.	ILMN_1691809	TACTTTCGGCAGCACCTCCTTGATTCTCAGTTTTGCTGGAGGCCGCAACC	NM_002786.2
4670750	TNFRSF1A	1.21	0.00137	1.2	0.0012	Homo sapiens tumor necrosis factor receptor superfamily, member 1A (TNFRSF1A), mRNA.	ILMN_1685005	GAGGGACGCTATGCCTCATGCCCGTTTTGGGTGTCCTCACCAGCAAGGCT	NM_001065.2
7160707	TBC1D14	1.21	0.00119	1.24	0.000139	Homo sapiens TBC1 domain family, member 14 (TBC1D14), mRNA.	ILMN_1779886	CTCCTCCAGAGGTCTGCACACTCCACTTCACATGCCGTTGACTCTCACAG	NM_020773.1
2760494	PHF2	1.21	0.00103	1.15	0.0182	Homo sapiens PHD finger protein 2 (PHF2), mRNA.	ILMN_1720476	CCATTACCTGGATGTTTTTGTCCACTGGGAGAGGCAGCTTGGTGGAGGCC	NM_005392.3
4210750	STARD7	1.21	0.000876	1.25	1.83e-05	Homo sapiens START domain containing 7 (STARD7), transcript variant 1, mRNA.	ILMN_1740819	GCTGCCCCAGTGTATGTCTTGCCTTCTCCGCGTCATTGTTGGAAGAGGAG	NM_020151.2
5490671	XAB2	1.21	0.000508	1.25	4.23e-05	Homo sapiens XPA binding protein 2 (XAB2), mRNA.	ILMN_1771057	AGCAGCAGAGCGTGCCAGCCGCAGTGTTTGGGAGCCTGAAGGAAGACTGA	NM_020196.2
7550133	TSR1	1.21	0.000371	1.25	0.000536	Homo sapiens TSR1, 20S rRNA accumulation, homolog (S. cerevisiae) (TSR1), mRNA.	ILMN_1775761	GTCAGGTTCCCGTGGGTCACTTGCTACTCCTAAGGGAAGTTTCTTCTGCC	NM_018128.4
1410243	FRAP1	1.21	0.000368	1.11	0.0261	Homo sapiens FK506 binding protein 12-rapamycin associated protein 1 (FRAP1), mRNA.	ILMN_1769031	GACCTGACCGCTAGTAGGGAGGTTTATTCAGATCGCTGGCAGCCTCGGCT	NM_004958.2
1240592	C7ORF47	1.21	0.000266	1.14	0.0404	Homo sapiens chromosome 7 open reading frame 47 (C7orf47), mRNA.	ILMN_1741475	TTATGAATCTCCACACCTGACCCTGGACGGTCTGCCCCCTCTCCGACTTC	NM_145030.1
3310672	CLIP4	1.21	0.000155	1.2	0.0018	Homo sapiens CAP-GLY domain containing linker protein family, member 4 (CLIP4), mRNA.	ILMN_1759792	GCTAAGAATAGACTGTGGGTCTCCTCACTTGTGGCCCAGTGCTCTTTCTG	NM_024692.3
6130446	LOC732007	1.21	2.92e-05	1.14	0.00457	PREDICTED: Homo sapiens similar to Phosphoglycerate mutase 1 (Phosphoglycerate mutase isozyme B) (PGAM-B) (BPG-dependent PGAM 1) (LOC732007), mRNA.	ILMN_1700025	CCCTCCTGTGAGAGTCTGAAGGATACTATTGCCAGAGCTCTGCCTTCTGG	XR_015684.1
6480609	RRP1B	1.2	0.0481	1.33	0.00198	Homo sapiens ribosomal RNA processing 1 homolog B (S. cerevisiae) (RRP1B), mRNA.	ILMN_1812973	GTCCTATAAATGCACCTCCTGTCAAAACCATGCCTGAGAGGTCCCGGCTG	NM_015056.2
1710736	DOCK10	1.2	0.048	1.21	0.00295	Homo sapiens dedicator of cytokinesis 10 (DOCK10), mRNA.	ILMN_1702301	CCCTAAGTTTGCTGTCAGTTATTGTATGGTCAGTACCCCAGTCCTAGTAC	NM_014689.2
1990762	KIAA1602	1.2	0.0455	1.31	0.000451	Homo sapiens KIAA1602 (KIAA1602), mRNA.	ILMN_1763640	TGCTGCCCTCCTCTGCCCCATGCCTTTGGGGTCTGTTCGTCCGTCTTTTT	NM_020941.1
70243	C19ORF29	1.2	0.0411	1.44	0.000389	Homo sapiens chromosome 19 open reading frame 29 (C19orf29), transcript variant 1, mRNA.	ILMN_2262462	CCCCGAGTTTTGCCCATATCAGGACAGTGGCTCCTTCTCACTCCCCTTTC	NM_001080543.1
3800470	MBOAT7	1.2	0.04	1.27	0.00026	Homo sapiens membrane bound O-acyltransferase domain containing 7 (MBOAT7), mRNA.	ILMN_1722218	GGGCCCCTGGGCAGTGGGTTTTGGGCAAATTCCCTTTCTTTGCATCCACA	NM_024298.2
5310411	H2AFJ	1.2	0.0393	1.24	0.00267	Homo sapiens H2A histone family, member J (H2AFJ), mRNA.	ILMN_1708728	GAGTTAAACAAGCTGCTGGGCAAAGTGACCATCGCTCAGGGCGGCGTCCT	NM_177925.2
5960132	NOLC1	1.2	0.0341	1.22	0.0187	Homo sapiens nucleolar and coiled-body phosphoprotein 1 (NOLC1), mRNA.	ILMN_2184640	ACCTGGGAACCCTCAGGTCTCTAGGTGAGGGTCTTGATGAGGACAGAAGT	NM_004741.1
2940682	PIGG	1.2	0.0333	1.56	0.000143	Homo sapiens phosphatidylinositol glycan anchor biosynthesis, class G (PIGG), mRNA.	ILMN_1769751	GCTTAGACACCTACGTGGAAATCCCAGCCGTGCTCCTGACAGCGCTTGGG	NM_017733.2
3360022	TNKS1BP1	1.2	0.0288	1.18	0.0183	Homo sapiens tankyrase 1 binding protein 1, 182kDa (TNKS1BP1), mRNA.	ILMN_1690826	TCACTGAGGTTCTTCCCACCTGGCAGTCTCAGGCAGTGCCCATTCCTGTG	NM_033396.2
2230041	LOC653450	1.2	0.0181	1.21	0.00283	PREDICTED: Homo sapiens hypothetical LOC653450 (LOC653450), mRNA.	ILMN_1750178	GTTGCAGAGCCGTGTCAAGATGAGAGGGAAGCGTAGACCGCAGACCCGTG	XM_370557.3
380743	KIAA0195	1.2	0.0168	1.25	0.0119	Homo sapiens KIAA0195 (KIAA0195), mRNA.	ILMN_2059211	TCGTGGGTCCCTGGACACGGCCTTGAAGCCAACCTTCTTTGGAGGAGCAA	NM_014738.2
2850575	RRM1	1.2	0.016	1.18	0.0403	Homo sapiens ribonucleotide reductase M1 polypeptide (RRM1), mRNA.	ILMN_1771593	TAGTGGGTTTGCTTGAGGTGGTAAGGCTTTGCTGGACCCTGTTGCAGGCA	NM_001033.2
4150189	CTSL1	1.2	0.0102	1.32	2.24e-05	Homo sapiens cathepsin L1 (CTSL1), transcript variant 1, mRNA.	ILMN_1812995	AGGAATTCATCTTCAGTCTACCAGCCCCCGCTGTGTCGGATACACACTCG	NM_001912.3
1990546	KIAA0152	1.2	0.00938	1.15	0.00321	Homo sapiens KIAA0152 (KIAA0152), mRNA.	ILMN_1657495	TTCCCATCCTCTCTCTGTGGAGGCCAAACCAACTCTTTGCCAGCAGCCAC	NM_014730.2
1990053	POLRMT	1.2	0.00503	1.26	0.000147	Homo sapiens polymerase (RNA) mitochondrial (DNA directed) (POLRMT), nuclear gene encoding mitochondrial protein, mRNA.	ILMN_1770356	CCTGACCTTCGTCTCTGTGCACGACTGTTACTGGACTCACGCAGCTGATG	NM_005035.3
4210431	SRP19	1.2	0.00175	1.19	0.00116	Homo sapiens signal recognition particle 19kDa (SRP19), mRNA.	ILMN_2192032	GAATCGTGATGTCCAATACAGAGGCAGAGTCCGGGTCCAGCTCAAACAGG	NM_003135.1
1340193	DHX30	1.2	0.00153	1.35	2.34e-05	Homo sapiens DEAH (Asp-Glu-Ala-His) box polypeptide 30 (DHX30), transcript variant 1, mRNA.	ILMN_1795218	GCTGACGTATTTCATGGCAGTCAAGTCCAATGGCAGCGTCTTCGTCCGGG	NM_138615.1
5090189	OGDH	1.2	0.000629	1.19	0.00419	Homo sapiens oxoglutarate (alpha-ketoglutarate) dehydrogenase (lipoamide) (OGDH), nuclear gene encoding mitochondrial protein, transcript variant 1, mRNA.	ILMN_1733869	GGGCACTGGCTGCTCTGTCTTGGTCCTGTTAACCCTCCACCTCCTCTCTT	NM_002541.2
5090450	DDX23	1.2	0.000576	1.2	0.000673	Homo sapiens DEAD (Asp-Glu-Ala-Asp) box polypeptide 23 (DDX23), mRNA.	ILMN_1784218	ATTGCTCCCCAGACTGAACAGAAACCTGGCCGCCGGATGGGACCTCCTTT	NM_004818.2
6100619	LARP5	1.2	5.99e-05	1.14	0.000835	Homo sapiens La ribonucleoprotein domain family, member 5 (LARP5), mRNA.	ILMN_1766222	CAGGCTTCAAAACCAGTTCAGTGTATCCGGGCGACGGGTAGTGGTGGTGC	NM_015155.1
5050047	KIAA1967	1.19	0.0485	1.23	0.0162	Homo sapiens KIAA1967 (KIAA1967), transcript variant 1, mRNA.	ILMN_1804789	GGCCATCACGGGAATGGAGTCCATGCTAGAAAGAGCTCAGTGTTGGGCTG	NM_021174.4
510398	ECOP	1.19	0.0381	1.42	2.25e-06	Homo sapiens EGFR-coamplified and overexpressed protein (ECOP), mRNA.	ILMN_2226955	GCATGTAGAGCGTCCTGCCCTTTGAAATCAGACTGGGTGTGTGTCTTCCC	NM_030796.3
7200392	C1QBP	1.19	0.0362	1.17	0.00123	Homo sapiens complement component 1, q subcomponent binding protein (C1QBP), nuclear gene encoding mitochondrial protein, mRNA.	ILMN_1668996	TTGCCGACCGAGGGGTGGACAACACTTTTGCAGATGAGCTGGTGGAGCTC	NM_001212.3
6980753	NADK	1.19	0.027	1.32	0.000223	Homo sapiens NAD kinase (NADK), mRNA.	ILMN_1758963	ATAAGGAAGGCACAAGACGTTCTCCTCTGCCCGTGAGGAGCTTCCCGCAG	NM_023018.3
1510072	PITRM1	1.19	0.0239	1.35	0.000835	Homo sapiens pitrilysin metallopeptidase 1 (PITRM1), mRNA.	ILMN_1698072	TCCTCGGACCCGAGAACCCGAAAATTGCCAAGGACCCATCCTGGATCATC	NM_014889.2
7550575	BTF3	1.19	0.0233	1.28	0.000175	Homo sapiens basic transcription factor 3 (BTF3), transcript variant 1, mRNA.	ILMN_2245676	GACGCTGTCTCAACCTCCACCTCGCGGCGGAACCCGAGGACAGGAGCCTC	NM_001037637.1
3520092	BAX	1.19	0.0212	1.24	0.0017	Homo sapiens BCL2-associated X protein (BAX), transcript variant sigma, mRNA.	ILMN_2321064	TCAGAACCATCATGGGCTGGACATTGGACTTCCTCCGGGAGCGGCTGTTG	NM_138765.2
2680086	USP22	1.19	0.0177	1.34	6.54e-05	Homo sapiens ubiquitin specific peptidase 22 (USP22), mRNA.	ILMN_1666609	CTTGGCAATCACAGCCCGCAGAACCATCATGTGTGGCAGAAGCCTGAGGG	NM_015276.1
4850164	NUP214	1.19	0.0175	1.21	0.00109	Homo sapiens nucleoporin 214kDa (NUP214), mRNA.	ILMN_1666049	ATAACTCGTCTGTCCAGGGTTTTGGTGGCTGGCGAAGCTGAGGGCGTGTC	NM_005085.2
4610608	LOC731049	1.19	0.0174	1.29	0.00899	PREDICTED: Homo sapiens similar to Ubiquitin-conjugating enzyme E2S (Ubiquitin-conjugating enzyme E2-24 kDa) (Ubiquitin-protein ligase) (Ubiquitin carrier protein) (E2-EPF5) (LOC731049), mRNA.	ILMN_1808591	CGGCGGCTGTAGTGGGCTCTCTTCCTCCTTCCACCGTGACCCCAACCTCT	XM_001129232.1
4850519	DHX29	1.19	0.00961	1.19	0.00267	Homo sapiens DEAH (Asp-Glu-Ala-His) box polypeptide 29 (DHX29), mRNA.	ILMN_1697503	GGAGACGGCCCAAGGCAAAGCACAAGTACACCCATCCTCAGTAAATCGAG	NM_019030.2
2060220	FAM174A	1.19	0.00857	1.17	0.00346	Homo sapiens family with sequence similarity 174, member A (FAM174A), mRNA.	ILMN_1712577	TGAGCGGCGCGGTGCTGGTGTACTTCGTGGTCAGGACGGTCAGGATGAGA	NM_198507.1
2060047	B4GALT5	1.19	0.0081	1.14	0.0275	Homo sapiens UDP-Gal:betaGlcNAc beta 1,4- galactosyltransferase, polypeptide 5 (B4GALT5), mRNA.	ILMN_1685824	CCTCTTGTCAGAGATCCTCTACCACAGACATTAATAGCTGAGCAGGAGCC	NM_004776.2
770672	THOP1	1.19	0.0079	1.12	0.0136	Homo sapiens thimet oligopeptidase 1 (THOP1), mRNA.	ILMN_1726659	CTGGGACTGGCAGGGTGGCTGAGCGGCTGTCTTGCCTCTTGTCATTGTCT	NM_003249.3
150050	DHX36	1.19	0.00765	1.12	0.0158	Homo sapiens DEAH (Asp-Glu-Ala-His) box polypeptide 36 (DHX36), mRNA.	ILMN_1738272	CTCCCAGGAACTTTCCGCCACGATTCCAGGATGGATATTACAGCTGACAG	NM_020865.1
240487	SH3BP5L	1.19	0.00743	1.21	0.0129	Homo sapiens SH3-binding domain protein 5-like (SH3BP5L), mRNA.	ILMN_1665384	AGATCTGGGTGCCTTGGGAGAACCAGTCCTTCCTTTTGACCCACCCCAGG	NM_030645.1
150577	EIF4G1	1.19	0.00742	1.4	4.02e-10	Homo sapiens eukaryotic translation initiation factor 4 gamma, 1 (EIF4G1), transcript variant 3, mRNA.	ILMN_2370772	AAGTGGCTCCGTGAAGCAGAGGAGGAGTCTGACCACAACTGAGGGCTGGT	NM_198244.1
2370703	BBX	1.19	0.00694	1.16	0.0129	Homo sapiens bobby sox homolog (Drosophila) (BBX), mRNA.	ILMN_1745415	CTACCCTAGCCTTGTCTTTACCGAGGGATGCTAGTGAGTCCAAGTGGTGG	NM_020235.3
450164	RAB5C	1.19	0.00541	1.16	0.00387	Homo sapiens RAB5C, member RAS oncogene family (RAB5C), transcript variant 1, mRNA.	ILMN_1769665	GCATTATTGTGACAGCCACGAACCCATTGCCCACAACCCCTCCACCCTCG	NM_201434.1
5890136	KIAA0913	1.19	0.00326	1.28	4.62e-05	Homo sapiens KIAA0913 (KIAA0913), mRNA.	ILMN_1669433	CAGGGGGAGTGAAACTTGGCTGGACAGATCATCCTCACTCAGTTCCCTGG	NM_015037.2
5050053	TXNDC5	1.19	0.00144	1.12	0.0227	Homo sapiens thioredoxin domain containing 5 (TXNDC5), transcript variant 1, mRNA.	ILMN_1788108	CCACTTTGCATCCAACACTCTTCACCCACCTCCCATACGCAAGGGGATGT	NM_030810.2
5720180	FZD2	1.19	0.000984	1.17	0.0175	Homo sapiens frizzled homolog 2 (Drosophila) (FZD2), mRNA.	ILMN_1653711	TGGAGGAAGTTCTACACTCGCCTCACCAACAGCCGACACGGTGAGACCAC	NM_001466.2
5690333	XPO1	1.19	0.000528	1.11	0.0129	Homo sapiens exportin 1 (CRM1 homolog, yeast) (XPO1), mRNA.	ILMN_1725121	GTGCTGCATTGTCTGAAGTTAGCACCTCTTGGACTGAATCGTTTGTCTAG	NM_003400.3
7550563	TRPC4AP	1.19	0.00031	1.18	0.00222	Homo sapiens transient receptor potential cation channel, subfamily C, member 4 associated protein (TRPC4AP), transcript variant 1, mRNA.	ILMN_2402806	GGACATTTAGCATTAGCTCTGTGTGAGCTCCTGCCGGTTTCTTGGCTGTC	NM_015638.2
6290603	EIF3B	1.19	0.000157	1.18	0.000282	Homo sapiens eukaryotic translation initiation factor 3, subunit B (EIF3B), transcript variant 1, mRNA.	ILMN_1715636	GCGCCTGGATTCTGCCATTGCGACACATTTTTGTGCCTTTCAGCCCCTGG	NM_003751.3
5700672	TGOLN2	1.19	0.000141	1.12	0.0327	Homo sapiens trans-golgi network protein 2 (TGOLN2), mRNA.	ILMN_1651735	GTATGTCAAACTGCCAGTAAGCCAGCCCCTCACCCTCTGATAGATATTCC	NM_006464.2
3940592	PGAM1	1.19	2.5e-05	1.15	0.000696	Homo sapiens phosphoglycerate mutase 1 (brain) (PGAM1), mRNA.	ILMN_2112417	ATTGTCAAGCATCTGGAGGGTCTCTCTGAAGAGGCTATCATGGAGCTGAA	NM_002629.2
5360243	ITGB5	1.18	0.0459	1.38	0.000801	Homo sapiens integrin, beta 5 (ITGB5), mRNA. XM_944688 XM_944693	ILMN_1796755	AGAGAAGACCTTCTAGTGAGCCTGGGCCAGGAGCCCACAGTGCCTGTACA	NM_002213.3
5360537	ARHGAP30	1.18	0.0418	1.15	0.0441	Homo sapiens Rho GTPase activating protein 30 (ARHGAP30), transcript variant 1, mRNA.	ILMN_1750805	CAGCTCCCCACCCTCTGCCTCCAGTCACCATGTGCAAGAGAGGTCCTGTA	NM_001025598.1
2760441	LDOC1L	1.18	0.0414	1.19	0.0221	Homo sapiens leucine zipper, down-regulated in cancer 1-like (LDOC1L), mRNA.	ILMN_1691425	CAGGCTGTTTCCCAATGTCAAGTTATTAGGGTAGACTCCAGGAGGTGGGA	NM_032287.2
730195	LOC407835	1.18	0.0361	1.2	0.000863	Homo sapiens mitogen-activated protein kinase kinase 2 pseudogene (LOC407835), non-coding RNA.	ILMN_2198893	TGTGAAAGAGCCGCCTCCTAAGCTGCCCAACGGTGTGTTCACCCCCGACT	NR_002144.1
4570524	ICK	1.18	0.0264	1.11	0.0419	Homo sapiens intestinal cell (MAK-like) kinase (ICK), transcript variant 2, mRNA.	ILMN_1709882	AGTAGCATTTCCCTACCATCAAGCCATTGTTTTGTGCCATTCAGGAGAGG	NM_016513.3
4760328	FASTK	1.18	0.018	1.13	0.0312	Homo sapiens Fas-activated serine/threonine kinase (FASTK), transcript variant 4, mRNA.	ILMN_1664098	GCTACCCTTCGAGGAACTGGAGTCCCAGAGAGGCCTGCCCCAGCTCAAGA	NM_033015.2
4260010	CYB5R3	1.18	0.0178	1.2	0.00506	Homo sapiens cytochrome b5 reductase 3 (CYB5R3), transcript variant M, mRNA.	ILMN_1740441	GGGCCCTCCCAGAACCTCAGCATTTCCTTCCAGCCCATCCAAACACTGAG	NM_000398.4
4060646	TCERG1	1.18	0.0173	1.17	0.00995	Homo sapiens transcription elongation regulator 1 (TCERG1), transcript variant 1, mRNA.	ILMN_2398039	CCACCCCCACCTCCCACAGCATCGGAGCCCACGAGACGATCAACAAAATA	NM_006706.3
5260156	LOC642489	1.18	0.0147	1.18	0.0178	PREDICTED: Homo sapiens similar to FK506-binding protein 1A (LOC642489), mRNA.	ILMN_1757072	TCCCTGGGCCAGCAGGGACCTCTGAAGCCTTCTTTGTGGCCTTATTTTTT	XM_925989.1
1300167	FLII	1.18	0.00705	1.25	3.53e-05	Homo sapiens flightless I homolog (Drosophila) (FLII), mRNA.	ILMN_1737170	GTATATATCCAGCACATGCGGTCCAAGGAACATGAGCGGCCGCGCCGGCT	NM_002018.2
4220064	GPI	1.18	0.0046	1.19	0.00847	Homo sapiens glucose phosphate isomerase (GPI), mRNA.	ILMN_2173451	AGCAGCGCGAGGCCAGAGTCCAATAAACTCGTGCTCATCTGCAGCCTCCT	NM_000175.2
5810541	TBRG4	1.18	0.00374	1.15	0.00766	Homo sapiens transforming growth factor beta regulator 4 (TBRG4), transcript variant 3, mRNA.	ILMN_1783728	CTACCTCAAGGACAAGATGCGCAAAGCGGTGGCTGAGGAGCTGGCCAAGT	NM_199122.1
5690358	TMEM5	1.18	0.00131	1.11	0.0321	Homo sapiens transmembrane protein 5 (TMEM5), mRNA.	ILMN_1689704	GAGGCTTGCTCCTATGGCTCCATTCCTGTGGTGGAAGACGTGATGACAGC	NM_014254.1
3940435	EMP1	1.17	0.0449	1.18	0.00199	Homo sapiens epithelial membrane protein 1 (EMP1), mRNA.	ILMN_1801616	GAGGGCAAGCCACCAAATTACCTAGGCTGAGGTTAGAGAGATTGGCCAGC	NM_001423.1
7320039	VEGFC	1.17	0.0415	1.18	0.033	Homo sapiens vascular endothelial growth factor C (VEGFC), mRNA.	ILMN_1701204	CTGTTACAGACGGCCATGTACGAACCGCCAGAAGGCTTGTGAGCCAGGAT	NM_005429.2
3890348	C2ORF33	1.17	0.033	1.27	0.00266	Homo sapiens chromosome 2 open reading frame 33 (C2orf33), mRNA.	ILMN_1680171	TCTGTCACTCAGCTGTATTCACGTCTGAGCAGTTCTGCAGTAACACCTGC	NM_020194.4
7210020	MAPKAP1	1.17	0.0285	1.21	0.000211	Homo sapiens mitogen-activated protein kinase associated protein 1 (MAPKAP1), transcript variant 6, mRNA.	ILMN_2360229	GGCCCTGGTTGAAAAGTACTCATCTCCTGGTCTGACATCCAAAGAGTCAC	NM_001006618.1
6960072	HSPD1	1.17	0.0166	1.23	0.000144	Homo sapiens heat shock 60kDa protein 1 (chaperonin) (HSPD1), nuclear gene encoding mitochondrial protein, transcript variant 1, mRNA.	ILMN_1766713	CGGCTTGCAAAACTTTCAGATGGAGTGGCTGTGCTGAAGGTTGGTGGGAC	NM_002156.4
6450543	CST3	1.17	0.0161	1.14	0.0381	Homo sapiens cystatin C (CST3), mRNA.	ILMN_1800354	GCCTTGGCAGGGCACAATGACCTTGTCGAAATCCACCTGTCAGGACGCCT	NM_000099.2
6220148	LYAR	1.17	0.0156	1.3	0.000232	Homo sapiens Ly1 antibody reactive homolog (mouse) (LYAR), mRNA.	ILMN_1764362	GCATCCTGAGGGCGGAGAACCAGAAGACGATGAGGCTCCTGCAAAAGGTA	NM_017816.1
4670192	KIF7	1.17	0.0135	1.29	0.00249	Homo sapiens kinesin family member 7 (KIF7), mRNA.	ILMN_1654916	CTTACCGCACACCCTAAATCCAGGCCCTCATCTGTACCCTCACTGGGATC	NM_198525.1
3360689	ILF3	1.17	0.0115	1.3	0.000621	Homo sapiens interleukin enhancer binding factor 3, 90kDa (ILF3), transcript variant 2, mRNA.	ILMN_1669584	CTGTGCTTCACTGGGTTTCTCAACCGTGGCTTTTCACCGCAGCTTGTCTG	NM_004516.2
5390280	EIF3B	1.17	0.00996	1.27	6.73e-05	Homo sapiens eukaryotic translation initiation factor 3, subunit B (EIF3B), transcript variant 2, mRNA.	ILMN_2278729	CGCGCTGAGCTACAGGACTCCCGAGTGTGAGCCGCGGTTCCTCTGTTGCA	NM_001037283.1
1230458	AES	1.17	0.00463	1.15	0.0342	Homo sapiens amino-terminal enhancer of split (AES), transcript variant 2, mRNA.	ILMN_1712944	AGTTCCAGACACCTCCACGCCCACCTGGTCCTCTCCCATCGCCCACAAAA	NM_001130.5
7510414	IGFBP4	1.17	0.00406	1.15	0.0441	Homo sapiens insulin-like growth factor binding protein 4 (IGFBP4), mRNA.	ILMN_1665865	ACCGGGATGAACCTATCCTTCCAGTGGCTCGCTCCCTGTAGCTCTGCCTC	NM_001552.2
6860382	OGFR	1.17	0.00387	1.29	8.64e-05	Homo sapiens opioid growth factor receptor (OGFR), mRNA.	ILMN_1728224	GCTCCCCTCAGGCTCTGCTTCGTGACCCGTGACCCATGACCCACAGTGCT	NM_007346.2
6650736	WRNIP1	1.17	0.00308	1.13	0.00296	Homo sapiens Werner helicase interacting protein 1 (WRNIP1), transcript variant 2, mRNA.	ILMN_2332105	GCACTCGGTGCAGCGGTTATGCTTATGAAAATACCTGGCAGCTTTGTGCA	NM_130395.1
6590253	ALDOA	1.17	0.00276	1.25	1.01e-05	Homo sapiens aldolase A, fructose-bisphosphate (ALDOA), transcript variant 3, mRNA.	ILMN_1741148	CGCAGGAGGAGTATGTCAAGCGAGCCCTGGCCAACAGCCTTGCCTGTCAA	NM_184043.1
5870307	LOC440359	1.17	0.000942	1.11	0.0421	PREDICTED: Homo sapiens similar to muscle Y-box protein YB2 (LOC440359), mRNA.	ILMN_1706434	ATCAGCAAGCCTCCAGTGGTCCAAACCAGCCGCCTGTTCGCCGTGGATAC	XM_496143.2
3890528	ATG9A	1.17	0.000898	1.24	1.06e-05	Homo sapiens ATG9 autophagy related 9 homolog A (S. cerevisiae) (ATG9A), transcript variant 1, mRNA.	ILMN_1739008	ACTGCATGCTGGGACTGCTCCTACTCTCTGTCCCACCCCTCACCCAGCTG	NM_001077198.1
3310288	LOC647000	1.16	0.0455	1.14	0.0225	PREDICTED: Homo sapiens similar to tubulin, beta 5 (LOC647000), mRNA.	ILMN_1703692	TCCTTTCCAACTCTACCTCCCTCACTCGAGCTCCTTTCCCCTGATCAGAG	XM_929980.2
1780079	CD99L2	1.16	0.0335	1.2	0.0213	Homo sapiens CD99 molecule-like 2 (CD99L2), transcript variant 3, mRNA.	ILMN_1700681	GCTCAAGGAAAGATAAAGCTGGGCGGAAGGAGGTGTGCGTGGCTTCTGGG	NM_134445.2
3890048	INOC1	1.16	0.028	1.17	0.00414	Homo sapiens INO80 complex homolog 1 (S. cerevisiae) (INOC1), mRNA.	ILMN_1678362	TGGAGCAGGTACCTCCGGGCGGGCAAGCCTCTGATTTGCACACCTGAAAA	NM_017553.1
3440053	MPRIP	1.16	0.0264	1.29	3.37e-05	Homo sapiens myosin phosphatase Rho interacting protein (MPRIP), transcript variant 2, mRNA.	ILMN_1678692	AATTGAGCAGGTCTCGTGGGATACCTGAAATGCACCCGCTTCCCGGCCCA	NM_201274.2
6290181	RPUSD1	1.16	0.0245	1.18	0.00653	Homo sapiens RNA pseudouridylate synthase domain containing 1 (RPUSD1), mRNA.	ILMN_1683082	TGGCTCCCACACAGCCATGCATTGTCACTCTGCCTCCGGGACCCCAGCTT	NM_058192.2
6420026	EPN2	1.16	0.0222	1.1	0.0191	Homo sapiens epsin 2 (EPN2), transcript variant 2, mRNA.	ILMN_1815519	ACTGATCATGAAGCCACCGGCCACTGCCACGCATGTTGCACCTGTGCCAT	NM_014964.3
10673	PLXNB2	1.16	0.0219	1.26	7.46e-06	Homo sapiens plexin B2 (PLXNB2), mRNA.	ILMN_1763447	GAGGAGAAAAAGCGGTACGATGCCTTCCTGACCTCACCGGCCTCCCCAAG	NM_012401.2
1070544	EFHD2	1.16	0.019	1.14	0.0322	Homo sapiens EF-hand domain family, member D2 (EFHD2), mRNA.	ILMN_1761463	CAGCGCAGCAGCCTCGGACCCGGATTGCGTTTGCCTTAGCGGATATGTTT	NM_024329.4
6960717	LOC644762	1.16	0.014	1.52	9.38e-07	PREDICTED: Homo sapiens hypothetical LOC644762 (LOC644762), mRNA.	ILMN_1719606	CATTTCCTTCTCCCACTGCTGCTGAGATGGCAGAAATTAGTCGAATTCGT	XR_019423.1
3520671	AGPAT2	1.16	0.0117	1.12	0.0376	Homo sapiens 1-acylglycerol-3-phosphate O-acyltransferase 2 (lysophosphatidic acid acyltransferase, beta) (AGPAT2), transcript variant 1, mRNA.	ILMN_1732176	TCTGGGAGCTGGGATGATAAAGATGAGGCTTGCGGCTGTGGCCCGCTGGT	NM_006412.3
3420497	KEAP1	1.16	0.0108	1.47	1.6e-09	Homo sapiens kelch-like ECH-associated protein 1 (KEAP1), transcript variant 2, mRNA.	ILMN_2410771	GCCCTGCCGGAAGCAGATTGACCAGCAGAACTGTACCTGTTGAGGCACTT	NM_012289.3
990056	SFRS15	1.16	0.00916	1.22	0.000169	Homo sapiens splicing factor, arginine/serine-rich 15 (SFRS15), mRNA.	ILMN_1659874	GCCTGAGGTGACAGACAGGGCAGGTGGTAACAAAACCGTTGAACCTCCCA	NM_020706.1
6580402	LOC646463	1.16	0.00776	1.25	8.98e-05	PREDICTED: Homo sapiens similar to Ubiquitin-conjugating enzyme E2 H (Ubiquitin-protein ligase H) (Ubiquitin carrier protein H) (UBCH2) (E2-20K) (LOC646463), mRNA.	ILMN_1721651	TTGGCCTATCCTAACCCCATAGATCCTCTCAATGGTGAAGATGCAGCCAT	XM_001130106.1
7040278	RAB5C	1.16	0.00749	1.13	0.0075	Homo sapiens RAB5C, member RAS oncogene family (RAB5C), transcript variant 2, mRNA.	ILMN_2399140	CAACTGGTGCTCCAGGCCGAAACCGAGGTGTGGACCTCCAGGAGAACAAC	NM_004583.2
2600324	TMEM147	1.16	0.00493	1.17	0.000463	Homo sapiens transmembrane protein 147 (TMEM147), mRNA.	ILMN_1803624	GTCTGGTCCATTACATCGTCGCGTCTGCTCAGGTCTGGATGATAACACGC	NM_032635.2
4280136	ADRM1	1.16	0.00476	1.25	4.05e-06	Homo sapiens adhesion regulating molecule 1 (ADRM1), transcript variant 2, mRNA.	ILMN_2389013	TTCAGCGCAGCCTTGGCCTCGGGGCAGCTGGGCCCCCTCATGTGCCAGTT	NM_175573.1
4150639	RBMS1	1.16	0.00319	1.17	0.00266	Homo sapiens RNA binding motif, single stranded interacting protein 1 (RBMS1), transcript variant 3, mRNA.	ILMN_1666444	GTGCCGTGTTAACTCCCTCAATGGAGCACACCATGTCACTACAGCCCGCA	NM_002897.3
3780148	C7ORF26	1.16	0.00298	1.13	0.00755	Homo sapiens chromosome 7 open reading frame 26 (C7orf26), mRNA.	ILMN_1730048	CGGGTGCAAGCCCGTGTGTCTGGCCTCTTTCCTCGTGAAGACGATGTGTC	NM_024067.2
6980475	EFTUD2	1.16	0.00145	1.2	0.00118	Homo sapiens elongation factor Tu GTP binding domain containing 2 (EFTUD2), mRNA.	ILMN_1738819	AGCTGCTGTTGCCATCTTGAACAACTCACCAACCTCCAACCCAGAGCCCC	NM_004247.2
4830100	HSP90AB1	1.16	0.000541	1.21	4.13e-06	Homo sapiens heat shock protein 90kDa alpha (cytosolic), class B member 1 (HSP90AB1), mRNA.	ILMN_1673711	AATGCTGCAGTTCCTGATGAGATCCCCCCTCTCGAGGGCGATGAGGATGC	NM_007355.2
1440180	C20ORF24	1.16	9.15e-05	1.18	3.78e-05	Homo sapiens chromosome 20 open reading frame 24 (C20orf24), transcript variant 1, mRNA.	ILMN_2387599	CCTGGACCGCGAATCAGTGTGTTGGGCATCAGTGTTTTCTGCAAGGGTTG	NM_018840.2
3610414	TADA3L	1.15	0.0472	1.24	0.00169	Homo sapiens transcriptional adaptor 3 (NGG1 homolog, yeast)-like (TADA3L), transcript variant 2, mRNA.	ILMN_1792176	GCATACTAAGTCCCTGGAGAGCCGCATCAAGGAGGAGCTAATTGCCCAGG	NM_133480.1
4860356	BYSL	1.15	0.0399	1.24	3.07e-06	Homo sapiens bystin-like (BYSL), mRNA.	ILMN_1682792	CTGAAGACCCAGATCAGGGCAGTGACAGATCACAGGGACATCTGTGGCTC	NM_004053.3
6770730	GSTO1	1.15	0.0388	1.16	0.000167	Homo sapiens glutathione S-transferase omega 1 (GSTO1), mRNA.	ILMN_1808196	GAAGCATACCCAGGGAAGAAGCTGTTGCCGGATGACCCCTATGAGAAAGC	NM_004832.1
6250017	TH1L	1.15	0.037	1.2	0.00125	Homo sapiens TH1-like (Drosophila) (TH1L), transcript variant 2, mRNA.	ILMN_1711450	CATCGCAGGTACCATCAAAACGGAAGGCGAGCATGACCCTGTGACGGAGT	NM_016397.2
1400309	ZFAND3	1.15	0.031	1.19	0.00834	Homo sapiens zinc finger, AN1-type domain 3 (ZFAND3), mRNA.	ILMN_1720053	TTTACCACTGCTGTCAAGCCACAGCCCTTGGCCACCATACGGGCCATCCT	NM_021943.1
5310465	MRPS12	1.15	0.031	1.19	0.00261	Homo sapiens mitochondrial ribosomal protein S12 (MRPS12), nuclear gene encoding mitochondrial protein, transcript variant 2, mRNA.	ILMN_1714515	GAGGCAGCCACTCATGGATTCAAGTCCTGGCTCCGCCTCTTCCATCAGGA	NM_033362.2
670600	DPP9	1.15	0.0288	1.16	0.0109	Homo sapiens dipeptidyl-peptidase 9 (DPP9), mRNA.	ILMN_1673069	TGAAACGCACCGAACTTCCACGCTCTGCTGGTCAGTGGCGGCTGTCCCCT	NM_139159.3
4570598	KEAP1	1.15	0.0272	1.37	2.86e-08	Homo sapiens kelch-like ECH-associated protein 1 (KEAP1), transcript variant 2, mRNA.	ILMN_2410772	CCTGGACAGTGTGGAGTGTTACGACCCAGATACAGACACCTGGAGCGAGG	NM_012289.3
4490671	MIF	1.15	0.0198	1.11	0.048	Homo sapiens macrophage migration inhibitory factor (glycosylation-inhibiting factor) (MIF), mRNA.	ILMN_1807074	GCGCATCAGCCCGGACAGGGTCTACATCAACTATTACGACATGAACGCGG	NM_002415.1
2850438	RBM12	1.15	0.0159	1.24	6.52e-05	Homo sapiens RNA binding motif protein 12 (RBM12), transcript variant 1, mRNA.	ILMN_2329834	TGCCCACAGGTGAAGCCATGGTGGCCTTTGAGTCTCGGGATGAAGCCACA	NM_006047.4
3890202	SF3A2	1.15	0.0148	1.12	0.0114	Homo sapiens splicing factor 3a, subunit 2, 66kDa (SF3A2), mRNA.	ILMN_1754220	TTTTGTACTGCCCCCCGCTCATTAAACAGCCTCCCCCAGCCCTGAGTGCA	NM_007165.4
5670241	STAU1	1.15	0.0107	1.12	0.0253	Homo sapiens staufen, RNA binding protein, homolog 1 (Drosophila) (STAU1), transcript variant T4, mRNA.	ILMN_1656136	AACCCAGGACAGTTTCAGTGATGCAAATTGTGTGCCCTCTGGTTCAGCTG	NM_004602.2
6330072	TBC1D20	1.15	0.0104	1.4	5.73e-07	Homo sapiens TBC1 domain family, member 20 (TBC1D20), mRNA.	ILMN_1742869	CTTCCCTGCCTCAGAAAACGGAATCTCTGTCTGTGACCTTCTCCTGCCCC	NM_144628.1
620711	STIP1	1.15	0.00992	1.23	5.26e-05	Homo sapiens stress-induced-phosphoprotein 1 (Hsp70/Hsp90-organizing protein) (STIP1), mRNA.	ILMN_1789510	GAAGACACAGAGACTCGTACCTGCGCTGTTTGTGCCGCCGCTGCCTCTGG	NM_006819.1
5050368	IL10RB	1.15	0.00596	1.17	0.00996	Homo sapiens interleukin 10 receptor, beta (IL10RB), mRNA.	ILMN_1767360	GTGTCATTGCAGAAGACTCTGAGAGCGGCAAGCAGAATCCTGGTGACAGC	NM_000628.3
5960274	NCKAP1	1.15	0.00575	1.21	0.000239	Homo sapiens NCK-associated protein 1 (NCKAP1), transcript variant 1, mRNA.	ILMN_2322552	TTGCCTGCCTTCTCATGGTGTTTGTGGCAGTTTCTTTGCCAACACTGGCC	NM_013436.3
3940528	PPP2CB	1.15	0.000828	1.23	1.34e-05	Homo sapiens protein phosphatase 2 (formerly 2A), catalytic subunit, beta isoform (PPP2CB), transcript variant 1, mRNA.	ILMN_1712659	TTCAATTTGACCCAGCGCCTCGTCGTGGTGAGCCTCATGTTACACGGCGC	NM_004156.2
2630521	KCTD2	1.14	0.0488	1.35	0.000406	Homo sapiens potassium channel tetramerisation domain containing 2 (KCTD2), mRNA.	ILMN_1718900	TGGCTGATCACATCAGAGAGGTCTGCGTGGCAGTTTGGGGCTGTCACGTG	NM_015353.1
7050056	SRPK1	1.14	0.0372	1.15	0.00145	Homo sapiens SFRS protein kinase 1 (SRPK1), mRNA.	ILMN_1798804	GGCAGCTGTAGATCTTGATCTTCCAGGTACCCCATGTACCTTTATTGAGC	NM_003137.3
7000431	MPZL1	1.14	0.0338	1.15	0.00147	Homo sapiens myelin protein zero-like 1 (MPZL1), transcript variant 2, mRNA.	ILMN_2386008	TGGTGAGCCTTTGCCACCATGAAAACCACATAGCTGACCAGGGCTGTGCT	NM_024569.3
5310278	PABPC4	1.14	0.029	1.15	0.00606	Homo sapiens poly(A) binding protein, cytoplasmic 4 (inducible form) (PABPC4), mRNA.	ILMN_1757343	CTGCTGCACATGTTAGAGTCCCCCGAGTCTCTCCGCTCCAAGGTGGATGA	NM_003819.2
3830403	ZNF143	1.14	0.0251	1.17	0.00267	Homo sapiens zinc finger protein 143 (ZNF143), mRNA.	ILMN_1674399	GGAGTCTTTCATCTTCTGGCAGCAGAAATCCATGAAGCCCGGGCCCAGGA	NM_003442.4
3800487	ZNFX1	1.14	0.0233	1.17	0.0365	Homo sapiens zinc finger, NFX1-type containing 1 (ZNFX1), mRNA.	ILMN_1745148	GTTTGGTGGCACTGCTGGTTACCCCTGGGCCCTGAATGGAGCTAAAATCA	NM_021035.2
780240	C12ORF24	1.14	0.0215	1.18	0.0118	Homo sapiens chromosome 12 open reading frame 24 (C12orf24), mRNA.	ILMN_2180371	CCCTTGCACTACATGGCGACATCAACTGGAGAGAGAGGACTCGGGGTCTT	NM_013300.1
5810440	HNRNPAB	1.14	0.0214	1.14	0.0269	Homo sapiens heterogeneous nuclear ribonucleoprotein A/B (HNRNPAB), transcript variant 2, mRNA.	ILMN_1651262	CCAGAGCTCTAGGTGTTTAGGCAGCGTGTGGTGTCTGAGAGGCCATAGCG	NM_004499.3
5490433	ADAR	1.14	0.0166	1.2	0.000626	Homo sapiens adenosine deaminase, RNA-specific (ADAR), transcript variant 2, mRNA.	ILMN_2320964	CAGGTTGTTTGGCCTCTCTGGTCCATCTTGGGCATTAGGTTCTCCAGCAG	NM_015840.2
670408	PPP6C	1.14	0.0145	-1.17	0.000123	Homo sapiens protein phosphatase 6, catalytic subunit (PPP6C), mRNA.	ILMN_1664921	TCAGTGGGCACGATGGACTCCAAATGCCTCAAGTTATGTATACCTGTCCC	NM_002721.3
2450037	KIF3B	1.14	0.0123	1.2	0.00342	Homo sapiens kinesin family member 3B (KIF3B), mRNA.	ILMN_2081398	GCCTCACATTTCCCACTTGAGGTTGAGGCGTACTGGAGACAACACCTCAG	NM_004798.2
3460687	RRP12	1.14	0.0119	1.28	7.72e-05	Homo sapiens ribosomal RNA processing 12 homolog (S. cerevisiae) (RRP12), mRNA.	ILMN_1767253	GAGCCTGGACTCAGGATGACTTGGAACTAGGGCTTGGCTCTCAGAAGTCC	NM_015179.2
5050040	SLC5A6	1.14	0.00915	1.31	3.5e-05	Homo sapiens solute carrier family 5 (sodium-dependent vitamin transporter), member 6 (SLC5A6), mRNA.	ILMN_1741054	GTGTAGAGCAAGCACGTTTTCCACCTCACTGTCTCCATCCTCCACCTCTG	NM_021095.1
2710672	KIAA2013	1.14	0.00817	1.15	0.000835	Homo sapiens KIAA2013 (KIAA2013), mRNA.	ILMN_1803483	TCAGCCACCATTTGCACAAGACACCCAGCACTGAAAGTCCCGCTGCCAGG	NM_138346.1
2710192	MRPL3	1.14	0.00666	1.14	0.00305	Homo sapiens mitochondrial ribosomal protein L3 (MRPL3), nuclear gene encoding mitochondrial protein, mRNA.	ILMN_1713143	GCCCGGTGCGCCTTCTATTACATTTGCCTAACATCTTTGGACGTGGCAGA	NM_007208.2
3310477	TPI1	1.14	0.00536	1.13	0.000818	Homo sapiens triosephosphate isomerase 1 (TPI1), mRNA.	ILMN_2181191	CTAAACGTCACCAAGGTGGCTTCTCCTTGGCTGAGAGATGGAAGGCGTGG	NM_000365.4
1110575	NDUFC1	1.14	0.00505	1.15	0.00323	Homo sapiens NADH dehydrogenase (ubiquinone) 1, subcomplex unknown, 1, 6kDa (NDUFC1), mRNA.	ILMN_1733603	GGCCCTTCAGTGCGATCAAAGTTCTACGTGCGAGAGCCGCCGAATGCCAA	NM_002494.2
3940148	CHMP1B	1.14	0.00349	1.17	0.000463	Homo sapiens chromatin modifying protein 1B (CHMP1B), mRNA.	ILMN_1763265	GCCAGAATGCTGAAATGCCCTTCTACCTTTGGGTTTACAGCCCCCTCCAC	NM_020412.3
60128	PTDSS1	1.14	0.00309	1.25	1.73e-07	Homo sapiens phosphatidylserine synthase 1 (PTDSS1), mRNA.	ILMN_1688753	GGCGAGTATACACCAATCAGGAGAGGGTAGCTGCCTGCATAGGAGCCTCG	NM_014754.1
4670100	C7ORF30	1.14	0.000276	1.08	0.0077	Homo sapiens chromosome 7 open reading frame 30 (C7orf30), mRNA.	ILMN_1739798	GGAAGGACACTGATGACTGGCTGTGCGTGGATTTTGGCAGCATGGTGATT	NM_138446.1
6180064	NR1H2	1.13	0.037	1.24	0.0015	Homo sapiens nuclear receptor subfamily 1, group H, member 2 (NR1H2), mRNA.	ILMN_1678032	AGCCTTGCCTGACCACCCTCCAGCAGATAGACGCCGGCACCCCTTCCTCT	NM_007121.2
5720136	RAB34	1.13	0.0309	1.2	0.000166	Homo sapiens RAB34, member RAS oncogene family (RAB34), mRNA.	ILMN_1810486	GCTTGACCCCTGGACATTTGCACTGACTTTATCCAGACCAAAGAGCTGCC	NM_031934.3
1710687	COPE	1.13	0.0304	1.13	0.0108	Homo sapiens coatomer protein complex, subunit epsilon (COPE), transcript variant 2, mRNA.	ILMN_1738103	TGGGCAAGCCCCCTGAGGTGACAAACCGATACCTGTCCCAGCTGAAGGAT	NM_199442.1
3440008	SND1	1.13	0.02	1.15	0.00321	Homo sapiens staphylococcal nuclease and tudor domain containing 1 (SND1), mRNA.	ILMN_1775111	CTTTCTGGGGCAGACCCTTGTCCTCTGGGATGATGGGCACTGCTATCCAC	NM_014390.2
2120689	UBXN6	1.13	0.0165	1.15	0.00012	Homo sapiens UBX domain protein 6 (UBXN6), mRNA.	ILMN_1658624	TCTGCCCTCCTGACCTTCTCGTGGGACATGGCTGTGCTGGAGGACATCAA	NM_025241.1
2850333	P4HB	1.13	0.0122	1.11	0.0402	Homo sapiens procollagen-proline, 2-oxoglutarate 4-dioxygenase (proline 4-hydroxylase), beta polypeptide (P4HB), mRNA.	ILMN_1719303	TCTCTACAGCACGGCCTGTGGCCTGTTCAAGGCAGAACCACGACCCTTGA	NM_000918.3
6550025	TTC15	1.13	0.00969	1.12	0.00116	Homo sapiens tetratricopeptide repeat domain 15 (TTC15), mRNA.	ILMN_1693317	AACAACGCTGCCGTGTGTCTGCTCTACCTGGGCAAGCTCAAGGACTCCCT	NM_016030.5
1660196	HK1	1.13	0.00919	1.13	0.0358	Homo sapiens hexokinase 1 (HK1), nuclear gene encoding mitochondrial protein, transcript variant 5, mRNA.	ILMN_2382990	CGTGTGTCCGTGGAACCAGTCCTAGCCGCGTGTGACAGTCTTGCATTCTG	NM_033500.1
240546	SCAND1	1.13	0.00841	1.11	0.00779	Homo sapiens SCAN domain containing 1 (SCAND1), transcript variant 2, mRNA.	ILMN_2372011	AGAAACTGGAAGGAGCCGGTTCGAGCTCAGCCCCTGAGCGTAACTGTGTG	NM_033630.1
5050437	SCAND1	1.13	0.00733	1.21	0.000514	Homo sapiens SCAN domain containing 1 (SCAND1), transcript variant 1, mRNA.	ILMN_1794230	TCGGTCCCGAGACGTTCCGCCAGCGTTTCCGGCAGTTCCGCTACCAGGAT	NM_016558.2
60326	C7ORF42	1.13	0.00713	1.13	0.000555	Homo sapiens chromosome 7 open reading frame 42 (C7orf42), mRNA.	ILMN_1729130	ATTCAGAAATTGGTCCAATAATGCACGTGCTTTGCCCTGGGTACAGCCAG	NM_017994.4
2470619	AKT1	1.13	0.00301	1.17	0.000475	Homo sapiens v-akt murine thymoma viral oncogene homolog 1 (AKT1), transcript variant 2, mRNA.	ILMN_2388507	CACGCCTCCTGGCCAGACGCTGCCGCTGCCGCTGCACCACGGCGTTTTTT	NM_001014432.1
160731	SHISA5	1.13	0.00269	1.18	0.000711	Homo sapiens shisa homolog 5 (Xenopus laevis) (SHISA5), mRNA.	ILMN_2139100	CCCTGCTTCCCGACACCAGCCTCATGGAATATGCAACAACTCCTGTACCC	NM_016479.3
6110672	ACP1	1.13	0.00217	1.11	0.0363	Homo sapiens acid phosphatase 1, soluble (ACP1), transcript variant 4, mRNA.	ILMN_2344956	CGCGGGAAGATGGCGGAACAGGCTACCAAGTCCGTGCTGTTTGTGTGTCT	NM_001040649.1
5080605	SNRPA1	1.12	0.0486	1.18	0.00565	Homo sapiens small nuclear ribonucleoprotein polypeptide A' (SNRPA1), mRNA.	ILMN_1715179	CGGGTCCTGAGCAGTGAGGCAGATGTATAATAATAGGCCCTCTTGGAACA	NM_003090.2
7200437	MOCS2	1.12	0.0362	1.18	0.00547	Homo sapiens molybdenum cofactor synthesis 2 (MOCS2), transcript variant 1, mRNA.	ILMN_2274923	TTGCGGCCGTGATTCGGTCCCGCTGTCCTAGGCGGGATGGTGCCGCTGTG	NM_176806.2
3370603	SPAG9	1.12	0.0341	1.1	0.0339	Homo sapiens sperm associated antigen 9 (SPAG9), mRNA.	ILMN_1799104	CCATGGGAAACAGGTGGAGATGGGGAAGCCGTCTCTTCTGCATGGTTTAT	NM_003971.3
3930189	EIF4G1	1.12	0.0223	1.13	0.00351	Homo sapiens eukaryotic translation initiation factor 4 gamma, 1 (EIF4G1), transcript variant 1, mRNA.	ILMN_1768470	CGGTGGCAGTGGGTGCCTGTAGTGTGATGTGTCTGAACTAATAAAGTGGC	NM_182917.2
2570671	XRN2	1.12	0.0222	1.14	0.000313	Homo sapiens 5'-3' exoribonuclease 2 (XRN2), mRNA.	ILMN_1727617	AGCCTTCAGGACTTTGGGCCATGTGATGCCAAGAGGCTCAGGAACTGGCA	NM_012255.3
4860204	ACIN1	1.12	0.0194	1.13	0.0135	Homo sapiens apoptotic chromatin condensation inducer 1 (ACIN1), mRNA.	ILMN_1699636	GCCAGGTGCCCCAGTCCTCTGATTTTTCCTCCATCCTGCTTACCACCTCC	NM_014977.2
2320079	NME4	1.12	0.0193	1.13	0.00705	Homo sapiens non-metastatic cells 4, protein expressed in (NME4), nuclear gene encoding mitochondrial protein, mRNA.	ILMN_1800634	AGAGGAGTTTGAGCCACCAACTTCAGTGCCTTTCTGTACCCCAAGCCAGC	NM_005009.2
6330731	IHPK1	1.12	0.0173	1.2	0.00264	Homo sapiens inositol hexaphosphate kinase 1 (IHPK1), transcript variant 1, mRNA.	ILMN_1700231	TGCTCACGCGCTCACTCCTGACCACATGCACGTTCCCTAGATGCAGACTG	NM_153273.3
5900600	CNBP	1.12	0.0142	1.15	0.000629	Homo sapiens CCHC-type zinc finger, nucleic acid binding protein (CNBP), mRNA.	ILMN_1769319	TGTGGCGAGTCAGGGCACCTTGCACGGGAATGCACAATTGAGGCTACAGC	NM_003418.1
110719	SLC16A3	1.12	0.00824	1.13	0.00349	Homo sapiens solute carrier family 16, member 3 (monocarboxylic acid transporter 4) (SLC16A3), transcript variant 2, mRNA.	ILMN_2364022	CACCCCTGGAAGATGGAAATAAACCTGCGTGTGGGTGGAGTGTTAGGACC	NM_004207.2
5820129	PABPC1	1.12	0.00448	1.09	0.0106	Homo sapiens poly(A) binding protein, cytoplasmic 1 (PABPC1), mRNA.	ILMN_1761155	TCTGCCCCTCCTCAAGAGCAAAAGCAAATGTTGGGTGAACGGCTGTTTCC	NM_002568.3
1190626	ZMYND11	1.11	0.0495	-1.09	0.00781	Homo sapiens zinc finger, MYND domain containing 11 (ZMYND11), transcript variant 1, mRNA.	ILMN_1754234	GTGAGATTCGTGTTACTTTGGCTTTTCTGTCTCTGTTGACACGGTTGCAC	NM_006624.3
1430047	APEX2	1.11	0.0392	1.16	0.00411	Homo sapiens APEX nuclease (apurinic/apyrimidinic endonuclease) 2 (APEX2), nuclear gene encoding mitochondrial protein, mRNA.	ILMN_1652505	CCTAGCTCCTTGTTGGTGAGCTTCTTGTGCCTTAATCCTGTGACCCAGCC	NM_014481.2
2370348	SYDE1	1.11	0.038	1.09	0.0434	Homo sapiens synapse defective 1, Rho GTPase, homolog 1 (C. elegans) (SYDE1), mRNA.	ILMN_1755822	CACAGAGGAGGGAGCAGTTTGCAGTGCCCAGCCACCCTGAAATCCCCAAT	NM_033025.4
5390202	TMED9	1.11	0.0376	1.09	0.0409	Homo sapiens transmembrane emp24 protein transport domain containing 9 (TMED9), mRNA.	ILMN_1743655	ACCCACCTGCCACCCTGGGAACCTCACTGTTCTCTCTTTCAGCCTAGACC	NM_017510.4
2140368	ARPP-19	1.11	0.0336	1.11	0.0301	Homo sapiens cyclic AMP phosphoprotein, 19 kD (ARPP-19), mRNA.	ILMN_1772798	CTCAGCACACACTGCCAGTCTTCCCCAATATCTGTCTCCTCTCAATTCCC	NM_006628.4
6940408	COBRA1	1.11	0.0306	1.17	0.00584	Homo sapiens cofactor of BRCA1 (COBRA1), mRNA.	ILMN_1742432	AAAGCGAGGCACACTGCTTACTGCCTTGGGGTTGTGGAGATGGACCCGTG	NM_015456.2
60706	SDCCAG3	1.11	0.0259	1.18	0.00037	Homo sapiens serologically defined colon cancer antigen 3 (SDCCAG3), transcript variant 3, mRNA.	ILMN_2380850	TTGATCGCAAGAGTCCAGTGTCGTGCCCTCAGCCAGTTCTTGGCCACCAC	NM_001039708.1
6100301	CDC123	1.11	0.0234	1.18	0.00934	Homo sapiens cell division cycle 123 homolog (S. cerevisiae) (CDC123), mRNA.	ILMN_1678605	GTTGACGCTCAAGAGCAGGATTCCCCAGCTTTCCGTTGCACAAACAGTGA	NM_006023.1
2320093	PIGY	1.11	0.0224	1.13	0.0125	Homo sapiens phosphatidylinositol glycan anchor biosynthesis, class Y (PIGY), transcript variant 2, mRNA.	ILMN_1672366	GCTTTGCGCATATCAGGCTTAGGACTGTGGGAGGCTTAAGTTGCAGATGC	NM_001042616.1
6110561	MRPS27	1.11	0.0219	1.14	0.00841	Homo sapiens mitochondrial ribosomal protein S27 (MRPS27), nuclear gene encoding mitochondrial protein, mRNA.	ILMN_1711414	CCACATTCTCCTTTCTGCCACATCTCGCCCTTCTGGACCTGCACTGGGAG	NM_015084.1
2650619	HSPA8	1.11	0.0102	1.21	1.31e-05	Homo sapiens heat shock 70kDa protein 8 (HSPA8), transcript variant 1, mRNA.	ILMN_1686367	CTGGAGAAAGTTTGCAACCCCATCATCACCAAGCTGTACCAGAGTGCAGG	NM_006597.3
3990273	PGAM4	1.11	0.00842	1.19	0.000527	Homo sapiens phosphoglycerate mutase family member 4 (PGAM4), mRNA.	ILMN_1691104	GCAAAGCCATAGAAGCTGTGGCTGCCCAGGGCAAGGCCAAGAAGTGAAGG	NM_001029891.2
5860279	RAB10	1.1	0.0427	1.11	0.0023	Homo sapiens RAB10, member RAS oncogene family (RAB10), mRNA.	ILMN_1793433	AGGGCTTTGCCCCTTTTCTGTAAGTCTCTTGGGATCCTGTGTAGAAGCTG	NM_016131.3
5290037	HEATR2	1.1	0.0377	1.17	0.00135	Homo sapiens HEAT repeat containing 2 (HEATR2), mRNA. XM_935824 XM_935825	ILMN_1732537	TGCGCAGCTGGTTCATGAACTATTGGCTGCATCCTGCTTAGGTGCCCACC	NM_017802.2
4040224	SLC25A3	1.1	0.0271	1.16	0.000342	Homo sapiens solute carrier family 25 (mitochondrial carrier; phosphate carrier), member 3 (SLC25A3), nuclear gene encoding mitochondrial protein, transcript variant 2, mRNA.	ILMN_2332713	GTGGTTCCTAAGCCCCGCAGTGAATGTTCAAAGCCAGAGCAGCTGGTTGT	NM_002635.2
1300497	SPCS1	1.1	0.0253	1.16	0.0122	Homo sapiens signal peptidase complex subunit 1 homolog (S. cerevisiae) (SPCS1), mRNA.	ILMN_1665280	TCCTCCATGGCCCATCTATCGCCGGCATCCTCTCAAGTGGTTACCTGTTC	NM_014041.2
6860768	RAE1	1.09	0.0485	1.14	0.00709	Homo sapiens RAE1 RNA export 1 homolog (S. pombe) (RAE1), transcript variant 1, mRNA.	ILMN_1781454	CTCTCCACTCTGCCTCATCTCTGTACGAATTTGGGTCCCAGCCTTGTTGG	NM_003610.3
3130612	TRIP6	1.09	0.038	1.12	0.00764	Homo sapiens thyroid hormone receptor interactor 6 (TRIP6), mRNA.	ILMN_1713990	GTTTTCACATTGGCTGTTACAAGTGCGAGGAGTGTGGGCTGCTGCTCTCC	NM_003302.2
4290358	CCT7	1.09	0.0333	1.13	0.00119	Homo sapiens chaperonin containing TCP1, subunit 7 (eta) (CCT7), transcript variant 2, mRNA.	ILMN_2341793	AAGCTTTCGTGTGGGAGCCAGCTATGGTGCGGATCAATGCGCTGACAGCA	NM_001009570.1
6840593	ARMC10	1.09	0.0284	1.14	0.03	Homo sapiens armadillo repeat containing 10 (ARMC10), mRNA.	ILMN_2052598	TCCAGCCATGACAGAAGGACTTCTCCGTGCCCAAGTGGATTCATCATTCC	NM_031905.2
6100523	SNX3	1.09	0.0191	-1.07	0.0342	Homo sapiens sorting nexin 3 (SNX3), mRNA.	ILMN_1740180	GATGTCACTTGACCCCATTTATGTGTAGGAGCACTACACCATTGGTTTCC	NM_003795.3
7510014	UQCRFS1	1.08	0.047	1.11	0.00764	Homo sapiens ubiquinol-cytochrome c reductase, Rieske iron-sulfur polypeptide 1 (UQCRFS1), mRNA.	ILMN_1701749	GGGTCCTGCTCCTCTCAACCTTGAAGTCCCCACGTATGAGTTCACCAGTG	NM_006003.1
3800309	EIF4H	1.07	0.0267	1.07	0.0415	Homo sapiens eukaryotic translation initiation factor 4H (EIF4H), transcript variant 1, mRNA.	ILMN_2304624	GCACCCAGCGGAATGTGCTTAGTATTTGGTCACCAGCCGTCATCCTGGGC	NM_022170.1
2970431	FTHL7	1.04	0.00979	1.03	0.0184	Homo sapiens ferritin, heavy polypeptide-like 7 (FTHL7) on chromosome 13.	ILMN_2234016	GGCCGCCATAAACCGCCAGATCAACCTGGAGCTCTACGCCTCCTACGTTT	NR_002202.2
380491	LOC389435	1.04	0.00317	1.03	0.0406	Homo sapiens hCG21078 (LOC389435), mRNA.	ILMN_1704315	GCCATCCAGACTGAGGAAGACCCGGAAACTTAGGGGCCACGTGAGCCACC	NM_001089587.1
5810328	FTL	1.03	0.0133	1.02	0.00586	Homo sapiens ferritin, light polypeptide (FTL), mRNA.	ILMN_1814823	TCCTACACCTACCTCTCTCTGGGCTTCTATTTCGACCGCGATGATGTGGC	NM_000146.3
4850754	GHITM	-1.07	0.0486	-1.06	0.02	Homo sapiens growth hormone inducible transmembrane protein (GHITM), mRNA.	ILMN_1728467	GAAACAGGCACAGGTGATGCATTCTCCTGCTGTTGCTTCTCAGTGCTCTC	NM_014394.2
5960097	ADSS	-1.07	0.0463	-1.1	0.00095	Homo sapiens adenylosuccinate synthase (ADSS), mRNA.	ILMN_2092664	TCTAGTGGATTGGTTTTCAACATCGTGCCTGCCGATATGCCTACAGAATC	NM_001126.2
1190452	SYPL1	-1.07	0.0325	-1.11	0.00538	Homo sapiens synaptophysin-like 1 (SYPL1), transcript variant 2, mRNA.	ILMN_2377174	GTTTCCTGTCCTTTGTTGCTCATGCTGTTTAAGTGCAGGCTGAGACCCAG	NM_182715.1
5700523	C2ORF29	-1.07	0.0245	-1.08	0.0149	Homo sapiens chromosome 2 open reading frame 29 (C2orf29), mRNA.	ILMN_1708906	GAGAAGTAGGAGAGCAGGGTGGTACCGTGTGGGCTCTTACCCTTTATGTG	NM_017546.3
5340050	UBE2V2	-1.08	0.0489	-1.15	0.00172	Homo sapiens ubiquitin-conjugating enzyme E2 variant 2 (UBE2V2), mRNA.	ILMN_1770515	CAAGATGAAAGCGTGTGGAGAAGTGTCAGATGGCAGTGGAAGCATGTGTG	NM_003350.2
4590521	NDUFA1	-1.08	0.0429	-1.13	0.00198	Homo sapiens NADH dehydrogenase (ubiquinone) 1 alpha subcomplex, 1, 7.5kDa (NDUFA1), nuclear gene encoding mitochondrial protein, mRNA.	ILMN_1784286	GATTCTCCCCGGACTCTCCGTCATGGGCGTGTGCTTGTTGATTCCAGGAC	NM_004541.2
5090424	RPS27	-1.08	0.0264	-1.07	0.00437	Homo sapiens ribosomal protein S27 (metallopanstimulin 1) (RPS27), mRNA.	ILMN_2160819	GCACAAACGGTAGTTTTGTGTGTTGGCTGCTCCACTGTCCTCTGCCAGCC	NM_001030.3
510471	FAM175B	-1.08	0.0255	-1.13	0.000434	Homo sapiens family with sequence similarity 175, member B (FAM175B), mRNA.	ILMN_1762615	GTGTTCCAGTTGTTATCAGCTACCTACTACGCAGCTTCAGCGCCAGTGTG	NM_032182.3
20491	UBE2F	-1.08	0.0241	-1.18	5.47e-05	Homo sapiens ubiquitin-conjugating enzyme E2F (putative) (UBE2F), mRNA.	ILMN_2164242	CCCCTGGATTGCCCCAGTCCTGTGACCATGTTGCCCTGAAGAAGACCATC	NM_080678.1
6660753	C12ORF41	-1.08	0.0151	-1.11	0.00468	Homo sapiens chromosome 12 open reading frame 41 (C12orf41), mRNA.	ILMN_1713189	ATCCTCTGAGAAAACAGCCCACAGGACTGGGTCCTCCTTATCCGTCTTGC	NM_017822.3
3360059	CASP2	-1.09	0.0485	1.14	0.00443	Homo sapiens caspase 2, apoptosis-related cysteine peptidase (CASP2), transcript variant 1, mRNA.	ILMN_2410540	TTTGTTTGGGTGGTTTGTGAGCCTTGCTGCCAAGTCCTGCCTTTGGGTCG	NM_032982.2
1990307	UBE3A	-1.09	0.0484	-1.07	0.041	Homo sapiens ubiquitin protein ligase E3A (UBE3A), transcript variant 2, mRNA.	ILMN_1764549	GGGACCTTCGTGCAACTGTAGTCATCTTAAAGGCTTCTCATCCACTGTGC	NM_000462.2
3390110	WDR33	-1.09	0.0396	-1.13	0.00154	Homo sapiens WD repeat domain 33 (WDR33), transcript variant 2, mRNA.	ILMN_1670172	CACCATTTTGCTGGCACCTTTCTGAAGTAGTGTTGTCCCGGTATCAGCCT	NM_001006622.1
4860692	SHFM1	-1.09	0.0367	-1.08	0.00676	Homo sapiens split hand/foot malformation (ectrodactyly) type 1 (SHFM1), mRNA.	ILMN_2128128	GAAGAGTTCCCTGCCGAAGACTGGGCTGGCTTAGATGAAGATGAAGATGC	NM_006304.1
5490608	SELS	-1.09	0.0339	-1.14	0.00102	Homo sapiens selenoprotein S (SELS), transcript variant 2, mRNA.	ILMN_1787680	GGTGAGCCCACCAGTGAGGATTACTGATGTGGACAGTTGATGGGGTTTGT	NM_018445.4
1030010	POMP	-1.09	0.0288	-1.07	0.0248	Homo sapiens proteasome maturation protein (POMP), mRNA.	ILMN_1693287	GATCCATCACAAAGCGAAGTCATGGGAGAGCCACACTTGATGGTGGAATA	NM_015932.3
1470209	TMCO1	-1.09	0.01	-1.07	0.0136	Homo sapiens transmembrane and coiled-coil domains 1 (TMCO1), mRNA.	ILMN_1793829	CGACTCTCAAGGCACTGTGTATGCCCTGCAAGTTGGCTGTCTATGAGCAT	NM_019026.2
450253	PTK2	-1.1	0.0458	-1.2	0.0012	Homo sapiens PTK2 protein tyrosine kinase 2 (PTK2), transcript variant 2, mRNA.	ILMN_1714364	CAGCCACTGGAGTTAACTAACCCTTCCTTGTATCTGTCTTCCCAGGAGAG	NM_005607.3
2470050	KRAS	-1.1	0.0411	-1.26	0.00113	Homo sapiens v-Ki-ras2 Kirsten rat sarcoma viral oncogene homolog (KRAS), transcript variant a, mRNA.	ILMN_1728071	CTCTCCCCCCACACCCCCACAGAGCTAACTGGGTTACAGTGTTTTATCCG	NM_033360.2
3170561	CDC16	-1.1	0.0264	-1.09	0.0308	Homo sapiens cell division cycle 16 homolog (S. cerevisiae) (CDC16), transcript variant 2, mRNA.	ILMN_2339796	TAGGAACAGAGACCCGCCTTAAGAGACTGGATCGCACACCTTTGCAACAG	NM_001078645.1
2570692	STT3A	-1.1	0.0252	-1.17	8.11e-05	Homo sapiens STT3, subunit of the oligosaccharyltransferase complex, homolog A (S. cerevisiae) (STT3A), mRNA.	ILMN_1746090	GCCAAGCGTCCTCCAGGCTTTGACCGTGTCCGAAATGCTGAGATTGGGAA	NM_152713.2
2070605	ACAT1	-1.1	0.0226	-1.14	0.000603	Homo sapiens acetyl-Coenzyme A acetyltransferase 1 (acetoacetyl Coenzyme A thiolase) (ACAT1), nuclear gene encoding mitochondrial protein, mRNA.	ILMN_1800008	TGGGATGTCTGGAGCCAGGATTGTTGGTCATTTGACTCATGCCTTGAAGC	NM_000019.2
1850338	RPL39	-1.1	0.0208	1.06	0.0362	Homo sapiens ribosomal protein L39 (RPL39), mRNA.	ILMN_1737015	CTCCTCTTCCTTTCTCCGCCATCGTGGTGTGTTCTTGACTCCGCTGCTCG	NM_001000.2
520431	PJA2	-1.1	0.0187	-1.13	0.013	Homo sapiens praja 2, RING-H2 motif containing (PJA2), mRNA.	ILMN_1688702	AGCCCAGGTCTAAATGTAATGGTTGGTTTATTGTTCTATAACCCCAGCCC	NM_014819.3
2570523	ARL2BP	-1.1	0.0163	-1.1	0.0452	Homo sapiens ADP-ribosylation factor-like 2 binding protein (ARL2BP), mRNA.	ILMN_1755391	TTCTTCCTGTCAAAATCTCTCCTACCAAGATGGTGTTCCACTGTCCAGCC	NM_012106.3
6200630	RBM22	-1.1	0.0123	-1.09	0.00884	Homo sapiens RNA binding motif protein 22 (RBM22), mRNA.	ILMN_1760256	TCACCTTCGTGTGTCTTCAGTGTCTCATTGTCATCCCTGCTTCTGTTTGG	NM_018047.1
5870228	ADSL	-1.1	0.0078	-1.06	0.0343	Homo sapiens adenylosuccinate lyase (ADSL), mRNA.	ILMN_1790757	TCACTGGTCGTGCCTCCCAGCAGGTGCAGAGATTCTTAGAAGAGGAGGTG	NM_000026.1
3450326	NAGK	-1.11	0.0467	-1.1	0.00553	Homo sapiens N-acetylglucosamine kinase (NAGK), mRNA.	ILMN_1716547	GCCATTGCCTTCTATTCCTACACCTTTTCCTAGGGGGCTGGTCCCGGCTC	NM_017567.2
2900626	SRI	-1.11	0.0388	-1.23	0.00039	Homo sapiens sorcin (SRI), transcript variant 2, mRNA.	ILMN_1699525	GGCTACCACTGGGAGTCAGGATCATGAGTTCATCTTCTTCCTTCTTACTG	NM_198901.1
630377	RHOA	-1.11	0.035	-1.14	0.0162	Homo sapiens ras homolog gene family, member A (RHOA), mRNA.	ILMN_1781290	CACGCCTGAGGCAATTAGACACTTTGGAAGATGGCATAACCTGTCTCACC	NM_001664.2
5700739	LARP7	-1.11	0.0202	-1.1	0.0185	Homo sapiens La ribonucleoprotein domain family, member 7 (LARP7), transcript variant 2, mRNA.	ILMN_2392717	GCACAGAGCCTCTACCTGGCAGGAAACAAGTCCGGGATACTTTGGCAGCA	NM_015454.1
4210102	TMEM103	-1.11	0.0184	-1.11	0.009	Homo sapiens transmembrane protein 103 (TMEM103), mRNA.	ILMN_1708382	CAAGCCTTTCAGAGCCAGAGTGGGTATAGATGTGCCAGCCAGGAGATGGC	NM_001031703.2
60053	RPL11	-1.11	0.0133	-1.07	0.0246	Homo sapiens ribosomal protein L11 (RPL11), mRNA.	ILMN_1672446	GCATTGGGGCCAAACACAGAATCAGCAAAGAGGAGGCCATGCGCTGGTTC	NM_000975.2
5090050	NDUFA12	-1.12	0.0443	-1.12	0.0119	Homo sapiens NADH dehydrogenase (ubiquinone) 1 alpha subcomplex, 12 (NDUFA12), mRNA.	ILMN_1737738	TGCAGCAGATCACCGGCCACGGCGGTCTCCGAGGCTATCTACGGGTTTTT	NM_018838.3
6480468	BEX1	-1.12	0.0358	-1.1	0.036	Homo sapiens brain expressed, X-linked 1 (BEX1), mRNA.	ILMN_2234697	CGGAAACAGACCCCTGCTTTCGAATTTACATGTTCATGATGTGCCCTTGT	NM_018476.3
1770279	DERA	-1.12	0.0326	-1.1	0.0257	Homo sapiens 2-deoxyribose-5-phosphate aldolase homolog (C. elegans) (DERA), mRNA.	ILMN_1811551	CCGCCCAAGCAGTGTGCCCTAGCAGAGGAAAATGCAACATCTCGCAAGCG	NM_015954.2
4280725	RNF14	-1.12	0.0223	-1.15	0.00775	Homo sapiens ring finger protein 14 (RNF14), transcript variant 3, mRNA.	ILMN_1714461	TGGGAATTTGGCTTCATACTCTTTCTTTGCAACAGCAGTGTTCTGGGTGA	NM_183399.1
6060484	MARCKS	-1.12	0.0217	-1.15	0.00269	Homo sapiens myristoylated alanine-rich protein kinase C substrate (MARCKS), mRNA.	ILMN_1807042	GCAACTTTCCACCCTGCCCATTTTTGTAAAACTGCAGTCATCTTGGACCT	NM_002356.5
4480368	TMEM60	-1.12	0.0134	-1.1	0.00525	Homo sapiens transmembrane protein 60 (TMEM60), mRNA.	ILMN_1752213	GTCTTCATTCCTTTATGGGCCTTGCTGGCTGGGGCTTTAACAGAACTCGG	NM_032936.2
4480338	AKTIP	-1.12	0.0115	-1.28	4.66e-05	Homo sapiens AKT interacting protein (AKTIP), transcript variant 1, mRNA.	ILMN_2377240	GAATCTCAGTCTTCAGCCTGCACTGATTTGTAGCCTGCACTGTCTTACTG	NM_001012398.1
4880521	CDC16	-1.12	0.00978	-1.16	0.00479	Homo sapiens cell division cycle 16 homolog (S. cerevisiae) (CDC16), transcript variant 1, mRNA.	ILMN_1727389	CTGTCCCAGTGTAGGAACAGAGACCCGCCTTAAGAGACTGGATCGCACAC	NM_003903.3
3310332	TRIP4	-1.12	0.00692	-1.13	0.00389	Homo sapiens thyroid hormone receptor interactor 4 (TRIP4), mRNA.	ILMN_1661173	CGTCAGGTTGTCTTCTGGGCTGTGTGGACCTAATTGACTGCTTGTCCCAG	NM_016213.3
6060646	CRYZL1	-1.12	0.00516	-1.14	4.48e-05	Homo sapiens crystallin, zeta (quinone reductase)-like 1 (CRYZL1), mRNA.	ILMN_1762115	TTGGATCCTCCAGATAGCCACTGCCTTTTCCTCAAGGGAGCAACGTTAGC	NM_145858.2
4860286	UBB	-1.12	0.0024	-1.11	0.00119	Homo sapiens ubiquitin B (UBB), mRNA.	ILMN_2191428	CCCTGCACCTGGTCCTGCGCCTGAGGGGTGGCTGTTAATTCTTCAGTCAT	NM_018955.2
1070475	RPL11	-1.12	0.00184	-1.1	0.0106	Homo sapiens ribosomal protein L11 (RPL11), mRNA.	ILMN_2114876	TTGGGGCCAAACACAGAATCAGCAAAGAGGAGGCCATGCGCTGGTTCCAG	NM_000975.2
6550026	TICAM2	-1.13	0.0487	-1.15	0.00798	Homo sapiens toll-like receptor adaptor molecule 2 (TICAM2), mRNA.	ILMN_1651346	ACTGCCCACTCTTCATGCCTGCCAAACTTGGGGCAATTGATGCTAAATGG	NM_021649.3
6370341	SPOP	-1.13	0.0476	-1.14	0.00139	Homo sapiens speckle-type POZ protein (SPOP), transcript variant 5, mRNA.	ILMN_2397024	TGGCCTGGCTGAGTTTGATACTGTGGGGATTCAGTTTAGGCGCTGGCCCG	NM_001007230.1
630445	C11ORF10	-1.13	0.0332	-1.11	0.0182	Homo sapiens chromosome 11 open reading frame 10 (C11orf10), mRNA.	ILMN_1786759	AGTGGCCTCACTCTTCATGGGCTTTGGAGTCCTCTTCCTGCTGCTCTGGG	NM_014206.2
520750	PRDX5	-1.13	0.0315	-1.14	0.0082	Homo sapiens peroxiredoxin 5 (PRDX5), nuclear gene encoding mitochondrial protein, transcript variant 1, mRNA.	ILMN_1815024	GGCCAAGGGAGTCCAGGTGGTGGCCTGTCTGAGTGTTAATGATGCCTTTG	NM_012094.3
2230161	RTN4	-1.13	0.0305	-1.12	0.00887	Homo sapiens reticulon 4 (RTN4), transcript variant 3, mRNA.	ILMN_1730611	GACCTTTACCTTCCAGCCACCCCACAGTGCTTGATATTTCAGAGTCAGTC	NM_007008.2
5700504	TJP1	-1.13	0.0276	-1.19	0.000538	Homo sapiens tight junction protein 1 (zona occludens 1) (TJP1), transcript variant 1, mRNA.	ILMN_1691499	GACAAGGGGCAGTGGTGGTTTTCTGTTCTTTCTGGCTATGCATTTGAAAA	NM_003257.3
1090288	PXMP3	-1.13	0.0259	-1.18	0.00265	Homo sapiens peroxisomal membrane protein 3, 35kDa (PXMP3), transcript variant 1, mRNA.	ILMN_1743299	GAATGCGCTCTATGTGGAGAGTGGCCCACCATGCCTCACACCATAGGATG	NM_000318.2
1820044	ALDH9A1	-1.13	0.0187	-1.15	0.00312	Homo sapiens aldehyde dehydrogenase 9 family, member A1 (ALDH9A1), mRNA.	ILMN_1761804	TTGGGTCCTTGAACTACAGCCTGCTGTCTTACACCAGTGGAGCTACCCTT	NM_000696.3
4480224	SRPRB	-1.13	0.0177	-1.14	0.00461	Homo sapiens signal recognition particle receptor, B subunit (SRPRB), mRNA.	ILMN_1751072	TCTGCTGCTCTGGATGGCTGAAGGCTCCTGGGCCATCTTCATGTGCTGCT	NM_021203.2
2140470	PSMA2	-1.13	0.00972	-1.16	0.00435	Homo sapiens proteasome (prosome, macropain) subunit, alpha type, 2 (PSMA2), mRNA.	ILMN_2058512	TCCTAGGGTGCTCTATGAGATTGTACTAGGCCTATGAAGAGTGGTAAGCC	NM_002787.3
510195	RPL27	-1.13	0.00578	-1.08	0.0204	Homo sapiens ribosomal protein L27 (RPL27), mRNA.	ILMN_1656807	CCCTACAGCCATGCTCTGGTGGCTGGAATTGACCGCTACCCCCGCAAAGT	NM_000988.3
7200161	KIAA1826	-1.13	0.00565	-1.1	0.00982	Homo sapiens KIAA1826 (KIAA1826), mRNA.	ILMN_1801124	TCTGAGACCAAGGGCTTGCTTGACCTGATGATTTTCCTTCAGCTCTCTGA	NM_032424.1
1770368	SCFD1	-1.13	0.00476	-1.13	0.000731	Homo sapiens sec1 family domain containing 1 (SCFD1), transcript variant 1, mRNA.	ILMN_1800543	CCATTCCAAGAGGCCATTGTTTTTGTGGTGGGAGGAGGCAACTACATTGA	NM_016106.2
1690326	PGRMC2	-1.13	0.00184	-1.27	0.000114	Homo sapiens progesterone receptor membrane component 2 (PGRMC2), mRNA.	ILMN_2195236	GTGAGGCCTTGGAAGGGACTCTTTCTGCAGATACTGTAAATACAAGTACC	NM_006320.1
4480736	HNRPUL2	-1.13	0.000987	-1.16	1.33e-05	PREDICTED: Homo sapiens heterogeneous nuclear ribonucleoprotein U-like 2 (HNRPUL2), mRNA.	ILMN_1810327	CCTCCCCTGTTCTCATTACACCATTCTGGCGAAAATGTAGGCAAAGTAGC	XM_938301.1
4890717	DIABLO	-1.13	0.00069	-1.13	0.000382	Homo sapiens diablo homolog (Drosophila) (DIABLO), nuclear gene encoding mitochondrial protein, transcript variant 2, mRNA.	ILMN_2310589	ACTACTAAGAGAAGGGGTGCAGAGTGTTTACCTGGTGCTCTCAACAGGAC	NM_138930.2
2650554	NR2C1	-1.14	0.0406	-1.17	0.0178	Homo sapiens nuclear receptor subfamily 2, group C, member 1 (NR2C1), transcript variant 2, mRNA.	ILMN_2326675	CAATGCACTGGGCACTTTCGATTCCTTCTTTCCAGGCTCTAGGGCAAGAA	NM_001032287.1
460750	PDCL3	-1.14	0.0354	-1.13	0.0269	Homo sapiens phosducin-like 3 (PDCL3), mRNA.	ILMN_1667925	GCTTGTGGGTCATCTTGCACCTTTACAAACAAGGAATTCCCCTCTGTGCC	NM_024065.3
7380138	TCEAL8	-1.14	0.0326	-1.19	0.0017	Homo sapiens transcription elongation factor A (SII)-like 8 (TCEAL8), transcript variant 1, mRNA.	ILMN_1670561	CGCGACACAAATCGAGGTGAGGGAAGAGAGAGGAAAATCCCCTGAATCCC	NM_153333.2
2190364	WDR13	-1.14	0.0322	-1.12	0.0344	Homo sapiens WD repeat domain 13 (WDR13), mRNA.	ILMN_1805512	CACCTGTGCTTGATGTCAGCTTCAACTGCGACGAGAGCCTACTGGCCTCC	NM_017883.3
5960722	TUSC4	-1.14	0.0274	-1.22	2.31e-05	Homo sapiens tumor suppressor candidate 4 (TUSC4), mRNA.	ILMN_2191568	AGACAGGCATGAGCTACCATGAGCTGGATGAGCGGCTTGAAAATGACCCC	NM_006545.4
7000114	PPIC	-1.14	0.0231	-1.23	3.31e-05	Homo sapiens peptidylprolyl isomerase C (cyclophilin C) (PPIC), mRNA.	ILMN_2223903	CCGTCACCCTTTAGTTTGCTTGAACTTTAGTAAACCACCTGCTTAGGGAC	NM_000943.4
6660259	RBBP9	-1.14	0.0154	-1.19	0.000194	Homo sapiens retinoblastoma binding protein 9 (RBBP9), mRNA.	ILMN_1786050	GCTGTCCGGAGTCTAGAGCCCCACAATCTGTTTTGGTTACAGTTTATCCC	NM_006606.2
830609	RPL5	-1.14	0.0133	-1.11	0.0297	Homo sapiens ribosomal protein L5 (RPL5), mRNA.	ILMN_2087080	GGAGCGGGCTGCTGAGAGCTAAACCCAGCAATTTTCTATGATTTTTTCAG	NM_000969.3
6220368	POGK	-1.14	0.0126	-1.11	0.00588	Homo sapiens pogo transposable element with KRAB domain (POGK), mRNA.	ILMN_1756669	GAGTAACGGCTCTGCTGCCAGGGTTTCTCTGGGCTCATTCTTCCACTGAC	NM_017542.3
5270608	VPS29	-1.14	0.00751	-1.12	0.00356	Homo sapiens vacuolar protein sorting 29 homolog (S. cerevisiae) (VPS29), transcript variant 1, mRNA.	ILMN_1704619	GCCCTGTTGCAGAGGCAATTTGATGTGGACATTCTTATCTCGGGACACAC	NM_016226.3
6370091	ATP6V1G1	-1.14	0.00737	-1.1	0.0104	Homo sapiens ATPase, H+ transporting, lysosomal 13kDa, V1 subunit G1 (ATP6V1G1), mRNA.	ILMN_1784523	ACCTGTGTGAAGCAGCAGCCAGCCTTAAAGTAGTCCATTCTTGCTAATGG	NM_004888.3
5690246	SPIRE1	-1.14	0.00635	-1.12	0.00834	Homo sapiens spire homolog 1 (Drosophila) (SPIRE1), transcript variant 2, mRNA.	ILMN_1757845	CTAGGCTTCCTGCGTGTGTAAAAGTCGAGGTATTGCTGGCATTCAGGGTG	NM_020148.2
1070731	LOC440567	-1.14	0.00556	-1.19	0.000342	Homo sapiens hCG25371 (LOC440567), mRNA.	ILMN_1718136	GTAACTGTAAGTTCACATGAACCTCGTGGGTTTTGGCTTAGGCTGGTAGC	NM_001089591.1
3890670	DCAKD	-1.14	0.00506	-1.12	0.0169	Homo sapiens dephospho-CoA kinase domain containing (DCAKD), mRNA.	ILMN_1811648	GTGTCTTATTCATCTCTGTGTTCTTAGTGCAGAGCCTGGCCCGCTGTTGG	NM_024819.3
5550736	SNX2	-1.14	0.00486	-1.1	0.0374	Homo sapiens sorting nexin 2 (SNX2), mRNA.	ILMN_1691575	CAAGCTGCATGTCCTGACCCTCTTTGAATTAAGTGGACTGTGGCATGACA	NM_003100.2
6550195	ITFG2	-1.14	0.00305	-1.16	0.00104	Homo sapiens integrin alpha FG-GAP repeat containing 2 (ITFG2), mRNA.	ILMN_1701244	TTACCAAAGCAGCCGGGTCAGTGCCTTCTCACGTTGCCGTATTCTTCAGG	NM_018463.2
3460307	TMEM50B	-1.14	0.00288	-1.12	0.0176	Homo sapiens transmembrane protein 50B (TMEM50B), mRNA.	ILMN_2047599	GTGCACAGAGTATGAAGCAGTTGTGGAGCGCTGTGCCTTTGTCAAGATAC	NM_006134.5
3400612	WDFY1	-1.14	0.00195	-1.23	4.97e-06	Homo sapiens WD repeat and FYVE domain containing 1 (WDFY1), mRNA.	ILMN_1676448	GATATGGTGCCCTGTGTATCCCAGAGATGCTAGAAAACTGTTCTTTGCTC	NM_020830.3
6200647	IBTK	-1.15	0.0439	-1.24	0.000849	Homo sapiens inhibitor of Bruton agammaglobulinemia tyrosine kinase (IBTK), mRNA.	ILMN_1675669	GTTCTAGTTTCTGGAAGGTAAGCCTGGGAGACACATAAGCAATTCACTGC	NM_015525.2
5260215	OPTN	-1.15	0.037	-1.24	0.0015	Homo sapiens optineurin (OPTN), transcript variant 4, mRNA.	ILMN_2381899	CTGGAGCCCAGTATGTGCTGTGTGAGTTAGAAGTCATTCTTGCTGAGAAG	NM_001008213.1
6760008	DBN1	-1.15	0.0358	-1.12	0.0222	Homo sapiens drebrin 1 (DBN1), transcript variant 1, mRNA.	ILMN_1769926	AAAACATGGCAATAAATGGCTCGTGGGCTCTGGCTCCCTGGGACCCCCTC	NM_004395.2
2000504	CCDC28A	-1.15	0.0334	-1.17	0.00568	Homo sapiens coiled-coil domain containing 28A (CCDC28A), mRNA.	ILMN_1798659	TCCAGTGTTGATCGCAAGCTGTTGATGCACAGGCGTCTTGTGGCAAGCCC	NM_015439.2
7550468	TCEAL8	-1.15	0.0319	-1.19	0.000571	Homo sapiens transcription elongation factor A (SII)-like 8 (TCEAL8), transcript variant 2, mRNA.	ILMN_1656399	TGCAACCAGCTTATGAGGGCAATGGGGGCACCTAAACTCTTGATGAAAGA	NM_001006684.1
5390372	C2ORF64	-1.15	0.0313	-1.2	0.00163	Homo sapiens chromosome 2 open reading frame 64 (C2orf64), mRNA.	ILMN_1683065	ACCTCCGTGGTTCACTGGAGTTAAAGCAATCGGGGCGTTGTACAGCTCAC	NM_001008215.1
4260484	COMMD6	-1.15	0.0294	-1.12	0.012	Homo sapiens COMM domain containing 6 (COMMD6), transcript variant 1, mRNA.	ILMN_1777378	CGAGCCGCCGCTGGATGCTAAGTCCGATGTCACCAACCAGCTTGTAGATT	NM_203497.2
5700189	TCTN1	-1.15	0.0275	-1.17	0.0281	Homo sapiens tectonic family member 1 (TCTN1), transcript variant 1, mRNA.	ILMN_1685124	GCACCTGCAGAGGCAGGCTTCAGAGCTCCACCAGCCATCAATGCCAGGCT	NM_001082538.1
2100161	FAM98A	-1.15	0.0272	-1.27	0.00068	Homo sapiens family with sequence similarity 98, member A (FAM98A), mRNA.	ILMN_1735453	CAAGCTGTGAAAGAAAATGGCTGGAGGTGTGCTTTGTGTGAAAGGTGAGC	NM_015475.3
1450156	MAGOH	-1.15	0.0217	-1.18	0.0323	Homo sapiens mago-nashi homolog, proliferation-associated (Drosophila) (MAGOH), mRNA.	ILMN_2215656	TCCTGACCGAGTGGGCCGGCAGGAGCTTGAAATCGTCATTGGAGATGAAC	NM_002370.2
5900735	ANXA11	-1.15	0.0207	-1.18	0.00428	Homo sapiens annexin A11 (ANXA11), transcript variant a, mRNA.	ILMN_1685170	GGTAGCCTGTGCATCTGGTGAGTGTGTCACGAGCTTTGTTACTGCCAAAC	NM_001157.2
4920487	TCEAL4	-1.15	0.0157	-1.18	0.000132	Homo sapiens transcription elongation factor A (SII)-like 4 (TCEAL4), transcript variant 4, mRNA.	ILMN_1748625	GCATCCCTCCTGTTGCTAGCAGCCTTTTGACCTATCTGCAATGCAGTGTT	NM_001006937.1
3940097	LIX1L	-1.15	0.0111	-1.13	0.0441	Homo sapiens Lix1 homolog (mouse)-like (LIX1L), mRNA.	ILMN_1708098	CTTCCAACTGCTAGGCATCCACCCACATAACTCCCCAGGCTTTCCACAGC	NM_153713.1
670376	RUSC1	-1.15	0.011	-1.17	0.00187	Homo sapiens RUN and SH3 domain containing 1 (RUSC1), mRNA.	ILMN_1743747	GGTGGGCCTGTGGTGATGGTTTGCATCCTTCCTCCCTTGTCCCAATAAAG	NM_014328.2
4900193	ZCCHC7	-1.15	0.0098	-1.27	9.69e-07	Homo sapiens zinc finger, CCHC domain containing 7 (ZCCHC7), mRNA.	ILMN_1744980	ACCACTTTTACAGCGGTGTTTCAAGCGGACTGTCACTCAGATCTGCAGAG	NM_032226.2
5360619	CDC16	-1.15	0.00693	-1.18	0.000207	Homo sapiens cell division cycle 16 homolog (S. cerevisiae) (CDC16), transcript variant 2, mRNA.	ILMN_2256765	CCTCTCCATGGCTTAAGAATGTCCCACTTCCTAACGTGACTCCAAACTGC	NM_001078645.1
6110253	SUMF2	-1.15	0.00512	-1.15	0.000522	Homo sapiens sulfatase modifying factor 2 (SUMF2), transcript variant 4, mRNA.	ILMN_2345872	GGAGAGTAGCCTGCTCCCACACTGTCACTGGATGTCATGGGGCCAATAAA	NM_001042470.1
5670626	DPM1	-1.15	0.0032	-1.09	0.0112	Homo sapiens dolichyl-phosphate mannosyltransferase polypeptide 1, catalytic subunit (DPM1), mRNA.	ILMN_1658992	AGCCGTGGGGCCAATTTTTTAACTCAGATCTTGCTGAGACCAGGAGCATC	NM_003859.1
7380470	OSBPL9	-1.15	0.00271	-1.22	3.52e-06	Homo sapiens oxysterol binding protein-like 9 (OSBPL9), transcript variant 3, mRNA.	ILMN_2313851	GCTTCCCTTTTCCCTCTGTGGCAGTTACGATTTTGACTTCAGTCCTGAGA	NM_148906.1
6130138	POLR3C	-1.15	0.00202	-1.12	0.00319	Homo sapiens polymerase (RNA) III (DNA directed) polypeptide C (62kD) (POLR3C), mRNA.	ILMN_1795678	CCAGGTGGACGAAACCATCTTCCTGCTGGAGTCTTACATTGAGTGCACCA	NM_006468.6
5890450	ATP6V1E1	-1.16	0.046	-1.1	0.0374	Homo sapiens ATPase, H+ transporting, lysosomal 31kDa, V1 subunit E1 (ATP6V1E1), transcript variant 3, mRNA.	ILMN_2339779	GAGGCTTAAGGCGCATGTGGCACACCACTCCTTCCAGCAGTAGTCGCTTT	NM_001039367.1
5860187	PHYH	-1.16	0.0425	-1.13	0.0191	Homo sapiens phytanoyl-CoA 2-hydroxylase (PHYH), transcript variant 2, mRNA.	ILMN_1773073	GGGCATAGGAACGGTGTCATGGAGTCCAAATAAAGTGGATATTCCTGCTC	NM_001037537.1
2710307	MFAP3	-1.16	0.0202	-1.15	0.0143	Homo sapiens microfibrillar-associated protein 3 (MFAP3), mRNA.	ILMN_1708782	CCCTCCTGCCCTTTGTGGTCTTAGGTATGGTGCTATAGGTTGCATGCGTC	NM_005927.3
2260576	COX7B	-1.16	0.0192	-1.15	0.034	Homo sapiens cytochrome c oxidase subunit VIIb (COX7B), nuclear gene encoding mitochondrial protein, mRNA.	ILMN_2184049	CAGCAAACAATGGCAAGGCAGAGCCACCAGAAACGTACACCTGATTTTCA	NM_001866.2
5050255	MITD1	-1.16	0.0103	-1.1	0.0376	Homo sapiens MIT, microtubule interacting and transport, domain containing 1 (MITD1), mRNA.	ILMN_1677133	CACCTCTCTGGATGAAGGCATTGAGCAAGTGCAGCAAAGTAGAGGCCTGC	NM_138798.1
6940445	ZDHHC6	-1.16	0.0101	-1.12	0.0296	Homo sapiens zinc finger, DHHC-type containing 6 (ZDHHC6), mRNA.	ILMN_1739659	CACACTCTGGACCTCACCTGCAGATACAGTTCCCCCCTTGCCAGGAGCAT	NM_022494.1
6940397	RRAGB	-1.16	0.00972	-1.42	1.81e-07	Homo sapiens Ras-related GTP binding B (RRAGB), transcript variant RAGBs, mRNA.	ILMN_1741219	ACCTGGTTCCAATAGTTGTGTTTGCCCAAGCCTTTCTCGGCATCATCTTG	NM_006064.3
6270241	TPD52L2	-1.16	0.00944	-1.15	0.00998	Homo sapiens tumor protein D52-like 2 (TPD52L2), transcript variant 5, mRNA.	ILMN_1699570	GTCCAGGGTTAAAATCGGCCTGTGGGGTGTGGTGAGAAGGCAGGTTGTGC	NM_003288.2
6550603	HMGCR	-1.16	0.00839	-1.16	0.00533	Homo sapiens 3-hydroxy-3-methylglutaryl-Coenzyme A reductase (HMGCR), mRNA.	ILMN_1657395	CTTGGATGGACCCACGAACGCTCTTAGCTTTCTCAGGGGGTCAGCAGAGT	NM_000859.1
6980477	CLUAP1	-1.16	0.0079	-1.13	0.00233	Homo sapiens clusterin associated protein 1 (CLUAP1), transcript variant 1, mRNA.	ILMN_2355042	CCTGGATGAGAGTGACAATGACTTCTGACCCTTTTGCCAAGGGACCCTGG	NM_015041.1
780187	C6ORF130	-1.16	0.00621	-1.27	2.3e-05	Homo sapiens chromosome 6 open reading frame 130 (C6orf130), mRNA.	ILMN_1804834	CCTTTTTCTCCAGTATGCTACCTGATTTGTTTGGCTGGCCACTAGGTGGC	NM_145063.2
2940196	KIAA0174	-1.16	0.00445	-1.14	0.00161	Homo sapiens KIAA0174 (KIAA0174), mRNA.	ILMN_1740351	TCCTTCCCCACAGGGGTGGCTTTGGGATTGGATGATACAGCTTTTGCTTC	NM_014761.2
5960167	LOC284988	-1.16	0.00345	-1.39	4.53e-06	PREDICTED: Homo sapiens hypothetical LOC284988 (LOC284988), mRNA.	ILMN_1733453	AGCATCACCTTCGCACTGAAGAGTGGAGAGAGTCTACTGGATGACTGGCC	XR_017252.1
540056	PCCB	-1.16	0.00232	-1.1	0.027	Homo sapiens propionyl Coenzyme A carboxylase, beta polypeptide (PCCB), mRNA.	ILMN_1761010	CCTTCTTCCACACGTGCCCGAATCTGCTGTGACCTGGATGTCTTGGCCAG	NM_000532.3
1820253	PRKRIR	-1.16	0.00055	-1.12	0.000385	Homo sapiens protein-kinase, interferon-inducible double stranded RNA dependent inhibitor, repressor of (P58 repressor) (PRKRIR), mRNA.	ILMN_1655622	GCCTGCTGTTGTTCCACATCTCGTTGCTGTTTACATTCCTTTGTGGAGCC	NM_004705.2
2000500	SF3B14	-1.16	0.000103	-1.13	0.00653	Homo sapiens splicing factor 3B, 14 kDa subunit (SF3B14), mRNA.	ILMN_1703720	TTCATCAGCCCGCCAAGATGGCGATGCAAGCGGCCAAGAGGGCGAACATT	NM_016047.3
1820072	PPP2R3C	-1.17	0.0375	-1.13	0.0389	Homo sapiens protein phosphatase 2 (formerly 2A), regulatory subunit B'', gamma (PPP2R3C), mRNA.	ILMN_1662617	GCTACCATGACCAATGTCTTCTTAGACCGTGTTTTCCAGGAGTGTCTCAC	NM_017917.2
2650709	CDH11	-1.17	0.018	-1.37	5.32e-07	Homo sapiens cadherin 11, type 2, OB-cadherin (osteoblast) (CDH11), mRNA.	ILMN_1672611	CGTGCCAGATATAACTGTCTTGTTTCAGTGAGAGACGCCCTATTTCTATG	NM_001797.2
1940561	CGRRF1	-1.17	0.0169	-1.21	0.00183	Homo sapiens cell growth regulator with ring finger domain 1 (CGRRF1), mRNA.	ILMN_1681008	CCAGAATGGGACTGTGAACTGGGTACTCTTACCATGCAGACACACATGCC	NM_006568.2
1820768	HS.567759	-1.17	0.016	-1.29	0.00109	Homo sapiens cDNA FLJ38153 fis, clone DFNES1000083	ILMN_1853876	CCTGGTTGATGGCCTTGGTGGTGGAATTTTGTTTCAGCCAGAGGCTACTC	AK095472
1240243	ATL3	-1.17	0.0103	-1.1	0.0278	Homo sapiens atlastin GTPase 3 (ATL3), mRNA.	ILMN_1751086	AGAACACAACAAGCCCCTACTGATTTCTGGGTTTCTGCCACGGCCACAGG	NM_015459.3
150047	PSME1	-1.17	0.00728	-1.12	0.00669	Homo sapiens proteasome (prosome, macropain) activator subunit 1 (PA28 alpha) (PSME1), transcript variant 1, mRNA.	ILMN_1806017	ACCGGGACATCCGGCTGATGGTCATGGAGATCCGCAATGCTTATGCTGTG	NM_006263.2
6040703	TRIM39	-1.17	0.0046	-1.12	0.0474	Homo sapiens tripartite motif-containing 39 (TRIM39), transcript variant 1, mRNA.	ILMN_1736562	CTGAGGGCATTTCAGTTCCTCCTACCACCTCAACAGGACTTTGTCCAGAC	NM_021253.2
3890300	PRR13	-1.17	0.00279	-1.12	0.000362	Homo sapiens proline rich 13 (PRR13), transcript variant 2, mRNA.	ILMN_2344204	GGTTGATGAGCTTTGACTGCGGTTTTGGAACCTTACCTCTCCTCCTTAGC	NM_018457.2
1940482	KIFAP3	-1.17	0.000457	-1.12	0.00114	Homo sapiens kinesin-associated protein 3 (KIFAP3), mRNA.	ILMN_2119224	GTTGTTAGCTGCAGATTAACCCCAGCCCCTCTGTCTTCTGTTAAGTACAG	NM_014970.2
630086	CCDC23	-1.18	0.0438	-1.17	0.0137	Homo sapiens coiled-coil domain containing 23 (CCDC23), mRNA.	ILMN_2050023	CCCCAGGTTCAAACCAGATGGGATCCTGAGAGCTTTGAGAGGGTGTTGCC	NM_199342.1
1010458	LOC645466	-1.18	0.0375	-1.41	0.000116	PREDICTED: Homo sapiens similar to coiled-coil domain containing 55 (LOC645466), mRNA.	ILMN_1712204	GGAACAAGATGGTGATTCTGGGCAGGCAGTATGGGTTTATTTTGCCAAAG	XR_017629.1
1740273	SNRPN	-1.18	0.0257	-1.27	0.00442	Homo sapiens small nuclear ribonucleoprotein polypeptide N (SNRPN), transcript variant 2, mRNA.	ILMN_2372082	GGTCCACCTCCCCCAGGAATGCGTCCACCAAGACCTTAGCATACTGTTGA	NM_022805.2
7570240	GLMN	-1.18	0.0237	-1.17	0.036	Homo sapiens glomulin, FKBP associated protein (GLMN), mRNA.	ILMN_1739397	GTGGAGAAGAGATCCCTAATATGCCTCCTGAAATGCAGCTTAAGGTCCTG	NM_053274.2
510100	CBY1	-1.18	0.0227	-1.17	0.00306	Homo sapiens chibby homolog 1 (Drosophila) (CBY1), transcript variant 1, mRNA.	ILMN_1730879	GCTCTGTTGGGTTGTGTTGGGAGAAGCGGCTGGAGTTCATTCTCTCACCC	NM_015373.3
6250154	LZTFL1	-1.18	0.0183	-1.19	0.00706	Homo sapiens leucine zipper transcription factor-like 1 (LZTFL1), mRNA.	ILMN_1815705	GGTGGTTTGAGCCTTGATTAGACTTTTGATGTGCTAAGCCAGACAGGCAG	NM_020347.2
1820296	WTAP	-1.18	0.00969	-1.2	0.00116	Homo sapiens Wilms tumor 1 associated protein (WTAP), transcript variant 1, mRNA.	ILMN_2279339	GCTGTGTAAGGGCATTCGTACTCATGCTGTTACTGTACTTATGCACCATT	NM_004906.3
4890093	BRP44L	-1.18	0.00915	-1.19	0.00129	Homo sapiens brain protein 44-like (BRP44L), mRNA.	ILMN_2226324	GACCACAAGACAACCAACAGCTGGCCACGTACTTAAAATTTTGTCCCCAC	NM_016098.1
5690066	XBP1	-1.18	0.00866	-1.08	0.0384	Homo sapiens X-box binding protein 1 (XBP1), transcript variant 1, mRNA.	ILMN_1809433	GACCCCCAGGTATTGTCTTTTGACATCCAGCAGTCCAAGGTATTGAGACA	NM_005080.2
7100632	C17ORF45	-1.18	0.00855	-1.22	0.000241	Homo sapiens chromosome 17 open reading frame 45 (C17orf45), mRNA.	ILMN_1719224	CCAAAGGCACAGGCCAAGTTGTAGCTTTGTCCCTTGCCATCATGCCCAAC	NM_152350.2
3390468	MRPL22	-1.18	0.00672	-1.13	0.0473	Homo sapiens mitochondrial ribosomal protein L22 (MRPL22), nuclear gene encoding mitochondrial protein, transcript variant 1, mRNA.	ILMN_1663220	ATAAAATTGTTTATCCTCCACAACTGCCTGGAGAACCTCGGAGACCAGCA	NM_014180.2
1430647	TAX1BP3	-1.18	0.00329	-1.3	9.54e-09	Homo sapiens Tax1 (human T-cell leukemia virus type I) binding protein 3 (TAX1BP3), mRNA.	ILMN_1803392	GGGTGCTGGCCTCCCCAGGGTTTGCCTTCTTACGGATTTAGACGAGGTTC	NM_014604.2
4900079	UIMC1	-1.18	0.00254	-1.11	0.0182	Homo sapiens ubiquitin interaction motif containing 1 (UIMC1), mRNA.	ILMN_1691188	GCAAGTTTTAGCCCTGCAGTTTTCACCACCAGCACCTACCCAGCATTCTG	NM_016290.3
4780136	UFC1	-1.18	0.00203	-1.09	0.0148	Homo sapiens ubiquitin-fold modifier conjugating enzyme 1 (UFC1), mRNA.	ILMN_2110281	GTGCATCACACTTAACTCATCTAACTGCTTCCCCGGACACCCTCCACCTC	NM_016406.1
4860064	DDX19B	-1.18	0.00192	-1.14	0.00106	Homo sapiens DEAD (Asp-Glu-Ala-As) box polypeptide 19B (DDX19B), transcript variant 2, mRNA.	ILMN_2381841	GTTCAGGGCACAGGCCCCGACATCACCCCAAGGACAACGGCACAAGTAGA	NM_001014451.1
7100711	CALM2	-1.18	0.000496	-1.18	5.98e-05	Homo sapiens calmodulin 2 (phosphorylase kinase, delta) (CALM2), mRNA.	ILMN_1687858	GTTGTTGAAGTGTGGAGTTGTAACTCTGCGTGGACTATGGACAGTCAACA	NM_001743.3
1230523	COMMD3	-1.18	0.000239	-1.1	0.00238	Homo sapiens COMM domain containing 3 (COMMD3), mRNA.	ILMN_1690392	GCCTTCAGCTGAACCACCGTTTGTGCGAGCTGGATGTCCTTTTCAGTAGA	NM_012071.2
4760523	CIP29	-1.18	0.000141	-1.09	0.00464	Homo sapiens cytokine induced protein 29 kDa (CIP29), mRNA.	ILMN_1680967	TGCCTAAATGCACAGTCATGTGCCTACGTCCTGCCTCGCAATGAGGGAGC	NM_033082.2
770593	LSM8	-1.19	0.0496	-1.21	0.0212	Homo sapiens LSM8 homolog, U6 small nuclear RNA associated (S. cerevisiae) (LSM8), mRNA.	ILMN_1805590	GCTAGTGCTTCTAAAAGTTGCTCCCTAGCACTGAGAGGTGTGGGTAGGTA	NM_016200.3
1990615	FAM164A	-1.19	0.0381	-1.3	0.000448	Homo sapiens family with sequence similarity 164, member A (FAM164A), mRNA.	ILMN_1789558	CCGCAGCCAAGTGGCGCTGGCAAAACTGTTGTAGGTGTTCCTTCAGGTAA	NM_016010.1
4050358	SUMO1P3	-1.19	0.034	-1.31	0.000103	Homo sapiens SUMO1 pseudogene 3 (SUMO1P3), non-coding RNA.	ILMN_1732080	CTCCTGGACTGTGACTTTCAGTGGGAGATGGAAGTGTTTCAGAGAACTGA	NR_002190.1
7040397	PRRC1	-1.19	0.0324	-1.17	0.0363	Homo sapiens proline-rich coiled-coil 1 (PRRC1), mRNA.	ILMN_1685140	CCCTAGACCTAAACTGTGTCACAGACTTCTGAATGTTTAGGCAGTGCTAG	NM_130809.2
2850433	SPSB3	-1.19	0.031	-1.26	0.00302	Homo sapiens splA/ryanodine receptor domain and SOCS box containing 3 (SPSB3), mRNA.	ILMN_1682864	TGGAGCCCGCGTTGCTGTTCCCACAGGGCCTCGGTTTTTCCTAACTTGCT	NM_080861.3
1500538	LOC645138	-1.19	0.028	-1.28	0.00223	PREDICTED: Homo sapiens similar to ribosomal protein S11 (LOC645138), mRNA.	ILMN_1676792	CGGCCCCTGAGCAAGACAGTACGCTTCAACGTGCTCAAGGTCACCAAGGC	XM_928168.1
2340494	RDH11	-1.19	0.0246	-1.23	0.00812	Homo sapiens retinol dehydrogenase 11 (all-trans/9-cis/11-cis) (RDH11), mRNA.	ILMN_2128741	CTTTGGTGGGGGAAAGAGTTATAGGACCACAGTCTTCACTTCTGATACTT	NM_016026.2
4780358	STX7	-1.19	0.0224	-1.28	0.000643	Homo sapiens syntaxin 7 (STX7), mRNA.	ILMN_1792518	AGCTGTCAAGGGCAGCAGATTATCAGCGCAAATCCAGAAAAACCCTGTGC	NM_003569.1
6480041	MBIP	-1.19	0.02	-1.17	0.0282	Homo sapiens MAP3K12 binding inhibitory protein 1 (MBIP), mRNA.	ILMN_1664323	AGCCCTCCTCAGAAAATCAAGAGAAGCAGAATCCATGGCAACCCACCACC	NM_016586.1
3610398	MMACHC	-1.19	0.018	-1.3	8.16e-05	Homo sapiens methylmalonic aciduria (cobalamin deficiency) cblC type, with homocystinuria (MMACHC), mRNA.	ILMN_1803005	CCTGTGGCGTCAGTCGCAGTGCTCTGGCCAACACTATAGCAGGGCTTATT	NM_015506.2
5340100	MRPL35	-1.19	0.0133	-1.2	0.00219	Homo sapiens mitochondrial ribosomal protein L35 (MRPL35), nuclear gene encoding mitochondrial protein, transcript variant 1, mRNA.	ILMN_1812777	GACCAGGGACAGGTGTAGAGATAAGGACTGGCAACCAGAGCCTCAGCATC	NM_016622.2
6840112	ZNF25	-1.19	0.0107	-1.21	0.00031	Homo sapiens zinc finger protein 25 (ZNF25), mRNA.	ILMN_1808765	CCCCAGCAGAGTTGAGTAGTTGTAGCAGACACCACATGCCCTTGAGCCTA	NM_145011.2
2680577	MAX	-1.19	0.00978	-1.17	0.0336	Homo sapiens MYC associated factor X (MAX), transcript variant 4, mRNA.	ILMN_1802457	TGGGTCTGTGCTGACTCTGGCCTTACAACCTTCCAGCCTCCTTTGCTGGC	NM_145114.1
6770161	CDC42SE2	-1.19	0.00822	-1.25	0.000727	Homo sapiens CDC42 small effector 2 (CDC42SE2), transcript variant 2, mRNA.	ILMN_2313926	AGGCATGAAGTGGTGCCAGTAAGCGTAGAGCGGAAATGTTGACTTTAGTT	NM_001038702.1
3420079	MRPS36	-1.19	0.00654	-1.19	0.0165	Homo sapiens mitochondrial ribosomal protein S36 (MRPS36), nuclear gene encoding mitochondrial protein, mRNA.	ILMN_1807095	TGGGGCCCCTCCTGTGCCAAGGGTACGTATATTGTGAAGTAAAGCCTCAC	NM_033281.5
4050377	LOC648622	-1.19	0.00613	-1.18	0.00606	PREDICTED: Homo sapiens similar to ribosomal protein S27 (LOC648622), mRNA.	ILMN_1652955	TGTTGGCTGCTCCACTGTCCTCCACTTGCCTACAGGAGGAAAAGCAAGAT	XM_937691.1
10753	ARFIP1	-1.19	0.00194	-1.16	0.00286	Homo sapiens ADP-ribosylation factor interacting protein 1 (ARFIP1), transcript variant 2, mRNA.	ILMN_2403906	TGGGACAGTGTGGTGGTACCAGGAAGAAAGAGGATTGGAAAGGCCAGTAC	NM_001025593.1
6380255	RPS3A	-1.19	0.00147	-1.12	0.0319	Homo sapiens ribosomal protein S3A (RPS3A), mRNA.	ILMN_2139943	CCAACAGGTCCGCCAAATCCGGAAGAAGATGATGGAAATCATGACCCGAG	NM_001006.3
1030435	MRPS33	-1.19	0.000461	-1.22	0.000155	Homo sapiens mitochondrial ribosomal protein S33 (MRPS33), nuclear gene encoding mitochondrial protein, transcript variant 1, mRNA.	ILMN_1741264	CACACTTACGCTGAACTCATGCAGACGCTCCGATTTCTTGGACTCTACAG	NM_016071.2
830441	SCYL1BP1	-1.19	9.01e-05	-1.12	0.00683	Homo sapiens SCY1-like 1 binding protein 1 (SCYL1BP1), mRNA.	ILMN_1761911	TCTAGGGGTATGTTTCACCTTGATTTTGGCCCGGTTCTTTCAGTGTTCCG	NM_152281.1
2230167	LOC653773	-1.2	0.0448	-1.19	0.017	PREDICTED: Homo sapiens similar to ribosomal protein L31 (LOC653773), mRNA.	ILMN_1659405	TCAACATTCACAAGCGCATCCATGGAGAGGGCTTCAAGAAGCGTGCTCCT	XM_938755.2
4760520	MRPL15	-1.2	0.0308	-1.23	0.00342	Homo sapiens mitochondrial ribosomal protein L15 (MRPL15), nuclear gene encoding mitochondrial protein, mRNA.	ILMN_2103720	CCCGTCCAAGGAAGCAGAGTTGTTAAAGAGTACTGGAATAGGGGCTGAAG	NM_014175.2
4850289	FERMT2	-1.2	0.0292	-1.16	0.0371	Homo sapiens fermitin family homolog 2 (Drosophila) (FERMT2), mRNA.	ILMN_1695290	TTCCTAGCTCACATAGCCCAAAAGGGTGCGAGGGAGAGGTGGATTACCAG	NM_006832.1
5900286	ZFP90	-1.2	0.0272	-1.14	0.00819	Homo sapiens zinc finger protein 90 homolog (mouse) (ZFP90), mRNA.	ILMN_1684628	GTCCCAACAGCCATGAACCATGCACTTATGGATACCCAGCCTTTTAGGGC	NM_133458.2
5080328	DOPEY2	-1.2	0.0265	-1.29	0.00823	Homo sapiens dopey family member 2 (DOPEY2), mRNA.	ILMN_2180239	GAGCCGAGATCACGACACTGCACTCCAGCTGTGTGACAGAATGAGACCAT	NM_005128.2
1510554	SPIN3	-1.2	0.0191	-1.32	0.00147	Homo sapiens spindlin family, member 3 (SPIN3), mRNA.	ILMN_1801045	GCCACTCACAAGTTTTTCTCTACCTAACTGAAGTTGCCCTCTTCTGCTGG	NM_001010862.1
4260504	SNX14	-1.2	0.0169	-1.16	0.01	Homo sapiens sorting nexin 14 (SNX14), transcript variant 2, mRNA.	ILMN_2361570	GACTTCTGTTTGATGGCTTACAGCAACCAGTACTCAACAAGCAGCTGACT	NM_020468.2
160541	TMEM18	-1.2	0.0123	-1.17	0.0347	Homo sapiens transmembrane protein 18 (TMEM18), mRNA.	ILMN_1772700	AGCCAAGTTCATGCCCCTCTCGGGCCTTTGTGGCTGAGAAGTGGGACAGA	NM_152834.2
5090088	EPRS	-1.2	0.0101	-1.16	0.00341	Homo sapiens glutamyl-prolyl-tRNA synthetase (EPRS), mRNA.	ILMN_1783695	ACTACACCTTATTTGGTCGCAGCTACTGAGGGATGAACGAAAGCCCCCTC	NM_004446.2
5360411	MBIP	-1.2	0.00723	-1.21	0.00214	Homo sapiens MAP3K12 binding inhibitory protein 1 (MBIP), mRNA.	ILMN_2106818	GACTTCTCTGTGAAGTCAAGGTTTATTTTCACATGAGTCCAGCTTGCAGC	NM_016586.1
460630	PPA2	-1.2	0.00643	-1.23	0.00409	Homo sapiens pyrophosphatase (inorganic) 2 (PPA2), nuclear gene encoding mitochondrial protein, transcript variant 3, mRNA.	ILMN_1687785	TAGCCCTTTCCGTTGCACTCAAGAGGAAGCAAGATCATTAGTTGAATCGG	NM_176866.2
4490215	ARMCX6	-1.2	0.00581	-1.24	0.00926	Homo sapiens armadillo repeat containing, X-linked 6 (ARMCX6), transcript variant 1, mRNA.	ILMN_1716026	GGCCTGTAGGTTTCGGCACAAGTTTCAGCGAGAGAAGGAGAAAACTGCCT	NM_019007.3
1470017	DHRS1	-1.2	0.00456	-1.16	0.0359	Homo sapiens dehydrogenase/reductase (SDR family) member 1 (DHRS1), mRNA.	ILMN_1807206	TATGAAGAGAAGCCCTCTGCTGTGTGTCCGTGGTGAGTTCTGGGGTGCGC	NM_138452.1
7200274	DGCR6	-1.2	0.00377	-1.15	0.019	Homo sapiens DiGeorge syndrome critical region gene 6 (DGCR6), mRNA.	ILMN_1663685	CCCAGGCCCAAGCTCTGTGTGACCCAGAGAAATAAAGATGCCTCAGTGGC	NM_005675.2
5810632	C22ORF28	-1.2	0.00104	-1.17	0.000215	Homo sapiens chromosome 22 open reading frame 28 (C22orf28), mRNA.	ILMN_1795991	TGCAGCTGTAACTGCTCACGCCAAAATGGCTGATGGGGAGGCTGCTGCTT	NM_014306.3
6290367	SEC61G	-1.2	0.00103	-1.11	0.0262	Homo sapiens Sec61 gamma subunit (SEC61G), transcript variant 1, mRNA.	ILMN_2367020	GCAGTTTGTTGAGCCAAGTCGGCAGTTTGTAAAGGACTCCATTCGGCTGG	NM_014302.3
1850309	CDK10	-1.21	0.0411	-1.19	0.0165	Homo sapiens cyclin-dependent kinase (CDC2-like) 10 (CDK10), transcript variant 3, mRNA.	ILMN_1741459	ACATGGAGGACCCAACAGGAGGCCGTGGCTCTGATGCTGAGCGAAGCTAT	NM_052988.2
6280446	LOC642989	-1.21	0.0385	-1.24	0.0472	PREDICTED: Homo sapiens similar to 40S ribosomal protein S25 (LOC642989), mRNA.	ILMN_1655710	ACTCTGTAAGGAAGTTCCCAAATACAAACTTATAACCCCAGCTGTGGTCT	XM_926370.1
7560053	LOC286016	-1.21	0.0345	-1.21	0.023	Homo sapiens hypothetical protein LOC286016 (LOC286016), non-coding RNA.	ILMN_1684114	AGAAGCCAGGGGTGCTGCCCTCTCCCACGGTGCCAACGCCTTTGTGTGTT	NR_002187.2
130309	CDKN1B	-1.21	0.034	-1.18	0.00264	Homo sapiens cyclin-dependent kinase inhibitor 1B (p27, Kip1) (CDKN1B), mRNA.	ILMN_1722811	GCAACAGAAACCTATCCTCACTGCCCTCCCCAGTCTCTCTTAAAGTTGGA	NM_004064.2
6650564	RPS27	-1.21	0.0336	-1.33	0.000288	Homo sapiens ribosomal protein S27 (metallopanstimulin 1) (RPS27), mRNA.	ILMN_1696839	CTTACAGAAGGATGTTCCTTCAGGAGGAAGCAGCACTAAAAGCACTCTGA	NM_001030.3
2970020	NHS	-1.21	0.0318	-1.47	2.4e-06	Homo sapiens Nance-Horan syndrome (congenital cataracts and dental anomalies) (NHS), mRNA.	ILMN_1715864	AGAACCAGTTCATGCTGGCCGAAACGACAATGGTTTATGGACTTGCATCC	NM_198270.2
7210487	LYSMD4	-1.21	0.0306	-1.28	0.00052	Homo sapiens LysM, putative peptidoglycan-binding, domain containing 4 (LYSMD4), mRNA.	ILMN_2159859	GGGCCACAGGTTCCTCTAACATCTGTCACTGTCACTTCACCAGGCAGGCC	NM_152449.2
5290161	C17ORF91	-1.21	0.0233	-1.21	0.031	Homo sapiens chromosome 17 open reading frame 91 (C17orf91), transcript variant 2, mRNA.	ILMN_2390310	CTCCATCCAGATGGTGGAGTACCGCGCAGACATTAAAAGTCATGTAAAAG	NM_001001870.1
3870646	PDCL3	-1.21	0.0188	-1.21	0.00296	Homo sapiens phosducin-like 3 (PDCL3), mRNA.	ILMN_1702806	ATGAAGAGGGACAGCGATTCCGAGGGTGACTGAGGCTACAGCTTCTATCA	NM_024065.3
4570358	CNTNAP1	-1.21	0.0136	-1.28	0.000604	Homo sapiens contactin associated protein 1 (CNTNAP1), mRNA.	ILMN_1692398	AGGAACCCTCTTTCCTCCGCTCAGAGATGCTGCTTCATTTACCCAGGAGG	NM_003632.1
3390722	NICN1	-1.21	0.0129	-1.21	0.000445	Homo sapiens nicolin 1 (NICN1), mRNA.	ILMN_1807211	CAGGGACCATGCTTCATTCGTGGCTGTGTCCCCATCTGAGGGCCTGGTAT	NM_032316.3
2100576	ARAF	-1.21	0.00891	-1.24	0.00363	Homo sapiens v-raf murine sarcoma 3611 viral oncogene homolog (ARAF), mRNA.	ILMN_1658883	CCATGTGGATTTTGGGGGTCCCTTTTGTGTCTCCCCCGCCATTCAAGGAC	NM_001654.1
2940044	TMEM14B	-1.21	0.0083	-1.29	0.000169	Homo sapiens transmembrane protein 14B (TMEM14B), mRNA.	ILMN_1685258	CCCTACAGAGGTGGTGAGCATGTAACATGAGCTTATTGAGACCATCATAG	NM_030969.2
1010364	DGCR6	-1.21	0.00545	-1.15	0.00362	Homo sapiens DiGeorge syndrome critical region gene 6 (DGCR6), mRNA.	ILMN_1791396	GCTCCCAGGCCCAAGCTCTGTGTGACCCAGAGAAATAAAGATGCCTCAGT	NM_005675.3
3180343	C17ORF85	-1.21	0.000404	-1.17	0.000682	Homo sapiens chromosome 17 open reading frame 85 (C17orf85), mRNA.	ILMN_2221076	GTGCAGCCTGGATCCTGTCGATCTTTACTTGTGGCGGAGCTAATGGTCAC	NM_018553.1
3400164	C21ORF2	-1.22	0.0428	-1.26	0.0278	Homo sapiens chromosome 21 open reading frame 2 (C21orf2), mRNA.	ILMN_1758806	GGCCTGTGTCTGCCTCCTTGGGACTGTGGAGTGGGTGCCCTCAGTAAAGC	NM_004928.1
3930386	C2ORF76	-1.22	0.0409	-1.36	0.00398	Homo sapiens chromosome 2 open reading frame 76 (C2orf76), mRNA.	ILMN_1726729	CTCCTGCTGAAAGAAGACAGCACTCTGAAAGCAGCTGGAATCGCCAGTGA	NM_001017927.2
6620356	ARPP-19	-1.22	0.0342	-1.33	0.00348	Homo sapiens cyclic AMP phosphoprotein, 19 kD (ARPP-19), mRNA.	ILMN_2059505	CACTAGCACTTGTGATGCAATAGAACACTTCGCCTGTACTGAAAGGGCCA	NM_006628.4
3890719	TCEAL4	-1.22	0.0223	-1.16	0.00368	Homo sapiens transcription elongation factor A (SII)-like 4 (TCEAL4), transcript variant 3, mRNA.	ILMN_2330341	TTCTACCCTAGAGGTCCAAGGGAATTCAGGGGTGGCTGCAGGGCCCCACG	NM_001006936.1
3290685	DPYSL2	-1.22	0.0167	-1.21	0.000258	Homo sapiens dihydropyrimidinase-like 2 (DPYSL2), mRNA.	ILMN_1672503	CTGCAGGCTGTGTAAGCATGTTTACCTGTTGGCTTGCTTTGTGTGTCTGT	NM_001386.4
4260671	AEBP2	-1.22	0.0129	-1.23	0.00958	Homo sapiens AE binding protein 2 (AEBP2), mRNA.	ILMN_1803376	TAATGTCTGCCCATCTGTATTGTTGCTCCTACCTTCAAATATGACACCTG	NM_153207.3
4280735	CASP9	-1.22	0.00744	-1.18	0.0237	Homo sapiens caspase 9, apoptosis-related cysteine peptidase (CASP9), transcript variant beta, mRNA.	ILMN_1718070	GGCCAGGTCACCCTTTGCTGTGAGGCTGTCCTGTACATTGTGGGATGTTC	NM_032996.1
5890176	LOC442454	-1.22	0.00604	-1.22	0.0156	Homo sapiens ubiquinol-cytochrome c reductase binding protein pseudogene (LOC442454), non-coding RNA.	ILMN_1711729	CAAAATGGCTGGCAAGCAGGCCATTTCAGCATCAGGCAAGTGGCTGGATG	NR_002308.1
2030228	ATG5	-1.22	0.00452	-1.34	8.66e-06	Homo sapiens ATG5 autophagy related 5 homolog (S. cerevisiae) (ATG5), mRNA.	ILMN_1718265	CTAATCCCAGGTAAGTCAAGCCTACAATGCCCTAGAGGAAGAGTAAAACC	NM_004849.1
4830682	CCDC92	-1.22	0.00105	-1.17	0.0109	Homo sapiens coiled-coil domain containing 92 (CCDC92), mRNA.	ILMN_1731107	AGGGCGGCACCGATCACCGAGCAGCCGTGCGTGTATCTCAAGGAACTAAA	NM_025140.1
6110008	FIBP	-1.22	0.000889	-1.14	0.00292	Homo sapiens fibroblast growth factor (acidic) intracellular binding protein (FIBP), transcript variant 2, mRNA.	ILMN_1657797	CCTGTATCATGACTGAGGTGCCTCCCAACGCTCCGCCCACGCTGACAATA	NM_004214.4
6770392	SRI	-1.22	0.000368	-1.31	4.09e-06	Homo sapiens sorcin (SRI), transcript variant 1, mRNA.	ILMN_2400219	TGCTGGCTTGTGCCTCTTACTATGTGGTTTGGTCATTATAGATAATGCCC	NM_003130.2
2480296	SUGT1	-1.22	3.1e-05	-1.18	0.000131	Homo sapiens SGT1, suppressor of G2 allele of SKP1 (S. cerevisiae) (SUGT1), mRNA.	ILMN_2054725	TTAGACCTGGCAGCTTTGGGTGAGCTTAGATTTTTCACCTTCAGTGTTAC	NM_006704.2
6280601	C6ORF48	-1.23	0.0397	-1.28	0.0191	Homo sapiens chromosome 6 open reading frame 48 (C6orf48), mRNA.	ILMN_1766446	GGCCCCACAGCCCCTGCTGACTCAAAACAACTAATGAACTCTGGAAGCCC	NM_016947.1
6590703	RAP1B	-1.23	0.0394	-1.38	0.00449	Homo sapiens RAP1B, member of RAS oncogene family (RAP1B), transcript variant 1, mRNA.	ILMN_1701434	TGGATTGCCATGCAAGGGCTTGCATTATAATTACTTGCCACTTGAATGTG	NM_015646.4
6370386	RGS7	-1.23	0.0372	-1.57	1.43e-05	Homo sapiens regulator of G-protein signalling 7 (RGS7), mRNA.	ILMN_1685496	CTCCAATGGACTCTTCCGTCTCAATGCCTCCATTCCAAACTGTTGTCTGC	NM_002924.3
2510022	LOC643997	-1.23	0.0356	-1.23	0.00351	PREDICTED: Homo sapiens similar to peptidylprolyl isomerase A isoform 1 (LOC643997), mRNA.	ILMN_1679280	CACCGTGTTCTTCCACATCTCTGTCGACGGTGAGTCCTTGGGCCGCATCT	XM_292963.6
5870221	GOLPH4	-1.23	0.0334	-1.18	0.0277	Homo sapiens golgi phosphoprotein 4 (GOLPH4), mRNA.	ILMN_2186216	AAACTAATGAGTGTTTGCGTGTGGTGTTTCTATGCGAGCACCCATTCTCA	NM_014498.2
5720598	MYO1B	-1.23	0.0307	-1.18	0.0337	Homo sapiens myosin IB (MYO1B), mRNA.	ILMN_2093027	ACAGGGTGCCTATTTTAGTCATGGATCAAAATTTGTGTAACTTGCAGGGC	NM_012223.2
4290075	SRA1	-1.23	0.0242	-1.21	0.00951	Homo sapiens steroid receptor RNA activator 1 (SRA1), mRNA.	ILMN_2062754	GTAGACTGAAAGCACATCCTGTGCTGGGCGGAGCAGCTGTGTTTGGATGG	NM_001035235.2
5720438	LOC493869	-1.23	0.0237	-1.18	0.0142	Homo sapiens similar to RIKEN cDNA 2310016C16 (LOC493869), mRNA.	ILMN_1767665	TGCCAACACACTAGACCACTCTTTGGATTCAAGAGCACTGTGTATGACTG	NM_001008397.1
940500	CLDN14	-1.23	0.0237	-1.34	0.000721	Homo sapiens claudin 14 (CLDN14), transcript variant 2, mRNA.	ILMN_1661194	CTTCTGCCAGGATTGTAAGTTTCCTGAGGCCTCCCCAGTCCTGCGGAACT	NM_012130.2
6370504	RPL35A	-1.23	0.00659	1.15	0.0425	Homo sapiens ribosomal protein L35a (RPL35A), mRNA.	ILMN_1756360	CATCTTGGCTCCTGTGGAGGCCTGCTGGGAACGGGACTTCTAAAAGGAAC	NM_000996.2
1690475	ARMCX6	-1.23	0.000774	-1.13	0.0182	Homo sapiens armadillo repeat containing, X-linked 6 (ARMCX6), transcript variant 1, mRNA.	ILMN_2414533	CCAGGCAGGGGCTCCCACAGAGCTTTGAGTAACTTCTTGGTTGTGCAGTC	NM_019007.3
5310768	PAF1	-1.23	9.7e-05	-1.28	0.000358	Homo sapiens Paf1, RNA polymerase II associated factor, homolog (S. cerevisiae) (PAF1), mRNA.	ILMN_1669508	CCCAGGGCATTCAGGGCTGGTTCAGACACCATTATTGTGAGCAGCAAAGC	NM_019088.2
2490379	RPL34	-1.24	0.0475	-1.14	0.0318	Homo sapiens ribosomal protein L34 (RPL34), transcript variant 1, mRNA.	ILMN_1706873	CAGTTGTGTGCATCTCTTTCCAGTTTTGCATCCAGTGACGTCTGCTTGGC	NM_000995.2
4560332	SNHG11	-1.24	0.0255	-1.2	0.0246	Homo sapiens small nucleolar RNA host gene 11 (non-protein coding) (SNHG11), non-coding RNA.	ILMN_1791884	CCTCCGTGTCCTCCCGCCTCCTCCTGGTGTGACTTCTGAAAACCAAGAAT	NR_003239.1
3390142	CATSPER2P1	-1.24	0.0181	-1.31	0.00456	Homo sapiens cation channel, sperm associated 2 pseudogene 1 (CATSPER2P1), non-coding RNA.	ILMN_1794157	CCTCTTTCTTTGTGGGCCGGATGGGTCCTTGAGTAATTGCTGGAATCCAC	NR_002318.2
3830180	VPS16	-1.24	0.0122	-1.18	0.0305	Homo sapiens vacuolar protein sorting 16 homolog (S. cerevisiae) (VPS16), transcript variant 1, mRNA.	ILMN_1778078	TAGCACCTGGGCTTGGCAGAAGGGCCATAGTTCATCCAGCTCCTCCCCTA	NM_022575.2
4290010	DPH5	-1.24	0.00643	-1.21	0.00728	Homo sapiens DPH5 homolog (S. cerevisiae) (DPH5), transcript variant 3, mRNA.	ILMN_2400183	AATTCCCAGGTGTTGTGGTAGGTAATTGAATCATGGGGGCAGTTTCCCTC	NM_001077395.1
3290044	TTC27	-1.24	0.00594	-1.32	0.00531	Homo sapiens tetratricopeptide repeat domain 27 (TTC27), mRNA.	ILMN_1757730	GCTATGGACACCTTAGTGACAGAGCTCCAAGACCTAAGCAACCAGTTTCG	NM_017735.3
7400678	ZNF285A	-1.24	0.00516	-1.25	0.00988	Homo sapiens zinc finger protein 285A (ZNF285A), mRNA.	ILMN_2107933	CCCAGTAACCCTTGCAGTTAAGAGTGTGCCCATGTGATTGAGTTCTAGCC	NM_152354.2
3140138	C12ORF47	-1.24	0.00503	-1.15	0.0194	PREDICTED: Homo sapiens chromosome 12 open reading frame 47 (C12orf47), misc RNA.	ILMN_1798957	GGCCTGAAGATGGGAGATTCCTAAGTGGAGGAGAACTGTGCCTTACTGAC	XR_017973.1
1580400	TTC26	-1.24	0.00333	-1.17	0.00226	Homo sapiens tetratricopeptide repeat domain 26 (TTC26), mRNA.	ILMN_1676555	GTCTCCTGGCTGAACAGAGTGCCATAGTCTGTGACCCTGTATGATCCTAG	NM_024926.1
5720414	C1ORF123	-1.24	0.00327	-1.14	0.00454	Homo sapiens chromosome 1 open reading frame 123 (C1orf123), mRNA.	ILMN_2082130	ACAGCTTCCCAAGCCCCATCAATAAAGCCCCTGTTCACGCTGCACTGGTG	NM_017887.1
1400279	ZNF586	-1.24	0.00201	-1.15	0.0236	Homo sapiens zinc finger protein 586 (ZNF586), mRNA.	ILMN_1666727	TTCCAGCCTGCCAGTCATGAATCTCAGACAGCCTGCCACCTATTGCCCTG	NM_017652.2
4830433	LARP6	-1.24	0.00176	-1.18	0.00837	Homo sapiens La ribonucleoprotein domain family, member 6 (LARP6), transcript variant 1, mRNA.	ILMN_1752810	CAGTGACTGAGCTGTCCTCGATAGGCCATGCAAGGGCTTCCTGAGAGTTC	NM_018357.2
6450021	ANAPC4	-1.24	0.000286	-1.17	0.000725	Homo sapiens anaphase promoting complex subunit 4 (ANAPC4), mRNA.	ILMN_1802973	GAGTCAGAGGCAGAGAACCAACAAGCTGGTGCTGCCGCTTTAGCTCCAGA	NM_013367.2
3780544	SF3B14	-1.25	0.0329	-1.35	1.15e-05	Homo sapiens splicing factor 3B, 14 kDa subunit (SF3B14), mRNA.	ILMN_2182120	GGGGAACACACCTGAAACTAGAGGAACAGCTTATGTGGTCTATGAGGACA	NM_016047.3
160575	LOC644029	-1.25	0.0307	-1.3	0.00286	PREDICTED: Homo sapiens similar to 60S ribosomal protein L7a (LOC644029), mRNA.	ILMN_1808837	CGAGCTGCATAAGCTGGCCCACAAGTACAGACCAGAGACAAAGCAAGAGA	XR_017397.1
3930730	FAM103A1	-1.25	0.0243	-1.32	0.0108	Homo sapiens family with sequence similarity 103, member A1 (FAM103A1), mRNA.	ILMN_2151441	CTATAGATGAGTCAGCTCCACACTTGAGTCTCTTTTTAGAGGGAAATCAG	NM_031452.2
3870470	LOC728973	-1.25	0.0184	-1.35	0.00206	PREDICTED: Homo sapiens similar to 40S ribosomal protein S7 (S8) (LOC728973), mRNA.	ILMN_1685378	CAAGCAAAATTGTGGGCAAGAGAATCCGCGTGAAACTAGATGGCAGCCGG	XR_015809.1
2750133	ZNF26	-1.25	0.0177	-1.17	0.0216	Homo sapiens zinc finger protein 26 (ZNF26), mRNA.	ILMN_1691798	TGGGGTGCTTCCTGTGGTAGTGTCTTTCAGGTATCCGTTCCACTAGCTAC	NM_019591.2
2940403	TUBB2A	-1.25	0.0161	-1.24	0.0286	Homo sapiens tubulin, beta 2A (TUBB2A), mRNA.	ILMN_2038775	GAGGAGGGCGAGGACGAGGCTTAAAAACTTCTCAGATCAATCGTGCATCC	NM_001069.2
240195	B2M	-1.25	0.0153	-1.22	0.0186	Homo sapiens beta-2-microglobulin (B2M), mRNA.	ILMN_2148459	AGAGGTGGGGAGCAGAGAATTCTCTTATCCAACATCAACATCTTGGTCAG	NM_004048.2
7210397	GNPTG	-1.25	0.00815	-1.43	0.000123	Homo sapiens N-acetylglucosamine-1-phosphate transferase, gamma subunit (GNPTG), mRNA.	ILMN_1764230	TTTGTGACCTTGTGGTGGGAGAGCAGAGGTGGACGCGGCCGAGAGCCCTA	NM_032520.3
1580477	C11ORF74	-1.25	0.0058	-1.25	0.0169	Homo sapiens chromosome 11 open reading frame 74 (C11orf74), mRNA.	ILMN_1659017	GATGTAAGCACCAGCATTCCTTCCTGTATCCCTTTTGTGGCCCAGCCTCC	NM_138787.2
4200110	GTF3C6	-1.25	0.00406	-1.19	0.00184	Homo sapiens general transcription factor IIIC, polypeptide 6, alpha 35kDa (GTF3C6), mRNA.	ILMN_1691578	CGGAGAAGACGAGGAAGAGGAGGAGCAGTTGGTTCTGGTGGAATTATCAG	NM_138408.2
3800041	RCOR3	-1.25	0.00124	-1.15	0.00352	Homo sapiens REST corepressor 3 (RCOR3), mRNA.	ILMN_1682095	CTCTTCTATCCCAGACATGGGCCAAGGTGCTGTATCTGAGGGATGTGCTG	NM_018254.2
2120707	CETN2	-1.25	2.09e-05	-1.22	1.95e-06	Homo sapiens centrin, EF-hand protein, 2 (CETN2), mRNA.	ILMN_1695645	GAGCACCTGCCATTTTGCCTTGCATCGTTTCCCTCGTCATGCATTTCCAC	NM_004344.1
6940102	TNC	-1.26	0.0315	-1.33	0.0265	Homo sapiens tenascin C (hexabrachion) (TNC), mRNA.	ILMN_2145670	ATGGGAGAGGGGTAGGATGTACAGGGGTAGTTTGTTTTAGAACCAGCCGT	NM_002160.1
5910500	SYT11	-1.26	0.0197	-1.27	0.00189	Homo sapiens synaptotagmin XI (SYT11), mRNA.	ILMN_1717934	CCATGACAGTGACATTGCCCTCACCATGATCCCTCTCCAAAGTGGTTGTC	NM_152280.2
380575	RPL23	-1.26	0.0125	-1.24	0.0461	Homo sapiens ribosomal protein L23 (RPL23), mRNA.	ILMN_1755115	TCCAGCAGTGGTCATTCGACAACGAAAGTCATACCGTAGAAAAGATGGCG	NM_000978.3
5270138	PPP2R3C	-1.26	0.00787	-1.28	0.00103	Homo sapiens protein phosphatase 2 (formerly 2A), regulatory subunit B'', gamma (PPP2R3C), mRNA.	ILMN_2214603	TGGCTTCTGGACTTACGAGAACAGAGAGGCTCTTGTTGCAAATGACAGTG	NM_017917.2
6110209	RSU1	-1.26	0.00439	-1.27	0.00107	Homo sapiens Ras suppressor protein 1 (RSU1), transcript variant 1, mRNA.	ILMN_1721657	AAGGATGGTCCCAGCTGTGTCAAAAGGAAGCTTGTTTGTAATACGTGTGC	NM_012425.3
2350576	DHDDS	-1.26	0.00077	-1.1	0.0432	Homo sapiens dehydrodolichyl diphosphate synthase (DHDDS), transcript variant 1, mRNA.	ILMN_2405642	CCCTATGAGCGTGGCTGTTGAGTCCTGTCTCCTGGGTCTGACTTTCCGTA	NM_024887.2
1050386	SMUG1	-1.26	0.000207	-1.14	0.00431	Homo sapiens single-strand-selective monofunctional uracil-DNA glycosylase 1 (SMUG1), mRNA.	ILMN_1804642	GGGAGGCTGCAGCTGGATCAGAGGAAAAATCCAGTGTGACAGAGTGCAAG	NM_014311.1
5290408	MCEE	-1.26	0.000129	-1.3	2.01e-06	Homo sapiens methylmalonyl CoA epimerase (MCEE), mRNA.	ILMN_1735347	CCATCCTAAAGACTGTGGTGGAGTCCTTGTGGAACTGGAGCAAGCTTGAT	NM_032601.2
7200608	HSPB1	-1.26	7.7e-05	-1.15	0.0159	Homo sapiens heat shock 27kDa protein 1 (HSPB1), mRNA.	ILMN_1674236	TGGGGGCCCAGAAGCTGCAAAATCCGATGAGACTGCCGCCAAGTAAAGCC	NM_001540.2
1030348	CDKN1B	-1.27	0.044	-1.49	0.000104	Homo sapiens cyclin-dependent kinase inhibitor 1B (p27, Kip1) (CDKN1B), mRNA.	ILMN_2196347	ACAAGCCAAAGTGGCATGTTTTGTGCATTTGTAAATGCTGTGTTGGGTAG	NM_004064.2
1500201	HNRPC	-1.27	0.0301	-1.22	0.0313	Homo sapiens heterogeneous nuclear ribonucleoprotein C (C1/C2) (HNRPC), transcript variant 1, mRNA.	ILMN_1695588	CAGAGACAGCGCCAATGGAGGATGACTCTTAAGCACATAGTGGGGTTTAG	NM_031314.1
2850551	RCAN1	-1.27	0.0229	-1.31	0.0065	Homo sapiens regulator of calcineurin 1 (RCAN1), transcript variant 2, mRNA.	ILMN_2367239	GTGGCGATATGAGAGGGATGCAGTGCCTTTCCCCATTCATTCCTGATGGA	NM_203417.1
7150189	PHF17	-1.27	0.0114	-1.22	0.0105	Homo sapiens PHD finger protein 17 (PHF17), transcript variant S, mRNA.	ILMN_1736015	GCCTTTATGCCAGCCCGACACCTGCTGTAATTGGGGTGCATGAGCTATGG	NM_024900.3
6450523	FKBP3	-1.27	0.0105	-1.31	0.00123	Homo sapiens FK506 binding protein 3, 25kDa (FKBP3), mRNA.	ILMN_2104784	GCTCGACTGGAGATTGAACCAGAATGGGCTTACGGAAAGAAAGGACAGCC	NM_002013.2
5220504	CHCHD7	-1.27	0.0101	-1.36	0.00264	Homo sapiens coiled-coil-helix-coiled-coil-helix domain containing 7 (CHCHD7), transcript variant 6, mRNA.	ILMN_1744138	CTATTTGCAGGATGAGTTGGGCAGGGAAAAGGGTCAGGGTTCATCAGGTG	NM_001011671.1
3520328	ANXA2	-1.27	0.00731	-1.14	0.00288	Homo sapiens annexin A2 (ANXA2), transcript variant 2, mRNA.	ILMN_1755937	CGTGCTTGGGGTTCAGCTGGTGAGGCTGTCCCTGTAGGAAGAAAGCTCTG	NM_001002857.1
1240050	ING3	-1.28	0.0456	-1.43	0.000198	Homo sapiens inhibitor of growth family, member 3 (ING3), transcript variant 3, mRNA.	ILMN_2381603	CGCTTCACGGAAATGCGCGAGATGGACCTGCAGGTGCAGAATGCAATGGA	NM_198267.1
6130259	LOC402644	-1.28	0.0371	-1.33	0.0158	PREDICTED: Homo sapiens similar to peptidylprolyl isomerase A isoform 1 (LOC402644), mRNA.	ILMN_1686811	CGTTGCTGTCGACAGTGAGCCCTTGGACCACGTCTCCTTTGAGCTGTTTG	XM_938297.1
2630132	YIPF2	-1.28	0.0316	-1.33	0.00668	Homo sapiens Yip1 domain family, member 2 (YIPF2), mRNA.	ILMN_1675106	AGCTCCAGCATCTGAGTTTGGGGGTATGAGAAACAGGGGAGCAGAAGGAG	NM_024029.3
6580593	PPP1R3C	-1.28	0.0137	-1.48	2.62e-05	Homo sapiens protein phosphatase 1, regulatory (inhibitor) subunit 3C (PPP1R3C), mRNA.	ILMN_1736670	GCAAGAATCCAGTACCTTGCACATAGAAGTAGCAACCCATCCCTTGCCTA	NM_005398.4
4290521	TXNDC9	-1.28	0.011	-1.28	0.013	Homo sapiens thioredoxin domain containing 9 (TXNDC9), mRNA.	ILMN_1731137	CATTCTGGACACTGCATGTTGATGTTGAATCAACTGATGCCAGCAGAAAG	NM_005783.3
5810347	TTLL5	-1.28	0.0109	-1.23	0.00665	Homo sapiens tubulin tyrosine ligase-like family, member 5 (TTLL5), mRNA.	ILMN_1754655	ACCTTCCCTTTGCCCCATGCCCCCAAACTGCTTAGGTCTTCTCTGTCCCT	NM_015072.3
4570543	VPS25	-1.28	0.00354	-1.15	0.00434	Homo sapiens vacuolar protein sorting 25 homolog (S. cerevisiae) (VPS25), mRNA.	ILMN_1767691	ACTAATGGGGAAGACACAGAGGATGAGGAGTTCCACGGGCTGGATGAAGC	NM_032353.2
2750600	TMEM126B	-1.28	0.00147	-1.16	0.00376	Homo sapiens transmembrane protein 126B (TMEM126B), mRNA.	ILMN_2145518	ACACGTAAGATACAGGTCTTATCTCCTGATGGTGTGTCCATTTTGCCTGG	NM_018480.2
5220653	NARS	-1.28	0.000799	-1.24	0.000763	Homo sapiens asparaginyl-tRNA synthetase (NARS), mRNA.	ILMN_1732216	TCTGTGCTACCTTATTAACTCACAGCAGGCTTACTGAATGGCTTCATTTC	NM_004539.3
4150193	CD47	-1.28	0.000571	-1.29	3.69e-05	Homo sapiens CD47 molecule (CD47), transcript variant 2, mRNA.	ILMN_1771333	CTCCAGTGTTGCTATGTGCAAGATCCTCTCTTGGAGCTTTTTTGCATAGC	NM_198793.2
3450722	LOC644033	-1.28	0.000153	-1.25	2.49e-05	PREDICTED: Homo sapiens similar to similar to RPL23AP7 protein (LOC644033), mRNA.	ILMN_1735955	CAAACCTGTTTGTGAGATCTCCTTCAAATACTACTGTAGACCCCAGTGTT	XM_927280.1
4760047	UBE2D2	-1.29	0.0111	-1.21	0.0104	Homo sapiens ubiquitin-conjugating enzyme E2D 2 (UBC4/5 homolog, yeast) (UBE2D2), transcript variant 1, mRNA.	ILMN_1699503	TGCCAGAAACATCATTCATGTGAACTAGGCAAGTTACCTTTTTTCCCCCC	NM_003339.2
150139	ZNF706	-1.29	0.00849	-1.5	1.93e-07	Homo sapiens zinc finger protein 706 (ZNF706), transcript variant 3, mRNA.	ILMN_2366490	GGATATACATCCCCATGTTTAACTGACACACTGGGGGCTCAGTTGTGTGC	NM_001042511.1
1170709	CDH2	-1.29	0.00738	-1.35	0.00119	Homo sapiens cadherin 2, type 1, N-cadherin (neuronal) (CDH2), mRNA.	ILMN_1779228	GCCTCTGTATTGTGTACCAGAATATAAATGATACACCTCTGACCCCAGCG	NM_001792.2
3130477	C7ORF28A	-1.29	0.00519	-1.29	0.00078	PREDICTED: Homo sapiens chromosome 7 open reading frame 28A (C7orf28A), mRNA.	ILMN_1660270	TAATGAAGATTCTCGGTGACATCAACAGTGACTTTACCAGAGTGGATGAA	XM_001133729.1
4050040	TUBB3	-1.3	0.0122	-1.28	0.00291	Homo sapiens tubulin, beta 3 (TUBB3), mRNA.	ILMN_1791726	TCCTCCCCACCTAGGCCACGTGTGAGCTGCTCCTGTCTCTGTCTTATTGC	NM_006086.2
6420730	RPL9	-1.3	0.00546	-1.25	0.0117	Homo sapiens ribosomal protein L9 (RPL9), transcript variant 2, mRNA.	ILMN_2408415	TACCTGGCTACAGAAAGAAGATGCCAGATGACACTTAAGACCTACTTGTG	NM_001024921.2
6480349	SSBP2	-1.3	0.00326	-1.37	3.91e-06	Homo sapiens single-stranded DNA binding protein 2 (SSBP2), mRNA.	ILMN_1711608	AGTTGCTCCTGCCCCCTCCCTGAACTATTTTGTGCTGTGTATATCACTGC	NM_012446.2
1660661	SUB1	-1.3	0.00237	-1.41	2.17e-06	Homo sapiens SUB1 homolog (S. cerevisiae) (SUB1), mRNA.	ILMN_1736054	CATGGCTTGTGTGAAAACTGAGCAGGTGTTTGTTTACCCATAGTGTTCTG	NM_006713.2
4290349	LOC643949	-1.3	0.00196	-1.18	0.00743	PREDICTED: Homo sapiens similar to 60S acidic ribosomal protein P2 (LOC643949), mRNA.	ILMN_1692956	GAGTATTGGCAAGCTTGCCAGTGTACCTGCCGGTGTGGCTGTGGCCATCT	XR_018645.1
7100458	MECR	-1.31	0.0439	1.28	0.0252	Homo sapiens mitochondrial trans-2-enoyl-CoA reductase (MECR), nuclear gene encoding mitochondrial protein, transcript variant 2, mRNA.	ILMN_1683160	GGCATCTAGCAGGCAGAGTGAGTGCTGCTGTTAAACCCACCACAGGACAC	NM_001024732.1
3140438	GRAMD1A	-1.31	0.0252	-1.25	0.0451	Homo sapiens GRAM domain containing 1A (GRAMD1A), mRNA.	ILMN_1737157	GGGGCGCCTCCTGGGGTGCACGATTCCCTCAGCTCTGGGTTTAATGTATT	NM_020895.2
3130563	ATP5J	-1.31	0.0137	-1.24	0.0152	Homo sapiens ATP synthase, H+ transporting, mitochondrial F0 complex, subunit F6 (ATP5J), nuclear gene encoding mitochondrial protein, transcript variant 1, mRNA.	ILMN_1652806	GAAGTAGAGCGGAGGTGGTGGCGGCGGAGGCTTTGGCAGCTCGGGACTGA	NM_001003703.1
4220307	LOC647673	-1.31	0.00354	-1.38	0.0019	PREDICTED: Homo sapiens similar to Translationally-controlled tumor protein (TCTP) (p23) (Histamine-releasing factor) (HRF) (Fortilin) (LOC647673), mRNA.	ILMN_1757702	AGTGCTGCCGTAGTCTCCCTTCAGCCGCCATCATGATTATCTACCAGGAC	XM_936731.1
7610189	ZNF706	-1.31	0.000278	-1.21	0.0269	Homo sapiens zinc finger protein 706 (ZNF706), transcript variant 2, mRNA.	ILMN_1702384	CATCCCCATGTTTAACTGACACACTGGGGGCTCAGTTGTGTGCTGTAATG	NM_016096.3
290273	HS.573264	-1.32	0.0445	-1.4	0.00145	BX104737 Soares_fetal_heart_NbHH19W Homo sapiens cDNA clone IMAGp998J084400, mRNA sequence	ILMN_1820787	CCCTTGTGGAATGGAGCTCACTGAACCTCTCTGATGGCTGCCCGATCGTT	BX104737
6590156	KIAA0363	-1.32	0.0405	-1.27	0.01	PREDICTED: Homo sapiens KIAA0363 protein (KIAA0363), mRNA.	ILMN_1652246	CATCATGGAACTGACCATGTAGCCACTGACCGGAAGCTGGAGCCATCCTA	XM_001133202.1
270519	LOC641992	-1.32	0.0118	-1.33	0.00582	PREDICTED: Homo sapiens similar to cell division cycle 42 (LOC641992), mRNA.	ILMN_1695872	CCACAGACAGATGTATGTCTAGTCTGTTTTTCAGTGGTCTCTCCATCTTC	XM_935770.1
2480338	DBI	-1.32	0.0102	-1.48	4.31e-05	Homo sapiens diazepam binding inhibitor (GABA receptor modulator, acyl-Coenzyme A binding protein) (DBI), mRNA.	ILMN_1755926	CACTGGGACAGAGGCTGAGTTTGAGAAAGCTGCAGAGGAGGTTAGGCACC	NM_020548.4
7550768	UCRC	-1.32	0.00481	-1.3	0.000778	Homo sapiens ubiquinol-cytochrome c reductase complex (7.2 kD) (UCRC), transcript variant 1, mRNA.	ILMN_2366710	CCTAGGGTATAGTTCAGGGGTATCCAATCCTTTGGCTTCCCTGGGCCATG	NM_013387.3
3450273	GSTZ1	-1.32	0.00311	-1.36	0.000245	Homo sapiens glutathione transferase zeta 1 (maleylacetoacetate isomerase) (GSTZ1), transcript variant 2, mRNA.	ILMN_2381296	CCGCTTTTGTTGTGTGTGACTCCAAAGAATGCCCGCGCTGAAATTTGGCG	NM_145871.1
7380445	LRRC49	-1.32	0.000275	-1.36	2.07e-08	Homo sapiens leucine rich repeat containing 49 (LRRC49), mRNA.	ILMN_1763941	GGCGTGGCACTGCATCCTTGGTTCTTGCTTTGATTGGTGCCCTGCTATAG	NM_017691.2
3850292	CHCHD4	-1.32	0.00017	-1.34	0.000349	Homo sapiens coiled-coil-helix-coiled-coil-helix domain containing 4 (CHCHD4), nuclear gene encoding mitochondrial protein, transcript variant 2, mRNA.	ILMN_1813938	GGGGCCCATGTTCACACTGGCTCTCAGTCTAGTCAGGTGCAATGTTCTTG	NM_144636.2
2570255	STARD13	-1.33	0.0481	-1.44	0.00308	Homo sapiens START domain containing 13 (STARD13), transcript variant alpha, mRNA.	ILMN_2257607	GCAATAGGAAATCTGCCGAGATGTTCAGTCAGGTGCCCAGGACCCCAGCC	NM_178006.1
1740220	AMY1A	-1.33	0.0315	-1.29	0.0293	Homo sapiens amylase, alpha 1A (salivary) (AMY1A), transcript variant 1, mRNA.	ILMN_2294762	TTACGTTATCTACCAGAGCACCGTGGGCTGTTACTTGCCTTGAGTTGGAA	NM_004038.3
1690025	MCTS1	-1.33	0.0196	-1.33	0.0102	Homo sapiens malignant T cell amplified sequence 1 (MCTS1), mRNA.	ILMN_1751816	GGCAGAAGGAAAACAGCATGCTCTATGTGTTGGAGTCATGAAGATGTCTG	NM_014060.1
6380148	FAM104B	-1.33	0.0109	-1.23	0.0119	Homo sapiens family with sequence similarity 104, member B (FAM104B), mRNA.	ILMN_1705848	AAAAAATCTAACACTGGCTACCCCGCTCGGGACCCCTTCCACGCTGTGAA	NM_138362.2
1980768	SIAH2	-1.33	0.00392	-1.29	2.42e-05	Homo sapiens seven in absentia homolog 2 (Drosophila) (SIAH2), mRNA.	ILMN_1801313	GTGGGAAAGGGTCCAGATTTTAAAGGTGCTTTAAGGTTGCCCTCTGCCGA	NM_005067.5
5270112	HMGCS1	-1.33	0.00328	-1.27	0.00224	Homo sapiens 3-hydroxy-3-methylglutaryl-Coenzyme A synthase 1 (soluble) (HMGCS1), transcript variant 2, mRNA.	ILMN_1797728	GCCGGCAATGGGCAGGCCTGCAAATACTGGCACAGAGCATTAATCATACA	NM_002130.6
2000646	B4GALT4	-1.33	0.000979	-1.16	0.00995	Homo sapiens UDP-Gal:betaGlcNAc beta 1,4- galactosyltransferase, polypeptide 4 (B4GALT4), transcript variant 2, mRNA.	ILMN_1661500	CTGTGAAGTGGTGGTGTCAGGTGAGAAGGCGTCCACAAAAGAGGGGAGAA	NM_003778.3
110307	FILIP1L	-1.34	0.0417	-1.36	0.0387	Homo sapiens filamin A interacting protein 1-like (FILIP1L), transcript variant 2, mRNA.	ILMN_1738578	CTGACCACGCTCACCCTCATCCAGTCCATACTGATATTTTTGCAAGGAAC	NM_014890.2
2030095	HS.7093	-1.34	0.0287	-1.69	0.0122	Homo sapiens cDNA clone IMAGE:5262496	ILMN_1877738	GGTTCACTCAGAAGGCAACCGCCTATAGATGGAACAGCCCTGAGCAACAT	BC036491
6980544	SLMO1	-1.34	0.00325	-1.32	0.015	Homo sapiens slowmo homolog 1 (Drosophila) (SLMO1), mRNA.	ILMN_1654671	TTTGAGTTCCTGTTTTTCGCCTTATAGTTTTGTGAGTGTTTGAGGGACAA	NM_006553.2
3310228	C11ORF67	-1.34	0.00065	-1.14	0.0351	Homo sapiens chromosome 11 open reading frame 67 (C11orf67), mRNA.	ILMN_1779163	CGCCGTTTGGGAACGCAACTTTGAGGAGACAGTGCGGTGGACTTCAGTGA	NM_024684.2
2260168	LOC731640	-1.34	0.000555	-1.21	0.023	PREDICTED: Homo sapiens similar to 60S ribosomal protein L21, transcript variant 2 (LOC731640), mRNA.	ILMN_1661174	ACGGGAAGCAGCCTGAGCTGCTGGAACCTATTTCCTATGAATTCATGGCA	XM_001133089.1
6650079	C3ORF14	-1.34	0.000163	-1.22	0.0023	Homo sapiens chromosome 3 open reading frame 14 (C3orf14), mRNA.	ILMN_2224486	CCACGGCCTGAGGTGGTTTCTCTTGAGACTCGTTACTGGGCATCAGTAGA	NM_020685.3
1940162	GBP2	-1.35	0.0179	-1.54	0.00286	Homo sapiens guanylate binding protein 2, interferon-inducible (GBP2), mRNA.	ILMN_1774077	GCCTGTCCAGCTCCCTCTCCCCAAGAAACAACATGAATGAGCAACTTCAG	NM_004120.3
4570458	HERPUD1	-1.35	2.19e-05	-1.17	0.0103	Homo sapiens homocysteine-inducible, endoplasmic reticulum stress-inducible, ubiquitin-like domain member 1 (HERPUD1), transcript variant 3, mRNA.	ILMN_2374159	GCTGTAGCTGTTGGAGGCTTTGACAGGAATGGACTGGATCACCTGACTCC	NM_001010990.1
1710026	CCDC112	-1.36	0.043	-1.66	7.62e-06	Homo sapiens coiled-coil domain containing 112 (CCDC112), transcript variant 1, mRNA.	ILMN_1761101	CAGGCTCTGGGCCACTTCTACATATCCCACATAGGGCTATTCCAACCTGG	NM_001040440.2
2140128	SCD	-1.36	0.0255	-1.44	0.0178	Homo sapiens stearoyl-CoA desaturase (delta-9-desaturase) (SCD), mRNA.	ILMN_1689329	TAGGAATGTCCACCATGAACTTGATACGTCCGTGTGTCCCAGATGCTGTC	NM_005063.4
5810300	CFL2	-1.36	0.0199	-1.38	0.0406	Homo sapiens cofilin 2 (muscle) (CFL2), transcript variant 1, mRNA.	ILMN_2291891	GTCCCTTTCGCTTCCACGTCCAAACCCCTTTAAGAAGGATGAATGGGCAG	NM_021914.5
7380707	ZFAND1	-1.36	0.0121	-1.26	0.0324	Homo sapiens zinc finger, AN1-type domain 1 (ZFAND1), mRNA.	ILMN_2087989	CTAGATTGGGGCATATTTCTGATAAAGACCCACCTCTAGTGAGATTCATC	NM_024699.1
5870594	RAB33B	-1.36	0.00534	-1.74	2.99e-05	Homo sapiens RAB33B, member RAS oncogene family (RAB33B), mRNA.	ILMN_1727738	GTGTCACTGTTACATTTCCCCCAAGAAGTTCAATAAACCAGCTTAGCCAC	NM_031296.1
2570358	HNRPDL	-1.36	0.00354	-1.44	0.000152	Homo sapiens heterogeneous nuclear ribonucleoprotein D-like (HNRPDL), transcript variant 2, mRNA.	ILMN_1730572	GGCCAAGTACCAATGTTGGCTGTTAGAAGGGATTCTGTTCATTCAACATG	NM_031372.1
5310736	FAM162A	-1.36	0.00092	-1.47	0.000159	Homo sapiens family with sequence similarity 162, member A (FAM162A), mRNA.	ILMN_1803647	GCTCGTCTGAAAGAGGAAGCAGCTATGAAGGCCAAAACAGAGTAGCAGAG	NM_014367.3
7560575	TMEM159	-1.37	0.0453	-1.82	0.000459	Homo sapiens transmembrane protein 159 (TMEM159), mRNA.	ILMN_2042941	GGGATTACAGGCGTGAGCCACTGTGCCCAGCCTAAGCCATTTCTTAAAAT	NM_020422.3
2570435	LETMD1	-1.37	0.0285	-1.58	0.00209	Homo sapiens LETM1 domain containing 1 (LETMD1), transcript variant 1, mRNA.	ILMN_2264681	CAGTCACCCCTGGACATTTTGTCACCCGGAGGCTGCAACTTGGTCGCTCT	NM_015416.3
6200068	CYP51A1	-1.37	0.0255	-1.39	0.00276	Homo sapiens cytochrome P450, family 51, subfamily A, polypeptide 1 (CYP51A1), mRNA.	ILMN_1664718	GTAACTCGGGGCCTAACTATATGAGATGGCTGAAAAAATACCACATCGTC	NM_000786.2
1010367	CSTF3	-1.37	0.0228	-1.32	0.0468	Homo sapiens cleavage stimulation factor, 3' pre-RNA, subunit 3, 77kDa (CSTF3), transcript variant 3, mRNA.	ILMN_1806951	GGATTACATTTCCTTCTCTATGGGTCCAATCACACTACTTGGTTCTGCAG	NM_001033506.1
5700709	LOC647037	-1.37	0.0146	-1.26	0.0421	PREDICTED: Homo sapiens similar to Peptidyl-prolyl cis-trans isomerase NIMA-interacting 4 (Rotamase Pin4) (PPIase Pin4) (Parvulin 14) (Par14) (Peptidyl-prolyl cis/trans isomerase EPVH) (hPar14) (LOC647037), mRNA.	ILMN_1761922	CAAGAAGGCTCAAGGTCCCAAAGGTGGTGGCAATGAAGTAAAGGTCACAC	XM_930029.1
5890487	TPCN2	-1.37	0.00735	-1.22	0.0345	Homo sapiens two pore segment channel 2 (TPCN2), mRNA.	ILMN_1726873	ACCGTCAGACTTCCGGGGCATTCAGGTGGGGATGCTGGTGGTTTGACATG	NM_139075.2
5870242	LOC645236	-1.37	0.00712	-1.33	0.00285	PREDICTED: Homo sapiens similar to similar to RPL23AP7 protein (LOC645236), mRNA.	ILMN_1728059	AAATCTGTGAAATCCTCATGTTTTCTTCTGCCGTATCCATAGTTCAAACA	XM_928275.1
6270605	LOC649946	-1.37	0.000527	-1.37	0.000381	Homo sapiens ribosomal protein L23a pseudogene (LOC649946), non-coding RNA.	ILMN_2181241	CGGCCTGATGGAGAGAAGGAACATGTTCGACTGGCTCCTGATTACAATGC	NR_003040.1
1300347	MKNK2	-1.37	0.000399	-1.3	0.000581	Homo sapiens MAP kinase interacting serine/threonine kinase 2 (MKNK2), transcript variant 1, mRNA.	ILMN_2347068	GGTCAGAACCGTTACTGTGAATGAGTGAAGATCCTGGAGGACCCTGGGCC	NM_017572.2
4230431	CEBPG	-1.38	0.0394	-1.19	0.0212	Homo sapiens CCAAT/enhancer binding protein (C/EBP), gamma (CEBPG), mRNA.	ILMN_1716766	CGTTTCCCAGTCCCCATTAGAGGGCTTGAGACCTTGTACCTGAACAACCC	NM_001806.2
7160653	UHRF1BP1L	-1.38	0.0282	-1.45	0.00387	Homo sapiens UHRF1 binding protein 1-like (UHRF1BP1L), transcript variant 2, mRNA.	ILMN_1799601	GTATTACACTGCTCCCCTTTGCCCCTGTATTCACCACGGCCATTGTCTGT	NM_001006947.1
650347	NUDT1	-1.38	0.0104	-1.84	1.67e-06	Homo sapiens nudix (nucleoside diphosphate linked moiety X)-type motif 1 (NUDT1), transcript variant 2A, mRNA.	ILMN_2330243	GGTCAGGACACCATCCTGGACTACACACTCCGCGAGGTGGACACGGTCTA	NM_198948.1
5810435	SNAP23	-1.38	0.00871	-1.74	0.000597	Homo sapiens synaptosomal-associated protein, 23kDa (SNAP23), transcript variant 1, mRNA.	ILMN_1748911	GCATCTGAACACTTCAAAGCTGTCAGTGTGTATTGGTTTCACCAATAACC	NM_003825.2
5310181	C17ORF68	-1.38	0.00304	-1.29	0.0256	PREDICTED: Homo sapiens chromosome 17 open reading frame 68 (C17orf68), mRNA.	ILMN_1755711	ACAAGGCACCTGCATTCACAGGCGGCCCTGAGCACCTGGGTTCTGACTTT	XM_938283.2
7560538	ITCH	-1.38	0.000257	-1.28	0.000254	Homo sapiens itchy homolog E3 ubiquitin protein ligase (mouse) (ITCH), mRNA.	ILMN_1752283	GTTCCTTCAGTGGTTGCCTCACTTGCGTTTTCCTACAAGATGTAAGACTG	NM_031483.3
7040537	TAF9	-1.39	0.0364	-1.49	0.0277	Homo sapiens TAF9 RNA polymerase II, TATA box binding protein (TBP)-associated factor, 32kDa (TAF9), transcript variant 3, mRNA.	ILMN_1778617	CCAGGGGTTGGAAAAACCACACTAGGCAAAGAACTTGCGTCAAAATCAGG	NM_001015891.1
4220743	JMJD6	-1.39	0.0243	1.62	0.00387	Homo sapiens jumonji domain containing 6 (JMJD6), transcript variant 2, mRNA.	ILMN_2412024	AAACGGGGACACCACCTCCCAGGACGACTGTGTCAGCAAAGAGCGCAGCT	NM_015167.2
2510445	HS.402146	-1.39	0.0186	-1.56	0.0287	AGENCOURT_8911223 NIH_MGC_141 Homo sapiens cDNA clone IMAGE:6386615 5, mRNA sequence	ILMN_1862737	AGTCCCTGCTCTGTGGAGATGACAGTCTCTTGGGGAAAACAGACAATAAC	BU588364
870131	HSPA5	-1.39	0.000808	-1.45	1.76e-07	Homo sapiens heat shock 70kDa protein 5 (glucose-regulated protein, 78kDa) (HSPA5), mRNA.	ILMN_1773865	CTAGGGCTAGTCTTCCCTTACCTCAAAGGCTCTCACTACCGTGGACCACC	NM_005347.2
4180059	ATPBD4	-1.4	0.0268	-1.3	0.00372	Homo sapiens ATP binding domain 4 (ATPBD4), mRNA.	ILMN_1782085	CCCATATACCCTCTACCTCCACACATTCACAGCCTCCCCTACCGTCAATG	NM_080650.2
4260441	CLEC3B	-1.4	0.0127	-1.69	0.032	Homo sapiens C-type lectin domain family 3, member B (CLEC3B), mRNA.	ILMN_1682176	CCCGCATCGCCTACAAGAACTGGGAGACTGAGATCACCGCGCAACCCGAT	NM_003278.1
4760504	HS.413494	-1.4	1.48e-05	-1.12	0.0115	Homo sapiens cDNA: FLJ21333 fis, clone COL02535	ILMN_1880406	CTGTGCAGCAGTGGCTCTGTGTGTAAATGCTATGCACTGAGGATACACAA	AK024986
5550445	FLJ22795	-1.41	0.0316	-1.68	0.00227	Homo sapiens hypothetical protein FLJ22795 (FLJ22795), mRNA.	ILMN_2150802	CACCTGTCAAATGTCACAGATCTGGGAGGGGACTTAAGACTTATCATGCC	NM_025084.1
6350446	TSC22D3	-1.41	0.0274	-1.35	0.00763	Homo sapiens TSC22 domain family, member 3 (TSC22D3), transcript variant 2, mRNA.	ILMN_2376403	AGGGCCTAACCAGCCTTGGGAGTATTGACTGGTCCCTTACCTCTTATGGC	NM_004089.3
3370201	LOC648343	-1.41	0.011	-1.56	0.000302	PREDICTED: Homo sapiens similar to protein phosphatase 1 regulatory subunit 14B (LOC648343), mRNA.	ILMN_1690295	AATTTGGCCGCGGTTCTCGCTCTTGTCGCGTCTGCTCAAACCAGCACGGT	XR_018327.1
5340719	HS.163752	-1.41	0.00655	-1.34	0.0204	zr87e09.r1 NCI_CGAP_GCB1 Homo sapiens cDNA clone IMAGE:682696 5, mRNA sequence	ILMN_1912662	CTGAGTAGGCCGGACTCGTGTGGCTCACGCCTGTAATCCCAGATGCTGTT	AA204695
3710612	FRAG1	-1.41	0.000987	-1.25	0.0323	Homo sapiens FGF receptor activating protein 1 (FRAG1), mRNA.	ILMN_1755405	TGGGATAGAGGGGTCAGATGCAGATCTCTACTGTAAAATGGGCTCCCTGG	NM_014489.1
1430450	NOMO1	-1.42	0.0432	-1.25	0.0338	Homo sapiens NODAL modulator 1 (NOMO1), mRNA.	ILMN_1702114	CCCGTGTTCCACGTCATGGGATTCTCCGTCACCGGGAGGGTCTTGAACGG	NM_014287.3
4290189	P8	-1.42	0.0321	-1.45	0.00377	Homo sapiens p8 protein (candidate of metastasis 1) (P8), mRNA.	ILMN_1810560	AGCTGCAGAATTCAGAGAGGAAGAAGCGAGGGGCACGGCGCTGAGACAGA	NM_012385.1
1500474	HS.540289	-1.42	0.0173	-1.33	0.0199	DKFZp434F182_s1 434 (synonym: htes3) Homo sapiens cDNA clone DKFZp434F182 3, mRNA sequence	ILMN_1916642	CCCTTACTGTGGGGGGATACGTTCTAAAACCCCAGTGGATGCCTGAAGAC	AL044425
730139	MRPL48	-1.42	0.00322	-1.4	0.000465	Homo sapiens mitochondrial ribosomal protein L48 (MRPL48), nuclear gene encoding mitochondrial protein, mRNA.	ILMN_1773369	GGAGTCAGACTGTCAGTGAAGGAGCACACTGAAGAAGACTTCAAGGGACG	NM_016055.4
5220035	TUFT1	-1.43	0.00127	-1.46	0.00013	Homo sapiens tuftelin 1 (TUFT1), mRNA.	ILMN_1781374	ACGCAGCCAGAATCCTTAAGTCTGTGTGTTTCTGTGTCTCAAGACTGGGC	NM_020127.1
3130379	STX8	-1.43	0.000799	-1.2	0.0439	Homo sapiens syntaxin 8 (STX8), mRNA.	ILMN_1752895	GCCAGAGGAGACCAGAGGCTTGGGTTTTGATGAAATCCGGCAACAGCAGC	NM_004853.1
730379	LOC388621	-1.43	6.32e-05	-1.32	0.000572	PREDICTED: Homo sapiens similar to ribosomal protein L21 (LOC388621), mRNA.	ILMN_1677262	AGCCTGAGCTGCTGGAAACTATTCCCTATGAATTCATGGCATAATAGGTG	XM_941195.2
6590504	FIBP	-1.43	5.99e-05	-1.15	0.0472	Homo sapiens fibroblast growth factor (acidic) intracellular binding protein (FIBP), transcript variant 1, mRNA.	ILMN_2411139	GGCTCCTTGGGAACTGAGACATATCTCAGGGAATGGTGTCTGTGCTCAGC	NM_198897.1
4010368	SPHAR	-1.44	0.0343	-1.41	0.0359	Homo sapiens S-phase response (cyclin-related) (SPHAR), mRNA.	ILMN_1718832	TGCAAGCTGCTCATTTTTGAACAGCTTTTTGCATGGGATAGGAGCATGTC	NM_006542.2
4780632	POMT1	-1.45	0.00507	-1.3	0.0184	Homo sapiens protein-O-mannosyltransferase 1 (POMT1), mRNA.	ILMN_1743663	CTATGACAGCGTCAAGACTGCCCTTGGCACCGTGCTGTGTGGAAACCCTC	NM_007171.2
2000367	LOC647436	-1.45	0.00377	-1.59	7.79e-05	PREDICTED: Homo sapiens similar to ribosomal protein L5, transcript variant 1 (LOC647436), mRNA.	ILMN_1772998	GTTGAGCTGTGGACGCGGGTCTCTGTTCTGCAGGATGGGGGTAAAACTGA	XM_937113.2
3830022	APOM	-1.45	0.00235	-1.25	0.0197	Homo sapiens apolipoprotein M (APOM), mRNA.	ILMN_1731941	GCGCTTTCTCCTCTACAATCGCTCACCACATCCTCCCGAAAAGTGTGTGG	NM_019101.2
4610138	CAPZA1	-1.45	0.000346	-1.39	0.000482	Homo sapiens capping protein (actin filament) muscle Z-line, alpha 1 (CAPZA1), mRNA.	ILMN_1803742	GAAAAGGTGTTTGTGCTCCGTTTTGTTTCTGCTCAGTAATATAGTCAAGC	NM_006135.1
1260156	LOC654194	-1.46	0.032	2.89	4e-13	PREDICTED: Homo sapiens similar to ribosomal protein S27 (LOC654194), mRNA.	ILMN_1755808	TTTTGTTTTCCGGCGGTGATGACCTACGCACATGAGAACATGCCTCTCAC	XM_942669.1
4670576	LOC147650	-1.47	0.0344	-1.57	0.0031	Homo sapiens hypothetical protein LOC147650 (LOC147650), mRNA.	ILMN_1814552	GGAGCCCCAGCATCTAGCTCCCCGCTGTCTCAGATCCCACCGAGAAGTCT	NM_207324.1
3460162	LOC646900	-1.47	0.000411	-1.57	0.000439	PREDICTED: Homo sapiens similar to zinc finger and BTB domain containing 8 opposite strand (LOC646900), mRNA.	ILMN_1802906	GGATGAATGGCTTTATAAGTTCAGTGCTGATGAATTCTTCATACCCCGGA	XM_929862.1
380328	DSP	-1.48	0.0275	-1.71	0.000771	Homo sapiens desmoplakin (DSP), transcript variant 2, mRNA.	ILMN_1659749	CTGTATTAGGAGAAAATTACCCTCCCAGCACCAGCCCCCCTCTCAAACCC	NM_001008844.1
2810411	ANXA2P3	-1.48	0.000517	-1.3	0.000404	Homo sapiens annexin A2 pseudogene 3 (ANXA2P3), non-coding RNA.	ILMN_1798372	GGCTAACAGTCCCTGTGGCCGTCCCTGTGAAGATGACATTAGCATTGCCC	NR_001446.2
1990630	TRIB3	-1.49	0.0388	-1.36	0.0287	Homo sapiens tribbles homolog 3 (Drosophila) (TRIB3), mRNA.	ILMN_1787815	CATGGGGCTTCTGACCTGAGCACCAAGGTTGAGGGACAGGATTAGGCAGG	NM_021158.3
2060110	TDP1	-1.49	0.0247	2.11	9.52e-07	Homo sapiens tyrosyl-DNA phosphodiesterase 1 (TDP1), transcript variant 1, mRNA.	ILMN_2285713	CTGTATTAAAAAGGCAAATCGAAGGCCGGGCGCGGTGACTCACGCCTGTC	NM_018319.3
5860392	C8ORF48	-1.49	0.00792	-1.61	0.00125	PREDICTED: Homo sapiens chromosome 8 open reading frame 48 (C8orf48), misc RNA.	ILMN_1784408	TGGTAGTTTGGGCCAGGATGTTGATGGTACAGAAGCAAAGTAGTATGGGG	XR_017961.1
1260538	ATP6V1G2	-1.49	0.00336	-1.48	0.0147	Homo sapiens ATPase, H+ transporting, lysosomal 13kDa, V1 subunit G2 (ATP6V1G2), transcript variant 1, mRNA.	ILMN_1654541	CCTCACGTCCATCACTGGCTCTCTAATTCCACTTGTTCATTCTGTGACCC	NM_130463.2
6180445	LOC389286	-1.49	0.00207	-1.34	0.00244	Homo sapiens similar to FKSG62 (LOC389286), mRNA.	ILMN_2170625	TGCGGCCTTCCGCAGTGTTTGTGTCCCTGGGTACTTAAGATTAGGGAGTG	NM_001018022.1
4860224	WARS	-1.49	0.000736	-1.25	0.00469	Homo sapiens tryptophanyl-tRNA synthetase (WARS), transcript variant 1, mRNA.	ILMN_2337655	AGGCAGGCCTCATTTCATCACGCAGCATGTGCAGGCCTGGAAGAGCAAAG	NM_004184.3
2750608	RABGEF1	-1.5	0.0484	-1.73	0.00213	Homo sapiens RAB guanine nucleotide exchange factor (GEF) 1 (RABGEF1), mRNA.	ILMN_2230579	GGTGTGAATCCAGATATGCGGTCTTAATTCCTTTGGAAATACACAGTTCG	NM_014504.1
3830400	C1ORF102	-1.5	0.0468	-1.6	0.00666	Homo sapiens chromosome 1 open reading frame 102 (C1orf102), transcript variant 2, mRNA.	ILMN_2273572	GTTGCCTTCCAGGAGTGGGGAACTATATGGAGGACAGGAGAAGGAGACTG	NM_206837.1
7650220	LOC643007	-1.5	0.00304	-1.33	0.00701	PREDICTED: Homo sapiens similar to large subunit ribosomal protein L36a (LOC643007), mRNA.	ILMN_1724295	AGAGAAAGGGCCAAGTGATTCAGTTCTAAGTGTCATCTTTTATTATGAAG	XM_938089.2
7380059	TOM1L2	-1.51	0.0403	-1.4	0.0188	Homo sapiens target of myb1-like 2 (chicken) (TOM1L2), transcript variant 3, mRNA.	ILMN_1655068	TGGCACGCTGCTGAGACGACACTACCAATAAACCAAACTGCCACGCACAC	NM_001082968.1
4220274	HS.179213	-1.51	0.036	-2.09	2.72e-05	Homo sapiens, clone IMAGE:3451765, mRNA	ILMN_1880210	GGGTCAGACAAGAGACTTGGAAAGAGCCTGCAAAATGGAGGAGCCCTGAG	BC038188
1990561	SNX14	-1.51	0.0167	-1.31	0.0305	Homo sapiens sorting nexin 14 (SNX14), transcript variant 2, mRNA.	ILMN_2361575	ACAGGAACTGTTTCCAGAGCTCAATAAGGTACAAAAGGAAGTTACCTCTG	NM_020468.2
2630102	CCDC28B	-1.51	0.0109	-1.53	0.000667	Homo sapiens coiled-coil domain containing 28B (CCDC28B), mRNA.	ILMN_1778478	TAGGCGTCCCACGCAGGCCCACACTGCCCCTCTCATTCTCTTCAAACTGT	NM_024296.2
160408	FLJ35220	-1.52	0.0303	-1.45	0.0327	Homo sapiens hypothetical protein FLJ35220 (FLJ35220), mRNA.	ILMN_1678705	GTAACCAAGCAGTGGGCCGAGACACTGAGCCGGGCAGTCAAACAGGAGCT	NM_173627.2
610465	LOC653073	-1.52	0.0274	1.32	0.026	PREDICTED: Homo sapiens similar to golgi autoantigen, golgin family member, transcript variant 3 (LOC653073), mRNA.	ILMN_1711122	GGGGGATGACCTGGCAAACTCCACCCCTTCTCACTCTGTCCTGGCCCCTT	XM_930835.1
3170605	IKIP	-1.52	0.00105	-1.32	0.00236	Homo sapiens IKK interacting protein (IKIP), transcript variant 1, mRNA.	ILMN_1701402	CTGGAGTTAGGAGGGCCTGTGGTAGACAGCGTGAATCATGAAAATAAGCC	NM_153687.2
4040181	NUPR1	-1.53	0.00943	-1.34	0.00114	Homo sapiens nuclear protein 1 (NUPR1), transcript variant 1, mRNA.	ILMN_2404688	ATTCAGAGAGGAAGAAGCGAGGGGCACGGCGCTGAGACAGAGCTGGAGAT	NM_001042483.1
2100520	HS.534945	-1.53	0.00931	-1.57	0.00413	PREDICTED: Homo sapiens LOC440554 (LOC440554), mRNA	ILMN_1896703	GTGCGCCACAGCAAAACTCCGTCACCACAGCAGCAGATGGCTCCGAAGAA	XM_498731
4010092	ZNF664	-1.53	7.57e-06	-1.25	0.000354	Homo sapiens zinc finger protein 664 (ZNF664), mRNA.	ILMN_1670640	TGGCATTCGCAAGCAGTGGGGAAGGGGAGAGATGCCGAGGTGGTCAGTAT	NM_152437.1
840341	HS.543569	-1.54	0.0136	-1.94	1.25e-05	UI-H-BI1-afe-a-04-0-UI.s1 NCI_CGAP_Sub3 Homo sapiens cDNA clone IMAGE:2721318 3, mRNA sequence	ILMN_1909529	CAGATGGTTATCATAAGCCACACTCTGAGTTTCCATACAATCTCACAGGG	AW206222
990014	C22ORF32	-1.56	0.0084	-1.34	0.00146	Homo sapiens chromosome 22 open reading frame 32 (C22orf32), mRNA.	ILMN_1706859	TTGCAAAGTGGCACGCCTGGAGAGAACTTGGAAGCTCCACGCCCCTTCTA	NM_033318.3
150100	S100A3	-1.56	0.0026	-1.46	0.00413	Homo sapiens S100 calcium binding protein A3 (S100A3), mRNA.	ILMN_1712545	GCAGAGCGTGCACCAATGAGACCACGATGGGAAAGGGCCTATTTAACTCC	NM_002960.1
2900470	LOC388532	-1.56	4.3e-07	-1.19	0.0254	PREDICTED: Homo sapiens similar to ribosomal protein L21 (LOC388532), mRNA.	ILMN_1656292	AACCAATGAGAAGGAGCCTGAGCTGCTGGAACCTATTCCGTATGAACTCA	XM_939726.2
290332	TAF13	-1.57	0.0231	1.3	0.0211	Homo sapiens TAF13 RNA polymerase II, TATA box binding protein (TBP)-associated factor, 18kDa (TAF13), mRNA.	ILMN_2061318	GCGTGCTAGTGGGATGGCAGATGAGGAAGAAGACCCCACGTTTGAGGAAG	NM_005645.3
7040524	FAM76A	-1.57	0.0154	-1.49	0.00336	Homo sapiens family with sequence similarity 76, member A (FAM76A), mRNA.	ILMN_2133713	CAATGCATAAGTATGGAGCTAAGTGCCTTTTGGAGGATTTCTTGGAAGAG	NM_152660.1
6860678	HNRPDL	-1.57	0.0029	-1.61	2.88e-07	Homo sapiens heterogeneous nuclear ribonucleoprotein D-like (HNRPDL), transcript variant 3, transcribed RNA.	ILMN_1653432	CGCACGTTGCGGGCAGAGCGCAAGGCATACACCAGAAAACGCTGTCCTGT	NR_003249.1
1240300	ENO3	-1.57	0.00216	-1.56	0.0101	Homo sapiens enolase 3 (beta, muscle) (ENO3), transcript variant 1, mRNA.	ILMN_1678904	GGCTCTTGGGGACAAGGCAATCTTTGCTGGACGCAAGTTCCGTAACCCGA	NM_001976.3
4220041	SLC12A2	-1.57	0.000577	-1.22	0.00039	Homo sapiens solute carrier family 12 (sodium/potassium/chloride transporters), member 2 (SLC12A2), mRNA.	ILMN_1720996	GGGCATGGACTGAGTGCTGCTATCTTGAAATGTGCACAGGTACACTTACC	NM_001046.2
1410113	ARL4A	-1.58	0.000289	-1.56	0.00354	Homo sapiens ADP-ribosylation factor-like 4A (ARL4A), transcript variant 1, mRNA.	ILMN_1775405	GCTAAGCTGGAAGGGTGCTTATCCCTGCGTAGAAACGCCTGCCAATGCTT	NM_005738.3
6040286	PER2	-1.59	1.17e-06	-1.24	0.0015	Homo sapiens period homolog 2 (Drosophila) (PER2), mRNA.	ILMN_1738095	AGCTCTCAGAGTTTCTGTGATGATTTGTTGAGCCTTGCTGGACAAGTGGT	NM_022817.2
1440551	UBL5	-1.6	4.76e-05	-2.07	3.74e-11	Homo sapiens ubiquitin-like 5 (UBL5), mRNA.	ILMN_1678814	ATTCGAGGTGAGGGGGTCAAGCGGAGAGGCTCGGAGTCGGAGAAAGCTGT	NM_024292.2
1820008	METTL7A	-1.61	0.0305	-1.5	0.0476	Homo sapiens methyltransferase like 7A (METTL7A), mRNA.	ILMN_1656285	GCAACTATGGAAGCTGTGAAAATCATCACAAGTGCCTCTGAAAGCGAGTG	NM_014033.3
4570086	CXORF23	-1.62	0.0245	-1.38	0.0212	Homo sapiens chromosome X open reading frame 23 (CXorf23), mRNA.	ILMN_1772943	GGCAAGAGACAAGGTGCTTCAAATATTCCATCAGGTAGTTGTGAGTGCAC	NM_198279.1
2630020	SUPT3H	-1.63	0.0161	-1.7	0.00249	Homo sapiens suppressor of Ty 3 homolog (S. cerevisiae) (SUPT3H), transcript variant 2, mRNA.	ILMN_2274199	GCCGAGCTACCCTTCTGGCATCTATACTTTCTCCAGTAAATGAGGAACCG	NM_181356.1
2690431	C20ORF94	-1.65	0.00586	-1.25	0.0479	Homo sapiens chromosome 20 open reading frame 94 (C20orf94), mRNA.	ILMN_1715625	CCTCCAGACATCTTATGAAAAATAACCCAGGGCAGGCACAGCAAACCGGC	NM_001009608.1
3060377	MFAP4	-1.65	0.00353	-1.76	6.3e-05	Homo sapiens microfibrillar-associated protein 4 (MFAP4), mRNA.	ILMN_1766914	TGGCTCCTCCTTGCTCCCCTGCTGATGGTGTCCTACCCCGAACTCCAAAA	NM_002404.1
7550368	FLJ22184	-1.66	0.00743	-1.91	0.0046	Homo sapiens hypothetical protein FLJ22184 (FLJ22184), mRNA.	ILMN_2387471	TTGCCCACCCCGCACAGCCTGAGTTTGCAATAAAACTGGGACACTGGGAC	NM_001080403.1
4260114	FKBP9	-1.66	0.0067	-1.53	0.000917	Homo sapiens FK506 binding protein 9, 63 kDa (FKBP9), mRNA.	ILMN_1666121	CCCCCCAATTCAGTGCTTCATTTTGATGTACTTCTGATGGATATTTGGAA	NM_007270.2
6550181	ATXN10	-1.68	0.0178	-1.72	0.00112	Homo sapiens ataxin 10 (ATXN10), mRNA.	ILMN_2169676	CCAGATCATTCATATCATCAACAAAAGCTCTAGGGGGAGGTCACGTTGTG	NM_013236.2
6370288	C17ORF68	-1.68	0.0127	-1.82	0.00248	PREDICTED: Homo sapiens chromosome 17 open reading frame 68 (C17orf68), mRNA.	ILMN_1702676	TATGTCCTCTGATTGGGACAAGGCACCTGCATTCACAGGCGGCCCTGAGC	XM_938283.2
7400110	SFRS12	-1.68	0.00237	-2.34	0.000136	Homo sapiens splicing factor, arginine/serine-rich 12 (SFRS12), transcript variant 1, mRNA.	ILMN_2275297	CTTAGGCTTCGGCCTCACCCCCACGTCGGTGATTCAGGTGACGAATCTGT	NM_001077199.1
2120025	DGKI	-1.69	0.035	-1.82	0.00385	Homo sapiens diacylglycerol kinase, iota (DGKI), mRNA.	ILMN_1718266	ACCTGCCACGGATCGAATGGTACTTACAGGTACCTCTCTTAGGGACTCTG	NM_004717.2
7560615	ARL4A	-1.69	0.00267	-1.75	0.000201	Homo sapiens ADP-ribosylation factor-like 4A (ARL4A), transcript variant 3, mRNA.	ILMN_1743241	GTCCCATAGTAGTTCAGATCTGCTTAGATGTGACAGGCATTGAAGGCTGT	NM_001037164.1
1110154	PIB5PA	-1.7	0.0496	-1.66	0.00712	Homo sapiens phosphatidylinositol (4,5) bisphosphate 5-phosphatase, A (PIB5PA), transcript variant 1, mRNA.	ILMN_1777644	ACTCAGTCCTGGCACCTCAACTGTGACAATCAGCAAAGCCCCACCCAGGC	NM_014422.2
2320544	RPSA	-1.73	0.0214	-1.64	0.0154	Homo sapiens ribosomal protein SA (RPSA), transcript variant 2, mRNA.	ILMN_1664910	TAGTTTGCTTTTTACTCCAGATCAGAATACCTGGGATTGCATATCAAAGC	NM_001012321.1
5130110	SNX15	-1.75	0.00296	-1.74	0.000702	Homo sapiens sorting nexin 15 (SNX15), transcript variant A, mRNA.	ILMN_2378670	CCAAAGTGCTGAGATTACAGGCATGAGTCACTACGCCCGGCCCATGTCTG	NM_013306.3
3930343	ALOX5AP	-1.77	0.0126	-2.36	0.00107	Homo sapiens arachidonate 5-lipoxygenase-activating protein (ALOX5AP), mRNA.	ILMN_1797875	TCTATTGGCCATCTGGGCTTCACAGCTTGAGTTAACCTTGCTTTTCCGGG	NM_001629.2
1050253	ACOT11	-1.77	0.00327	-1.52	0.0214	Homo sapiens acyl-CoA thioesterase 11 (ACOT11), transcript variant 2, mRNA.	ILMN_1739594	AGGACCTTGCCTCTCTGGAATCTGTCAACCCAGTTTTGGGCTCCAGGTGG	NM_147161.2
830619	DDIT3	-1.77	0.000201	-1.41	0.00249	Homo sapiens DNA-damage-inducible transcript 3 (DDIT3), mRNA.	ILMN_1676984	ACCAAGGGAGAACCAGGAAACGGAAACAGAGTGGTCATTCCCCAGCCCGG	NM_004083.4
5290240	MYOZ1	-1.79	0.00284	-1.58	0.00432	Homo sapiens myozenin 1 (MYOZ1), mRNA.	ILMN_1731157	CCTTTACTCCAAGTCCCCACTCCACGCATCCTTCCTCACCAACTCAGAGC	NM_021245.2
6290132	GABARAP	-1.79	0.00114	-1.3	0.0256	Homo sapiens GABA(A) receptor-associated protein (GABARAP), mRNA.	ILMN_2050109	TGGGGGTAGTTGGAAGGGACTGAAATTGTGGGGGGAAGGTAGGAGGCACA	NM_007278.1
6480703	AXL	-1.8	0.000179	1.23	0.0124	Homo sapiens AXL receptor tyrosine kinase (AXL), transcript variant 1, mRNA.	ILMN_2364521	TTTCAAGGTTCTAACCCTATACTGTAGTATTCTTTGGGGTGCCCCTCTCC	NM_021913.2
5960411	BCYRN1	-1.81	0.0022	-1.59	0.00295	Homo sapiens brain cytoplasmic RNA 1 (non-protein coding) (BCYRN1), non-coding RNA.	ILMN_1678757	GGAGGATAGCTTGAGCCCAGGAGTTCGAGACCTGCCTGGGCAATATAGCG	NR_001568.1
6620181	MRPL43	-1.82	0.0418	-1.76	0.0297	Homo sapiens mitochondrial ribosomal protein L43 (MRPL43), nuclear gene encoding mitochondrial protein, transcript variant 2, mRNA.	ILMN_1652147	AGTGCAGCCCGCCGCCACTGGAGTGCCCTGTATGGAAGTCCCCTTAATAA	NM_176792.1
50088	HCFC1R1	-1.82	0.0049	-2.23	0.000156	Homo sapiens host cell factor C1 regulator 1 (XPO1 dependent) (HCFC1R1), transcript variant 3, mRNA.	ILMN_2318568	GGAAGGGAGGCATCCCACCCCCAAGAAGAACTGAATAAAGATTGCTGAGC	NM_001002018.1
5090307	PRSS35	-1.83	0.0207	-1.73	0.0278	Homo sapiens protease, serine, 35 (PRSS35), mRNA.	ILMN_1769580	CAGCTCATGCCCTCAATGTTTATATTGTGTTATCTGTTGGGTCTGGGACA	NM_153362.1
870753	PSPH	-1.83	0.0131	-1.9	0.00326	Homo sapiens phosphoserine phosphatase (PSPH), mRNA.	ILMN_2147114	GCTTGGGCCACCGCGCCCAGCCAATGTCCTAGAGAGTTTTGTGATCTGAA	NM_004577.3
3460110	PRPS1L1	-1.83	0.00177	-1.51	0.0319	Homo sapiens phosphoribosyl pyrophosphate synthetase 1-like 1 (PRPS1L1), mRNA.	ILMN_1655155	CGCCAGATGCTGGTGGAGCTAAAAGAGTGACCTCCATTGCAGACCAGTTG	NM_175886.2
1990717	C1ORF63	-1.83	0.000949	-1.42	0.0302	Homo sapiens chromosome 1 open reading frame 63 (C1orf63), mRNA.	ILMN_1749915	TGCAGATATGAGAGATAGCACAGATGGACCAAAGGTTATGCACAGGTGGG	NM_020317.3
460333	SPAST	-1.84	0.0164	-1.97	0.00308	Homo sapiens spastin (SPAST), transcript variant 2, mRNA.	ILMN_2373556	CAGTTCGGTTTTGGACTCTGAGTCAAAGGATTTTCCTTTAAATGCTTGTC	NM_199436.1
3120685	HS.569162	-1.86	0.00442	-2.01	8.73e-05	AV681673 GKB Homo sapiens cDNA clone GKBABD06 5, mRNA sequence	ILMN_1821531	GTGGTTTGGGTCCTCCAATCCTCATAAAAGTGTGGTTTCACCTGTTACCT	AV681673
1780338	LOC137107	-1.86	0.000488	-1.67	0.00107	PREDICTED: Homo sapiens similar to ribosomal protein L10a (LOC137107), mRNA.	ILMN_1671372	GAGTCTCTGATCAAGCAGATCCCAGTCCTCGGCCCAGGCCTAAATAAGGC	XM_940214.1
4220672	MT1F	-1.92	0.0188	-2.58	0.00111	Homo sapiens metallothionein 1F (MT1F), mRNA.	ILMN_1718766	CTGCTGCGACTGATGCCAGGACAACCTTTCTCCCAGATGTAAACAGAGAG	NM_005949.2
450189	XAF1	-1.94	0.00302	-1.45	0.00529	Homo sapiens XIAP associated factor 1 (XAF1), transcript variant 2, mRNA.	ILMN_1742618	TCTGGGCCCTACAGCCTGGAGAACCTGGAGAATCCTACACCCACAGAACC	NM_199139.1
PD specific L-SUL treatment effects
3990619	TOP2A	1.35	0.0499			Homo sapiens topoisomerase (DNA) II alpha 170kDa (TOP2A), mRNA.	ILMN_1686097	TTTCAGCTCTTGACCTGTCCCCTCTGGCTGCCTCTGAGTCTGAATCTCCC	NM_001067.2
6580487	HSD17B11	-1.17	0.0499			Homo sapiens hydroxysteroid (17-beta) dehydrogenase 11 (HSD17B11), mRNA.	ILMN_1735367	GGGACCCACTCTGGAACCTGAGGAAGTGGTAAACAGGCTGATGCATGGGA	NM_016245.2
4670575	HTATIP2	1.28	0.0499			Homo sapiens HIV-1 Tat interactive protein 2, 30kDa (HTATIP2), mRNA.	ILMN_1664303	TCCTCAGGCATCCATTCCAATCAAGAAATGATGGTGCTCTGCATCAGTGG	NM_006410.3
3360113	MEG3	-1.34	0.0497			Homo sapiens maternally expressed 3 (non-protein coding) (MEG3), transcript variant 1, non-coding RNA. XR_001346-XR_001372	ILMN_2061435	CTAGGGGAGCTGTTGAGCCTTCAGTGTCTGCATGTGGGAAGTGGGCTCCT	NR_002766.1
7050768	OXTR	-1.13	0.0497			Homo sapiens oxytocin receptor (OXTR), mRNA.	ILMN_1804929	AGGGCCTGGAGGCTGTGAGAGATGAGGCATGACTACTAAGGGTTTGGGGT	NM_000916.3
770520	TAF4	1.12	0.0497			Homo sapiens TAF4 RNA polymerase II, TATA box binding protein (TBP)-associated factor, 135kDa (TAF4), mRNA.	ILMN_1737535	GCCTTGGGCCGACTTTACAGACGTCCAGAGCAAAGCCCCTTCTTTGTACC	NM_003185.3
6280386	LOC389203	1.47	0.0497			PREDICTED: Homo sapiens hypothetical gene supported by BC032431 (LOC389203), mRNA.	ILMN_1652763	TCATTTTCGGCGGCTTCATCTCCCTGATCGGCGCCGCCTTCTATCCCATC	XM_001131316.1
5290598	ABCB9	1.17	0.0497			Homo sapiens ATP-binding cassette, sub-family B (MDR/TAP), member 9 (ABCB9), transcript variant 2, mRNA.	ILMN_2343047	GCCCCTGTGCTCTGCTGTCTGGAGGCCACGTGGATGTTCATGAGATGCAT	NM_019624.2
1510390	NANS	-1.27	0.0496			Homo sapiens N-acetylneuraminic acid synthase (sialic acid synthase) (NANS), mRNA.	ILMN_1815874	GGTGTTGGAACGTCACATAACTTTGGACAAGACCTGGAAGGGGAGTGACC	NM_018946.2
5340246	CRIP2	-1.44	0.0496			Homo sapiens cysteine-rich protein 2 (CRIP2), mRNA.	ILMN_1694432	CCACCTGCCAGTGTTATTTATGCTCCCTTCGTGGGTGATGGCCACGCCCT	NM_001312.2
730193	TRQ1	-1.4	0.0493			Homo sapiens tRNA glutamine 1 (TRQ1) on chromosome 17.	ILMN_1696160	GGTTCCATGGTGTAATGGTTAGCACTCTGGACTCTGAATCCAGCGATCCG	NR_000037.1
5960639	C5ORF25	1.21	0.0493			Homo sapiens chromosome 5 open reading frame 25 (C5orf25), mRNA.	ILMN_1763326	GCTCCTGCTCTTCTATGCTGCGGACTTGAACCCTGATGCAGAGCCCTTTC	NM_198567.2
5900129	CROP	-1.25	0.0493			Homo sapiens cisplatin resistance-associated overexpressed protein (CROP), transcript variant 2, mRNA.	ILMN_2299072	CAGACTAAGTGGGATTTCATTTTTACAACTCTGCTCTACTTAGCCTTTGG	NM_006107.2
7550224	TNRC15	1.13	0.0492			Homo sapiens trinucleotide repeat containing 15 (TNRC15), mRNA.	ILMN_1750718	GCACCTTTGCTGCCTGTCATTGTTGCCTGAAGAAGGCTGGAGTTGCTCTG	NM_015575.2
6110386	PRCP	-1.12	0.0492			Homo sapiens prolylcarboxypeptidase (angiotensinase C) (PRCP), transcript variant 1, mRNA.	ILMN_2367215	CTGCAAGCAGAGATTTCTCTTTGGTTTTGAGGTTGAAGTGTCTTTGGCCC	NM_005040.2
2120048	NPR3	-1.33	0.0491			Homo sapiens natriuretic peptide receptor C/guanylate cyclase C (atrionatriuretic peptide receptor C) (NPR3), mRNA.	ILMN_1665033	TCTAGAGCTGGAGGACAGGTTTGTGGTTGAGGACTTCTCTGTCCGATGTC	NM_000908.2
5340048	UBE2E3	1.15	0.049			Homo sapiens ubiquitin-conjugating enzyme E2E 3 (UBC4/5 homolog, yeast) (UBE2E3), transcript variant 1, mRNA.	ILMN_2390338	GTATGCAGTGTGAAGGAGCAGAAGGCATCTTCTCACTGTGCTGCAAATCT	NM_006357.2
6200168	PIM2	1.18	0.049			Homo sapiens pim-2 oncogene (PIM2), mRNA.	ILMN_1748283	GGGTGAGGGGACCCTACTCTGTTATCCCAAGTGCTCTTATTCTGGTGAGA	NM_006875.2
3120100	HS.434739	-1.48	0.0489			Homo sapiens, clone IMAGE:5403381, mRNA	ILMN_1849033	AGGGCTTGGCTGTGATGTCAAGGTCAGCCAATGAGCTTAGAGGGAATCTG	BC041482
4570736	GTF2I	-1.25	0.0489			Homo sapiens general transcription factor II, i (GTF2I), transcript variant 3, mRNA.	ILMN_1673917	CAGATGCTGACAGGTCAATACTATCTCCAGGTGGAAGTTGTGGCCCCATC	NM_033001.1
6040324	SDCBP	1.14	0.0489			Homo sapiens syndecan binding protein (syntenin) (SDCBP), transcript variant 2, mRNA.	ILMN_2363586	GACTGTTACAGGCTTAGCTTTGTGTGAAAACCAGTCACCTTTCTCCTAGG	NM_001007067.1
3870601	MAPK3	1.16	0.0488			Homo sapiens mitogen-activated protein kinase 3 (MAPK3), transcript variant 2, mRNA.	ILMN_2402341	AGGAACATTCCTTAGTCTCAAGGGCTAGCATCCCTGAGGAGCCAGGCCGG	NM_001040056.1
6480669	DONSON	1.41	0.0488			Homo sapiens downstream neighbor of SON (DONSON), mRNA.	ILMN_1709953	TCCTGTTCCGAGCAGCAGGATTAGCTGGAAGTGACTTAATCACAGCTCTC	NM_017613.2
3930253	ZNF12	1.59	0.0488			Homo sapiens zinc finger protein 12 (ZNF12), transcript variant 1, mRNA.	ILMN_1784577	CAGAAACTCCTGCCTGAAGTCAAACACCTTGTACATCAGAGAGTTCACAC	NM_016265.3
5080687	NDUFS1	1.22	0.0487			Homo sapiens NADH dehydrogenase (ubiquinone) Fe-S protein 1, 75kDa (NADH-coenzyme Q reductase) (NDUFS1), nuclear gene encoding mitochondrial protein, mRNA.	ILMN_1728810	GCTTGCCCAAGGCCACACAGCAAAAGTCACCAACTCAAACCTACTTCTTA	NM_005006.5
1510114	PCK2	-1.5	0.0486			Homo sapiens phosphoenolpyruvate carboxykinase 2 (mitochondrial) (PCK2), nuclear gene encoding mitochondrial protein, transcript variant 2, mRNA.	ILMN_1760649	GAGGGCATTGACCAGCCTCTTCCACCTGGTGTTACTGTGACCTCCTGGCT	NM_001018073.1
5910154	NOL5A	-1.14	0.0486			Homo sapiens nucleolar protein 5A (56kDa with KKE/D repeat) (NOL5A), mRNA.	ILMN_2044832	GAAGTCTACACCCAAGGAGGAAACAGTTAATGACCCTGAGGAGGCAGGCC	NM_006392.2
830739	RPP21	-1.12	0.0486			Homo sapiens ribonuclease P/MRP 21kDa subunit (RPP21), mRNA.	ILMN_2186597	CCACTACAACCCTTGCCAAACACAGCCCACTCCATTTCAGACCGCCTTCC	NM_024839.1
3190348	LOC440927	1.12	0.0485			PREDICTED: Homo sapiens similar to 60S acidic ribosomal protein P1, transcript variant 4 (LOC440927), mRNA.	ILMN_1689712	AAGCTAAGGCCGCGTTGGGGTAAGGCCCTCACTTCATCCTGCGACTAGCA	XM_944816.1
5090040	ING1	-1.24	0.0484			Homo sapiens inhibitor of growth family, member 1 (ING1), transcript variant 1, mRNA.	ILMN_1662243	GCTTGGGTACACTTCTCTTAAGTGGTCTAGTCAAGGAACCTCAAGTCATG	NM_198219.1
7050349	DDA1	-1.15	0.0484			Homo sapiens DET1 and DDB1 associated 1 (DDA1), mRNA.	ILMN_1694530	TGCACGCACGTTGGGGAGAAGTCGGCCCTTGGGATCTTTCTCTTGAGTCA	NM_024050.4
4250288	UFSP2	-1.15	0.0483			Homo sapiens UFM1-specific peptidase 2 (UFSP2), mRNA.	ILMN_1756311	CCGGTGCTGAAGACCTGCAAGTTATTTTGGAAAAGGGCTGGTGCGGATGG	NM_018359.1
5700301	C14ORF129	-1.1	0.0483			Homo sapiens chromosome 14 open reading frame 129 (C14orf129), mRNA.	ILMN_1712748	CAGCACCCCACCTTCCCCAACAGATGTACAGTGTTCTGTCTCCATTCGAA	NM_016472.3
3290739	ARL2	-1.16	0.0483			Homo sapiens ADP-ribosylation factor-like 2 (ARL2), mRNA.	ILMN_1787879	GCTGTGGGCCTCATCCTTCACTCAGTTGTGAAATAAACCGCTCCTTGCCC	NM_001667.2
4560367	NDUFA8	-1.09	0.0483			Homo sapiens NADH dehydrogenase (ubiquinone) 1 alpha subcomplex, 8, 19kDa (NDUFA8), nuclear gene encoding mitochondrial protein, mRNA.	ILMN_1759729	GATGGGTCCGTGGCCCACACTCGGTCATGTGCTCAGACAACGACTGATGA	NM_014222.2
360050	C7ORF27	-1.31	0.0481			Homo sapiens chromosome 7 open reading frame 27 (C7orf27), mRNA.	ILMN_1804498	CGGTGGATCCTCTGGGGAAGCCAGGACCAGGAGAGAAGCAAGGTCAAGAA	NM_152743.2
1710189	RHBDF1	-1.13	0.0481			Homo sapiens rhomboid 5 homolog 1 (Drosophila) (RHBDF1), mRNA.	ILMN_1808404	CCTCTTTCTTGTGCCTTGTTCACTTCTGTTGAACCCCTCGTACTGCCGGG	NM_022450.2
4390164	RBMX2	1.26	0.0481			Homo sapiens RNA binding motif protein, X-linked 2 (RBMX2), mRNA.	ILMN_2056551	GGCTCTTGAACCCATAGACCCCAGTTGAAGATGGAATTTTCAGGAAAGGG	NM_016024.2
780327	HPCAL1	1.88	0.048			Homo sapiens hippocalcin-like 1 (HPCAL1), transcript variant 1, mRNA.	ILMN_1715672	TCCCTGGCTGCCGGCTTCCTTTTGTCTTTCTGGGCGGCGATGAGCGCAGG	NM_002149.2
2640360	UBE2E3	1.14	0.0479			Homo sapiens ubiquitin-conjugating enzyme E2E 3 (UBC4/5 homolog, yeast) (UBE2E3), transcript variant 1, mRNA.	ILMN_1669553	GTCCAGTGATAGGCAAAGGTCCGATGATGAGAGCCCCAGCACCAGCAGTG	NM_006357.2
6060767	AASDHPPT	1.12	0.0477			Homo sapiens aminoadipate-semialdehyde dehydrogenase-phosphopantetheinyl transferase (AASDHPPT), mRNA.	ILMN_1698189	GAAGCTAAGCTAGGTGTGAAGAATGGAATTGGAAGCCCACTGCCTTCCCA	NM_015423.2
5050670	NUP160	1.12	0.0477			Homo sapiens nucleoporin 160kDa (NUP160), mRNA.	ILMN_1652989	TAGCTGAGGGTTGTTGGCTTGTTGTAGCTGACCACCAAAAGCAGTCACTG	NM_015231.1
380398	LOC644096	1.37	0.0477			PREDICTED: Homo sapiens hypothetical protein LOC644096 (LOC644096), mRNA.	ILMN_1805720	CTGGGCGGAAGTGGCTGTGGCTTTGCCCTTTGGCCTTTGCTGGCTGTGTG	XM_927323.1
5310079	SETBP1	1.36	0.0477			Homo sapiens SET binding protein 1 (SETBP1), mRNA.	ILMN_1720513	GAAACCCCAGACCCACCAGAAAGACAAGTGTCTAGCAATGCCTTGGTACC	NM_015559.1
2340731	IARS2	-1.1	0.0476			Homo sapiens isoleucyl-tRNA synthetase 2, mitochondrial (IARS2), nuclear gene encoding mitochondrial protein, mRNA.	ILMN_1671207	GCGGAGTCTTCAGATACACTGTGTCCTCGATGTGCAGAAGTTGTCAGTGG	NM_018060.3
4060021	SLK	1.13	0.0476			Homo sapiens STE20-like kinase (yeast) (SLK), mRNA.	ILMN_1700834	CTGAGACAGCACATTTGTGAATGATGCTTGCTGCCTGCCATTTTCAACCT	NM_014720.2
3120075	TIA1	-1.32	0.0476			Homo sapiens TIA1 cytotoxic granule-associated RNA binding protein (TIA1), transcript variant 2, mRNA.	ILMN_1778691	GCACAGTTAGCAAACTTTGTATGTCATTTCCTTCAAGGCATCATGCAGAG	NM_022173.1
5090095	KIFC1	1.44	0.0475			Homo sapiens kinesin family member C1 (KIFC1), mRNA.	ILMN_2222008	GAACGTCTCCGAGTCCCTCAACTCTCTACGCTTTGCCTCCAAGGTGAACC	NM_002263.2
6350544	RPL10A	-1.08	0.0475			Homo sapiens ribosomal protein L10a (RPL10A), mRNA.	ILMN_2154566	GAGCACCATGGGCAAGCCCCAGCGCCTATATTAAGGCACATTTGAATAAA	NM_007104.4
70433	SMPD1	-1.32	0.0475			Homo sapiens sphingomyelin phosphodiesterase 1, acid lysosomal (SMPD1), transcript variant 1, mRNA.	ILMN_1741684	GGGGTTCTATGCTCTTTCCCCATACCCCGGTCTCCGCCTCATCTCTCTCA	NM_000543.3
6060278	HMBS	1.2	0.0475			Homo sapiens hydroxymethylbilane synthase (HMBS), transcript variant 1, mRNA.	ILMN_1685954	TACTTTCCAAGCGGAGCCATGTCTGGTAACGGCAATGCGGCTGCAACGGC	NM_000190.3
620240	ABR	-1.23	0.0473			Homo sapiens active BCR-related gene (ABR), transcript variant 2, mRNA.	ILMN_1672878	AAACGCCAGGTCTGCCTGTTCTTGCTGGGCAATGGCTGATGGCTGCCAGT	NM_001092.3
4900689	LOC63920	-1.4	0.0473			Homo sapiens transposon-derived Buster3 transposase-like (LOC63920), mRNA.	ILMN_1727553	CTCTTTGGAGTTAGTCTCACAATGTCCATTCCCCTAGCTCCTGTGCTATG	NM_022090.3
3360112	TMEM2	1.21	0.0472			Homo sapiens transmembrane protein 2 (TMEM2), mRNA.	ILMN_1784661	GGCTGATGGCCTCTACCTTTGTATCCAGGAGAAACTGCAGAGCAGCCCTG	NM_013390.1
5820528	TSEN34	1.07	0.0472			Homo sapiens tRNA splicing endonuclease 34 homolog (S. cerevisiae) (TSEN34), transcript variant 2, mRNA.	ILMN_2368292	GAGCTTCCCGAGAATGGGGCCTGGGTTTGATTCATCTGTTTTCTACAGGG	NM_001077446.1
6130390	RPL26L1	-1.07	0.0471			Homo sapiens ribosomal protein L26-like 1 (RPL26L1), mRNA.	ILMN_2110532	TCATCTACATCGAGCGGGTGCAGCGTGAGAAGGCCAACGGCACAACTGTC	NM_016093.2
520278	FAM100B	1.31	0.0471			Homo sapiens family with sequence similarity 100, member B (FAM100B), mRNA.	ILMN_1775498	CTCTTGGTATCAGGGCTCTCTCCCCATGGCCTCTTCCCCACCTCTGATTG	NM_182565.2
240392	HS.202577	1.34	0.0471			Homo sapiens cDNA FLJ34585 fis, clone KIDNE2008758	ILMN_1878029	CATGGGCAAAATCTAGCCACAGTCCTGAGAGTCCAGGCTTCTGGGATGCC	AK091904
3800369	FAM110B	-1.3	0.0471			Homo sapiens family with sequence similarity 110, member B (FAM110B), mRNA.	ILMN_1679217	CAAGTGGTTTGCCTCATTGCCTTTGCCACATCTGAAGTTCTCAGCAGCAC	NM_147189.2
1580093	SCYL1	-1.14	0.0471			Homo sapiens SCY1-like 1 (S. cerevisiae) (SCYL1), transcript variant A, mRNA.	ILMN_2400874	CCGGCCCAGCCAGGCCATCTCACGTGTACATAATCAGAGCCACAATAAAT	NM_020680.3
270224	MOAP1	1.17	0.047			Homo sapiens modulator of apoptosis 1 (MOAP1), mRNA.	ILMN_1804988	GTGCAGTGCTCTGAGGGGACAGACAAGGCTTGGGTGTATATGCCAACCAG	NM_022151.4
6520356	GJC2	-1.45	0.047			Homo sapiens gap junction protein, gamma 2, 47kDa (GJC2), mRNA.	ILMN_1723048	AATGGGGCTCTGGGTTCCTGCCTGTGGCCTGTCTGTCCTCCTCCCTAATT	NM_020435.2
1410706	IKIP	1.21	0.047			Homo sapiens IKK interacting protein (IKIP), transcript variant 2, mRNA.	ILMN_2324994	CTGGTGAAGAAGCTGCCCTGGGCTTGTCGTCCTAGGGTCTCCAGACATGT	NM_201612.1
5310315	ZNF813	1.29	0.0468			Homo sapiens zinc finger protein 813 (ZNF813), mRNA.	ILMN_1749809	CTTGACTATGTTGAACCATCCTTGCATCCCAGAAATAAGTGGCACTTGAG	NM_001004301.3
60048	BICD1	1.4	0.0468			Homo sapiens bicaudal D homolog 1 (Drosophila) (BICD1), transcript variant 1, mRNA.	ILMN_1692973	CCAAGGGCACCGGCTCAGCAAGGAAAAAAGGTTAACCGTGGCTCCACCAG	NM_001714.2
2490195	S100A10	-1.12	0.0467			Homo sapiens S100 calcium binding protein A10 (annexin II ligand, calpactin I, light polypeptide (p11)) (S100A10), mRNA.	ILMN_1796712	GGCAGAAATGAGCAGTTCGCTCCTCCCTGATAAGAGTTGTCCAAAGGGTC	NM_002966.1
1090110	C3ORF17	1.25	0.0466			Homo sapiens chromosome 3 open reading frame 17 (C3orf17), transcript variant 2, mRNA.	ILMN_1688372	CATATAAGCCCTGGGTCGGGGGGTAACTGTGGGGATCACTGCCTGAGACA	NM_001025072.2
2480487	STX6	1.08	0.0464			Homo sapiens syntaxin 6 (STX6), mRNA.	ILMN_2157951	GGCTTTTCAATTCTGTGGACTTTGTACCATTTGGCTTCACCTTGTACTGC	NM_005819.4
7380221	LOC26010	1.17	0.0464			Homo sapiens viral DNA polymerase-transactivated protein 6 (LOC26010), transcript variant 2, mRNA.	ILMN_1683678	CCCTGCCCGAGGTGCTGACCCAATTCGCTGCCAAAAGAGTGTCAATCAGA	NM_001100422.1
6330195	EP400	1.13	0.0463			Homo sapiens E1A binding protein p400 (EP400), mRNA.	ILMN_1673023	GCAGCCCGAACACTGTCAGACTCTAATTGGCGACCCTGGGAAACAGTTGC	NM_015409.3
1430524	LTA4H	-1.12	0.0463			Homo sapiens leukotriene A4 hydrolase (LTA4H), mRNA.	ILMN_1690342	GCTGTCCGAACCTACCAAGAGCACAAAGCAAGCATGCATCCCGTGACTGC	NM_000895.1
1300601	ST3GAL1	1.3	0.0463			Homo sapiens ST3 beta-galactoside alpha-2,3-sialyltransferase 1 (ST3GAL1), transcript variant 1, mRNA.	ILMN_1683313	CGAAGCCTGGCCTCTTGCTTGGCGTGATAACCCTGTCATCTTCCCAAAGC	NM_003033.2
1410543	JDP2	-1.45	0.0463			Homo sapiens Jun dimerization protein 2 (JDP2), mRNA.	ILMN_1747205	GCCAGGGCGGGGGCGGGGTGCATTTCCATCCTTGTAAACCCTTCATAGTA	NM_130469.2
5130577	SLC37A4	-1.26	0.0462			Homo sapiens solute carrier family 37 (glucose-6-phosphate transporter), member 4 (SLC37A4), mRNA.	ILMN_1678678	GACTGCTGTTGCCAATACCTCAGACTCCAGGGAAAGAGAGGAGGCCATCA	NM_001467.4
1070687	SPAG9	1.55	0.0461			Homo sapiens sperm associated antigen 9 (SPAG9), transcript variant 2, mRNA.	ILMN_1768798	GTACATGGGATTTCATGAGCCAGAGGAGGCATTTGGATCCATTGGGCCAC	NM_172345.1
4290382	TMEM131	1.12	0.0461			Homo sapiens transmembrane protein 131 (TMEM131), mRNA.	ILMN_1753608	CTGAGAACCTTTCCCGTTACTGCGTTTTCACCACCTGTCTTCCCCATGCT	NM_015348.1
5810767	ZNF446	-1.2	0.0461			Homo sapiens zinc finger protein 446 (ZNF446), mRNA.	ILMN_1743767	CTCCCTCTCCTGGGACCTCCTTGCCTCAGGTGGGTGTTCAAAAACTGTGC	NM_017908.2
4560730	XPO7	1.13	0.0461			Homo sapiens exportin 7 (XPO7), mRNA.	ILMN_2174884	GCCACCCAAGTGGGGAGAACCCCTAGTGTCCTGCCATAACCTGCCTTGTA	NM_015024.2
7000332	CCDC126	-1.51	0.046			Homo sapiens coiled-coil domain containing 126 (CCDC126), mRNA.	ILMN_1751264	GGAGGAAGGGACTTTGGAGAATGGAACTCTTGAGGACTTTAGCCAGGTGT	NM_138771.3
5050427	FKBP1A	1.16	0.046			Homo sapiens FK506 binding protein 1A, 12kDa (FKBP1A), transcript variant 12B, mRNA.	ILMN_1683658	CTGTCCCTGGGCCAGCAGGGACCTCTGAAGCCTTCTTTGTGGCCTTTTTT	NM_000801.2
20403	TOR1AIP1	-1.08	0.0459			Homo sapiens torsin A interacting protein 1 (TOR1AIP1), mRNA.	ILMN_1729318	TCCGCGCATCCACTTGTTGCAGTCCAAGTCCTCTAGTGCAACGCCATAGC	NM_015602.2
2510463	KIAA0859	-1.2	0.0458			Homo sapiens KIAA0859 (KIAA0859), transcript variant 3, mRNA.	ILMN_1790575	CTCAGTGGAGGGAGTGTATGGACCTGGCCCCATGGCTTTGCATGTTAGAG	NM_001007239.1
7200129	TRIM23	-1.25	0.0457			Homo sapiens tripartite motif-containing 23 (TRIM23), transcript variant beta, mRNA.	ILMN_2327780	GTTGTCAGAGGTTTCTGCAGCCTGCCTCCACTGTGAAAAGACTTTGCAGC	NM_033227.2
4280689	RWDD3	-1.23	0.0456			Homo sapiens RWD domain containing 3 (RWDD3), transcript variant 1, mRNA.	ILMN_1796835	CAGCAGAATCTCAGGCATATCCTCAGCCAACCAGAAACTGGCAGTGGCAG	NM_015485.4
5720747	LOC441775	1.09	0.0456			PREDICTED: Homo sapiens similar to 60S ribosomal protein L18 (LOC441775), mRNA.	ILMN_1695598	CGAAAGGTTCGGCGCAAGGAGCCCAAGAGCCAGGATATCTACCTGAGGCT	XR_019588.1
4920162	FLYWCH2	1.16	0.0456			Homo sapiens FLYWCH family member 2 (FLYWCH2), mRNA.	ILMN_1805796	AGAACTTTGCCCCCTGCTCTGTGGCGCCCGGCAAGTCCCTGTAACCTTGA	NM_138439.1
150291	ZNF616	-1.14	0.0452			Homo sapiens zinc finger protein 616 (ZNF616), mRNA.	ILMN_1719219	GTAGCGTCATCCCCTTGGTGCTGTCCTGGCAATAGTGACTTCTCTTGAGG	NM_178523.3
4760630	RAB11FIP2	1.1	0.0452			Homo sapiens RAB11 family interacting protein 2 (class I) (RAB11FIP2), mRNA.	ILMN_2072541	CATGTGGGCCTGTTAGTCTTCGAAGCTTCCAGATGGTTTGTGTTTTGAGG	NM_014904.1
1260730	EPHB4	1.22	0.0452			Homo sapiens EPH receptor B4 (EPHB4), mRNA.	ILMN_2214910	CATGTCTGTTTCCAGAACAGTGCCTTGGTCATCCCACATCCCCGGACCCC	NM_004444.4
940670	TRAM2	1.12	0.0452			Homo sapiens translocation associated membrane protein 2 (TRAM2), mRNA.	ILMN_1788783	CATCTGAAGGATGAACTAAGGCTGCTGGTGCCCTGAGCAACTGATAATGC	NM_012288.3
1770541	SERP1	-1.17	0.0451			Homo sapiens stress-associated endoplasmic reticulum protein 1 (SERP1), mRNA.	ILMN_1706817	CCTCACAGGGGGCTTCTGATACCCTCAAACATGGAGAACAGTAAGGGAGC	NM_014445.3
4290524	DAPK2	1.6	0.0451			Homo sapiens death-associated protein kinase 2 (DAPK2), mRNA.	ILMN_1791847	ATGCCCATGCTCCCTCTACCTCACTGCCACCACTCCTGCTGTTAGGAGCT	NM_014326.3
4590064	CDK2	1.22	0.045			Homo sapiens cyclin-dependent kinase 2 (CDK2), transcript variant 1, mRNA.	ILMN_1665559	GGATCCCTGATCCCATTTTCCTCTGACGTCCACCTCCTACCCCATAGGAG	NM_001798.2
2760475	LOC731985	-1.18	0.045			PREDICTED: Homo sapiens hypothetical protein LOC731985 (LOC731985), mRNA.	ILMN_1814011	ATAACCACATGCAAAAAGAAGATCCGCATGTCACCCACCTTCAGGCGGCC	XR_015987.1
6020681	C6ORF115	-1.21	0.045			Homo sapiens chromosome 6 open reading frame 115 (C6orf115), mRNA.	ILMN_1720858	CAGGAATCTGGTTAGGAATTGCAGGCAATGAGATTTTTTGCGGGGCAGGG	NM_021243.2
5670390	SNX33	1.22	0.0449			Homo sapiens sorting nexin 33 (SNX33), mRNA.	ILMN_1736093	GAGTTCACCAGCAATAACTCCCCACACTCGAAGCAGGTCCAAACCCAGGA	NM_153271.1
7550437	PLEKHM1	1.19	0.0449			PREDICTED: Homo sapiens pleckstrin homology domain containing, family M (with RUN domain) member 1 (PLEKHM1), mRNA.	ILMN_1709549	GGGGGCCCGTTCCCCAGAAGCTGCCAGTGCTTTCAGATGCATTGACTCTT	XM_001128220.1
1780538	SLC6A8	1.27	0.0449			Homo sapiens solute carrier family 6 (neurotransmitter transporter, creatine), member 8 (SLC6A8), mRNA.	ILMN_1806349	TGCTAACCTGGCCTGCTCAGGCTTCCCACCCTGTGCGGGGCACACCCCCA	NM_005629.1
5550671	CDKN2A	1.67	0.0449			Homo sapiens cyclin-dependent kinase inhibitor 2A (melanoma, p16, inhibits CDK4) (CDKN2A), transcript variant 4, mRNA.	ILMN_1744295	CGTGCTGATGCTACTGAGGAGCCAGCGTCTAGGGCAGCAGCCGCTTCCTA	NM_058195.2
1340750	SRP68	1.07	0.0448			Homo sapiens signal recognition particle 68kDa (SRP68), mRNA.	ILMN_1703524	GCCTTTGGTCAGTAATGCGTTCAGGAGTCCACACCAGGCACAGATGGGGC	NM_014230.2
840544	RBM4	-1.1	0.0447			Homo sapiens RNA binding motif protein 4 (RBM4), mRNA.	ILMN_1709042	TGTGGGCAACATCAGTCCCACCTGCACCAATAAGGAGCTTCGAGCCAAGT	NM_002896.2
3710598	PSTK	-1.27	0.0444			Homo sapiens phosphoseryl-tRNA kinase (PSTK), mRNA.	ILMN_1717707	GGCTGGTTGCAGTGTTGCAGAATCGAGAAGAGGCCATTGAGCACGGGGTG	NM_153336.1
450193	MOSPD2	1.16	0.0444			Homo sapiens motile sperm domain containing 2 (MOSPD2), mRNA.	ILMN_1766094	GCAGAGGAGTCTCTGTGGACCATGAATTGCACTGTCTCCCTCCTCATTTC	NM_152581.2
6580541	UHRF1BP1L	1.28	0.0443			Homo sapiens UHRF1 binding protein 1-like (UHRF1BP1L), transcript variant 1, mRNA.	ILMN_1737705	CTGAAGAAACAACGCAGTGTCACGCAAGCCACTCAGACAAGCCCAGGGGT	NM_015054.1
5080280	SEMA4B	1.25	0.0443			Homo sapiens sema domain, immunoglobulin domain (Ig), transmembrane domain (TM) and short cytoplasmic domain, (semaphorin) 4B (SEMA4B), transcript variant 2, mRNA.	ILMN_1672589	TGCCTTCCTCCGTTGTTGCGTGAGAACCCGTGTGCCCCTTCCCACCATAT	NM_198925.1
6520192	YIF1B	-1.15	0.0442			Homo sapiens Yip1 interacting factor homolog B (S. cerevisiae) (YIF1B), transcript variant 4, mRNA.	ILMN_2363668	GCCCCAGGGCGTGGCCGCTGTTACAGAAACAATAAACCCTGATGGGCATG	NM_001039673.1
2680273	R3HDM2	-1.24	0.0442			Homo sapiens R3H domain containing 2 (R3HDM2), mRNA.	ILMN_1764091	CTTGTCTTCCTAGACCCCACAGAGTTAAAACTTGGGATTCCCCTGGCCCC	NM_014925.2
3390603	MDH1	-1.07	0.0441			Homo sapiens malate dehydrogenase 1, NAD (soluble) (MDH1), mRNA.	ILMN_1656913	CCCCAGAGGGAGAGTTTGTGTCCATGGGTGTTATCTCTGATGGCAACTCC	NM_005917.2
3830327	MGLL	1.23	0.0441			Homo sapiens monoglyceride lipase (MGLL), transcript variant 1, mRNA.	ILMN_1657708	ACCCTACAGGCCTCAGTTCCTTGCAGAGGTGAGGGGTAGAGAGTCAGCCT	NM_007283.5
5560594	TXNDC17	-1.12	0.044			Homo sapiens thioredoxin domain containing 17 (TXNDC17), mRNA.	ILMN_1659437	CACCTCAAAAACTGGTAGAATCTGAGTGTCTTCAGGCCAACCTGGTGGAA	NM_032731.3
3930605	CYR61	1.2	0.044			Homo sapiens cysteine-rich, angiogenic inducer, 61 (CYR61), mRNA.	ILMN_2188264	GAAACTGCCAAGGGTGCTGGTGCGGATGGACACTAATGCAGCCACGATTG	NM_001554.3
4060255	ZNRD1	-1.14	0.044			Homo sapiens zinc ribbon domain containing 1 (ZNRD1), transcript variant a, mRNA.	ILMN_1692486	CTGTGGTTGACAGGCGCTGCCCTCGATGTGGTCATGAAGGAATGGCATAC	NM_170783.1
6980129	PI16	-1.37	0.0439			Homo sapiens peptidase inhibitor 16 (PI16), mRNA.	ILMN_1766264	ACAGCATGTGCGCTCTCCCTGAGTGCCTGTGTAGCTGGGGATGGGGATTC	NM_153370.2
2750259	ZMYM5	-1.41	0.0439			Homo sapiens zinc finger, MYM-type 5 (ZMYM5), transcript variant 1, mRNA.	ILMN_1781028	CACCAGTGGCCTTACTTCGTAAGCAGAATTTCCAGCCTACAGCCCAACAA	NM_001039650.1
1050600	MAP2K1	1.09	0.0438			Homo sapiens mitogen-activated protein kinase kinase 1 (MAP2K1), mRNA.	ILMN_1694240	GTTGACATCCAAATCTAGCCAGAGCCCTTCACTGCCATGATAGCTGGGGC	NM_002755.2
2370204	CCNC	1.13	0.0438			Homo sapiens cyclin C (CCNC), transcript variant 2, mRNA.	ILMN_2409395	TGCTCCAGTATGTGCAGGACATGGGCCAAGAAGACATGTTGCTTCCCCTT	NM_001013399.1
5890288	VEGFB	1.19	0.0438			Homo sapiens vascular endothelial growth factor B (VEGFB), mRNA.	ILMN_1722855	GGACAGAGTTGGAAGAGGAGACTGGGAGGCAGCAAGAGGGGTCACATACC	NM_003377.3
4730215	CCDC123	-1.36	0.0438			Homo sapiens coiled-coil domain containing 123 (CCDC123), mRNA.	ILMN_1679971	AACTTCTCCAGGACACACTCACGAGGACAGGCGTGCAGGACAACCCCAGA	NM_032816.3
4880500	SYNCRIP	-1.15	0.0436			Homo sapiens synaptotagmin binding, cytoplasmic RNA interacting protein (SYNCRIP), mRNA.	ILMN_1727740	CCGCTTGGACACGAACAAAGCCACACTTCTAACTGCTTCTGGCGAACTGA	NM_006372.3
6220142	EXOSC9	1.2	0.0435			Homo sapiens exosome component 9 (EXOSC9), transcript variant 1, mRNA.	ILMN_1721713	GACTCCTGGAACTGCCCAAATTGGAGAGGGAGTAGAAAACTCCTGGGGTG	NM_001034194.1
4280347	BAZ1B	1.16	0.0435			Homo sapiens bromodomain adjacent to zinc finger domain, 1B (BAZ1B), transcript variant 1, mRNA.	ILMN_1680831	TTAAACTGCGGAATGTGGCCTCTGCTTCCTCCGTCCTCCTGCCCAAGGAC	NM_023005.2
4780093	OSGEPL1	1.2	0.0433			Homo sapiens O-sialoglycoprotein endopeptidase-like 1 (OSGEPL1), mRNA.	ILMN_2047676	CGTGCTGGCTTGGGCATTTTACATGACATAGAAGGCATCCGCTATGAACC	NM_022353.2
1820274	HERC1	1.19	0.0432			Homo sapiens hect (homologous to the E6-AP (UBE3A) carboxyl terminus) domain and RCC1 (CHC1)-like domain (RLD) 1 (HERC1), mRNA.	ILMN_1786211	CGACACTGACTACTGACCGTGCGGGTGCTCTCACCCTCCCTTCTCTCCCT	NM_003922.3
3310674	PAN3	-1.12	0.0431			Homo sapiens PAN3 polyA specific ribonuclease subunit homolog (S. cerevisiae) (PAN3), mRNA.	ILMN_1681304	ACTCTCAGTTCTGCCTAGGTGTTTTTGGGGGAGCCCTGTTTTCCATAGTG	NM_175854.5
4250739	CDC2L1	1.28	0.043			Homo sapiens cell division cycle 2-like 1 (PITSLRE proteins) (CDC2L1), transcript variant 8, mRNA.	ILMN_1765704	GTCCAACCTGCTGCTGAGCCACGCCGGCATCCTCAAGGTGGGTGACTTCG	NM_033492.1
3360280	THYN1	-1.23	0.043			Homo sapiens thymocyte nuclear protein 1 (THYN1), transcript variant 1, mRNA.	ILMN_1740345	CGCTCTGCGCGGGTTTTGGAGGACATTAGCATTCTTTCTTGTATCTCCGT	NM_014174.2
1690500	PUM1	1.09	0.043			Homo sapiens pumilio homolog 1 (Drosophila) (PUM1), transcript variant 1, mRNA.	ILMN_2401155	CTGAGACGGGCAAGTGGTTGCTCCAGGATTACTCCCTCCTCCAAAAAAGG	NM_001020658.1
6520026	NUCB1	1.1	0.043			Homo sapiens nucleobindin 1 (NUCB1), mRNA.	ILMN_1722634	CTGACACTGCTCCGCATCCTGCTGTGTGTCCTGTTCCATGTTCCGGTTCC	NM_006184.3
3940551	HARS	-1.1	0.0429			Homo sapiens histidyl-tRNA synthetase (HARS), mRNA.	ILMN_1763523	AGGGCCCCGCACCAGTTGGAGCAGATGCCTCCCCACCACCAATTGCCAAA	NM_002109.3
5910338	TMEM203	1.08	0.0427			Homo sapiens transmembrane protein 203 (TMEM203), mRNA.	ILMN_2073012	GAACTCTGCTGTCCAGGCACTGCTTGGCTTACTATCCCAGCAAAGACTGC	NM_053045.1
7150196	TMEM87A	-1.07	0.0426			Homo sapiens transmembrane protein 87A (TMEM87A), mRNA.	ILMN_1716816	GCGTGGAGGCCCTGGACTGCTGCTCGTTCTTTAGGATGGACTGTTCTGGT	NM_015497.2
3310484	C7ORF54	1.67	0.0426			Homo sapiens chromosome 7 open reading frame 54 (C7orf54), mRNA.	ILMN_1655961	CAGGAGGAAGAGACTGCTGGACTCCCCTGAGAGGTAGGGTTTGTGCTAGG	NM_014411.2
4540288	CDC42SE1	-1.35	0.0426			Homo sapiens CDC42 small effector 1 (CDC42SE1), transcript variant 1, mRNA.	ILMN_1769027	CTGCCTGCTCTGAGACAAGAAGGGTGGGGTCTCATTAGCTTTGCAACAGG	NM_001038707.1
3400605	ZKSCAN3	-1.25	0.0425			Homo sapiens zinc finger with KRAB and SCAN domains 3 (ZKSCAN3), mRNA.	ILMN_1750967	CTGGCTACTTGCCCTAAACCAGCACTTGGTGATGTCTACTGGGTGGATGG	NM_024493.1
5690553	HADHA	-1.22	0.0424			Homo sapiens hydroxyacyl-Coenzyme A dehydrogenase/3-ketoacyl-Coenzyme A thiolase/enoyl-Coenzyme A hydratase (trifunctional protein), alpha subunit (HADHA), nuclear gene encoding mitochondrial protein, mRNA.	ILMN_1712751	GCAGATGCTTTGCCCAGGCTTCTCACCACGGTGTACCGGGATATTAAACC	NM_000182.4
5310332	LCMT2	1.16	0.0424			Homo sapiens leucine carboxyl methyltransferase 2 (LCMT2), mRNA.	ILMN_1667577	GCTGAAGACAGTGGCCATGCAGTCCGAGAGGAGTAGTGGTCTGCCTCTAA	NM_014793.3
1050754	LOC653583	1.31	0.0424			PREDICTED: Homo sapiens similar to pleckstrin homology-like domain, family B, member 1 (LOC653583), mRNA.	ILMN_1805853	CCCACTGCCGGAAAACTTGGACGCACCGCTTTGGAACTCTCCCGGGAATT	XM_928224.2
1440040	USP11	-1.14	0.0424			Homo sapiens ubiquitin specific peptidase 11 (USP11), mRNA.	ILMN_1664537	GCCCCGCCTGTGTTTGCCCTTCCAGCAGTGACCCTCCCTTCTAGTCTTTA	NM_004651.3
2600682	SYTL3	-1.39	0.0424			Homo sapiens synaptotagmin-like 3 (SYTL3), mRNA.	ILMN_1720623	TGCACTGACATGAAGGCCTCAAGGTTCCAGGTTGCAGCAGGCGTGAGGCA	NM_001009991.2
730725	AOF2	-1.11	0.0423			Homo sapiens amine oxidase (flavin containing) domain 2 (AOF2), transcript variant 2, mRNA.	ILMN_1813840	GGAGCTTGCCTCCTTTGAATGACCTAGAGCACAGGGAGGAACTTGTCCAT	NM_015013.2
1500711	JOSD1	-1.18	0.0423			Homo sapiens Josephin domain containing 1 (JOSD1), mRNA.	ILMN_1668535	AAGGAAGTGAACAGGCCTGACCCTGATGCCCAATAACGGGCAACCCTAGG	NM_014876.3
2640706	HCCA2	1.19	0.0423			Homo sapiens HCCA2 protein (HCCA2), mRNA.	ILMN_1706273	CTTCCTGCTGCCTCCTCCATGCCCAAGGAACACCCATGGTGCAGTCCTCA	NM_053005.3
6860543	ATP6V1E1	-1.14	0.0422			Homo sapiens ATPase, H+ transporting, lysosomal 31kDa, V1 subunit E1 (ATP6V1E1), transcript variant 3, mRNA.	ILMN_1798485	AGATGGTGGTTGCATGGGCTTCCTGGGTCTCCACTCTCCGTCTGGCCTAA	NM_001039367.1
3060239	HS.440088	1.2	0.0422			BX393727 Homo sapiens NEUROBLASTOMA COT 25-NORMALIZED Homo sapiens cDNA clone CS0DC001YP02 5-PRIME, mRNA sequence	ILMN_1816713	TCCAAGTTGGTGATGGGTAGTGCGGGGAGTTGAGTCAGATAAACTACCAG	BX393727
130408	KLHL20	1.11	0.0421			Homo sapiens kelch-like 20 (Drosophila) (KLHL20), mRNA.	ILMN_1756525	GCTCAGGCCTGGTTAAGCTGAGGCTTACCTTTAATAACAGCCTCCAAGGG	NM_014458.3
4280632	GAS6	1.24	0.0421			Homo sapiens growth arrest-specific 6 (GAS6), mRNA.	ILMN_1784749	GCTGAGAGCTGGGCTTTCCTCTGTGACCATCCCGGCCTGTAACATATCTG	NM_000820.1
2640500	DTD1	-1.17	0.0421			Homo sapiens D-tyrosyl-tRNA deacylase 1 homolog (S. cerevisiae) (DTD1), nuclear gene encoding mitochondrial protein, mRNA.	ILMN_1774432	TGCGCATGTGGTAGAAGGTGTGCGCTCGTGCCTCCCCCACAGAAAGGCTT	NM_080820.4
6130161	FUS	-1.19	0.042			Homo sapiens fusion (involved in t(12;16) in malignant liposarcoma) (FUS), mRNA.	ILMN_2306066	CAGATTACCCTGCCCAGCAGGAACTGGAATACAGTGTTCGGGGAGAAGGC	NM_004960.2
1570561	FOXK2	1.64	0.042			Homo sapiens forkhead box K2 (FOXK2), mRNA.	ILMN_2310685	TTTTTTGCCGTAGGCACCATTCTGCATCTTGAACCCAGACTGAAGTGTGC	NM_004514.3
4070711	FAM129B	1.15	0.042			Homo sapiens family with sequence similarity 129, member B (FAM129B), transcript variant 2, mRNA.	ILMN_2408576	CCTAGACCTGCTCCCCAGAGGAGGGGCCTTGACCCACAGGACGTGTGGTG	NM_001035534.1
780767	PROSAPIP1	1.28	0.042			Homo sapiens ProSAPiP1 protein (ProSAPiP1), mRNA.	ILMN_1736154	TCTGTGTGGCCTCTAACCCTCTGCACAGCCCTTCTGGGTGGTCCTCACCA	NM_014731.2
2970609	TMF1	1.11	0.0419			Homo sapiens TATA element modulatory factor 1 (TMF1), mRNA.	ILMN_1661142	CGCAAGCCATTTTCTGTTTCTAGCACTCCCACCATGTCACGCTCAAGTTC	NM_007114.2
2120450	HS.356079	1.16	0.0418			Homo sapiens cDNA FLJ42149 fis, clone THYMU1000692	ILMN_1875342	GGCAAGACAAGTTGGCCCTTTCTTACCCAGAGGTCTTTTGTGTGACTGCA	AK124143
4230296	PSMC2	-1.07	0.0418			Homo sapiens proteasome (prosome, macropain) 26S subunit, ATPase, 2 (PSMC2), mRNA.	ILMN_1768784	CGTCTGCACAGAGGCTGGTATGTTTGCCATCAGAGCACGGCGAAAAATTG	NM_002803.2
4010347	COPS5	-1.07	0.0417			Homo sapiens COP9 constitutive photomorphogenic homolog subunit 5 (Arabidopsis) (COPS5), mRNA.	ILMN_1736002	CCAGCTGGGACGAGGGAGTTTCATGTTGGGTTTAGAAACGCATGACCGAA	NM_006837.2
840577	LOC646849	-1.15	0.0416			PREDICTED: Homo sapiens hypothetical protein LOC646849 (LOC646849), mRNA.	ILMN_1692545	TGTCTGGAAGGCAATCTGCCCCTGGAGGTGGTAGCAAGATTCCACAGGAT	XM_933970.1
2760301	PH-4	1.18	0.0415			Homo sapiens hypoxia-inducible factor prolyl 4-hydroxylase (PH-4), transcript variant 3, mRNA.	ILMN_1672122	CTCCATCTGCCCCGTCAAATAAAAAACCACAAGGTTCGAGCCGCCGGGCC	NM_177938.2
4810400	ZNF512B	-1.22	0.0415			Homo sapiens zinc finger protein 512B (ZNF512B), mRNA.	ILMN_1766346	GCCCTGGTCCCGAGTGGCGTGGGGACGGGCCATCACTGTATGTATTAAAA	NM_020713.1
2060646	MRPL20	-1.15	0.0415			Homo sapiens mitochondrial ribosomal protein L20 (MRPL20), nuclear gene encoding mitochondrial protein, mRNA.	ILMN_1693352	GGCCTGCAGGCGCCATGGTCTTCCTCACCGCGCAGCTCTGGCTGCGGAAT	NM_017971.2
6100040	INTS1	-1.41	0.0414			Homo sapiens integrator complex subunit 1 (INTS1), mRNA.	ILMN_2317463	GCTGGCATCAGGGGCCGTCCAGCAAGCCCTCATTCACCTTCTGGGCCACA	NM_001080453.1
1190221	REXO4	-1.19	0.0414			Homo sapiens REX4, RNA exonuclease 4 homolog (S. cerevisiae) (REXO4), mRNA.	ILMN_1677452	GTGGCACTGACAAGGGGACGGAGTCCAAGGCGTTATTGGGCCACCTGACA	NM_020385.2
3060646	C14ORF173	-1.25	0.0413			Homo sapiens chromosome 14 open reading frame 173 (C14orf173), transcript variant 2, mRNA.	ILMN_2393450	TGTGCCCTGAGGCTGGCGGCTGGATGCGTGGCCAATAAAAAGCAGACCTA	NM_022489.2
2690707	MARS	-1.35	0.0412			Homo sapiens methionyl-tRNA synthetase (MARS), mRNA.	ILMN_1799819	CTTTGGAGGGGGCCAGGCAAAAACGTCCCCGAAGCCAGCAGTTGTAGAGA	NM_004990.2
540491	COX7A2	-1.08	0.0411			Homo sapiens cytochrome c oxidase subunit VIIa polypeptide 2 (liver) (COX7A2), mRNA.	ILMN_1701293	CGGAATCTGCTGGCTCTTCGTCAGATTGGGCAGAGGACGATAAGCACTGC	NM_001865.2
3370195	SDHB	-1.08	0.0411			Homo sapiens succinate dehydrogenase complex, subunit B, iron sulfur (Ip) (SDHB), nuclear gene encoding mitochondrial protein, mRNA.	ILMN_1667257	CCTGGCCAAGCTGCAGGACCCATTCTCTCTATACCGCTGCCACACCATCA	NM_003000.2
70593	NUP43	-1.43	0.041			Homo sapiens nucleoporin 43kDa (NUP43), transcript variant 1, mRNA.	ILMN_1762674	GGGTTGCAGGATCTTAGAGATAGAAAGTACCTTGGTGATCATCTCCAGCC	NM_198887.1
6520551	RTF1	1.26	0.041			Homo sapiens Rtf1, Paf1/RNA polymerase II complex component, homolog (S. cerevisiae) (RTF1), mRNA.	ILMN_1791039	CCTCATTGGGCCCCTCCTCCCTCCACAGTGTGGTTTCAGTGTTGAAGGGT	NM_015138.3
360202	NKAP	-1.36	0.041			Homo sapiens NF-kappaB activating protein (NKAP), mRNA.	ILMN_1675359	CGAACAAAGGCTGAAGAACCATCAGATTTAATTGGCCCAGAGGCTCCAAA	NM_024528.1
2480326	HSP90B1	-1.1	0.0409			Homo sapiens heat shock protein 90kDa beta (Grp94), member 1 (HSP90B1), mRNA.	ILMN_2096116	CCCCTTCTCCCCTGCACTGTAAAATGTGGGATTATGGGTCACAGGAAAAA	NM_003299.1
4010010	CCDC46	1.42	0.0408			Homo sapiens coiled-coil domain containing 46 (CCDC46), transcript variant 1, mRNA.	ILMN_2273331	CGAGATGCACAGGTTATTGCCGACATGGAGGCCCAGGTTCACAAGTTGAG	NM_145036.2
4850612	UNG	1.1	0.0408			Homo sapiens uracil-DNA glycosylase (UNG), transcript variant 1, mRNA.	ILMN_1683120	TTCTCCTAGGGTTATGTCCAGTTGGGGTTTTTAAGGCAGCACAGACTGCC	NM_003362.2
7320148	ZNF419	-1.19	0.0408			Homo sapiens zinc finger protein 419 (ZNF419), transcript variant 6, mRNA.	ILMN_1680693	GGCTGTACCCGTCGAATGGAGTTTTGATCTCGCTGAGTTTGGAGTTGGGG	NM_001098495.1
1990397	SP110	-1.44	0.0407			Homo sapiens SP110 nuclear body protein (SP110), transcript variant b, mRNA.	ILMN_1672661	GGTGGATAAGGTGACTCAAAGGAAAGACGACTCAACCTGGAACTCAGAGG	NM_004510.2
5910215	RAD51C	-1.12	0.0407			Homo sapiens RAD51 homolog C (S. cerevisiae) (RAD51C), transcript variant 2, mRNA.	ILMN_1695386	CAGCACTGGAACTTCTTGAGCAGGAGCATACCCAGGGCTTCATAATCACC	NM_002876.2
6550386	HS.508682	-1.23	0.0407			AV762101 MDS Homo sapiens cDNA clone MDSEOA03 5, mRNA sequence	ILMN_1821517	GCAGGGCCCGTATTTACCCTATAGCACCCCCTCTAACCCCTTTTGAGACC	AV762101
6330632	LOC645600	1.47	0.0406			PREDICTED: Homo sapiens hypothetical protein LOC645600 (LOC645600), mRNA.	ILMN_1721869	AGAAAGGTCTGCCTGCATTTTTTGGCTTTGGGCTCTTCTCCACTGTCACC	XM_928616.1
6760450	CAPS	-1.41	0.0406			Homo sapiens calcyphosine (CAPS), transcript variant 2, mRNA.	ILMN_1757660	CCAGGTGTGGAGCGAGGGGCACAGGGGCATCCTAACCTCAGAAACTGAAA	NM_080590.1
1240739	LEPRE1	-1.14	0.0406			Homo sapiens leucine proline-enriched proteoglycan (leprecan) 1 (LEPRE1), mRNA.	ILMN_1664294	TACATCTGCCACTCAGCCGAGGGGACCCTGCTCACAGCCTTCTACATGGT	NM_022356.2
870646	ERLIN2	-1.79	0.0405			Homo sapiens ER lipid raft associated 2 (ERLIN2), transcript variant 3, mRNA.	ILMN_1669729	CATATTGGGGTATATTACAGAGGCGGTGCCCTGCTGACTTCGACCAGCGG	NM_001003791.1
1440543	TRIM23	-1.13	0.0405			Homo sapiens tripartite motif-containing 23 (TRIM23), transcript variant alpha, mRNA.	ILMN_1752741	GGGACTGTATGAAGGGTTGGACTGGCTCTCACGGCAACTTGTAGCTGCTG	NM_001656.3
1010349	ASMTL	1.18	0.0405			PREDICTED: Homo sapiens acetylserotonin O-methyltransferase-like (ASMTL), mRNA.	ILMN_1732615	GAGTATCAGTGCTTGCTGGAGCTGCACGGCTTCCACCAGGTGCAGGTGGT	XM_942506.1
1740722	GLT8D1	-1.34	0.0402			Homo sapiens glycosyltransferase 8 domain containing 1 (GLT8D1), transcript variant 3, mRNA.	ILMN_1796341	GCCCAGAGCGTGTCAAGGGAGACAGCCACATCACGCCAGAAATACATGAC	NM_001010983.1
4590554	KCTD3	1.15	0.0401			Homo sapiens potassium channel tetramerisation domain containing 3 (KCTD3), mRNA.	ILMN_1800220	GTGCCCATATAGGTGAGCATCCCTTTAGATCATGGGAACCAGCAGACTGC	NM_016121.3
6510608	BTBD11	-1.6	0.0401			Homo sapiens BTB (POZ) domain containing 11 (BTBD11), transcript variant 1, mRNA.	ILMN_1705066	CTGTCACCTTCCTCCTCCCACTTCTGTATCCTCAGAGATGCTGCGTGGAT	NM_152322.2
4850142	KIAA1370	1.13	0.0399			Homo sapiens KIAA1370 (KIAA1370), mRNA.	ILMN_1700733	GTACGGCTCCTGTTCTCTAGAAAGTCAATGGAGGTTGATAGCGGTGCTGC	NM_019600.2
1340259	ZNF330	-1.11	0.0399			Homo sapiens zinc finger protein 330 (ZNF330), mRNA.	ILMN_1710873	CTCACTATGAGGAACAAGAGAACTAGGGGAGCTGCTCTGGTGGCCGTGTG	NM_014487.3
4210630	ARHGAP23	1.14	0.0399			PREDICTED: Homo sapiens Rho GTPase activating protein 23, transcript variant 1 (ARHGAP23), mRNA.	ILMN_1764571	GCCCAGGTAGGTGGTGAACCCGCTGCCACGTCTATCAGTCCTCTTGTTTT	XM_290799.7
4290014	FLAD1	-1.22	0.0399			Homo sapiens FAD1 flavin adenine dinucleotide synthetase homolog (S. cerevisiae) (FLAD1), transcript variant 2, mRNA.	ILMN_1663667	CTGAGCCCAGGAGGACACCCCACATACCGTCCAGCCTATCTACTGGAGAA	NM_201398.1
7100008	C14ORF80	-1.59	0.0398			Homo sapiens chromosome 14 open reading frame 80 (C14orf80), mRNA.	ILMN_1653553	CTAGCAGCACTGGGGACAGGAATGACTGGTCCCTTGAGGAGGTCGTGACA	NM_173608.1
520224	C3ORF26	-1.17	0.0397			Homo sapiens chromosome 3 open reading frame 26 (C3orf26), mRNA.	ILMN_1705753	GCACATAAAGGTCCAGGCGCAGGTAAAGTTGCTGGAGAAGCGTGTGGTGC	NM_032359.2
3710553	SMOX	1.49	0.0397			Homo sapiens spermine oxidase (SMOX), transcript variant 2, mRNA.	ILMN_2367258	ATCTTCTGTAGAGCTAGCCGCCCTGACTGCCTTCAGACCTGGCCCTGTAG	NM_175840.1
3400301	HS.572538	1.13	0.0394			AGENCOURT_15364206 Human Anterior Horn Homo sapiens cDNA clone IMAGE:30513831 5, mRNA sequence	ILMN_1886769	CCTTTGGTCAGTGCTGGTTAGGGTTTCTTGGTGGACACTCTGCAGCATCC	CF454561
3890397	C14ORF112	-1.13	0.0394			Homo sapiens chromosome 14 open reading frame 112 (C14orf112), mRNA.	ILMN_1706305	CTGGAAGAATATTCGAGGACCCAGGCCTTGGGAAGATCCTGACCTCCTCC	NM_016468.4
2760706	C16ORF48	-1.28	0.0394			Homo sapiens chromosome 16 open reading frame 48 (C16orf48), mRNA.	ILMN_1787324	AGTCACCAGTGGCTGCAGAAGGGCCACCCTAGCCTTTTAACTGCTTTGTC	NM_032140.1
4210358	ALG11	-1.18	0.0393			Homo sapiens asparagine-linked glycosylation 11 homolog (yeast, alpha-1,2-mannosyltransferase) (ALG11), mRNA.	ILMN_1660856	AAAGATGACCCCAGGACATTTGCTGGTTTCTGTTGGCCAGTTTAGGCCGG	NM_001004127.1
7210349	BVES	1.45	0.0393			Homo sapiens blood vessel epicardial substance (BVES), transcript variant 5, mRNA.	ILMN_1689237	TCACTGCTTCGGTTCTGCTCATCAGGGGACACGCTCCCTTACTCATGGCA	NM_147147.2
5820500	C1ORF35	-1.17	0.0392			Homo sapiens chromosome 1 open reading frame 35 (C1orf35), mRNA.	ILMN_1790202	TCCTGTGGAAGTGGCTCTGGGCACCAGCCTGTGGGGCTAAAGACTTGACA	NM_024319.2
1470341	PLEKHB2	1.26	0.0392			Homo sapiens pleckstrin homology domain containing, family B (evectins) member 2 (PLEKHB2), transcript variant 2, mRNA.	ILMN_2297710	TGAGGGCTTTAATCCTTTAAAACTTGGAGAAGCTGGCTGGGCGCGGTGGC	NM_017958.1
670403	B4GALNT4	1.84	0.0392			Homo sapiens beta-1,4-N-acetyl-galactosaminyl transferase 4 (B4GALNT4), mRNA.	ILMN_1796663	CGGACTTTGACCGGGTTGGAGGAATGAACACGGAGGAGTTCCGAGACCAG	NM_178537.3
4610164	MLH1	-1.1	0.0392			Homo sapiens mutL homolog 1, colon cancer, nonpolyposis type 2 (E. coli) (MLH1), mRNA.	ILMN_1788363	CAGGCCAGCAGAGTGAAGTGCCTGGCTCCATTCCAAACTCCTGGAAGTGG	NM_000249.2
160561	ARHGAP17	-1.11	0.0391			Homo sapiens Rho GTPase activating protein 17 (ARHGAP17), transcript variant 2, mRNA.	ILMN_1718610	GTGACTGCTGGCTCTGTCACCTCATCAAACTGGATGTGACCCATGCCGCC	NM_018054.4
6220615	PSMD11	1.49	0.0389			Homo sapiens proteasome (prosome, macropain) 26S subunit, non-ATPase, 11 (PSMD11), mRNA.	ILMN_1800952	GGGATTTTGGACCAGGGGGAGGGTGTCCTGATTATTTTCGATGAACCCCC	NM_002815.2
3440167	THOC5	-1.13	0.0388			Homo sapiens THO complex 5 (THOC5), transcript variant 1, mRNA.	ILMN_2393169	GGAGAAGATGTGTCTGCGGCTCTTCAGGGGTCCTAGCAGGATGAAGCCAT	NM_001002878.1
2750184	CALM3	-1.12	0.0388			Homo sapiens calmodulin 3 (phosphorylase kinase, delta) (CALM3), mRNA.	ILMN_1666385	CAGCCAAGAGCTGAGGGTAAGGGCAGGTAGGCGTGAGGCTGTGGACATTT	NM_005184.2
1690521	MTA1	1.22	0.0388			Homo sapiens metastasis associated 1 (MTA1), mRNA.	ILMN_1671911	GCTTTGTGTTTACTTTTTGGCTGGAGCGGAGATGAGGGGCCACCCCGTGC	NM_004689.3
6020152	SH3KBP1	1.17	0.0388			Homo sapiens SH3-domain kinase binding protein 1 (SH3KBP1), transcript variant 1, mRNA.	ILMN_1808501	CTTTTGCTTCAGGCTAAGAGCTGCCTCGCTCTTTGTCCCCCCATTAGGAT	NM_031892.1
2320187	MED16	-1.23	0.0387			Homo sapiens mediator complex subunit 16 (MED16), mRNA.	ILMN_1800451	AACCTGGACAAGCAGCGGCTGGGAAGGACAGGTCCAATAAACGCCCTCTG	NM_005481.2
7000014	FAM50A	-1.11	0.0386			Homo sapiens family with sequence similarity 50, member A (FAM50A), mRNA.	ILMN_1725130	CTTTTCCAATAAAGAAGTGCACGTGTCAGAGCTGGAGCGCCTGCATTGTG	NM_004699.1
2850059	CRY1	-1.26	0.0386			Homo sapiens cryptochrome 1 (photolyase-like) (CRY1), mRNA.	ILMN_2202637	GACCCAAACTTGTGGAAGTATCATGTGTTAAGTTCTCTGTCTCTGTTTCT	NM_004075.2
4150300	LOC652815	-1.34	0.0386			PREDICTED: Homo sapiens similar to FK506-binding protein 9 precursor (Peptidyl-prolyl cis-trans isomerase) (PPIase) (Rotamase) (LOC652815), mRNA.	ILMN_1709650	ACTCCATCAGCATCACCTCCCACTACAAACCCCCCGACTGCTCAGTGCTG	XM_942488.1
3710202	MST1	-1.47	0.0386			Homo sapiens macrophage stimulating 1 (hepatocyte growth factor-like) (MST1), mRNA.	ILMN_1707464	GTGTTTGTGGACTGGATTCACAAGGTCATGAGACTGGGTTAGGCCCAGCC	NM_020998.2
6900491	TCF7L2	1.57	0.0385			Homo sapiens transcription factor 7-like 2 (T-cell specific, HMG-box) (TCF7L2), mRNA.	ILMN_1672486	CGCTCGTCACCAAGTCTTTAGAATAGCTTTAGCGTCGTGAACCCCGCTGC	NM_030756.2
6840056	MYL6B	-1.16	0.0385			Homo sapiens myosin, light chain 6B, alkali, smooth muscle and non-muscle (MYL6B), mRNA.	ILMN_1713450	CTTGAAACACATCCTAAGCGTCTGAGTGCTGCAGATCCAGTGGGGTCCGG	NM_002475.3
2190681	AFAP1	-1.54	0.0385			Homo sapiens actin filament associated protein 1 (AFAP1), transcript variant 1, mRNA.	ILMN_1660424	GAAGACGCCTGAATCTTTTAGTGGACCTGCTTTCAGCAAACTTGTTTTTT	NM_021638.4
3390367	HS.552082	-1.19	0.0385			UI-H-FH1-bfi-p-18-0-UI.s1 NCI_CGAP_FH1 Homo sapiens cDNA clone UI-H-FH1-bfi-p-18-0-UI 3, mRNA sequence	ILMN_1894388	TGGTGGTGGCAGTGGCAGTGAAGAGTACACTATATTTCGCCAAGGGGGTC	BU616603
4880332	HRIHFB2122	1.26	0.0382			Homo sapiens Tara-like protein (HRIHFB2122), transcript variant 2, mRNA.	ILMN_1809145	AGTGACGGCCACGAGGCACTGGAGAAGGAGGTTCAGGCTCTTCGGGCCCA	NM_138632.1
2690753	TATDN2	1.13	0.0382			Homo sapiens TatD DNase domain containing 2 (TATDN2), mRNA.	ILMN_1734138	CTGCAGGTGAAACCAACCAGCCCTGTGTTAGAGGAGGAAAAGCGGAGATG	NM_014760.2
5080768	LOC653147	-1.08	0.0381			Homo sapiens hCG1995786 (LOC653147), mRNA.	ILMN_1720438	CGCAAGGACGACGAGGTCCAGGTAGTTCGAGGACACTACAAAGGTCAGCA	NM_001093761.1
60500	RIOK1	-1.15	0.038			Homo sapiens RIO kinase 1 (yeast) (RIOK1), transcript variant 1, mRNA.	ILMN_1797534	CACCCACAGTTCAGCTGGCTGTTGATTTTCACTGCAACTCTGCCTTTGTG	NM_031480.2
2030279	SERINC3	-1.36	0.038			Homo sapiens serine incorporator 3 (SERINC3), transcript variant 1, mRNA.	ILMN_1713752	CTCTAGGTAAGACACTTGGTAGATGAGAGACGGAAGGCATTGTCAAGAAC	NM_006811.2
5420110	KIAA1279	1.15	0.038			Homo sapiens KIAA1279 (KIAA1279), mRNA.	ILMN_1745813	CAGGCCCAATTCCATTGTGATGTTTACCTTTATAGCCAGGTGAGTGCAGT	NM_015634.2
1500132	SLC35A5	-1.09	0.0379			Homo sapiens solute carrier family 35, member A5 (SLC35A5), mRNA.	ILMN_1709817	GGGTCATGCAGCTGGGTGATGATAGAAGAGTGGGCTTTAACTGGCAGGCC	NM_017945.2
770746	ETV5	1.11	0.0377			Homo sapiens ets variant gene 5 (ets-related molecule) (ETV5), mRNA.	ILMN_1739222	GGGCATAGGACAGCGGCATCACGGTTGCATTCCCATTGGACTCATGCACC	NM_004454.1
2370255	ALDH18A1	-1.21	0.0377			Homo sapiens aldehyde dehydrogenase 18 family, member A1 (ALDH18A1), nuclear gene encoding mitochondrial protein, transcript variant 1, mRNA.	ILMN_2302716	TGCATCCAGGAGATGCTGTGTTCCCCGTGATGCAGCTGGAACCCAAGCTG	NM_002860.3
4670437	SMYD5	1.35	0.0377			Homo sapiens SMYD family member 5 (SMYD5), mRNA.	ILMN_1663827	CTTCGAGAGTAGCCCTGTCTTGTCCCCTCCTACCCCCAGATTAGCACCAC	NM_006062.2
70730	GAS6	1.25	0.0377			Homo sapiens growth arrest-specific 6 (GAS6), mRNA.	ILMN_1779558	GCCATGCTGAGAGCTGGGCTTTCCTCTGTGACCATCCCGGCCTGTAACAT	NM_000820.1
5900575	CD276	1.11	0.0377			Homo sapiens CD276 molecule (CD276), transcript variant 1, mRNA. XM_945872 XM_945874	ILMN_2365307	CCACGGCTAGAGAATCTGGTGGTGTCCAAAATGTCTGTCCAGGTGTGGGC	NM_001024736.1
2650494	SMC2	1.23	0.0376			Homo sapiens structural maintenance of chromosomes 2 (SMC2), transcript variant 1, mRNA.	ILMN_1748923	GCAGCCTTGGATCTTTCTCATACCCAAAACATTGGACAGATGCTGCGTAC	NM_001042550.1
4850500	PVRL3	1.18	0.0375			Homo sapiens poliovirus receptor-related 3 (PVRL3), mRNA.	ILMN_1727633	CACCCTTCAGCCTACAATTCAGTGGCATCCCTCAACTGCTGACATCGAGG	NM_015480.1
2190403	HPS3	1.13	0.0375			Homo sapiens Hermansky-Pudlak syndrome 3 (HPS3), mRNA.	ILMN_1762224	GCCGGCCTCAGTGTCCATGTTCTGTGTCGTACACGCTTGAAAGAGTATGA	NM_032383.3
4230528	BTBD1	1.18	0.0374			Homo sapiens BTB (POZ) domain containing 1 (BTBD1), transcript variant 2, mRNA.	ILMN_2411264	CCCCATTAGTCAGTGTTACAGCTGTGTTGGGGATAGGAAGTATATCTGGC	NM_001011885.1
2230528	MMS19L	1.12	0.0373			Homo sapiens MMS19-like (MET18 homolog, S. cerevisiae) (MMS19L), mRNA.	ILMN_2174394	CCACTGGTCTCTGACTGCCTTTCCCACAGACACAGCACAAATGCTAGGCC	NM_022362.2
2230408	GNB5	1.27	0.0373			Homo sapiens guanine nucleotide binding protein (G protein), beta 5 (GNB5), transcript variant 1, mRNA.	ILMN_2412294	GTCACTGTGCCACTTGGACAGGGCGTTTTCTCTGAATTGAAGGGAAAGCC	NM_006578.3
2480156	ZNF584	1.44	0.0373			Homo sapiens zinc finger protein 584 (ZNF584), mRNA.	ILMN_1742923	CACCGCCATCCACCTCTATCCACCCCATAAGGTCCCTACAGCAAGTGGGA	NM_173548.1
6650475	PGAM5	1.25	0.0371			PREDICTED: Homo sapiens phosphoglycerate mutase family member 5 (PGAM5), mRNA.	ILMN_1788254	TGCTGGTCTCGGCTGAGGTGACACGCTAGTGACAGCCCAATAGGGGGTTA	XM_001126125.1
3440168	CHCHD9	-1.11	0.0371			PREDICTED: Homo sapiens coiled-coil-helix-coiled-coil-helix domain containing 9 (CHCHD9), mRNA.	ILMN_1677237	AGCAGCAGCCTTGCTTCTATGGGATCAAACAGTTTCTGGAGTGTGCCCAG	XM_928381.2
6380537	WBP1	-1.23	0.037			Homo sapiens WW domain binding protein 1 (WBP1), mRNA.	ILMN_2093231	CCTCCCTGCCTACCTAGAATCTGCCTGAAAGGGCTGGAGAGGGGCAGTAT	NM_012477.2
1660072	AP2A1	1.27	0.0369			Homo sapiens adaptor-related protein complex 2, alpha 1 subunit (AP2A1), transcript variant 2, mRNA.	ILMN_1815306	CTCCACTGGTGACAGAGAAGACACCAGGGTTTGGGGGATGCCTGGGACTT	NM_130787.2
3520241	DACT1	-1.37	0.0369			Homo sapiens dapper, antagonist of beta-catenin, homolog 1 (Xenopus laevis) (DACT1), mRNA.	ILMN_1801068	CCTTAAAAGGATTCACAAAAACTTTTGCCACACTTGGTGCCTAGGCCCTG	NM_016651.4
2190528	ASB7	-1.5	0.0368			Homo sapiens ankyrin repeat and SOCS box-containing 7 (ASB7), transcript variant 1, mRNA.	ILMN_1680419	AATCATTCCTATAACCACTGCTTGGTAAGCGATGCCTCATTCTTCTGAAA	NM_024708.2
1470376	SCYL1	-1.17	0.0367			Homo sapiens SCY1-like 1 (S. cerevisiae) (SCYL1), mRNA.	ILMN_1731991	GAGATGGAGGCCAAACGCGCCGAGAGGAAGGTGGCCAAGGGCCCCATGAA	NM_020680.2
2120040	LOC651436	-1.12	0.0367			PREDICTED: Homo sapiens similar to ribosomal protein L9 (LOC651436), mRNA.	ILMN_1769277	ACACACAGTTATCGTGAATGGCCCCAGAGGAACCCTGCGGAGGGACTTCA	XM_940587.1
610148	GSDMD	-1.25	0.0367			Homo sapiens gasdermin D (GSDMD), mRNA.	ILMN_1665428	CTAGCCCTAGGAAGGCCAGGAGCCCAGTAGCCATGTGGCCAGTCTACCAT	NM_024736.5
6380356	HS.33756	-1.33	0.0367			602645201F1 NIH_MGC_76 Homo sapiens cDNA clone IMAGE:4766856 5, mRNA sequence	ILMN_1908357	ACAGCGCACAAACCAGCAAACACCAGCACCAGCACCCGCCCCAAACAACA	BG617694
1070181	VPS13C	1.46	0.0366			Homo sapiens vacuolar protein sorting 13 homolog C (S. cerevisiae) (VPS13C), transcript variant 1A, mRNA.	ILMN_1809582	CTGAGGAAGTATCTAGCCTCCGTCCCCCTCGCCTGATCCATGAAGATGGC	NM_017684.3
3940537	HS.552957	1.17	0.0366			hd40e02.x1 Soares_NFL_T_GBC_S1 Homo sapiens cDNA clone IMAGE:2911994 3, mRNA sequence	ILMN_1882560	GTGTTACGAAGACAAATAGTCATCACTCTTCCATTTTGAGGGGGCCAGGG	AW510851
2260402	LOC642393	1.45	0.0364			PREDICTED: Homo sapiens similar to mitochondrial ribosomal protein L20, transcript variant 4 (LOC642393), mRNA.	ILMN_1811866	CCACATTTATCCTTCAGCATCCTGCCTGGAAGTCCTCTGCTGTGCCACCC	XM_930798.1
360673	SNX19	1.13	0.0363			Homo sapiens sorting nexin 19 (SNX19), mRNA.	ILMN_1788211	CCACGTACCCCAAAAAGATAAGCTGTCCTCAGATCCTCCTTCTACCCAGG	NM_014758.1
4210239	MRPL13	-1.17	0.0363			Homo sapiens mitochondrial ribosomal protein L13 (MRPL13), nuclear gene encoding mitochondrial protein, mRNA.	ILMN_1671158	CTGCTACAGTTCAGCACCTGTTTTATGTGCCGAATCACTGTGGGGAAAGG	NM_014078.4
3610592	KIF16B	1.32	0.0362			Homo sapiens kinesin family member 16B (KIF16B), mRNA.	ILMN_1772786	TCGTCCCCTGTGGCAAGATAGATGTGGTTGGGCCATCGTGGGTTCCCTGA	NM_024704.3
1450082	TRAPPC2L	-1.19	0.0362			Homo sapiens trafficking protein particle complex 2-like (TRAPPC2L), mRNA.	ILMN_1747058	ACGACTGTGGTGGGGCCGTCGGTCTGTTCTGGTTGCCTCTTCCTGAATGG	NM_016209.2
520196	GNL2	-1.1	0.0361			Homo sapiens guanine nucleotide binding protein-like 2 (nucleolar) (GNL2), mRNA.	ILMN_1761113	CCCAGGGCGCTTACATCAAAAGAACGGAGGCGAGCAGTACGACAGCAACG	NM_013285.1
1170332	AAK1	1.45	0.036			Homo sapiens AP2 associated kinase 1 (AAK1), mRNA.	ILMN_1688755	GAGCACCTTGTTACAGTTCCGGCCTCTCAGTATGTGGGCTAAATGCCAGC	NM_014911.3
6040112	DPH2	-1.14	0.036			Homo sapiens DPH2 homolog (S. cerevisiae) (DPH2), transcript variant 1, mRNA.	ILMN_2375418	CAAGTGTTCAGACAGCCACATGAGGGGACAGTGCAGCTACAGGATATGCC	NM_001384.4
4730348	THG1L	-1.48	0.036			Homo sapiens tRNA-histidine guanylyltransferase 1-like (S. cerevisiae) (THG1L), mRNA.	ILMN_2093720	GGTGGCTGTAGCATCCCTACCACCCAGGACACTGGTGCGAATGACACAAC	NM_017872.3
5340053	MAK10	1.58	0.036			Homo sapiens MAK10 homolog, amino-acid N-acetyltransferase subunit, (S. cerevisiae) (MAK10), mRNA.	ILMN_2222651	GGTTGCCAAACCCAACTTTGTGGTTATGAAGTTATTGGCAGGAGGACACA	NM_024635.2
4780519	ZC3HC1	-1.11	0.0359			Homo sapiens zinc finger, C3HC-type containing 1 (ZC3HC1), mRNA.	ILMN_1761479	GGACCTGACCACCCATTTCAGCATCTTCAATGTGGAGCAGTGTTCTGAGG	NM_016478.3
1230524	ST6GALNAC3	-1.54	0.0359			Homo sapiens ST6 (alpha-N-acetyl-neuraminyl-2,3-beta-galactosyl-1, 3)-N-acetylgalactosaminide alpha-2,6-sialyltransferase 3 (ST6GALNAC3), mRNA.	ILMN_2127379	TCACACCCATAAACATTACTAAGCCCCAGTTCTATCGTTGGAAGGAGTTG	NM_152996.1
1740161	ENAH	1.72	0.0357			Homo sapiens enabled homolog (Drosophila) (ENAH), transcript variant 2, mRNA.	ILMN_2370296	GCACCCCATGAATGGGACTTTATAATCTGGAAGTGAGCCTAAGGTTGCGT	NM_018212.4
7330379	PTMS	1.17	0.0357			Homo sapiens parathymosin (PTMS), mRNA.	ILMN_1721046	CCTACCAGCCTCATTCTTCCTCCGGTAGCCTCTCCCACCTAACCTCTGCA	NM_002824.4
3830746	UQCRB	-1.22	0.0357			Homo sapiens ubiquinol-cytochrome c reductase binding protein (UQCRB), mRNA.	ILMN_1759453	CAGAAGGCAACGCTTCTCTTTCTGGTCAAAATGGCTGGTAAGCAGGCCGT	NM_006294.2
3460270	ZHX3	-1.19	0.0356			Homo sapiens zinc fingers and homeoboxes 3 (ZHX3), mRNA.	ILMN_1774387	TTGGGGCTGAATCTCCAGGCCTCACGAGGTCCCCTGTGGGGATGCTGCTA	NM_015035.3
2490452	GAA	1.56	0.0356			Homo sapiens glucosidase, alpha; acid (GAA), transcript variant 1, mRNA.	ILMN_1765801	ATGCGGGTAGTATTAGCCACCCCCCTCCATCTGTTCCCAGCACCGGAGAA	NM_000152.3
540725	HNRPH1	-1.23	0.0356			Homo sapiens heterogeneous nuclear ribonucleoprotein H1 (H) (HNRPH1), mRNA.	ILMN_2101920	ATAGGTAACCAAGGAGCAGTGAACAGCAGCTACTACAGTAGTGGAAGCCG	NM_005520.1
3710544	EIF1	-1.13	0.0356			Homo sapiens eukaryotic translation initiation factor 1 (EIF1), mRNA.	ILMN_1803846	GAGCTCAAAGAGGCCCTCTTACCGCTAGCGAGGTGATAGGACATCTGGCT	NM_005801.3
6560670	HS.496730	1.46	0.0356			EST384789 MAGE resequences, MAGL Homo sapiens cDNA, mRNA sequence	ILMN_1895042	CCGGTGTGCTGCTGAAGTTGTTAAAATGAACTCCTGACTTCTCCAGAGCC	AW972698
2630356	TUBGCP2	1.09	0.0355			Homo sapiens tubulin, gamma complex associated protein 2 (TUBGCP2), mRNA.	ILMN_1775074	GACTGTGAGCACGGCATGGCCAGCGTCATCTCCAGGCTTGACTTCAATGG	NM_006659.2
6590053	ARD1A	-1.18	0.0355			Homo sapiens ARD1 homolog A, N-acetyltransferase (S. cerevisiae) (ARD1A), mRNA.	ILMN_1721977	CCTCAGCGAGGTCAGCGAGACCACAGAGAGCACAGATGTCAAGGACAGCT	NM_003491.2
290575	KY	-1.55	0.0355			Homo sapiens kyphoscoliosis peptidase (KY), mRNA.	ILMN_1748178	GCCACAGGAGCTGTGATCTTTGTGTTCTGAAGGCTTCACTCAGGTGTGGC	NM_178554.4
1780554	TMUB1	1.13	0.0354			Homo sapiens transmembrane and ubiquitin-like domain containing 1 (TMUB1), mRNA.	ILMN_1666050	TTAGTGTTCTGCCGGAGGACCCAGCCGCCTCCAATCCCTGACAGCTCCTT	NM_031434.2
5490414	MBOAT1	-1.36	0.0354			Homo sapiens membrane bound O-acyltransferase domain containing 1 (MBOAT1), mRNA.	ILMN_1764082	GAGCTGAAGAGGGGCTGCTGTTTTCCGAATGTTTTCCATTTCACAGGCGC	NM_001080480.1
6250100	CSNK1E	1.22	0.0354			Homo sapiens casein kinase 1, epsilon (CSNK1E), transcript variant 1, mRNA.	ILMN_1708858	GCCGGTGGCAGCTCCATCTTCCATTCCTGGTTTTAGGGCAGAATCCATGG	NM_152221.2
5080347	MRPS2	1.14	0.0353			Homo sapiens mitochondrial ribosomal protein S2 (MRPS2), nuclear gene encoding mitochondrial protein, mRNA.	ILMN_1815043	AGAAGATGCTGCTGTCCCTGTGATCCCAGCAGCCCTCCCTTCACCGTGAC	NM_016034.2
6660554	RPL30	-1.11	0.0352			Homo sapiens ribosomal protein L30 (RPL30), mRNA.	ILMN_1754303	TTGGGGGCCGTCCCGCTCCTAAGGCAGGAAGATGGTGGCCGCAAAGAAGA	NM_000989.2
3390291	MANBAL	-1.47	0.0352			Homo sapiens mannosidase, beta A, lysosomal-like (MANBAL), transcript variant 1, mRNA.	ILMN_2252554	GGTGGCGCAATCACGACTCATTGGCTCACTGCAGCCTAGACCTCCCAGCT	NM_022077.3
650008	ANKRD16	-1.21	0.0351			Homo sapiens ankyrin repeat domain 16 (ANKRD16), transcript variant 1, mRNA.	ILMN_1659156	GAAGGATTCTGAAGACATCACGGGCACCCTGGCTCAGCAGCTCCCAAGGA	NM_019046.1
2680523	SAMD4A	1.18	0.0351			Homo sapiens sterile alpha motif domain containing 4A (SAMD4A), mRNA.	ILMN_2119297	AACAGGCTGGAGTCGTTGTGCCTCAGTATGACCGAACACGCCCTGGGAGA	NM_015589.3
1570646	TFAP2A	1.18	0.0351			Homo sapiens transcription factor AP-2 alpha (activating enhancer binding protein 2 alpha) (TFAP2A), transcript variant 3, mRNA.	ILMN_1765574	GAACAGGCCGTGAAGCCAGCAGAGAAAAGTTCTGCCAAGTTTGTGAACCC	NM_001042425.1
3130196	KCTD15	-1.35	0.0351			Homo sapiens potassium channel tetramerisation domain containing 15 (KCTD15), mRNA.	ILMN_1786326	GCGGGGCTCCCCAGCCATCACCATCCTGTGTACAATGGCTGTAGACTTGT	NM_024076.1
2680470	BAIAP2	1.65	0.035			Homo sapiens BAI1-associated protein 2 (BAIAP2), transcript variant 3, mRNA.	ILMN_1699727	TACAGTGTGGCCGTGCCCGCCTTCTCCCAGGGCCTGGATGACTATGGAGC	NM_006340.1
2190184	PRSS23	-1.21	0.035			Homo sapiens protease, serine, 23 (PRSS23), mRNA.	ILMN_1797776	AGAGGTTCACATGCCTGTCTGCACATTAAAAGCTCTGGGAAGACCTGTTG	NM_007173.4
5960093	TBCA	-1.1	0.035			Homo sapiens tubulin folding cofactor A (TBCA), mRNA.	ILMN_1726239	GATGATGATCCCAGATTGCCAGCGCAGGTTGGAAGCCGCATATTTGGATC	NM_004607.2
5900360	C17ORF75	-1.54	0.035			Homo sapiens chromosome 17 open reading frame 75 (C17orf75), mRNA.	ILMN_1797155	TTTTAGTGTCTCACTGGCCCCATAAATTCCACGCTTCAGGAAGTTGTTGC	NM_022344.2
6420324	PDCD10	-1.13	0.0349			Homo sapiens programmed cell death 10 (PDCD10), transcript variant 2, mRNA.	ILMN_1766024	CAGTCCCTCCTGAAGGGATCTAATCCAGGATGTTGAATGGGATTATTGCC	NM_145859.1
3800333	CALML4	-1.12	0.0349			Homo sapiens calmodulin-like 4 (CALML4), transcript variant 2, mRNA.	ILMN_1815707	CAGCAGCACACTCTGGGACCACCAGCTATTTTCCCTCTCTTTCTGAAATC	NM_001031733.2
6020136	FAHD2A	-1.49	0.0347			Homo sapiens fumarylacetoacetate hydrolase domain containing 2A (FAHD2A), mRNA.	ILMN_2102951	CTCGGTAGAAGGGAGAAGGACAGAGCTCTCTTCAATAAATTCGTCAGGTC	NM_016044.1
7210196	FARP1	-1.24	0.0346			Homo sapiens FERM, RhoGEF (ARHGEF) and pleckstrin domain protein 1 (chondrocyte-derived) (FARP1), transcript variant 1, mRNA.	ILMN_1678353	AACGCACCCTCTCTGTGGAGCTCTGACTGGTGTAGCTGGAAACAAACAGC	NM_005766.2
3450138	CTSC	1.36	0.0346			Homo sapiens cathepsin C (CTSC), transcript variant 1, mRNA.	ILMN_2242463	TCCGCAGAGGAACTGATGAGTGTGCAATTGAGAGCATAGCAGTGGCAGCC	NM_001814.2
7380243	LOC728772	-1.24	0.0346			PREDICTED: Homo sapiens similar to transmembrane protein 106A, transcript variant 1 (LOC728772), mRNA.	ILMN_1751941	GCATGGAGAGGGAGAAGTGGTGACAGAACTTGGTAACTAGCTGGCTGGGG	XM_001133059.1
3360646	MVP	1.13	0.0346			Homo sapiens major vault protein (MVP), transcript variant 2, mRNA.	ILMN_1803277	GTCCCTGGGCCTGAAATCAACCCTCATCACCGATGGCTCCACTCCCATCA	NM_005115.3
620047	BNIP3L	-1.24	0.0346			Homo sapiens BCL2/adenovirus E1B 19kDa interacting protein 3-like (BNIP3L), mRNA.	ILMN_2045419	GAGCAAAACTGCACAAACTTGCACATTGGAAAGTGCAACAAGTTCCCGTG	NM_004331.2
7610328	ADCK1	1.16	0.0345			Homo sapiens aarF domain containing kinase 1 (ADCK1), mRNA.	ILMN_1698777	CCCCACTACTTCCGTTAACCCTTCCCATTGTCAAGATGTGCCACGGGTGC	NM_020421.2
6220746	GLIPR1	-1.28	0.0345			Homo sapiens GLI pathogenesis-related 1 (GLIPR1), mRNA.	ILMN_1769245	GAGGGAATTACCCAACTTGGCCATATAAGAGAGGAGCCACCTGCAGTGCC	NM_006851.2
4070296	BCORL1	1.51	0.0344			Homo sapiens BCL6 co-repressor-like 1 (BCORL1), mRNA.	ILMN_1767015	AGAGAGGAGCTTGGGTTGCTTCCCTGTCCCCGCCCCCTCTGTGGCATTGT	NM_021946.2
5860592	NARS2	1.22	0.0344			Homo sapiens asparaginyl-tRNA synthetase 2, mitochondrial (putative) (NARS2), nuclear gene encoding mitochondrial protein, mRNA.	ILMN_1797332	CACGTAAGGATGAGCTCCCGCAAGAAGAGGTACTTATAGCAAGGGGACTC	NM_024678.3
4260561	FAM177A1	1.39	0.0344			Homo sapiens family with sequence similarity 177, member A1 (FAM177A1), transcript variant 1, mRNA.	ILMN_2287276	TGGGCGGGGAGACCAAGGATGGAAGTGGGCTTACCGGCCATTACCCTCTT	NM_173607.3
5090392	GMPR2	-1.1	0.0344			Homo sapiens guanosine monophosphate reductase 2 (GMPR2), transcript variant 2, mRNA.	ILMN_2365595	GCTGATTGGTACATAAATCTTTTACATGGCCTTGGTCTAGAGGAGGCAGG	NM_001002000.1
5820026	HS.568690	-1.37	0.0344			PM0-ST0264-161199-001-b06 ST0264 Homo sapiens cDNA, mRNA sequence	ILMN_1904628	AGTGACATGGGTCCTTGGTGATGAGGGAGCACAGAGCCACTTGCAGAGAG	AW817811
1340746	SLC45A3	1.44	0.0343			Homo sapiens solute carrier family 45, member 3 (SLC45A3), mRNA.	ILMN_1726114	GCTACTGCAGGACCAGAAGCACAAAGTGCGGTTTCCCAAGCCTTTGTCCA	NM_033102.2
5090035	PPP2R5D	1.23	0.0343			Homo sapiens protein phosphatase 2, regulatory subunit B', delta isoform (PPP2R5D), transcript variant 2, mRNA.	ILMN_1780940	GTGCTGTTGGTTCCCAAAACTAGAAAGAAGGAAGCAGGGAGCGGTGCCCC	NM_180976.1
1500082	CHAC1	-1.94	0.0342			Homo sapiens ChaC, cation transport regulator homolog 1 (E. coli) (CHAC1), mRNA.	ILMN_1739241	GCAGGCTGGATGAGGGATAGTAGGGCATGAGGAGAAGGAGCCCTGTAAGG	NM_024111.2
3120139	NENF	-1.14	0.0342			Homo sapiens neuron derived neurotrophic factor (NENF), mRNA.	ILMN_2142554	CAGGTTCTTGGGAGCGTGAGGCAGGAAGACACTAGGTGCTGAATCTCCTG	NM_013349.3
4730349	PNKD	1.16	0.0341			Homo sapiens paroxysmal nonkinesiogenic dyskinesia (PNKD), transcript variant 2, mRNA.	ILMN_1774604	CATGCCTCTGTGCCTTCGCTCATGCTGTTTCTTCCGACTGGAATGCCTTC	NM_022572.2
3190437	LRSAM1	-1.2	0.0341			Homo sapiens leucine rich repeat and sterile alpha motif containing 1 (LRSAM1), transcript variant 1, mRNA.	ILMN_1811102	CCTGCTCTCCACAACTGTCCCTCCTTACCCCATGTAGCTCGATCCGAAGC	NM_138361.3
4490220	SCCPDH	-1.23	0.0339			Homo sapiens saccharopine dehydrogenase (putative) (SCCPDH), mRNA.	ILMN_1795839	TCTAATGGGGGAGGCGGCGTCCCAGTCTGTGTTGCAGCAGCATTCTCATC	NM_016002.2
4900068	KIAA1715	1.23	0.0339			Homo sapiens KIAA1715 (KIAA1715), mRNA.	ILMN_2055760	TGTCTCCAACCTTGTGCACTTGCTATCTATTCTGTGTGCTGCAGCCTGAG	NM_030650.1
5080458	SAMM50	-1.13	0.0337			Homo sapiens sorting and assembly machinery component 50 homolog (S. cerevisiae) (SAMM50), mRNA.	ILMN_1671932	GTGATGGCGTCCAGTTTGGAGCTGGGATAAGGTTCCTGTAGCCGACACCC	NM_015380.3
1400603	ZFYVE16	-1.28	0.0337			Homo sapiens zinc finger, FYVE domain containing 16 (ZFYVE16), mRNA.	ILMN_2140999	CCTCTTTACTTCAAACAGCAAAAAAGTGGGGGGCATATTGTAGTCCTGTC	NM_014733.2
6620050	IFFO1	-1.2	0.0336			Homo sapiens intermediate filament family orphan 1 (IFFO1), transcript variant 2, mRNA.	ILMN_2348268	TCTTGGAAAAGCCTGGAGAAGCTGGGGAGATGCGGTTCACAATGCCTCGG	NM_080730.2
4260689	SLC25A16	-1.28	0.0336			Homo sapiens solute carrier family 25 (mitochondrial carrier; Graves disease autoantigen), member 16 (SLC25A16), nuclear gene encoding mitochondrial protein, mRNA.	ILMN_1806032	GAAGCTGGACATGGTGGGATGGGCATGTGGTCCCAGCTACTCTGGAAGCT	NM_152707.2
3990546	PLEKHO2	1.43	0.0336			Homo sapiens pleckstrin homology domain containing, family O member 2 (PLEKHO2), mRNA.	ILMN_1689968	GCTATTAATTTCCATCCTTTAGCAGGCTGGGCCCTAGGCAGGAAGCTGGC	NM_025201.3
1260039	THBS3	-1.75	0.0335			Homo sapiens thrombospondin 3 (THBS3), mRNA.	ILMN_1804663	CAAGGGGTATTACTCAGGCACTAACCCCAGGAAAGATGACAGCACATTGC	NM_007112.3
6620528	MT1X	-1.36	0.0335			Homo sapiens metallothionein 1X (MT1X), mRNA.	ILMN_1775170	CTGTCCCGCTGCGTGTTTTCCTCTTGATCGGGAACTCCTGCTTCTCCTTG	NM_005952.2
3130010	DEF8	-1.17	0.0334			Homo sapiens differentially expressed in FDCP 8 homolog (mouse) (DEF8), transcript variant 2, mRNA.	ILMN_1656718	CCAGGAGCTGAAGGACCCCAATGAGGATGAGCCAAACATCCGAGTGCTCC	NM_017702.2
620603	HS.107418	-1.19	0.0334			Homo sapiens cDNA FLJ41853 fis, clone NT2RI3004161	ILMN_1839051	CCTAGGTAAAAGAACCAGCCTGGCAGTCTTTCCCACCTCATTGGTCCGTG	AK123847
3800392	GRINA	1.23	0.0334			Homo sapiens glutamate receptor, ionotropic, N-methyl D-aspartate-associated protein 1 (glutamate binding) (GRINA), transcript variant 2, mRNA.	ILMN_2370872	AGTGCTGCCCTCTGGGGACATGCGGAGTGGGGGTCTTATCCCTGTGCTGA	NM_001009184.1
7100215	TSC22D2	1.18	0.0334			Homo sapiens TSC22 domain family, member 2 (TSC22D2), mRNA.	ILMN_1685574	ACCTGGTGCGCATGAGTGGGGTCTTTAAGAGTTTTGGTGGCTCTCCCATG	NM_014779.2
1430255	HS.575085	-1.35	0.0334			DB336481 TESTI2 Homo sapiens cDNA clone TESTI2007279 3, mRNA sequence	ILMN_1903345	CATCACAGTTCCACCTCTCAAACTGTAGGCTGGGGAGGGGGACTTACTAT	DB336481
6020706	PLGLB1	1.47	0.0333			Homo sapiens plasminogen-like B1 (PLGLB1), mRNA.	ILMN_2094416	GGCATCACCTGTCAAAAATGGAGTTCCACTTCTCCCCGCAAACCTAGGTC	NM_001032392.2
3130048	ERLIN2	-1.4	0.0332			Homo sapiens ER lipid raft associated 2 (ERLIN2), transcript variant 3, mRNA.	ILMN_2378664	ACATATTGGGGTATATTACAGAGGCGGTGCCCTGCTGACTTCGACCAGCG	NM_001003791.1
6450056	MCOLN1	1.17	0.0332			Homo sapiens mucolipin 1 (MCOLN1), mRNA.	ILMN_1764383	GTGAATTGATTCGACCTGACTGCCGTTGGACCGTAGGCCCTGGACTGCAG	NM_020533.1
2630411	COX11	-1.31	0.0331			Homo sapiens COX11 homolog, cytochrome c oxidase assembly protein (yeast) (COX11), nuclear gene encoding mitochondrial protein, mRNA.	ILMN_1666280	CCCCATTCCTTGATAACTCTCTTGTCTTTACTGGGAAGCTGGAGAGTCAC	NM_004375.2
3710010	PPP2R5D	1.22	0.0331			Homo sapiens protein phosphatase 2, regulatory subunit B', delta isoform (PPP2R5D), transcript variant 3, mRNA.	ILMN_2359887	CAAATAGGCCCCCCAGTCCCAGCCGTGTGCTGGCAGATAGGGTTGTATTA	NM_180977.1
6620682	EXT2	-1.21	0.0331			Homo sapiens exostoses (multiple) 2 (EXT2), transcript variant 1, mRNA.	ILMN_1761259	AGGAGTCGCTCTAGCTGGTACCCGTAAAAGTTGTGGGAATTGTGACCCCC	NM_000401.2
7050193	RAB40C	-1.12	0.0329			Homo sapiens RAB40C, member RAS oncogene family (RAB40C), mRNA.	ILMN_1712705	TACCCGCGCTGCTGTTAGACACTCCGCCATTCCTGGTTCTCTCCGAACCG	NM_021168.2
1300482	HIP2	1.12	0.0329			Homo sapiens huntingtin interacting protein 2 (HIP2), mRNA.	ILMN_1782954	GTCATTCTTGCTTGCACTTCCCCTATTGACACATGAAAGCTGTGTTGGTG	NM_005339.3
6450192	FAM127C	1.3	0.0329			Homo sapiens family with sequence similarity 127, member C (FAM127C), mRNA.	ILMN_2106107	GTTGCACAAAGCTGAGCTCCTGTTACACACTGACAGACCACTGACAGCCG	NM_001078173.1
7000735	RANBP1	1.17	0.0328			Homo sapiens RAN binding protein 1 (RANBP1), mRNA.	ILMN_1721457	CTGTTCCGATTTGCCTCTGAGAACGATCTCCCAGAATGGAAGGAGCGAGG	NM_002882.2
6180204	FUK	-1.26	0.0327			Homo sapiens fucokinase (FUK), mRNA.	ILMN_1704195	CTGCCATCCCAGGCCTTAACTAGCAAAACTACGGAGCGTGCCAAGTGACC	NM_145059.2
4280167	ZNF500	1.21	0.0327			Homo sapiens zinc finger protein 500 (ZNF500), mRNA.	ILMN_1700238	GTGGGTTTAGTCATCTCGGAAGTCGTAGGGCAGCTATGGAAACCACTGGG	NM_021646.1
2350754	FBXO34	-1.14	0.0327			Homo sapiens F-box protein 34 (FBXO34), mRNA.	ILMN_1765060	GAGCGCCTTTACCTTTAGATGAGTGCTTTGGCCCCTCTGTGAATAGCACG	NM_017943.2
3850064	PLCXD1	1.58	0.0327			Homo sapiens phosphatidylinositol-specific phospholipase C, X domain containing 1 (PLCXD1), mRNA.	ILMN_1747451	GTACCCGGTTGCTACGGTGAAATGAAGGTGCCCCGCATCCAGAAAGACGC	NM_018390.2
3130576	CHIC2	1.15	0.0327			Homo sapiens cysteine-rich hydrophobic domain 2 (CHIC2), mRNA.	ILMN_1679428	CCAAGTATGTTGTCTTTCCAATGGTGCCTTGCTTGGTGCTCTCCTGGTGG	NM_012110.2
6400138	PRMT1	1.11	0.0327			Homo sapiens protein arginine methyltransferase 1 (PRMT1), transcript variant 2, mRNA.	ILMN_1692473	CCCAACGCCAAGAACAACCGGGACCTGGACTTCACCATCGACCTGGACTT	NM_198319.2
4860735	POT1	-1.26	0.0326			Homo sapiens POT1 protection of telomeres 1 homolog (S. pombe) (POT1), transcript variant 5, transcribed RNA.	ILMN_2327203	CTTCATGGAGGTACCAGTTACGGTCGGGGAATCAGGGTCTTGCCAGAAAG	NR_003104.1
6900450	QDPR	-1.14	0.0326			Homo sapiens quinoid dihydropteridine reductase (QDPR), mRNA.	ILMN_1672443	GGTGTCATGTTGGATCGCTTTGTGACTGTTCATCTGTCCTTGACAGTGGC	NM_000320.1
6380431	RXRB	-1.32	0.0325			Homo sapiens retinoid X receptor, beta (RXRB), mRNA.	ILMN_1774074	TGCTGGGGCTGCATGATTTTTGCCCTGCGTCCCTTCTCTTTGGGGCTCCT	NM_021976.3
3060682	BPGM	-1.16	0.0323			Homo sapiens 2,3-bisphosphoglycerate mutase (BPGM), transcript variant 1, mRNA.	ILMN_2352921	GTCATAGCCTTATGAGTTAGCTTTCTTGCTAGCCCCCTAGTCGGTCACCA	NM_001724.3
5090561	ATP5EP2	-1.09	0.0323			Homo sapiens ATP synthase, H+ transporting, mitochondrial F1 complex, epsilon subunit pseudogene 2 (ATP5EP2), transcript variant 6, non-coding RNA.	ILMN_1756674	TACTGGAGACAGGCTGGACTCAGCTACATCCGATACTCCCAGATCTGTGC	NR_002162.1
670603	PLAGL1	1.28	0.0322			Homo sapiens pleiomorphic adenoma gene-like 1 (PLAGL1), transcript variant 3, mRNA.	ILMN_1815121	CCATCCCTCATGTGTTCTCAGCTGGCACTGGCTCTGCCATCCTGCCTCAT	NM_001080951.1
5670136	SLC39A3	1.3	0.0321			Homo sapiens solute carrier family 39 (zinc transporter), member 3 (SLC39A3), transcript variant 2, mRNA.	ILMN_1746986	CAGCCGGTGGTCAGTGAGGGAGTTAAGTGGCTTCTCCGTGGAAACACAGC	NM_213568.1
130382	SH3BP1	1.48	0.0321			Homo sapiens SH3-domain binding protein 1 (SH3BP1), mRNA.	ILMN_1692539	ACAAAGGGGCATGGGCCTCCAGCCTTTGCCCACAAGTGCCTCAGTGCCCA	NM_018957.3
240364	MBD4	1.14	0.0321			Homo sapiens methyl-CpG binding domain protein 4 (MBD4), mRNA.	ILMN_2055310	TTATCGGCTAGGCGTGGTGGTGCATGCCTGTAATCTCGGAAGGCTGAGGC	NM_003925.1
7510632	TAF10	1.1	0.032			Homo sapiens TAF10 RNA polymerase II, TATA box binding protein (TBP)-associated factor, 30kDa (TAF10), mRNA.	ILMN_1721093	GGACTTGACCCCTGCCCTCAGCGAGTATGGCATCAATGTGAAGAAGCCGC	NM_006284.2
5890477	SNORA32	-1.47	0.0319			Homo sapiens small nucleolar RNA, H/ACA box 32 (SNORA32), non-coding RNA.	ILMN_2085525	CATTACCAAGGCTTTTAGAATGCAGTTTCTCATTTGCTGTGGACATGACC	NR_003032.1
6350681	PPP2R1B	1.27	0.0318			Homo sapiens protein phosphatase 2 (formerly 2A), regulatory subunit A, beta isoform (PPP2R1B), transcript variant 2, mRNA.	ILMN_1704656	GTCTGAGGCCTGTGGTCAGGAAATAACTACTAAGCAAATGCTGCCCATCG	NM_181699.2
4180133	C13ORF3	1.46	0.0318			Homo sapiens chromosome 13 open reading frame 3 (C13orf3), mRNA.	ILMN_1736816	CCAAGGACCAAATCCTGGAGTTCTCCCAACTTTAGAGGATGGAAAGGGGC	NM_145061.3
4120019	PLSCR4	1.26	0.0318			Homo sapiens phospholipid scramblase 4 (PLSCR4), mRNA.	ILMN_1757338	GCCTGAGTGTTCTTAGATGGGGTTATTCTGAGATGAGGGTCTTAGCCTAC	NM_020353.1
2190356	EIF5A2	1.23	0.0317			Homo sapiens eukaryotic translation initiation factor 5A2 (EIF5A2), mRNA.	ILMN_1735151	GGCTTTCACCTGCTAGAAACATACTTGTTGCCAACTTTGCCATCTACCAC	NM_020390.5
2030446	SNAPC3	-1.14	0.0317			Homo sapiens small nuclear RNA activating complex, polypeptide 3, 50kDa (SNAPC3), mRNA.	ILMN_1803611	CTGAGGAGAAAAGTTAATCAACCAGGTTACTCCCACAGTTTGCCCGTGTG	NM_003084.1
2100398	PH-4	1.6	0.0316			Homo sapiens hypoxia-inducible factor prolyl 4-hydroxylase (PH-4), transcript variant 2, mRNA.	ILMN_1717461	TGGCCTGCCCTATTGTCTCCCATCCTAGTCTGTCCTGGTCCCTGGCAACA	NM_017732.3
4590494	YIF1A	-1.15	0.0316			Homo sapiens Yip1 interacting factor homolog A (S. cerevisiae) (YIF1A), mRNA.	ILMN_1712975	CTTCCAGCCCCTCATCATATACTGGCTGACTTTCCACCTGGTCCGGTGAC	NM_020470.1
110136	NSD1	1.5	0.0314			Homo sapiens nuclear receptor binding SET domain protein 1 (NSD1), transcript variant 1, mRNA.	ILMN_1686136	GGGCAAGACCCCAAACCAGAGCAAAATACACTTCCAGCTCTTAACCAGGC	NM_172349.1
150176	OSGEP	-1.36	0.0313			Homo sapiens O-sialoglycoprotein endopeptidase (OSGEP), mRNA.	ILMN_1753393	CGGAACCCAAAGGACCCCGTGCCTCAATCTCTATCCTGATGTCATGGGAG	NM_017807.2
2760202	AP3M1	1.13	0.0313			Homo sapiens adaptor-related protein complex 3, mu 1 subunit (AP3M1), transcript variant 2, mRNA.	ILMN_2362122	CCTTACACTCATCCCATCTATGCTGTCAAGGGCTGCTGGTTGGTGCTGGT	NM_012095.4
5570601	RNPEP	-1.27	0.0312			Homo sapiens arginyl aminopeptidase (aminopeptidase B) (RNPEP), mRNA.	ILMN_1738347	CACTGCAGGGCAGCGGGTATTCTCCTCCCCACCTAAGTCTCTGGGAAGAA	NM_020216.3
2760491	ATG16L1	1.12	0.0312			Homo sapiens ATG16 autophagy related 16-like 1 (S. cerevisiae) (ATG16L1), transcript variant 1, mRNA.	ILMN_1725707	GATGGTCCTGGCCTCCACCTGCCCTCTCTTCCCTGCCTGATCACCGCTTT	NM_030803.5
2490446	MAPK1	-1.27	0.0311			Homo sapiens mitogen-activated protein kinase 1 (MAPK1), transcript variant 1, mRNA.	ILMN_1706677	AACTGCGGCTGGCTGTGGGCCAGTCATTCTGCGTCTCTGCTTTCTTCCTC	NM_002745.4
6560328	C6ORF85	1.42	0.031			Homo sapiens chromosome 6 open reading frame 85 (C6orf85), mRNA.	ILMN_1705116	GTCCTCTCGTCTAGAAGGCACCACCTCGCTTTCATGTCCCGTGTGTTTTG	NM_021945.4
2570079	STAT1	1.25	0.031			Homo sapiens signal transducer and activator of transcription 1, 91kDa (STAT1), transcript variant beta, mRNA.	ILMN_1691364	CGCCATCACAGCTGAACTTGTTGAGATCCCCGTGTTACTGCCTATCAGCA	NM_139266.1
7560039	TAPBP	-1.44	0.0309			Homo sapiens TAP binding protein (tapasin) (TAPBP), transcript variant 3, mRNA.	ILMN_1782851	CTGTGTACAAACCCCCCAAAGTGTCCCTGATGCCAGCAACCCTTGCACGG	NM_172209.1
1470750	CDC23	-1.08	0.0309			Homo sapiens cell division cycle 23 homolog (S. cerevisiae) (CDC23), mRNA.	ILMN_1799688	AGCCTTCTCAGGCAAGCTGTATACTAGTTACTGGTCTCCACTGCCATGCC	NM_004661.3
870653	HS1BP3	1.25	0.0308			Homo sapiens HCLS1 binding protein 3 (HS1BP3), mRNA.	ILMN_1738237	CTGGGCACAGAGCCAATGTTCGTCATTGCAGCTCTCAGCAAACTGGGTCA	NM_022460.3
2760390	NCOA3	1.16	0.0308			Homo sapiens nuclear receptor coactivator 3 (NCOA3), transcript variant 1, mRNA.	ILMN_1708805	CCACATGAAATGACTTATGGGGGATGGTGAGCTGTGACTGCTTTGCTGAC	NM_181659.1
3450521	ECM1	1.29	0.0308			Homo sapiens extracellular matrix protein 1 (ECM1), transcript variant 2, mRNA.	ILMN_2329735	TGAGCCCAAGGAAGAATGAGTCACCCCAGAGCCCTAGAGGGTCAGATGGG	NM_022664.1
5720129	NFIX	1.27	0.0308			Homo sapiens nuclear factor I/X (CCAAT-binding transcription factor) (NFIX), mRNA.	ILMN_1694325	CTGGGTTTTCAGTGTCCTAGCGGAATGCAAGTAGGCAGCCAGCCCGTCTG	NM_002501.2
2140392	ZNF580	1.25	0.0307			Homo sapiens zinc finger protein 580 (ZNF580), transcript variant 1, mRNA.	ILMN_1688565	CCCCCTTTCTAGCTGTGTGATGTAGACCAAAGTCGTTGCCCCTCCCTGGG	NM_016202.2
380682	RBM28	-1.2	0.0307			Homo sapiens RNA binding motif protein 28 (RBM28), mRNA.	ILMN_1793033	AAGCTGGGTTGTGTACTTTCTGGTGACACTCCTGGGCTCCTCCCCATCCC	NM_018077.1
2900187	CNIH	-1.1	0.0307			Homo sapiens cornichon homolog (Drosophila) (CNIH), transcript variant 2, mRNA.	ILMN_2330112	ATCTGACTAGTGGGAAACTTCATGGGTTTCCTCATCTGTCATGTCGATGA	NM_001009551.1
6560164	RPS3A	-1.17	0.0307			Homo sapiens ribosomal protein S3A (RPS3A), mRNA.	ILMN_1657722	GGGACGAGACAGGTGCTAAAGTTGAACGAGCTGATGGATATGAACCACCA	NM_001006.3
4180612	HS.127310	1.23	0.0306			Homo sapiens mRNA; cDNA DKFZp434C1613 (from clone DKFZp434C1613)	ILMN_1859946	GTTTCAGTAGCATATTGGTCTTGGCATTTCTTGGCACTGTGGTTCTGCTG	AL137257
6370484	POLR1D	-1.18	0.0306			Homo sapiens polymerase (RNA) I polypeptide D, 16kDa (POLR1D), transcript variant 1, mRNA.	ILMN_1767422	ACTCTGTCCTTCAGAAAGGCGTGATTCTAGCTGTTGACCCCTTGCAGCTG	NM_015972.2
4490348	C9ORF6	-1.19	0.0305			Homo sapiens chromosome 9 open reading frame 6 (C9orf6), mRNA.	ILMN_1685104	GTCCTAGCCCATCTGCCTCAACTCCTCTCCCTTTTAGGTTGTAGGGAAGA	NM_017832.2
4390195	HMGN1	1.12	0.0305			Homo sapiens high-mobility group nucleosome binding domain 1 (HMGN1), mRNA.	ILMN_1652123	GACTTACCTGCGGAAAACGGGGAAACGAAGACTGAGGAGAGTCCAGCCTC	NM_004965.6
6110474	HDGF	1.18	0.0305			Homo sapiens hepatoma-derived growth factor (high-mobility group protein 1-like) (HDGF), mRNA.	ILMN_1765621	GTGCTCTCCATTCTGCTCCTTCCCCATCGTTGCCCCCATTTCTGAGGTGC	NM_004494.1
4760703	DDX58	-1.48	0.0305			Homo sapiens DEAD (Asp-Glu-Ala-Asp) box polypeptide 58 (DDX58), mRNA.	ILMN_1797001	CCTCTTCATGCAATCTGGTGAGCAGTGGTGCAGGCGGGGAGCCAGAGAAA	NM_014314.3
5560347	UPF2	1.2	0.0305			Homo sapiens UPF2 regulator of nonsense transcripts homolog (yeast) (UPF2), transcript variant 1, mRNA.	ILMN_1796305	TGGCTTAGAAAAGTGATACCAGCCCAAGAACAGGGATCTAGGTGAGCCCA	NM_080599.1
5270064	SHROOM4	1.2	0.0303			Homo sapiens shroom family member 4 (SHROOM4), mRNA.	ILMN_2206188	CGAAAATGTTATTAAGAAAACAGTTCCGGCCGGGCATGGTGGCTCACGCC	NM_020717.2
6380086	GORASP1	1.14	0.0303			Homo sapiens golgi reassembly stacking protein 1, 65kDa (GORASP1), mRNA.	ILMN_1716821	GGAGCCCAGTGTCAAGTCTGCTGGAATGCAGGAAGTAGAACAGAATCGCC	NM_031899.2
2470243	ZDHHC2	-1.62	0.0302			Homo sapiens zinc finger, DHHC-type containing 2 (ZDHHC2), mRNA.	ILMN_1769783	GGACAGGATTCGATTAAGTATTCCCTCTTGTCAAACTGGAAGCTAGGGGA	NM_016353.3
6650220	FASTKD5	-1.19	0.0301			Homo sapiens FAST kinase domains 5 (FASTKD5), mRNA.	ILMN_1733377	GCTCGGCTTGGCTACCGTGTGGTAGAGTTATCCTACTGGGAATGGCTCCC	NM_021826.4
3170468	CSNK1A1	-1.22	0.0301			Homo sapiens casein kinase 1, alpha 1 (CSNK1A1), transcript variant 2, mRNA.	ILMN_2364174	GCAGGCCCAAACCCCCACAGGCAAGCAAACTGACAAAACCAAGAGTAACA	NM_001892.4
5090273	TSG101	-1.07	0.0301			Homo sapiens tumor susceptibility gene 101 (TSG101), mRNA.	ILMN_1747146	GGGAGAAGCCTTGAGAAGGGGCGTGATAGACCTGGATGTCTTCCTGAAGC	NM_006292.2
3460167	NAP1L1	1.18	0.0301			Homo sapiens nucleosome assembly protein 1-like 1 (NAP1L1), transcript variant 1, mRNA.	ILMN_1699208	GGTCTTGGAATGTGAACACATTGTTTGTAGTGCTATCCATTCCTCTCCTG	NM_139207.1
4810072	TUSC2	1.23	0.0298			Homo sapiens tumor suppressor candidate 2 (TUSC2), mRNA.	ILMN_1804329	AACACCCTAAGGCTGGTGCCAGTAGTTATGAGTAGCCTACCACCCCCTCC	NM_007275.1
6620768	MVK	-1.49	0.0298			Homo sapiens mevalonate kinase (mevalonic aciduria) (MVK), mRNA.	ILMN_1786310	TGGGTCCAATGCTCAGGTGCTGGGGCCTGGTTCCCGGAGAAGTGTGCCTT	NM_000431.1
2630168	PPARD	1.15	0.0298			Homo sapiens peroxisome proliferative activated receptor, delta (PPARD), transcript variant 1, mRNA.	ILMN_1674282	ACCTACCCAGCTGATGGGGGTTGGGGTGCTTCCTTTCAGGCCAAGGCTAT	NM_006238.2
870437	TRPM4	-1.27	0.0297			Homo sapiens transient receptor potential cation channel, subfamily M, member 4 (TRPM4), mRNA.	ILMN_1679401	GTCCTTGGGGTAACAGGGACCACAGACCCCTCACCACTCACAGATTCCTC	NM_017636.2
5870639	FRMPD1	1.66	0.0296			Homo sapiens FERM and PDZ domain containing 1 (FRMPD1), mRNA.	ILMN_1754580	TAGAGGCTGCTAAATCGACCTGCGAGAGAGGCTACCACGACCTGAGTGTG	NM_014907.1
6280474	RB1	1.12	0.0296			Homo sapiens retinoblastoma 1 (RB1), mRNA.	ILMN_1696591	TGGCCCTAGAGTGGGAGTCCTGATAACCCAGGCCTGTCTGACTACTTTGC	NM_000321.2
5550408	TMED3	-1.14	0.0296			Homo sapiens transmembrane emp24 protein transport domain containing 3 (TMED3), mRNA.	ILMN_1719316	CAGCCATGCAAGCAGGACAGAATGGTGACTGGGTGCCCTTGGTGAGCTGT	NM_007364.2
6100050	NECAP2	-1.09	0.0296			Homo sapiens NECAP endocytosis associated 2 (NECAP2), mRNA.	ILMN_1749011	TGTTGTCATGGAGCTGTGGGAGTTGGCACTCTGTCTGCTGGTGGCCCTCT	NM_018090.3
6100154	C2ORF44	-1.19	0.0296			Homo sapiens chromosome 2 open reading frame 44 (C2orf44), mRNA.	ILMN_1730631	GACTGAGAACAGTCTGAGGCCTGGCTCCACTTGGAAGTATCTGGGGTGCG	NM_025203.1
6840075	NP	-1.24	0.0293			Homo sapiens nucleoside phosphorylase (NP), mRNA.	ILMN_2172174	CTGTGGAGATGCCCAGGATTTGACTCGGGCCTTAGAACTTTGCATAGCAG	NM_000270.1
780598	TBK1	1.08	0.0293			Homo sapiens TANK-binding kinase 1 (TBK1), mRNA.	ILMN_1739967	CGTTTGTAAATGGTAGAACGGTGGCTACTGTGAGTGGGGAGCAGAACCGC	NM_013254.2
6760661	CAPN5	-1.34	0.0293			Homo sapiens calpain 5 (CAPN5), mRNA.	ILMN_1737089	CACACCACCCAGACCTAGGCTTCCCTCTTCTCAGGATCCACCACAGGGTT	NM_004055.4
3120519	SYPL1	-1.17	0.0293			Homo sapiens synaptophysin-like 1 (SYPL1), transcript variant 2, mRNA.	ILMN_1691458	GCCAGCCCCGCCTGCCCTTCCTCGCCACCGGGCTGCTCTGGTCTCGTCGG	NM_182715.1
510397	LOC390354	1.13	0.0292			PREDICTED: Homo sapiens similar to ribosomal protein L18a; 60S ribosomal protein L18a, transcript variant 36 (LOC390354), misc RNA.	ILMN_1676765	CCAAGTCCCGCTTCTGGTACTTTGTATCTCAGTTAAAGAAGATGAAGAAA	XR_000900.1
70128	HS.362343	-1.41	0.0292			Homo sapiens cDNA FLJ41751 fis, clone HSYRA2008154	ILMN_1831834	CCCCTCAAGGATTCTGTGATTCTAATGTAACAAGGTACACACGCTCTCTC	AK123745
1260615	SETD2	1.12	0.0291			Homo sapiens SET domain containing 2 (SETD2), mRNA.	ILMN_1769473	GACCTGACTCCACTCTTAAACCTGGGTCTTCTCCTTGGCGGTGCTGTCAG	NM_014159.4
4880068	RNF123	-1.23	0.029			Homo sapiens ring finger protein 123 (RNF123), mRNA.	ILMN_1663605	CCTTTGCCCTTCTCCTGTATCCCACACCACCACATCCAACCTCCTTGCCT	NM_022064.2
6650692	ISOC2	1.21	0.029			Homo sapiens isochorismatase domain containing 2 (ISOC2), mRNA.	ILMN_1769158	GCTGCTCCCGGAAATGCAAATGAGACTCCTGGAAACTGGGTGGGAATTGG	NM_024710.1
3710681	ARFGEF1	-1.45	0.029			Homo sapiens ADP-ribosylation factor guanine nucleotide-exchange factor 1(brefeldin A-inhibited) (ARFGEF1), mRNA.	ILMN_2221408	CTGGCATGGTTTGCGGAGGTTAGATTTACTGGAAATGTATTCATACTGTG	NM_006421.3
4260736	BAT3	-1.26	0.0289			Homo sapiens HLA-B associated transcript 3 (BAT3), transcript variant 2, mRNA.	ILMN_1705364	TACAAAAACGACTGCAGGAAGACCCCAACTACAGTCCCCAGCGCTTCCCC	NM_080702.2
4640646	SFXN3	1.71	0.0288			Homo sapiens sideroflexin 3 (SFXN3), mRNA.	ILMN_1662910	GGACATCCTCAAGGGCAGCTAGGCCCCGAATGTACAATGTTAAGACAGGG	NM_030971.3
5570767	PPP2R1A	1.11	0.0286			Homo sapiens protein phosphatase 2 (formerly 2A), regulatory subunit A , alpha isoform (PPP2R1A), mRNA.	ILMN_1810467	TCCCGGGTCACTGGATCCTGCTGCTGTAATGGGAACCCCTCCCCCATTTA	NM_014225.3
2940754	NPAT	1.56	0.0286			Homo sapiens nuclear protein, ataxia-telangiectasia locus (NPAT), mRNA.	ILMN_2120965	AGGCTTGCTGATAGTAGTGATTTACCTGTGCCCCGGACACCTGGCTCAGG	NM_002519.1
4210437	ANKRD17	1.23	0.0285			Homo sapiens ankyrin repeat domain 17 (ANKRD17), transcript variant 2, mRNA.	ILMN_2406335	TCTGAGAATTTAAAAAGCCACCACTGTTCCCAGTCAGCATATACAAGCTC	NM_198889.1
6650037	SPTAN1	1.19	0.0285			Homo sapiens spectrin, alpha, non-erythrocytic 1 (alpha-fodrin) (SPTAN1), mRNA.	ILMN_2095133	AGCTGCCCTCATTCCGACTTCAGAAAATCGAAGCAGCTGGCGCCTCCCCT	NM_003127.1
2640619	ZNF91	1.38	0.0283			Homo sapiens zinc finger protein 91 (ZNF91), mRNA.	ILMN_1802053	GGTTGCACACCGGAGAGAAACCCTACAAATGTGGAGAATGTGGCAAAGCC	NM_003430.2
2940671	LZTS2	1.23	0.0283			Homo sapiens leucine zipper, putative tumor suppressor 2 (LZTS2), mRNA.	ILMN_1763524	CCCTCCTCTTCACATTCCCCCCGACCCCAAAGCCAGAGAAAGCCAGATGG	NM_032429.1
1820093	HNRPA1P4	-1.23	0.0283			PREDICTED: Homo sapiens heterogeneous nuclear ribonucleoprotein A1 pseudogene 4 (HNRPA1P4), mRNA.	ILMN_1690586	AAATTTTGGAGGCAGAAGCTCTGGCCCCCATGGTGGTGGAGGCCAGTACT	XM_939887.2
450292	TUBB2A	-1.31	0.0282			Homo sapiens tubulin, beta 2A (TUBB2A), mRNA.	ILMN_2044813	GAGGAGGGCGAGGACGAGGCTTAAAAACTTCTCAGATCAATCGTGCATCC	NM_001069.2
4260735	RAP1GDS1	-1.12	0.0282			Homo sapiens RAP1, GTP-GDP dissociation stimulator 1 (RAP1GDS1), mRNA.	ILMN_1806266	CGGCATCATCCCATCTCTAATTTCCCCTCTGTCCTCCATCCAGCGGCTTC	NM_021159.3
4570575	ST7	-1.22	0.0282			Homo sapiens suppression of tumorigenicity 7 (ST7), transcript variant a, mRNA.	ILMN_1702175	GTCTGTGGCACCAGCTAACACGGATCTGAGAGAAGCCCTGTCCTCCACTC	NM_018412.3
6060142	AFF1	1.35	0.0281			Homo sapiens AF4/FMR2 family, member 1 (AFF1), mRNA.	ILMN_2129015	GCCTGGAGAGGACAAGGGAATAAGACCACTCATAGTGAGGCTGGCCAAGC	NM_005935.1
7560092	TMEM126A	-1.09	0.0281			Homo sapiens transmembrane protein 126A (TMEM126A), mRNA.	ILMN_2217809	AATGTGACAAAGGCTCGCATAGCTGCTGGCTTACCAATGGCAGGGATACC	NM_032273.2
4640427	HIATL1	1.12	0.0281			Homo sapiens hippocampus abundant transcript-like 1 (HIATL1), mRNA.	ILMN_1737964	CTCAGATTCCTGGACCTGGTGTCCTGGTTGGGTCCAAGGTGATTTTACAG	NM_032558.2
4260201	ACTC1	-2.46	0.0281			Homo sapiens actin, alpha, cardiac muscle 1 (ACTC1), mRNA.	ILMN_1658660	GGTATTGCTGATCGTATGCAGAAGGAAATCACTGCTCTGGCTCCTAGCAC	NM_005159.4
1470373	PIP5K2B	-1.2	0.028			Homo sapiens phosphatidylinositol-4-phosphate 5-kinase, type II, beta (PIP5K2B), transcript variant 2, mRNA.	ILMN_1812105	TTGAACCCAGGAGGCGGAGGTTGCGGTGACCCTCCAGCTTGGGCAACATG	NM_138687.1
870364	DEDD	-1.1	0.028			Homo sapiens death effector domain containing (DEDD), transcript variant 4, mRNA.	ILMN_2313074	GGAACAGATAAGACTGGGTCAGCCTAGTCATGCCTCCCAACTGTGGTGGT	NM_001039712.1
5050520	SPATA20	-1.24	0.0279			Homo sapiens spermatogenesis associated 20 (SPATA20), mRNA.	ILMN_1687247	CTCGGCCATACTCACTGCCCCCCTTGGGCACCCACTCACCCTAGAATAAA	NM_022827.2
6060136	HS.543863	-1.43	0.0279			UI-H-BI2-aie-a-06-0-UI.s1 NCI_CGAP_Sub4 Homo sapiens cDNA clone IMAGE:2728978 3, mRNA sequence	ILMN_1896737	GGTGTCATAGTAGTGGAGCATACAGTCAGCAGGGGTTGGAGAAGAGGAAG	AW297072
1450255	COX19	-1.27	0.0278			Homo sapiens COX19 cytochrome c oxidase assembly homolog (S. cerevisiae) (COX19), mRNA.	ILMN_1656656	GCTCTCCAGCCTGAGCAACAGAGCCGGACCCTGTCTCACCAAAGGAAAAA	NM_001031617.2
620066	MGAT4B	1.25	0.0278			Homo sapiens mannosyl (alpha-1,3-)-glycoprotein beta-1,4-N-acetylglucosaminyltransferase, isozyme B (MGAT4B), transcript variant 1, mRNA.	ILMN_1722438	CTGACGCTGCTGCTCTTCTGCCTGTGCGCCTTCCTCTCGCTGTCCTGGTA	NM_014275.3
1410168	ELF4	-1.11	0.0278			Homo sapiens E74-like factor 4 (ets domain transcription factor) (ELF4), mRNA.	ILMN_1652082	TACAGAACCATCCACTTGACCTAACTACCTCCCCTGGCCGCGCTCTCGCT	NM_001421.2
7160626	PPP2R5E	-1.1	0.0278			Homo sapiens protein phosphatase 2, regulatory subunit B', epsilon isoform (PPP2R5E), mRNA.	ILMN_1666761	TCTCGTTCTATATCTCATCACAGCGCCAGCCCTGTTTTTAGCCGGAAAGG	NM_006246.2
7570092	DBN1	-1.5	0.0277			Homo sapiens drebrin 1 (DBN1), transcript variant 1, mRNA.	ILMN_1757270	AGCTTCAGCGGCCACCGCCTGGAGCTGCTGGCGGCTTACGAGGAGGTGAT	NM_004395.2
5960133	NFIB	1.23	0.0277			Homo sapiens nuclear factor I/B (NFIB), mRNA.	ILMN_1778991	ATCACTATTCCTGGTTATCTCACCAACGAAGGCTAGGAGGCGGCGTCAGA	NM_005596.2
4180270	RHOD	1.25	0.0276			Homo sapiens ras homolog gene family, member D (RHOD), mRNA.	ILMN_2089167	ACCTGCTCTGTGTAGGGCTCGTCCTGCGGTGCCCGAGAATCACTCGCTAA	NM_014578.2
770148	ZNF579	1.62	0.0276			Homo sapiens zinc finger protein 579 (ZNF579), mRNA.	ILMN_1761722	AAAAAAGGCGGCGGACAGTTGGCCAGAGGGATGGAGACTGGTGGGGACGC	NM_152600.2
1980392	TARBP2	1.15	0.0276			Homo sapiens TAR (HIV-1) RNA binding protein 2 (TARBP2), transcript variant 2, mRNA.	ILMN_2310253	CTGATGATGACCACTTCTCCATTGGTGTGGGCTCCCGCCTGGATGGTCTT	NM_134324.2
5490376	NCOR2	1.18	0.0275			Homo sapiens nuclear receptor co-repressor 2 (NCOR2), transcript variant 1, mRNA.	ILMN_2340052	CTGCTGCTGTGCTTTTGATCTCTGCTTACCGTTCAAGAGGCGTGTGCAGG	NM_006312.3
130639	RFWD2	-1.07	0.0275			Homo sapiens ring finger and WD repeat domain 2 (RFWD2), transcript variant 1, mRNA.	ILMN_1661002	CCCTCCTTTATGACCTTTGGGACATTGGGAATACCCAGCCAACTCTCCAC	NM_022457.5
4050315	LOC646817	-1.37	0.0273			PREDICTED: Homo sapiens similar to Protein SET (Phosphatase 2A inhibitor I2PP2A) (I-2PP2A) (Template-activating factor I) (TAF-I) (HLA-DR-associated protein II) (PHAPII) (Inhibitor of granzyme A-activated DNase) (IGAAD) (LOC646817), mRNA.	ILMN_1702585	CTGGAGGAGACATCGGCCTCTGCAGGCTTGCCGAAGAAGGGAGAAAAAGA	XM_929774.2
4830692	DNAJC21	-1.49	0.0273			Homo sapiens DnaJ (Hsp40) homolog, subfamily C, member 21 (DNAJC21), transcript variant 1, mRNA.	ILMN_1714563	CCTGCAGCTCACTTTCAGATGGCTTGGGGAAAAAAGTGTGTGTTGGGAGA	NM_194283.3
4280474	TRO	-1.58	0.0273			Homo sapiens trophinin (TRO), transcript variant 2, mRNA.	ILMN_1691648	AGCTGTGGCTGTGGCTGAGGCTGAAGCCAGGGCTGAGATTTATTCCCCAT	NM_177556.1
10102	LIN52	1.29	0.0273			Homo sapiens lin-52 homolog (C. elegans) (LIN52), mRNA.	ILMN_1797055	GGGGAGTCTCACCACGGCTAATTTGATGGAGAAGGTTCGAGGCCTACAGA	NM_001024674.1
580026	FAM86A	1.22	0.0273			Homo sapiens family with sequence similarity 86, member A (FAM86A), transcript variant 2, mRNA.	ILMN_1780298	GCAGAAACTGTTTCCCTACGAAGAGCACTTGGAGATGGCAATGCTGAATC	NM_201598.1
5960670	ARID3B	-1.23	0.0272			Homo sapiens AT rich interactive domain 3B (BRIGHT-like) (ARID3B), mRNA.	ILMN_1696956	AAGGTGCCATCAGCCAGGGCAGCTCTGTCCCCTCCTGCTCTCCATCTTAT	NM_006465.2
1580603	ATP5I	-1.11	0.0272			Homo sapiens ATP synthase, H+ transporting, mitochondrial F0 complex, subunit E (ATP5I), nuclear gene encoding mitochondrial protein, mRNA.	ILMN_1726603	GTGAGTGACCCTGCGACCCACTCTTTGGACCAGCAGCGGATGAATAAAGC	NM_007100.2
5340327	EIF4ENIF1	1.11	0.027			Homo sapiens eukaryotic translation initiation factor 4E nuclear import factor 1 (EIF4ENIF1), mRNA.	ILMN_1794967	GGGCTTTTACTTTGGAGCACTCTGTGTGAAGCTGTTTGGTGGAACCCATG	NM_019843.2
4230128	PEG10	-1.55	0.027			PREDICTED: Homo sapiens paternally expressed 10 (PEG10), mRNA.	ILMN_1763359	TACAGTTCCAAGATTGACAACAGAGAACAACCTGCTGGAAAGACCTGGGC	XM_499343.2
6840246	CTSA	1.09	0.027			Homo sapiens cathepsin A (CTSA), transcript variant 1, mRNA.	ILMN_1719286	CAAGCAGCCATACTGATGACCACAGCAACCAGCTCCACGGCCTGATGCAG	NM_000308.2
3800139	HEXB	1.1	0.0269			Homo sapiens hexosaminidase B (beta polypeptide) (HEXB), mRNA.	ILMN_1806692	CACTCCAAGATTATGGCCTCGGGCAAGTGCTGTTGGTGAGAGACTCTGGA	NM_000521.2
1190037	MCM8	1.46	0.0269			Homo sapiens minichromosome maintenance complex component 8 (MCM8), transcript variant 1, mRNA.	ILMN_2407124	ACCAGCTTCAAACTATGTAAAAGGACTTCACCAAGTTAGGGCCTCCTGGG	NM_032485.4
6110091	WSB1	-1.31	0.0269			Homo sapiens WD repeat and SOCS box-containing 1 (WSB1), transcript variant 2, mRNA.	ILMN_1664802	CTGTTTCTGCAGGGGATGATATTGGTGAGTTGCCAAAGAAGCAATACAGC	NM_134265.2
780435	LSAMP	-1.64	0.0269			Homo sapiens limbic system-associated membrane protein (LSAMP), mRNA.	ILMN_1739154	GCTGCCAACAAGCTGGGGGTCACCAATGCCAGCCTAGTCCTTTTCAGACC	NM_002338.2
7150367	WDR91	1.3	0.0269			Homo sapiens WD repeat domain 91 (WDR91), mRNA.	ILMN_1652223	GGAGCCAGGTCAGCTCTCTGTCTGTTCTGCTGGGTAACAAGGTTTGGCAG	NM_014149.2
3780619	TMEM14A	-1.12	0.0268			Homo sapiens transmembrane protein 14A (TMEM14A), mRNA.	ILMN_1785191	GGCCGGCTATGGAGCTTACCGTGTCTCCAATGACAAACGAGATGTAAAAG	NM_014051.3
2000148	IFIT1	-1.29	0.0268			Homo sapiens interferon-induced protein with tetratricopeptide repeats 1 (IFIT1), transcript variant 2, mRNA.	ILMN_1707695	TGAATGAAGCCCTGGAGTACTATGAGCGGGCCCTGAGACTGGCTGCTGAC	NM_001548.3
6580612	NUP43	-1.16	0.0268			Homo sapiens nucleoporin 43kDa (NUP43), transcript variant 2, mRNA.	ILMN_1661432	GATGTGAGCCTGTGAGATGAGCCAATCACCAGTTGTTATGTTCGAATCTG	NM_024647.4
2650524	RPL34	-1.21	0.0267			Homo sapiens ribosomal protein L34 (RPL34), transcript variant 2, mRNA.	ILMN_1774823	AGCTGAGGAAGCCTAGAGCTCTCAGAAGCAGTCCTTTGAGCTGGTGTAGG	NM_033625.2
2630379	ZNF69	1.21	0.0267			Homo sapiens zinc finger protein 69 (ZNF69), mRNA.	ILMN_2176882	CTTCAACAGTAAAAGACTTGGCATTGGCTGGGCATGGTGGCTCACGCCTG	NM_021915.1
7150484	PTGER1	-1.51	0.0267			Homo sapiens prostaglandin E receptor 1 (subtype EP1), 42kDa (PTGER1), mRNA.	ILMN_1744929	CCTCAGCCACTTCTAAGCACAACCAGAGGCCCAACGACTAAGCCAGCCCA	NM_000955.2
2690187	AFAP1	-1.21	0.0267			Homo sapiens actin filament associated protein 1 (AFAP1), transcript variant 2, mRNA.	ILMN_1701998	TTTCACGTGGTGTAACCCTAGACTGGCGCCCTTGGCGTGCCCCTTTGTGT	NM_198595.2
1850458	SLC25A26	-1.32	0.0266			Homo sapiens solute carrier family 25, member 26 (SLC25A26), transcript variant 1, mRNA.	ILMN_1750981	GGCGGTCACAGGGGCTGGCAGGATTATTTGCAGGTGTCTTCCCTCGAATG	NM_001009937.1
4200441	SEC14L1	-1.19	0.0266			Homo sapiens SEC14-like 1 (S. cerevisiae) (SEC14L1), transcript variant 1, mRNA.	ILMN_2285802	CGCCCACCCAGCGGCGACATTGTACAGACTCCTCTCACCTCTAGATAGCA	NM_003003.2
7610131	EPAS1	1.12	0.0265			Homo sapiens endothelial PAS domain protein 1 (EPAS1), mRNA.	ILMN_1704753	CCCAGAGCACTTTGCAACTCCCTGGGTAAGAGGGACGACACCTCTGGTTT	NM_001430.3
2710243	USP48	-1.44	0.0265			Homo sapiens ubiquitin specific peptidase 48 (USP48), transcript variant 1, mRNA.	ILMN_1756873	GGTATTGGGTAAAGGAGGGGGCACCTGCATGTCTCCTGCAATGAGCAAGG	NM_032236.5
4220026	NUBP1	-1.21	0.0265			Homo sapiens nucleotide binding protein 1 (MinD homolog, E. coli) (NUBP1), mRNA.	ILMN_1689342	GCCAGTCTTTTTTCATTGACGCCCCAGATTCCCCAGCCACGTTAGCCTAC	NM_002484.2
940685	NAV1	1.27	0.0264			Homo sapiens neuron navigator 1 (NAV1), mRNA.	ILMN_1703374	GGACCCGGCAATCCACGTTTTAATAAGCCCTCCTGGTGATTCTGATGCAC	NM_020443.2
1510681	NBPF10	1.19	0.0263			Homo sapiens neuroblastoma breakpoint family, member 10 (NBPF10), mRNA. XM_930727 XM_930739 XM_930751 XM_930759 XM_930766 XM_930776 XM_930785 XM_930797 XM_930808 XM_930830 XM_930841 XM_930850 XM_930862 XM_930872 XM_930880 XM_930889 XM_930897 XM_930903 XM_930910 XM_930917 XM_930926 XM_930936 XM_930943 XM_930951 XM_930954 XM_930961 XM_930967 XM_930975 XM_930985 XM_930993 XM_931003 XM_931009 XM_9310…	ILMN_2155719	GGGCCTGAAGTCTTGCAGGACTCACTGGATAGATGTTATTCGACTCCTTC	NM_001039703.1
2350192	ARL6IP4	-1.42	0.0263			Homo sapiens ADP-ribosylation-like factor 6 interacting protein 4 (ARL6IP4), transcript variant 1, mRNA.	ILMN_1791149	CGTAACCAAAGAACGACACAGAGAGATCAACAAGCAAGCCACCCGAGGGG	NM_018694.2
6900224	BSCL2	-1.19	0.0263			Homo sapiens Bernardinelli-Seip congenital lipodystrophy 2 (seipin) (BSCL2), mRNA.	ILMN_1774596	CCTGAAGAAAAGGGGCAGACTCCTCACATTCCAGCACTTTCCCACCTGAC	NM_032667.4
3840053	UGP2	-1.28	0.0263			Homo sapiens UDP-glucose pyrophosphorylase 2 (UGP2), transcript variant 1, mRNA.	ILMN_1671969	TGGTTTTACCTTTTCCGGGAGTCTCCAGCTGGCCCTCATTTGTGTCCGGA	NM_006759.3
5820333	RPUSD2	-1.11	0.0263			Homo sapiens RNA pseudouridylate synthase domain containing 2 (RPUSD2), mRNA.	ILMN_1730077	GGACGGGCTTCTAAAGAGACCTGCTCATACTTGCTACCTCCTTCCAGTGG	NM_152260.1
4640435	CHD4	1.17	0.0262			Homo sapiens chromodomain helicase DNA binding protein 4 (CHD4), mRNA.	ILMN_1685551	CTTTCTCTTGTCCCAGCTTCTCCCCTGGGGGCCTGAGAGACCCTCACCTT	NM_001273.2
5820600	REEP6	-1.55	0.0262			Homo sapiens receptor accessory protein 6 (REEP6), mRNA.	ILMN_1697460	AGTGCCCGAGCTGGTCCCCTGCCATTCCGGGACCTCTCTGGAGTACACTT	NM_138393.1
6370563	CRSP2	1.23	0.0261			PREDICTED: Homo sapiens cofactor required for Sp1 transcriptional activation, subunit 2, 150kDa, transcript variant 6 (CRSP2), mRNA.	ILMN_1739956	GAGGTCTGGTTGCCGTGGCCCTCTTAATGTCTGCCTGTCGCTTTCTTCCT	XM_942919.1
830403	PSME2	-1.15	0.0261			Homo sapiens proteasome (prosome, macropain) activator subunit 2 (PA28 beta) (PSME2), mRNA.	ILMN_1786612	TGATTTTGGGGTAGCAATCCAGGAGAAGGTGCTGGAGAGGGTGAATGCCG	NM_002818.2
4560541	MLKL	-1.34	0.026			Homo sapiens mixed lineage kinase domain-like (MLKL), mRNA.	ILMN_1667825	TGAATGAGGCCAATCAAGACCAGAAGAACCACTCAAGCAGATCCCAGCCC	NM_152649.1
990615	MTCP1	1.16	0.0259			Homo sapiens mature T-cell proliferation 1 (MTCP1), nuclear gene encoding mitochondrial protein, transcript variant B1, mRNA.	ILMN_1814230	CAGGCTGTCATCCAAGAACTGCGTAAGTGTTGTGCTCAGTATCCCAAGGG	NM_014221.3
6590400	XPO5	-1.32	0.0258			Homo sapiens exportin 5 (XPO5), mRNA.	ILMN_1759495	TGCGGGCCACAGGCAGGGTCAGATTGAGAAGAAGCAAAGCTGGGGAAGCA	NM_020750.1
270047	CPSF6	1.49	0.0258			Homo sapiens cleavage and polyadenylation specific factor 6, 68kDa (CPSF6), mRNA.	ILMN_1795454	GCACCTGACTAGCATGTGTTCTTGATTGCAAAATTGGCAGAGGCAGGGTG	NM_007007.1
6290546	PURB	1.15	0.0257			Homo sapiens purine-rich element binding protein B (PURB), mRNA.	ILMN_1750079	GCAGAGTCCAGACGGGCTGTTGATCTCACTGCCTGTAGGTTGAAGCTCAG	NM_033224.3
5290148	GPT2	-1.22	0.0257			Homo sapiens glutamic pyruvate transaminase (alanine aminotransferase) 2 (GPT2), mRNA.	ILMN_1684158	CCTGTGGCTGTTTTCCCGTCTAGGTTCTCACAGGTATCTCCTGACAGAGG	NM_133443.1
7560288	DCUN1D3	-1.18	0.0256			Homo sapiens DCN1, defective in cullin neddylation 1, domain containing 3 (S. cerevisiae) (DCUN1D3), mRNA.	ILMN_1665455	GGAGCTCACTCTGGGCCTACCTGGTTTCAGTTAGAGGGTCCTCCTGTTAT	NM_173475.1
5890072	TRAPPC9	1.19	0.0256			Homo sapiens trafficking protein particle complex 9 (TRAPPC9), mRNA.	ILMN_1711368	CATGGGCAACTTGGCAGGAGAGATGGTGCCGTAGGAGGTCGTGGATGGTT	NM_031466.4
7150491	LOC346887	1.23	0.0255			PREDICTED: Homo sapiens similar to solute carrier family 16 (monocarboxylic acid transporters), member 14 (LOC346887), mRNA.	ILMN_1714741	GTCCCGTGGAGGGACACAAGAGCGAGGACAGCATGGTTCTAATGGCCAGG	XM_943533.1
270152	SLC7A5	-1.65	0.0255			Homo sapiens solute carrier family 7 (cationic amino acid transporter, y+ system), member 5 (SLC7A5), mRNA.	ILMN_1720373	AGGCTGGACACCCTCTGCCGAGTAATGACGTGTGTGGCTGGGACCTTCTT	NM_003486.5
3990608	MAN2A1	1.22	0.0255			Homo sapiens mannosidase, alpha, class 2A, member 1 (MAN2A1), mRNA.	ILMN_2147435	GAGTCCAATGGAAATCAGCACATTCCGAATCCAGTTGAGGTGAACCTGAC	NM_002372.2
5490131	NIPSNAP1	-1.15	0.0253			Homo sapiens nipsnap homolog 1 (C. elegans) (NIPSNAP1), mRNA.	ILMN_1805916	CTCCCCTAATTGACATTCTATCAGCCCAACCCTCATTCTGCAGGGCCACC	NM_003634.1
2100139	ZRANB2	-1.15	0.0251			Homo sapiens zinc finger, RAN-binding domain containing 2 (ZRANB2), transcript variant 2, mRNA.	ILMN_1662383	AAACAACCCTGAGCCCAGGGCCAACCCCTACGGAACACCACTACTTTACC	NM_005455.3
2000767	KLHL36	1.12	0.025			Homo sapiens kelch-like 36 (Drosophila) (KLHL36), mRNA.	ILMN_1703314	ACCATCCTCACCGTCACCTCCCAGGGCTCTGTAGACCAGCAGCAACTTCT	NM_024731.2
1110092	CTSD	1.12	0.025			Homo sapiens cathepsin D (CTSD), mRNA.	ILMN_1674038	CCTGTCTGTCTCTCCATCTGTTTGGTGGGGGTAGAGCTGATCCAGAGCAC	NM_001909.3
3310139	ARF1	1.08	0.0249			Homo sapiens ADP-ribosylation factor 1 (ARF1), transcript variant 1, mRNA.	ILMN_1802203	TAGACCCACAGCCCCTCGGGAGCACCCCACCTCTGTGTGTGATGTAGCTT	NM_001024227.1
1170619	PFDN5	-1.15	0.0249			Homo sapiens prefoldin subunit 5 (PFDN5), transcript variant 1, mRNA.	ILMN_1755536	GGAGAAAATCCAACCAGCTCTTCAGGAGAAGCACGCCATGAAACAGGCCG	NM_002624.3
6590445	RIN2	-1.19	0.0249			Homo sapiens Ras and Rab interactor 2 (RIN2), mRNA.	ILMN_1769546	CCAGTTTGCAGGTGCACAAACTATGAGGGTCTTGTATCCACGTAACACAG	NM_018993.2
6900307	BTBD6	-1.16	0.0249			Homo sapiens BTB (POZ) domain containing 6 (BTBD6), mRNA.	ILMN_1744725	CATTTTCCACACAGCCAGAACCCAGGGATTGGAGTCTTAGGCATCTCTGG	NM_033271.1
3890255	TOP2B	1.1	0.0249			Homo sapiens topoisomerase (DNA) II beta 180kDa (TOP2B), mRNA.	ILMN_1777663	AGACTTCCCTACTGAGCCACCTTCTCTGCCACGAACCGGTCGGGCTAGGA	NM_001068.2
2470259	FBXO18	-1.15	0.0248			Homo sapiens F-box protein, helicase, 18 (FBXO18), transcript variant 2, mRNA.	ILMN_1729430	CTTGCCTCCCCTCTGGATGTATCTGGTCAGGGAAGTGGGGGATGTTCTTT	NM_178150.1
2690475	MAP4K5	-1.14	0.0247			Homo sapiens mitogen-activated protein kinase kinase kinase kinase 5 (MAP4K5), transcript variant 2, mRNA.	ILMN_1759030	ACACAGCAAGTTAGTAGTTGAGCCTGACCATGAGTCTTCTGACTCTGTTC	NM_198794.1
2600240	RAB26	-1.56	0.0247			Homo sapiens RAB26, member RAS oncogene family (RAB26), mRNA.	ILMN_1790317	GGAGGCTCTGGCTCAAACAGCAATAGGGTCTTCCTCACTGACCTTGGAGG	NM_014353.4
5290270	S100A4	-1.02	0.0247			Homo sapiens S100 calcium binding protein A4 (S100A4), transcript variant 2, mRNA.	ILMN_1684306	ATCCTGACTGCTGTCATGGCGTGCCCTCTGGAGAAGGCCCTGGATGTGAT	NM_019554.2
610014	HIST1H4K	-1.43	0.0247			Homo sapiens histone cluster 1, H4k (HIST1H4K), mRNA.	ILMN_1662359	AAAGTACTGCGCGACAATATCCAGGGCATCACCAAGCCGGCCATCCGGCG	NM_003541.2
4900598	LOC647251	-1.56	0.0246			PREDICTED: Homo sapiens similar to maternally expressed 3 (LOC647251), mRNA.	ILMN_1666323	CTTGTCCACGGGCTCTCCTTGCATCAGCCCCTCTCCAGCTCGAAATCCCT	XM_934577.1
5890435	PC	1.27	0.0246			Homo sapiens pyruvate carboxylase (PC), nuclear gene encoding mitochondrial protein, transcript variant A, mRNA.	ILMN_1671489	CCGGCGGACAGCTGCTTACATGTTCATCTCTTGCCAAATAAGGGTCCCCT	NM_000920.2
1300706	MTHFD2	-1.47	0.0246			Homo sapiens methylenetetrahydrofolate dehydrogenase (NADP+ dependent) 2, methenyltetrahydrofolate cyclohydrolase (MTHFD2), nuclear gene encoding mitochondrial protein, transcript variant 1, mRNA.	ILMN_1674706	GGGTAAGTACGCAACTTACTTTTCCACCAAAGAACTGTCAGCAGCTGCCT	NM_006636.3
1980138	MRRF	-1.14	0.0245			Homo sapiens mitochondrial ribosome recycling factor (MRRF), nuclear gene encoding mitochondrial protein, transcript variant 1, mRNA.	ILMN_2415949	TCTTCCTGCTTCTGCTCTGGGCCGGTGGGTGGCTCTCAGAAAATACTTGC	NM_138777.2
3940280	MLKL	1.39	0.0245			PREDICTED: Homo sapiens mixed lineage kinase domain-like (MLKL), mRNA.	ILMN_1715863	TGTCATGGAGTACTGTGAACTCGGGACCCTGAGGGAGCTGTTGGATAGGG	XM_001126647.1
5910541	CTNS	-1.26	0.0245			Homo sapiens cystinosis, nephropathic (CTNS), transcript variant 2, mRNA.	ILMN_1807719	GGGGGTCCCAGGACGTGCCTCATACATGACTTGAGCTTGTCAGTCCACTG	NM_004937.2
7610279	DEAF1	1.19	0.0244			PREDICTED: Homo sapiens deformed epidermal autoregulatory factor 1 (Drosophila) (DEAF1), mRNA.	ILMN_1658902	ACGTGGCTGAAAGCGTGATGGAGAAGGTGACCGTGTGAGGCTCCATCGGC	XM_938667.1
6180463	CNNM3	-1.3	0.0244			Homo sapiens cyclin M3 (CNNM3), transcript variant 1, mRNA.	ILMN_1662328	AGGTGCTGTGTGGCCGTGATGTGCAGAGAGCAGTGAGGGAGGGTTCATGA	NM_017623.4
150397	IRF3	1.16	0.0244			Homo sapiens interferon regulatory factor 3 (IRF3), mRNA.	ILMN_1765649	GTAGGGGGTGCCTCCTCCCTGGAGAATACTGTGGACCTGCACATTTCCAA	NM_001571.2
770372	RYK	1.13	0.0243			Homo sapiens RYK receptor-like tyrosine kinase (RYK), transcript variant 2, mRNA.	ILMN_2363439	CCCTTCGAGATGGCCGCATACCTGAAAGATGGTTACCGAATAGCCCAGCC	NM_002958.3
1570242	ERCC8	-1.17	0.0243			Homo sapiens excision repair cross-complementing rodent repair deficiency, complementation group 8 (ERCC8), transcript variant 3, mRNA.	ILMN_1792107	CCAGTCTCCACCAAGCACTGTTTGGTAGCAGTTGGTACTAGAGGACCCAA	NM_001007234.1
2970368	ZW10	-1.13	0.0242			Homo sapiens ZW10, kinetochore associated, homolog (Drosophila) (ZW10), mRNA.	ILMN_1712556	TGCAGGCCCTAGCTTTGGAACGAGGAATTGGGAGATTCCAGGAGTCAGGG	NM_004724.2
1050039	PROSC	1.14	0.0241			Homo sapiens proline synthetase co-transcribed homolog (bacterial) (PROSC), mRNA.	ILMN_1748908	CCTTGTCCTGAGGAGCACTTTCCAGGCATAGTTACAGCTTCCCCACTGTA	NM_007198.2
1300228	CUEDC1	-1.17	0.0241			Homo sapiens CUE domain containing 1 (CUEDC1), mRNA.	ILMN_1676665	GCAGCAGCCAATTACAGCCCCTTTTGTAGCCGGGCGTTCCTATGGTCAAA	NM_017949.1
2810114	C15ORF17	-1.12	0.024			Homo sapiens chromosome 15 open reading frame 17 (C15orf17), mRNA.	ILMN_1657744	GTGTCCTGTGACCACCAGAGGCATGAGAGGGACAACACACTCTTTTCGCT	NM_020447.3
4920193	RPL27A	1.09	0.0239			Homo sapiens ribosomal protein L27a (RPL27A), mRNA.	ILMN_1713086	CATCCAGACTGAGGAAGACCCGGAAACTTAGGGGCCACGTGAGCCACGGC	NM_000990.2
7330753	ACAT2	-1.17	0.0238			Homo sapiens acetyl-Coenzyme A acetyltransferase 2 (ACAT2), mRNA.	ILMN_1708672	CACCTTTAGCACGGATAGTTTCCTGGTCCCAAGTGGGTGTGGAGCCTTCC	NM_005891.2
4120411	ARHGEF2	-1.21	0.0238			Homo sapiens rho/rac guanine nucleotide exchange factor (GEF) 2 (ARHGEF2), mRNA.	ILMN_1703477	TGGGGGATTTTTCAGTGGAACCCTTGCCCCCAAATGTCGACCAGCCCCCA	NM_004723.2
2100544	ZNF136	1.51	0.0238			PREDICTED: Homo sapiens zinc finger protein 136 (ZNF136), mRNA.	ILMN_1741288	TGCCGTGCCAGCTTTCAGAGACACATGTTAACACATGCTGAAGATGGACC	XM_001126650.1
3180521	SPRYD3	-1.34	0.0237			Homo sapiens SPRY domain containing 3 (SPRYD3), mRNA.	ILMN_1788095	CTGCTGGGCCTCCCTTTGGCCCTCGCTTCCCACCCTACGATGTATGAAAT	NM_032840.1
3120576	IK	-1.11	0.0237			Homo sapiens IK cytokine, down-regulator of HLA II (IK), mRNA.	ILMN_1699362	GGGGCCCTTAGGCCGTTGGGACTTTGATACCCAGGAAGAATACAGCGAGT	NM_006083.3
1300500	ZNF827	1.2	0.0236			Homo sapiens zinc finger protein 827 (ZNF827), mRNA.	ILMN_1727574	TCCCAGCATCCCCTCACCCAAACACTCCTTCCTGGCCTATCTCGGACTGA	NM_178835.3
2000086	ISCA1L	1.14	0.0236			Homo sapiens iron-sulfur cluster assembly 1 homolog (S. cerevisiae)-like (ISCA1L), mRNA.	ILMN_1672024	GTCCGAACCAGGGGCTGTAATGGCCTTTCTTATACTCTAGAATATACAAA	NM_001080540.1
160484	DPH5	-1.13	0.0235			Homo sapiens DPH5 homolog (S. cerevisiae) (DPH5), transcript variant 1, mRNA.	ILMN_1770048	GCCAGGGTTGGAGCCGACGACCAGAAAATTGCAGCAGGCACTTTAAGGCA	NM_001077394.1
5890468	C14ORF43	-1.25	0.0235			Homo sapiens chromosome 14 open reading frame 43 (C14orf43), transcript variant 1, mRNA.	ILMN_2412922	GGCGGGAAACTGACCTAGTGCCTGTGTTGCAGACCATTTCTGAGGTCTCC	NM_194278.3
5560398	DEGS1	1.15	0.0235			Homo sapiens degenerative spermatocyte homolog 1, lipid desaturase (Drosophila) (DEGS1), transcript variant 1, mRNA.	ILMN_1667430	GCTCAGAAGCTCCCCTGGCACAATTTCAGAGTAAGAGCTCGGTGATACCA	NM_003676.2
4210066	DEF8	-1.28	0.0234			Homo sapiens differentially expressed in FDCP 8 homolog (mouse) (DEF8), transcript variant 2, mRNA.	ILMN_1656185	GGGCCGAGACCCAGACGAGGAGTGAGGAATGAGAGAGACCAAAGTTCCTG	NM_017702.2
2470092	SLCO3A1	1.23	0.0233			Homo sapiens solute carrier organic anion transporter family, member 3A1 (SLCO3A1), mRNA.	ILMN_1654735	CCTGTATGTCAGCATCGCCATCGCGCTCAAATCCTTCGCCTTCATCCTGT	NM_013272.2
2710746	BCAR1	1.15	0.0232			Homo sapiens breast cancer anti-estrogen resistance 1 (BCAR1), mRNA.	ILMN_1672596	CAGCTCTGCGTCGGTCCTGGTGCCCTGGATGCCCAGGAATCTGTATATAT	NM_014567.2
1850079	KIAA1267	1.16	0.0232			Homo sapiens KIAA1267 (KIAA1267), mRNA.	ILMN_1678235	GCTCCCCTTGCCTGTGGAACATTGTCTGGTCCTAGCTGTGGTTCCCATTG	NM_015443.2
7320661	GDAP2	-1.17	0.0231			Homo sapiens ganglioside induced differentiation associated protein 2 (GDAP2), mRNA.	ILMN_1789059	CAGCATCTCTTGAGTTGCCTGCATCAGTGTGGAGGAAGTGTGTCACAGTG	NM_017686.2
3940482	CDR2L	-1.16	0.0231			Homo sapiens cerebellar degeneration-related protein 2-like (CDR2L), mRNA.	ILMN_2128770	CTGCTCCCCAGCTCTGTAGTGGCAGACCAGCGTCACCTTTGAAGTATACG	NM_014603.1
5670468	EIF5	1.22	0.0231			Homo sapiens eukaryotic translation initiation factor 5 (EIF5), transcript variant 1, mRNA.	ILMN_1815733	CCTCCTCGGACTCGGACTCGGGTTTATATCGCGCCTCACTTCATCCCAGT	NM_001969.3
3180273	PDXP	1.15	0.023			Homo sapiens pyridoxal (pyridoxine, vitamin B6) phosphatase (PDXP), mRNA.	ILMN_1736441	GGGGCTTTCGTGTCCCCCTGTGCGGTCAGTGTTTTCAGTACCACCTCTCT	NM_020315.4
3520040	YARS	-1.23	0.023			Homo sapiens tyrosyl-tRNA synthetase (YARS), mRNA.	ILMN_1766010	GGGTGGGGTACTTCTCCATAAGGCATCTCAGTCAAATCCCCATCACTGTC	NM_003680.2
4280376	MGC5457	1.62	0.023			PREDICTED: Homo sapiens hypothetical protein MGC5457 (MGC5457), misc RNA.	ILMN_1733412	CCTTGTTACTTAGGGGTCAGGGATAAGGATGGTAGAGTTGATTGAGGCCC	XR_001379.1
5390403	SLC35E1	1.15	0.0229			Homo sapiens solute carrier family 35, member E1 (SLC35E1), mRNA.	ILMN_1752333	CCAAGTTCCCACTGGTGATGCCTGTCTGACACGTTTTGGTATTTAGTAGG	NM_024881.3
2940554	GSTM5	1.58	0.0229			Homo sapiens glutathione S-transferase M5 (GSTM5), mRNA.	ILMN_1750790	GAAAGGTGCTCTGTGCCAAGTTCCTCACTCATTCGCGCTCCTGTAGGCCG	NM_000851.2
1300747	MAPKBP1	1.53	0.0229			Homo sapiens mitogen-activated protein kinase binding protein 1 (MAPKBP1), mRNA.	ILMN_1658261	GCTACCCTTCGCCAGAAGTTTGTGAGAATGTGGCCGCCCTTTTCCTGCCC	NM_014994.1
270437	ACTN4	1.19	0.0228			Homo sapiens actinin, alpha 4 (ACTN4), mRNA.	ILMN_1725534	AGGAGATGGCCCCAACAAGCACCCCGCTTTTGCAGCAGAGGAGCTGAGTT	NM_004924.3
2140008	RAG1AP1	-1.16	0.0228			Homo sapiens recombination activating gene 1 activating protein 1 (RAG1AP1), mRNA.	ILMN_1776522	CCTGCTGTCCAGCTTCCCAGGTGCAGTGGGTTGTGGGAACAAGAGATGAC	NM_018845.2
2710451	LOC651894	-1.3	0.0228			PREDICTED: Homo sapiens similar to ribosomal protein S12 (LOC651894), mRNA.	ILMN_1679920	TTGGGCTTCACCCATAACCCACTGCCATGGCCGAGGAACGCATTGCTGTT	XM_941155.2
7150678	RAB8A	1.09	0.0228			Homo sapiens RAB8A, member RAS oncogene family (RAB8A), mRNA.	ILMN_1760858	GCTGACCGCACAGCAGTCTGGCTTGATTTTCAGCCGTCATCATTGGGTTC	NM_005370.4
7160270	ERH	-1.18	0.0227			Homo sapiens enhancer of rudimentary homolog (Drosophila) (ERH), mRNA.	ILMN_1781795	GGTTGGGGTGGGCTTGGAACACAGGTGTGTACAGCGTGCTGTAGTGGAAG	NM_004450.1
770538	LYSMD2	1.19	0.0227			Homo sapiens LysM, putative peptidoglycan-binding, domain containing 2 (LYSMD2), mRNA.	ILMN_1724493	GGCATGATGGCAAGGTTGTAGCCTAAAGCTCATCACTTTTGTAGGTGGTG	NM_153374.1
6040037	CDC14B	1.17	0.0227			Homo sapiens CDC14 cell division cycle 14 homolog B (S. cerevisiae) (CDC14B), transcript variant 2, mRNA.	ILMN_2379560	CCGCTGAAACTGCCCTGGAGAGGCTATCTGCTGCTCTTCCATTTACCCAC	NM_033331.2
6760605	DEDD	-1.2	0.0226			Homo sapiens death effector domain containing (DEDD), transcript variant 4, mRNA.	ILMN_1699711	AAAACAAGCTGTGGCCCTTTCCACTCTCTCCTGGCCTCTGGTGCTGCTCC	NM_001039712.1
5820598	MED16	-1.14	0.0226			Homo sapiens mediator complex subunit 16 (MED16), mRNA.	ILMN_1730307	GGACAGCATGTCCCTGCTCTTCCGCCTGCTCACCAAGCTCTGGATCTGCT	NM_005481.2
7210075	TTC1	-1.15	0.0226			Homo sapiens tetratricopeptide repeat domain 1 (TTC1), mRNA.	ILMN_1743303	CTGGCTGTCCTATGTCCAGGAAGAAGCCCATTTGTTGAGGCTGACCTTCC	NM_003314.1
6580682	CLN3	1.19	0.0226			Homo sapiens ceroid-lipofuscinosis, neuronal 3 (CLN3), transcript variant 2, mRNA.	ILMN_2394381	AGAGGGACAGGTCAGACACCCAGGCCCACCCCAGAGACCCTCCATGAACT	NM_000086.2
4050156	ERBB2	-1.13	0.0224			Homo sapiens v-erb-b2 erythroblastic leukemia viral oncogene homolog 2, neuro/glioblastoma derived oncogene homolog (avian) (ERBB2), transcript variant 1, mRNA.	ILMN_2352131	GAGACTGTCCCTGAAACCTAGTACTGCCCCCCATGAGGAAGGAACAGCAA	NM_004448.2
3400687	RP11-529I10.4	-1.21	0.0223			Homo sapiens deleted in a mouse model of primary ciliary dyskinesia (RP11-529I10.4), mRNA.	ILMN_2047112	GGACTGCAAGACCCAGTAGTTGGCCCCTGAGCCTTATACCTCCACCACAG	NM_015448.1
7200059	MRRF	-1.51	0.0223			Homo sapiens mitochondrial ribosome recycling factor (MRRF), nuclear gene encoding mitochondrial protein, transcript variant 3, mRNA.	ILMN_1701306	GGAATCCGGTCCCATCTCTACCACCAACTGGCTGTTTGACCTTGGGCAAG	NM_199176.1
1660528	CKLF	-1.15	0.0221			Homo sapiens chemokine-like factor (CKLF), transcript variant 5, mRNA.	ILMN_1712389	ACATCGCCCCTTCTGCTTCAGTGTGAAAGGCCACGTGAAGATGCTGCGGC	NM_001040138.1
5570524	LRRC42	-1.13	0.0221			Homo sapiens leucine rich repeat containing 42 (LRRC42), mRNA.	ILMN_1688479	TGACCTTTCTCTGGCCCCCAGCTCTAGTGTTTGAGTAAAGGAGACTGAGG	NM_052940.3
1780132	TFAP2A	1.72	0.022			Homo sapiens transcription factor AP-2 alpha (activating enhancer binding protein 2 alpha) (TFAP2A), transcript variant 2, mRNA.	ILMN_2275760	TCGACCAGCTGAAGGCGCCGCGCGAATCGGTGGTTCAAGTTCGGATGGAT	NM_001032280.2
6110204	MKLN1	1.12	0.022			Homo sapiens muskelin 1, intracellular mediator containing kelch motifs (MKLN1), mRNA.	ILMN_1742578	GGGCTCTGTCGTGTTCTGCAATCTTCCCCATTCCCCTCATGATCTCTGGC	NM_013255.3
2030376	GLG1	-1.13	0.022			Homo sapiens golgi apparatus protein 1 (GLG1), mRNA.	ILMN_1772261	GGCAGTCCAGCCTGACCTTTCTGCACACTCCAGACAAACTTCCCAGACAA	NM_012201.4
6660201	GCDH	-1.23	0.0219			Homo sapiens glutaryl-Coenzyme A dehydrogenase (GCDH), nuclear gene encoding mitochondrial protein, transcript variant 1, mRNA.	ILMN_2296843	TGAGCTTAGAAAGGGAGGTGGCGGATGGAGTGGGAAGTGAGAGACACTGA	NM_000159.2
6040017	TTC38	1.23	0.0218			Homo sapiens tetratricopeptide repeat domain 38 (TTC38), mRNA.	ILMN_2059886	CTCCTGTGAGGGGCGGTCCCAGTGCACAGATGTTTTTCAAGTTCCTCAGT	NM_017931.2
1230242	UBE2L3	-1.28	0.0218			Homo sapiens ubiquitin-conjugating enzyme E2L 3 (UBE2L3), transcript variant 2, mRNA.	ILMN_1677877	TTCACACCCGCCTGGTTTCTTGAAGTGTGCTGGGTCCTTCCCTCTGCTCC	NM_198157.1
5290289	RPS29	-1.02	0.0218			Homo sapiens ribosomal protein S29 (RPS29), transcript variant 1, mRNA.	ILMN_1694742	GCGAAAATTCGGCCAGGGTTCTCGCTCTTGTCGTGTCTGTTCAAACCGGC	NM_001032.3
6770315	LOC391656	-1.16	0.0218			PREDICTED: Homo sapiens similar to hCG1640454 (LOC391656), mRNA.	ILMN_1706117	GCAAACGCCAGGTGCTTCTTAGGCCGTGCTCCGAAGTCATCATCCGGTTT	XM_373027.4
6980685	LOC730740	-1.16	0.0218			PREDICTED: Homo sapiens similar to H3 histone, family 3B (LOC730740), mRNA.	ILMN_1748767	TGTGGCGCTCCGTGAAATTAGACGTTATCAGAAGTCCACTGAACTTCTGG	XM_001128558.1
5130672	FAM133B	-1.12	0.0217			Homo sapiens family with sequence similarity 133, member B (FAM133B), transcript variant 2, mRNA.	ILMN_1777745	GCTCTCCCTGTGTCATATTTTACTAAGATTTTGTGCCTCATGTCTACTGC	NM_001040057.1
4540255	ADORA3	1.63	0.0217			Homo sapiens adenosine A3 receptor (ADORA3), transcript variant 2, mRNA.	ILMN_1730710	CCTTCAGATTCCCCATCAACAAACACTTGAGGGCCTGTATGCCTGGGCCA	NM_000677.3
6550139	LOC441034	-1.04	0.0216			PREDICTED: Homo sapiens similar to 60S ribosomal protein L7a (LOC441034), mRNA.	ILMN_1683498	GATCTGCCGTCACTGGGGTGGCAACATCCTGGGTCCTAAGTCTGTGGCTC	XR_018917.1
2340392	MELK	1.43	0.0216			Homo sapiens maternal embryonic leucine zipper kinase (MELK), mRNA.	ILMN_1731184	GTGCCAGCTTCAAAAACCCGATGTGGTGGGTATCAGGAGGCAGCGGCTTA	NM_014791.2
4890040	PTCD2	-1.25	0.0215			Homo sapiens pentatricopeptide repeat domain 2 (PTCD2), mRNA.	ILMN_1677221	GCCCCCATTACTGTGTGGCCCTGGGCATCCTCAGTTTCCTCATTTGGTAA	NM_024754.2
7550048	CERCAM	1.15	0.0215			Homo sapiens cerebral endothelial cell adhesion molecule (CERCAM), mRNA.	ILMN_1750563	GATCCCATTCCCTAAAGGTCTCACAGCAAAGGAGCAGGACTCCCAGGCCC	NM_016174.3
5290026	CCDC85A	-1.37	0.0214			Homo sapiens coiled-coil domain containing 85A (CCDC85A), mRNA.	ILMN_1669982	GCTTTTGTGCCTGCAGCAGAGCCTGCAGAAGCTAATACAAGGGACACTGG	NM_001080433.1
580767	FAM101B	1.42	0.0213			Homo sapiens family with sequence similarity 101, member B (FAM101B), mRNA.	ILMN_1714418	CCTGGCTCCCGGCTGTGCGCTGAGGCTTTGTCCCCTGTCCTTTGGCGAAG	NM_182705.2
20392	CISD1	1.28	0.0213			Homo sapiens CDGSH iron sulfur domain 1 (CISD1), mRNA.	ILMN_2122952	CATGGAGGATTTGGGAGATAAAGCTGTGTACTGCCGTTGTTGGAGGTCCA	NM_018464.2
3310471	TMEM99	-1.19	0.0213			Homo sapiens transmembrane protein 99 (TMEM99), mRNA.	ILMN_1758173	CTCTCTCAAGGGTCTCACGTTGCAGCATTCTTACCAGAGGCCATTGGGCC	NM_145274.2
1660112	FAM115A	-1.55	0.0213			Homo sapiens family with sequence similarity 115, member A (FAM115A), mRNA.	ILMN_1805968	GATGCCCAAGATCCCAGTGTTGGTTAGTTGTGAAGATGACCTCTCCGACG	NM_014719.1
830411	PPME1	1.21	0.0213			Homo sapiens protein phosphatase methylesterase 1 (PPME1), mRNA.	ILMN_1732772	ACGCCATTTCCAAGGGCAGGAAGGGGCAGTGTCCTGAAGCCCATCTTTTC	NM_016147.1
5220398	PH-4	-1.19	0.0212			Homo sapiens hypoxia-inducible factor prolyl 4-hydroxylase (PH-4), transcript variant 3, mRNA.	ILMN_2372136	TTGCCCCACCCCGCCAGCCGCGATACGGCGCAGTTCCTATATTCATGTTA	NM_177938.2
5690750	GALT	-1.23	0.0212			Homo sapiens galactose-1-phosphate uridylyltransferase (GALT), mRNA.	ILMN_1657475	AGGTTCATTACCACCTGGGGCAGAAGGACAGGGAGACAGCAACCATCGCC	NM_000155.2
1820307	C19ORF29	1.56	0.0211			Homo sapiens chromosome 19 open reading frame 29 (C19orf29), transcript variant 1, mRNA.	ILMN_2350421	CCGACGGGAACATCTCCAACAGAAGCAAAACGGAAAGTGCCTCCCGGACC	NM_001080543.1
6350154	FAM122A	-1.14	0.0211			Homo sapiens family with sequence similarity 122A (FAM122A), mRNA.	ILMN_1723353	GCCCCTGATTTTGCCTTAAGTTCTTGCCTGAGTGATCTCCCAGCCTGTCT	NM_138333.3
2470187	CS	1.15	0.021			Homo sapiens citrate synthase (CS), nuclear gene encoding mitochondrial protein, transcript variant 1, mRNA.	ILMN_2396410	CCTCAGGCAGAGGATGTTCTGGACCTCCCCCTCTTGGTCCCTACTAGAGA	NM_004077.2
4540458	NXPH4	1.76	0.021			Homo sapiens neurexophilin 4 (NXPH4), mRNA.	ILMN_2237211	AGAAGATGCGGCTGCTCCCGGAATGGTTCCTCTTGCTCTTTGGCCCGTGG	NM_007224.1
3800747	SRRM1L	1.12	0.021			PREDICTED: Homo sapiens serine/arginine repetitive matrix 1-like (SRRM1L), mRNA.	ILMN_1661664	AAGAGCCAGTGGCAGCGCCAGAGCCGAAGAAGGAGACTGAAAGAAAAAGA	XM_932812.1
6940427	ZFP30	-1.56	0.021			Homo sapiens zinc finger protein 30 homolog (mouse) (ZFP30), mRNA.	ILMN_1742976	GGACTAGACCTGTACTAATATATGGTAGTCACTAGCAACCTGTTGAGCAC	NM_014898.1
2710368	ACTRT1	-1.64	0.021			Homo sapiens actin-related protein T1 (ACTRT1), mRNA.	ILMN_1815392	AACTTTATGCAGACATTGTACTCTCCGGGGGCACCACTCTCCTCCCTGGG	NM_138289.2
1090187	NAT11	1.6	0.0209			Homo sapiens N-acetyltransferase 11 (NAT11), mRNA.	ILMN_2178244	ACTGGTCAATGGGTGCTTGGTGCCATACCCTGCTCACCCTAGTCTCTGCA	NM_024771.1
4560300	ZCCHC11	1.41	0.0208			Homo sapiens zinc finger, CCHC domain containing 11 (ZCCHC11), transcript variant 2, mRNA.	ILMN_2373099	CGGAGTAATGCGAGTCCATTTTCTTTCAGCTGGTCTACCGATGCACAGCA	NM_015269.1
4050639	PAICS	1.11	0.0208			Homo sapiens phosphoribosylaminoimidazole carboxylase, phosphoribosylaminoimidazole succinocarboxamide synthetase (PAICS), transcript variant 2, mRNA.	ILMN_1773760	TAATTTTGGACTGCCACACATTGGTACCTTTAGTTCTCTGAAGGCCCACG	NM_006452.3
2340092	TCEB1	-1.1	0.0206			Homo sapiens transcription elongation factor B (SIII), polypeptide 1 (15kDa, elongin C) (TCEB1), mRNA.	ILMN_2066020	GGCACGATAAAAGCCATGTTGAGTGGCCCAGGTCAGTTTGCTGAGAACGA	NM_005648.2
1110541	C20ORF30	1.09	0.0205			Homo sapiens chromosome 20 open reading frame 30 (C20orf30), transcript variant 1, mRNA.	ILMN_2404539	CCTCTGTTTAACAGTCCTTGGACCATTCTGATCCAGTTCACCAGTAGGTT	NM_001009923.1
3190379	TGFBR3	1.34	0.0205			Homo sapiens transforming growth factor, beta receptor III (TGFBR3), mRNA.	ILMN_1784287	TGCATGGCAAATCCTGTCGGTCTCCAGTTGGTTATCTGAATAGTGTCACC	NM_003243.2
2230187	MAPBPIP	-1.18	0.0205			Homo sapiens mitogen-activated protein-binding protein-interacting protein (MAPBPIP), mRNA.	ILMN_1756352	GGGCCGCCTACGACCGGAACGGGAACCAAGCGTTTAATGAAGACAATCTC	NM_014017.1
290554	MSTO1	-1.35	0.0205			Homo sapiens misato homolog 1 (Drosophila) (MSTO1), mRNA.	ILMN_1707337	CGAAAATGGTGGGAAACCTAAGAAAGGAGGAGGGCTGTATTCACTGATCC	NM_018116.2
6110767	C17ORF90	1.32	0.0205			Homo sapiens chromosome 17 open reading frame 90 (C17orf90), mRNA.	ILMN_1805131	GGTCCGTGGCTCGGGGGCTCGCCGGTTCTCCAGCCCGGACTGCTGCCAGA	NM_001039842.1
2940168	SNRPG	-1.12	0.0205			Homo sapiens small nuclear ribonucleoprotein polypeptide G (SNRPG), mRNA.	ILMN_1683562	GGCTGTTCAGCAGAGAAACCCATGTCCTCTCTCCATAGGGCCTGTTTTAC	NM_003096.2
3850142	KIF1C	1.4	0.0204			Homo sapiens kinesin family member 1C (KIF1C), mRNA.	ILMN_1796749	TTCAAGTGGGGGAAAGTGGGAGAGGACTGAGAGTGAGGCAAGTTCTCCCC	NM_006612.4
5870487	IMMP2L	-1.17	0.0203			Homo sapiens IMP2 inner mitochondrial membrane peptidase-like (S. cerevisiae) (IMMP2L), nuclear gene encoding mitochondrial protein, mRNA.	ILMN_1809292	AGAGGAATGACTGCATGAATCTACCTGAGTTGCTGGCATTGGGAGGCCAG	NM_032549.2
5080010	LOC401431	-1.38	0.0203			Homo sapiens hypothetical gene LOC401431 (LOC401431), mRNA.	ILMN_2067682	TCTGGCTGTATCCCGAGTCTCTGAAACCTTTGCTCCAGTCCCGTGGGAGC	NM_001008745.1
1230019	TSPO	1.13	0.0202			Homo sapiens translocator protein (18kDa) (TSPO), transcript variant PBR, mRNA.	ILMN_2260991	TCCCGCTTTGTCCACGGCGAGGGTCTCCGCTGGTACGCCGGCCTGCAGAA	NM_000714.4
6060653	DNMT3B	-1.32	0.0202			Homo sapiens DNA (cytosine-5-)-methyltransferase 3 beta (DNMT3B), transcript variant 1, mRNA.	ILMN_1794692	CCTCCACAGGCACAGGTCCCCAGATGAGAAGTCTGCTACCCTCATTTCTC	NM_006892.3
2970452	ADM2	-1.56	0.0202			Homo sapiens adrenomedullin 2 (ADM2), mRNA.	ILMN_1702933	CGCCCTAACAACTTCCCATCCGCTGACCCCTCCAACGCCATCAATCTCCA	NM_024866.4
620332	USP41	-1.42	0.0201			PREDICTED: Homo sapiens ubiquitin specific peptidase 41 (USP41), mRNA.	ILMN_1801931	GCTTAAAGGCTGTCATCTCTGTGGCCTGCCTCCCCTTTCCCTTCACCCTG	XM_036729.5
6510433	SNORA33	-1.3	0.0201			Homo sapiens small nucleolar RNA, H/ACA box 33 (SNORA33), non-coding RNA.	ILMN_2096747	GTAAAGCCATGTTACGAGCCTTAAGGACATTGAAGTCGTTAAGGTCCCTG	NR_002436.1
5080487	GRPEL2	-1.17	0.0201			Homo sapiens GrpE-like 2, mitochondrial (E. coli) (GRPEL2), nuclear gene encoding mitochondrial protein, mRNA.	ILMN_1721138	GGCTCACTCTCACTTGAAGAGGGGATCTTGGTGTTGTAGTACTTGGACTG	NM_152407.3
3060477	RPL8	1.07	0.02			Homo sapiens ribosomal protein L8 (RPL8), transcript variant 2, mRNA.	ILMN_1764721	GCTGGAGGTGGCCGAATTGACAAACCCATCTTGAAGGCTGGCCGGGCGTA	NM_033301.1
1450615	OPA3	1.3	0.0199			Homo sapiens optic atrophy 3 (autosomal recessive, with chorea and spastic paraplegia) (OPA3), transcript variant 2, mRNA.	ILMN_1652819	CTGTAAGGAAATGCAGTGTGTTGCAGTGGCCTTTTCTCCCCCTCACCTTC	NM_025136.1
3170093	KIAA0247	1.29	0.0198			Homo sapiens KIAA0247 (KIAA0247), mRNA.	ILMN_2226917	AGTTGCCAAGCAAGGAGGAGAGATGTACGTGGGCTGTGTGGCAGTCCCCA	NM_014734.2
1470608	ROM1	1.44	0.0198			Homo sapiens retinal outer segment membrane protein 1 (ROM1), mRNA.	ILMN_1723743	GGACAAGTCTGAAAACCTCACAACTCCTTACCAAGGCTCCAGGTTGGGGG	NM_000327.2
1510296	ASNS	-1.51	0.0198			Homo sapiens asparagine synthetase (ASNS), transcript variant 1, mRNA.	ILMN_1796417	AATGCCACTGACCCTTCTGCCCGCACGCTGACCCACTACAAGTCAGCTGT	NM_133436.1
20673	BSG	1.17	0.0198			Homo sapiens basigin (Ok blood group) (BSG), transcript variant 3, mRNA.	ILMN_1778374	TTTATGAGGGCCACGGGTCTGTGTTCGACTCAGCCTCAGGGACGACTCTG	NM_198590.1
2630022	RNPS1	1.11	0.0197			Homo sapiens RNA binding protein S1, serine-rich domain (RNPS1), transcript variant 2, mRNA.	ILMN_1691843	GCACCGATGCACACACCGCACCCCACCACTGTACTCTGAAATTGGCGAGT	NM_080594.1
5090010	ZNF35	-1.16	0.0197			Homo sapiens zinc finger protein 35 (ZNF35), mRNA.	ILMN_1692100	CTAGTCTCCATGGCCAAGCACTCAAGGATTGATGGACACCACACACCAGC	NM_003420.3
1740576	LMF2	1.14	0.0196			Homo sapiens lipase maturation factor 2 (LMF2), mRNA.	ILMN_1716056	CCCTCCCCAGGACTCCCACTATTGCCTCTGTGATTGGCCCAGGAGGAAAA	NM_033200.1
2360445	NHP2L1	-1.14	0.0195			Homo sapiens NHP2 non-histone chromosome protein 2-like 1 (S. cerevisiae) (NHP2L1), transcript variant 1, mRNA.	ILMN_1709809	ACGCGTGGTATCCTCGCGGTGTCCGGCAAGAGACTACCAAGACAGACGCT	NM_005008.2
650241	IER5	1.12	0.0195			Homo sapiens immediate early response 5 (IER5), mRNA.	ILMN_1721833	GGGATTTAGCCAAGAGCACAGACTTGGATTCCTTCTGTCCCTCCCCACCT	NM_016545.4
1260195	DLD	-1.2	0.0194			Homo sapiens dihydrolipoamide dehydrogenase (DLD), mRNA.	ILMN_1664577	CCTGGGAGCTTTTGTAGAAGTCACATTCCTGAACAGGATATTCTCACAGC	NM_000108.3
4070037	TMED10	1.14	0.0194			Homo sapiens transmembrane emp24-like trafficking protein 10 (yeast) (TMED10), mRNA.	ILMN_1736585	GCCATCTGCTGTTGAGAATTGGTAGGTACTGCTTCTGAGAACCTGGCTGC	NM_006827.5
6180408	NOSIP	1.1	0.0192			Homo sapiens nitric oxide synthase interacting protein (NOSIP), mRNA.	ILMN_1759436	TCTGGGGCTGTGGTCACCCTCGAATGCGTGGAGAAGCTGATTCGGAAGGA	NM_015953.3
160403	CARS2	-1.38	0.0192			Homo sapiens cysteinyl-tRNA synthetase 2, mitochondrial (putative) (CARS2), nuclear gene encoding mitochondrial protein, mRNA.	ILMN_1765222	GACTGCCCACGGCATCAACATCAAGGACAGAAGCAGTACAACATCCACGT	NM_024537.1
4540370	RAB7L1	1.24	0.0191			Homo sapiens RAB7, member RAS oncogene family-like 1 (RAB7L1), mRNA.	ILMN_1813685	GCAAGTGACATCAGCTGGCTGTGATGCTTCGAAATAGGTCTGCTCCTCAC	NM_003929.1
6100477	KIAA1715	1.63	0.0191			Homo sapiens KIAA1715 (KIAA1715), mRNA.	ILMN_1695087	GCCAGAAGGCAGAAGGGTAAGAGAGGGCAAGAGTGAGCAAGAGATGGAAG	NM_030650.1
2190241	AP1M1	-1.16	0.019			Homo sapiens adaptor-related protein complex 1, mu 1 subunit (AP1M1), mRNA.	ILMN_1754738	ACGTCTGCGCTTGGTCACCCGTCCTCCCCACCCTGTGTGTGTTTATGTCA	NM_032493.2
5340382	BAT3	1.15	0.0189			Homo sapiens HLA-B associated transcript 3 (BAT3), transcript variant 3, mRNA.	ILMN_2390416	CGAGAGCCTGAGCCGGGACCTGGAGGCACCAGAGGTTCAGGAGAGCTACA	NM_080703.1
1770102	NDUFB3	-1.1	0.0189			Homo sapiens NADH dehydrogenase (ubiquinone) 1 beta subcomplex, 3, 12kDa (NDUFB3), mRNA.	ILMN_2119945	CCAGAAGAAGCTGGCTGCAAAAGGGCTAAGGGATCCATGGGGCCGCAATG	NM_002491.1
6220112	SCARNA9	-1.44	0.0188			Homo sapiens small Cajal body-specific RNA 9 (SCARNA9), non-coding RNA.	ILMN_1805064	GCCAAATCTGAGCATCAGAAGTCTTTCCAGTCTACCTGATGCATGATCTC	NR_002569.1
6660010	SNORD31	-1.51	0.0187			Homo sapiens small nucleolar RNA, C/D box 31 (SNORD31), non-coding RNA.	ILMN_2072391	CACCAGTGATGAGTTGAATACCGCCCCAGTCTGATCAATGTGTGACTGAA	NR_002560.1
2190064	EIF3H	-1.1	0.0187			Homo sapiens eukaryotic translation initiation factor 3, subunit H (EIF3H), mRNA.	ILMN_1683660	CTGCCAGGATGGACTCGCTGCTCATTGCAGGCCAGATAAACACTTACTGC	NM_003756.2
1510736	KLC1	-1.22	0.0186			Homo sapiens kinesin light chain 1 (KLC1), transcript variant 1, mRNA.	ILMN_1654653	GCTCGGACTCCGGGTCTCCCTAGGATATGCCCCAGTAGCATTTGCTGTGT	NM_005552.4
2680309	BNC1	-1.54	0.0184			Homo sapiens basonuclin 1 (BNC1), mRNA.	ILMN_1679464	GTCGAATGGGCAGTCTGGTTTACCCAATAACGCAAGTCCACAGTGCCAGC	NM_001717.2
1340475	BRD2	-1.09	0.0184			Homo sapiens bromodomain containing 2 (BRD2), mRNA.	ILMN_1758918	GCCCTGGGGGTTTCAGTCATCTCCCCATTTGGTCCCCTGGACTGTCTTTG	NM_005104.2
7210035	SNORD13	-2.11	0.0183			Homo sapiens small nucleolar RNA, C/D box 13 (SNORD13), non-coding RNA.	ILMN_1892403	GAGCGTGATGATTGGGTGTTCATACGCTTGTGTGAGATGTGCCACCCTTG	NR_003041.1
6560181	MTIF3	-1.19	0.0183			Homo sapiens mitochondrial translational initiation factor 3 (MTIF3), nuclear gene encoding mitochondrial protein, mRNA.	ILMN_1718271	GAGGGAGATGGAGAAGGCGAACCCCAAAACTGGACCAACCCTGAGAAAGG	NM_152912.3
3180446	MED16	-1.27	0.0183			Homo sapiens mediator complex subunit 16 (MED16), mRNA.	ILMN_1790782	TCCTCGGTTTCCTTGCCTCACCCGCGGAGAGCGCTGAACCTGGACAAGCA	NM_005481.2
2260296	SCAND2	-1.65	0.0182			Homo sapiens SCAN domain containing 2 (SCAND2) on chromosome 15.	ILMN_1745917	GAACCAGTAGTCCAGGGTGGCTCACAAAGACCACTTTGAGGCTCTTGCTC	NR_003654.1
6220164	CENTG3	1.22	0.0182			Homo sapiens centaurin, gamma 3 (CENTG3), mRNA.	ILMN_1795918	AGGGATTTAGCCCTCTGCCCTAAGGTGCCATTGAAAAGGGACAGGACCCT	NM_031946.3
4480504	ZNF828	1.12	0.0181			Homo sapiens zinc finger protein 828 (ZNF828), mRNA.	ILMN_1729976	TCCTACTCCTGGGCCTTACATGTCGCCTGTTGGGGCTTAAGACCAGGTTG	NM_032436.1
1740504	MCRS1	-1.11	0.0179			Homo sapiens microspherule protein 1 (MCRS1), transcript variant 1, mRNA.	ILMN_1784227	CTAAAAACAACCCTACCCCCCATTGCCACCTTCACTCCTGTGTCTCCAGC	NM_006337.3
4780193	POFUT2	-1.2	0.0179			Homo sapiens protein O-fucosyltransferase 2 (POFUT2), transcript variant 1, mRNA.	ILMN_1701482	GGAACTCATTTCACTCAGCTGCTCCTCTCAGTTCTCCCTGACTCTGGAAC	NM_015227.4
3190066	ARFGAP2	-1.3	0.0179			Homo sapiens ADP-ribosylation factor GTPase activating protein 2 (ARFGAP2), mRNA.	ILMN_1769250	TCCCAAGCAACACAGACCACTCTTCCCCTTGCCCCTCCCCCAGAGGGACT	NM_032389.3
2850239	DUT	1.18	0.0179			Homo sapiens deoxyuridine triphosphatase (DUT), nuclear gene encoding mitochondrial protein, transcript variant 1, mRNA.	ILMN_1721008	AAATGACTCCCCTCTGCCCTCGCCCCGCGCTCTGCTACCATTTCCTTACG	NM_001025248.1
6100390	CD276	-1.47	0.0178			Homo sapiens CD276 molecule (CD276), transcript variant 2, mRNA.	ILMN_1683747	CTTGTTTGATGTGCACAGCGTCCTGCGGGTGGTGCTGGGTGCGAATGGCA	NM_025240.2
3360608	RPS15A	-1.16	0.0178			Homo sapiens ribosomal protein S15a (RPS15A), transcript variant 1, mRNA.	ILMN_1787949	GCGCCGCCACAATGGTGCGCATGAATGTCCTGGCAGATGCTCTCAAGAGT	NM_001030009.1
6520243	ATRN	1.16	0.0178			Homo sapiens attractin (ATRN), transcript variant 1, mRNA.	ILMN_1772124	CCAGGCCCACCAAGAGATATTGCCCCTTGATGAGAGTCAAACACCCTGCC	NM_139321.1
6200315	DNASE2	-1.14	0.0178			Homo sapiens deoxyribonuclease II, lysosomal (DNASE2), mRNA.	ILMN_1796245	CCCCTTCCTAGCTGTATGACCTTGATTGTGTGCCTTAACCGCTCTGTGAC	NM_001375.2
2750592	TATDN1	-1.19	0.0177			Homo sapiens TatD DNase domain containing 1 (TATDN1), mRNA.	ILMN_1701058	CGGTGTGTAGGGGGAGTGGTGCATTCATTTGATGGTACCAAGGAAGCAGC	NM_032026.2
1400332	RNF126P1	-1.28	0.0177			Homo sapiens ring finger protein 126 pseudogene 1 (RNF126P1), non-coding RNA.	ILMN_1737698	AACCCTATGGATTACGCCTGAGTGGCCAACGGCCTGGACGCCTTCGCACA	NR_002818.2
5960278	WBP11	1.16	0.0177			Homo sapiens WW domain binding protein 11 (WBP11), mRNA.	ILMN_1766435	GCTAACATCCATTCCCTTTCATACCACCATTTTCACCCTGTTTCTTCCCC	NM_016312.2
5870577	S100A13	1.47	0.0176			Homo sapiens S100 calcium binding protein A13 (S100A13), transcript variant 2, mRNA.	ILMN_1738707	AGGGACACTGGATGTCTTACCCCAAGCTGGGCCTTGCAGTACCTGTGGCT	NM_005979.2
5700286	ABCB7	1.25	0.0175			Homo sapiens ATP-binding cassette, sub-family B (MDR/TAP), member 7 (ABCB7), nuclear gene encoding mitochondrial protein, mRNA.	ILMN_1687840	GTGGCATACACAGAGCAGCCGTGTGCAGAACCATGATAACCCCAAATGGG	NM_004299.3
3710068	WARS	-1.36	0.0175			Homo sapiens tryptophanyl-tRNA synthetase (WARS), transcript variant 2, mRNA.	ILMN_1727271	AGTCCTGGCCTCCGCAGATGCTTCATTTTGACCCTTGGCTGCAGTGGAAG	NM_173701.1
3180131	LOC389672	-1.26	0.0175			PREDICTED: Homo sapiens similar to 40S ribosomal protein SA (p40) (34/67 kDa laminin receptor) (Colon carcinoma laminin-binding protein) (NEM/1CHD4) (Multidrug resistance-associated protein MGr1-Ag), transcript variant 3 (LOC389672), mRNA.	ILMN_1679700	CATCTATAAAAGGAAAAGTGATGAGGGCTGTGCTGAAGTTTGCTGCTGCC	XM_933893.1
3830520	LOC652458	1.56	0.0174			PREDICTED: Homo sapiens similar to Transcriptional regulator ATRX (ATP-dependent helicase ATRX) (X-linked helicase II) (X-linked nuclear protein) (XNP) (Znf-HX) (LOC652458), mRNA.	ILMN_1718353	ATGACTTATCAACAAGCAACACTGGGTCACCACATGATGCCAAAGCCCCC	XM_941907.1
6200041	BRWD1	1.42	0.0174			Homo sapiens bromodomain and WD repeat domain containing 1 (BRWD1), transcript variant 1, mRNA.	ILMN_1761915	GGAAGAGTAGCAGAAAACTGCCCCATCGAAATGCTTCTGCTGCGGCTAAG	NM_018963.3
6330315	FLJ39639	-1.56	0.0172			PREDICTED: Homo sapiens hypothetical protein FLJ39639 (FLJ39639), mRNA.	ILMN_1790412	GCTTTACGTTGCCTCATGTGAGTGCTTCATAGCAGGGTGTGACGCTGGCC	XM_370932.4
5490524	ZNF302	-1.13	0.0172			Homo sapiens zinc finger protein 302 (ZNF302), transcript variant 1, mRNA.	ILMN_2307450	AGCTAGTGGGCATGTGAAGATATTTAGTCACCCAGAGGAGCCAGTAAATG	NM_018443.2
5570048	ERLIN2	-1.19	0.0171			Homo sapiens ER lipid raft associated 2 (ERLIN2), transcript variant 1, mRNA.	ILMN_1700549	ACTGCTGGATTGATTGCCGTGGGTTGATAGCTGGAGGAATTGTTTTGGAC	NM_007175.5
2320243	ABCA2	1.65	0.017			Homo sapiens ATP-binding cassette, sub-family A (ABC1), member 2 (ABCA2), transcript variant 2, mRNA.	ILMN_1747627	GGGCGGAGCTGGGTCAGTCCCGTATTTATTTTGCTTTGAGAAGAGGCTCC	NM_212533.2
1240750	SNTB2	1.12	0.0169			Homo sapiens syntrophin, beta 2 (dystrophin-associated protein A1, 59kDa, basic component 2) (SNTB2), transcript variant 1, mRNA.	ILMN_1808374	TTGGTGGTCCCGAGGGAGAACTGACCATGGACCTGCACTCTTGTCCGAAG	NM_006750.2
4120671	SSBP3	1.52	0.0169			Homo sapiens single stranded DNA binding protein 3 (SSBP3), transcript variant 2, mRNA.	ILMN_2361163	ATAAGTGGCATTAGCAATCCTCCAGGCACCCCTCGAGATGACGGCGAGCT	NM_018070.3
2370100	DDB1	-1.14	0.0169			Homo sapiens damage-specific DNA binding protein 1, 127kDa (DDB1), mRNA.	ILMN_1775937	GCCTGACTGCCAAGCCATGGGTAGCCTGGGTGTAAAACCTGGAGATGGTG	NM_001923.3
2690020	LOC652071	-1.1	0.0168			PREDICTED: Homo sapiens similar to 60S ribosomal protein L23a (LOC652071), mRNA.	ILMN_1683597	GCTCCCAGGAGAAACAAGCTTGACCACTATGCTATCATCAAGTTTCCGCT	XM_941396.2
5550356	EXOSC8	-1.3	0.0167			Homo sapiens exosome component 8 (EXOSC8), mRNA.	ILMN_1756162	GGCAAACTCTGTTGTCTTCACAAACCAGGTGGAAGTGGGCTAACTGGAGC	NM_181503.1
3390730	DOLK	1.17	0.0166			Homo sapiens dolichol kinase (DOLK), mRNA.	ILMN_1753627	CAGTTATGCTTGGATTTTGGGGTCCATCAGCACTGTGTCCCTCCTGGAAG	NM_014908.3
1260632	VPS54	1.55	0.0166			Homo sapiens vacuolar protein sorting 54 homolog (S. cerevisiae) (VPS54), transcript variant 2, mRNA.	ILMN_2386967	GCTCAGCCTCCTCTTAGACAATGAGCGCTGGAAGCAAGCAGATGTTCCTG	NM_001005739.1
940753	RALB	-1.13	0.0165			Homo sapiens v-ral simian leukemia viral oncogene homolog B (ras related; GTP binding protein) (RALB), mRNA.	ILMN_1676358	GAGAGAGATAAGCCATCGCCCCTTTGCCTCTGAGAATTGGCTGCTGTTTC	NM_002881.2
5720131	C9ORF91	-1.23	0.0165			Homo sapiens chromosome 9 open reading frame 91 (C9orf91), mRNA.	ILMN_1803652	CCCTTGGACAGAAGACTGGCCTACCTAGCAGACCTGGATTTTTCTTCCTG	NM_153045.2
1110494	TMEM194	1.32	0.0165			Homo sapiens transmembrane protein 194 (TMEM194), mRNA.	ILMN_2131336	GCCAACACCAACTCGTAGCTTTAGTGGCAGATGGGAGTGGTCACAGACTC	NM_015257.1
4890209	PRPF40A	1.19	0.0165			Homo sapiens PRP40 pre-mRNA processing factor 40 homolog A (S. cerevisiae) (PRPF40A), mRNA.	ILMN_1659854	TGCAGCCAATGCTAATGCTTCCACTTCTGCTTCTAATACTGTCAGTGGAA	NM_017892.3
5570242	PFKL	1.17	0.0165			Homo sapiens phosphofructokinase, liver (PFKL), transcript variant 2, mRNA.	ILMN_1713037	CTCAGCGTCTCCCCATGCTGGGCTCACTACATGGGCCAGCCCTTGCTCTA	NM_002626.4
7560576	DRG1	-1.12	0.0165			Homo sapiens developmentally regulated GTP binding protein 1 (DRG1), mRNA.	ILMN_1658259	GCCAGTTACCAGATTACACATCCCCAGTGGTGCTTCCTTACTCCAGGACC	NM_004147.3
6840014	TULP3	-1.23	0.0164			Homo sapiens tubby like protein 3 (TULP3), mRNA.	ILMN_1719199	CATGTATCCCACCAAGTGCCTCCCTCACAGCCATGCCCAGAAGCCTCACA	NM_003324.3
2600288	GOSR2	-1.33	0.0164			Homo sapiens golgi SNAP receptor complex member 2 (GOSR2), transcript variant A, mRNA.	ILMN_1656293	CCCTCCAGAAAGTTCACAACGGCATGGATGACCTCATTTTAGATGGGCAC	NM_004287.3
4220504	SERPINB6	-1.13	0.0164			Homo sapiens serpin peptidase inhibitor, clade B (ovalbumin), member 6 (SERPINB6), mRNA.	ILMN_1712400	ACCCAAGTGGCCTTATCCGTGCAGTGGTGGCAGTTCAGAAATAAAGGGCC	NM_004568.4
650278	SNORA70	-1.42	0.0163			Homo sapiens small nucleolar RNA, H/ACA box 70 (SNORA70), non-coding RNA.	ILMN_1730773	CGATGGCTGCACACAGCAGCTTCCTTGGTAGTGTACGCAGCCTGTTGGTT	NR_000011.1
4890437	ZBED5	-1.22	0.0163			Homo sapiens zinc finger, BED-type containing 5 (ZBED5), mRNA.	ILMN_2093500	TTGGAGTAGCCTAATTCAGGAATACCCAAGCATTGCAAGGCGTGCAGTGC	NM_021211.2
6330754	UBE2Q1	-1.16	0.0163			Homo sapiens ubiquitin-conjugating enzyme E2Q (putative) 1 (UBE2Q1), mRNA.	ILMN_1776325	GGTTTTCAAGGCCTCTGTGGCTTTCTTCTGAACTTACCACCAGCCCTGGC	NM_017582.5
2970026	ZNF622	-1.14	0.0162			Homo sapiens zinc finger protein 622 (ZNF622), mRNA.	ILMN_1776109	TGCCCTGAGGACCAGTGAAAGACAGATCATAGGAGAGACCCTTTTGCTGC	NM_033414.2
1770717	HIRIP3	-1.36	0.0162			Homo sapiens HIRA interacting protein 3 (HIRIP3), mRNA.	ILMN_1678037	GCAGCTCCCAAGGACACAAGCTGTTGGGATGCTACTTCTCAGCTTCACGC	NM_003609.2
580133	MOSPD3	1.14	0.0161			Homo sapiens motile sperm domain containing 3 (MOSPD3), transcript variant 2, mRNA.	ILMN_1805345	TCTTCTTGCTGACGGGGATTGTGTCTGTGGCCTTCCTGCTGCTCCCACTC	NM_001040097.1
6760192	CHP	-1.41	0.016			Homo sapiens calcium binding protein P22 (CHP), mRNA.	ILMN_1779401	TACCACTGCAAAGTGATGGAAAAGGGTGGAGAACAGGGGAGTAGCCAGGC	NM_007236.3
610358	PGS1	1.2	0.016			Homo sapiens phosphatidylglycerophosphate synthase 1 (PGS1), mRNA.	ILMN_2075051	TTCGTAGGTGATGGCCTGCATGTTGTAACTACCCCGTCCCGCTGGGCTCA	NM_024419.3
4480341	DHCR24	-1.36	0.016			Homo sapiens 24-dehydrocholesterol reductase (DHCR24), mRNA.	ILMN_1725510	CTTGGATATTACTGAAAGGGAGGGGTGGAGATGGGTGTGGCAGTGTATGG	NM_014762.3
5310605	CCNY	1.1	0.0159			Homo sapiens cyclin Y (CCNY), transcript variant 1, mRNA.	ILMN_2261784	GGCATGTGCCTGGAACTACCGAGTAGGAGCCATTTCTTTGTACCCCTGCC	NM_145012.3
6040114	PPP2R4	-1.12	0.0159			Homo sapiens protein phosphatase 2A activator, regulatory subunit 4 (PPP2R4), transcript variant 3, mRNA.	ILMN_1729123	CATCCCCCTATGGGCTCCCAGCCCCTTGCACCCTCATTGCTGTTCAGATT	NM_021131.3
2690224	ISG20L2	1.2	0.0159			Homo sapiens interferon stimulated exonuclease gene 20kDa-like 2 (ISG20L2), mRNA.	ILMN_2090397	AACAGCATCCTCTTCCACGCTCAGAAGTGTTCTGGTTGGGGCCAGGCATG	NM_030980.1
5290209	KIF13B	1.37	0.0159			Homo sapiens kinesin family member 13B (KIF13B), mRNA.	ILMN_1686562	GTCACCCTGTGCTTCCTGCCCAAGATACTGACCCATTGAACCCCCAAAGC	NM_015254.2
3310121	ATP8B2	-1.45	0.0158			Homo sapiens ATPase, class I, type 8B, member 2 (ATP8B2), transcript variant 1, mRNA.	ILMN_1814688	GGTGCTTCGGGCTGGTCATCTTTGCAGGTCCCGACACTAAGCTGATGCAA	NM_020452.2
7150209	SLC4A11	1.2	0.0158			Homo sapiens solute carrier family 4, sodium borate transporter, member 11 (SLC4A11), mRNA.	ILMN_1735156	AGGTGTAGGTGTGTGGGTGACTGCTCTGTGCTGCGCCTTCTCATGGCTGA	NM_032034.2
5050537	OPLAH	-1.53	0.0158			Homo sapiens 5-oxoprolinase (ATP-hydrolysing) (OPLAH), mRNA.	ILMN_1711030	TCTATGAGTATCGCCGGGCCCAGGAGGCCGTGTGAGGATCCCGCAATAAA	NM_017570.2
2450612	LANCL1	1.13	0.0157			Homo sapiens LanC lantibiotic synthetase component C-like 1 (bacterial) (LANCL1), mRNA.	ILMN_1703697	GGACGGCGGTGTGGCCTGAGTTGTCAGTCTTTAATCCTGAGTCATGTGGC	NM_006055.1
4250270	APOOL	-1.41	0.0157			Homo sapiens apolipoprotein O-like (APOOL), mRNA.	ILMN_1777483	CAGGTGCAACCCAGTTTATGCCTGACCCCAAGCTCATGGATCACGGGCAG	NM_198450.3
5310358	TIA1	-1.16	0.0157			Homo sapiens TIA1 cytotoxic granule-associated RNA binding protein (TIA1), transcript variant 2, mRNA.	ILMN_2388466	GGCATTGTTTGAGCTGTCCCATCTCCACTGTTATCCCTTTGGGTTTTTTA	NM_022173.1
7560136	WDR92	-1.21	0.0156			Homo sapiens WD repeat domain 92 (WDR92), mRNA.	ILMN_1662065	CTGCTGCACGTGGGTATCAGAAGCACCAAGTAAACTATCTCCAGGGCCAG	NM_138458.2
1940008	LOC644330	-1.51	0.0156			PREDICTED: Homo sapiens similar to tropomyosin 3 isoform 2 (LOC644330), mRNA.	ILMN_1764163	TGGCTTAATATGTACTCTCCTTTGATGTGGTCTACTTGGGGCCGATTGGG	XR_017492.1
4810577	ZNF776	1.44	0.0156			Homo sapiens zinc finger protein 776 (ZNF776), mRNA.	ILMN_1701464	GGGAGTCCAGGGTGGGAGTATTGCTTGAGGTAAGAAGTTTGAGACTAGCC	NM_173632.2
1940167	PDPR	1.34	0.0156			PREDICTED: Homo sapiens pyruvate dehydrogenase phosphatase regulatory subunit (PDPR), mRNA.	ILMN_1667034	CCTGGCGGAGGAATTTGCGTTGGCTTGCTTTCAGGGGTTAGCTACAAGAT	XM_001134215.1
4610044	AGPAT1	1.22	0.0155			Homo sapiens 1-acylglycerol-3-phosphate O-acyltransferase 1 (lysophosphatidic acid acyltransferase, alpha) (AGPAT1), transcript variant 1, mRNA.	ILMN_1679520	CTAATTCAGAGGTCTCATGCCTGCCCTTGCCCAGATGCCCAGGGTCGTGC	NM_006411.2
4760020	UROD	-1.11	0.0155			Homo sapiens uroporphyrinogen decarboxylase (UROD), mRNA.	ILMN_1740742	GAGGAGGAGATCGGGCAGTTGGTGAAGCAGATGCTGGATGACTTTGGACC	NM_000374.3
2120520	UGP2	1.43	0.0154			Homo sapiens UDP-glucose pyrophosphorylase 2 (UGP2), transcript variant 1, mRNA.	ILMN_1654340	TTTTTTCTAGAGGAGTCACGCTACAGGGCAGGTCTCTCTTCCTCTCCTGC	NM_006759.3
3390368	PDP2	-1.59	0.0153			Homo sapiens pyruvate dehydrogenase phosphatase isoenzyme 2 (PDP2), mRNA.	ILMN_2164978	TCTGAAACCATTAATATTCCTTCTTGGCTGGGTGCAGTGGTTTACGCCTG	NM_020786.1
6350017	KIAA1862	1.4	0.0153			Homo sapiens KIAA1862 protein (KIAA1862), mRNA.	ILMN_1776631	TGCTGTGGGGGTGCCTTCCTCAGCCTCTGGCCCTCTTGGCTCAGATTCAA	NM_032534.1
5910349	SPC24	-1.43	0.0153			Homo sapiens SPC24, NDC80 kinetochore complex component, homolog (S. cerevisiae) (SPC24), mRNA.	ILMN_2181432	TAGAAGGCAGAGGCCGGCAGATCACTTGAGCCCAGGAGTTGGAGACCAGA	NM_182513.1
1570056	MYO5A	-1.16	0.0152			Homo sapiens myosin VA (heavy chain 12, myoxin) (MYO5A), mRNA.	ILMN_1698225	GAGCTGTTGTTAGGAAGGCACCAAAGAACCTCCTCTGCACTAAACAGGAG	NM_000259.2
1410242	ATAD2	1.3	0.0152			Homo sapiens ATPase family, AAA domain containing 2 (ATAD2), mRNA.	ILMN_2048700	GGCTTTGGCAATTCTTTCTCAGCCTACACCCTCACTTGTTGTGGATCATG	NM_014109.2
130519	STAT2	-1.2	0.0151			Homo sapiens signal transducer and activator of transcription 2, 113kDa (STAT2), mRNA.	ILMN_1690921	GGCCCTGCACAGGTGGCTGTTTCTTGTCTGTTATGTCAGAGGAACAGTCC	NM_005419.2
4180619	TIMM17A	-1.66	0.0151			Homo sapiens translocase of inner mitochondrial membrane 17 homolog A (yeast) (TIMM17A), nuclear gene encoding mitochondrial protein, mRNA.	ILMN_1656798	TTTGGGGTCTGGTTGGGCCTGGAAAATGGATGAGCACTTCAGAACAGGTC	NM_006335.1
2230403	MTIF2	-1.12	0.015			Homo sapiens mitochondrial translational initiation factor 2 (MTIF2), nuclear gene encoding mitochondrial protein, transcript variant 1, mRNA.	ILMN_1765520	GCTGTGGAAGAGCACCCAGTAGGTGAGGCATCTATACTAGCTACCTTCTC	NM_001005369.1
4180441	NDUFA4	-1.1	0.015			Homo sapiens NADH dehydrogenase (ubiquinone) 1 alpha subcomplex, 4, 9kDa (NDUFA4), nuclear gene encoding mitochondrial protein, mRNA.	ILMN_1751258	CGCTGCTTTAGAATGAAGGTCTTCCAGAAGCCACATCCGCACAATTTTCC	NM_002489.2
2570187	ZNF30	-1.22	0.0149			Homo sapiens zinc finger protein 30 (ZNF30), transcript variant 2, mRNA.	ILMN_1728230	ATGAGTGTTATACCCTAAGAGTCTGAGGAGTGTGGGAAGTGCTTCGTGTG	NM_001099437.1
7380376	CHEK2	1.23	0.0149			Homo sapiens CHK2 checkpoint homolog (S. pombe) (CHEK2), transcript variant 1, mRNA.	ILMN_2395240	CTTGGAAGTGGTGCCTGTGGAGAGGTAAAGCTGGCTTTCGAGAGGAAAAC	NM_007194.3
4860343	MAP4K4	1.22	0.0148			Homo sapiens mitogen-activated protein kinase kinase kinase kinase 4 (MAP4K4), transcript variant 3, mRNA.	ILMN_2375002	GCAGGGACCCAGTGAAGTTTCTCCGTTAAAGATTGGGAGTCGTCGAAATG	NM_145687.2
5810167	C17ORF44	1.77	0.0148			Homo sapiens chromosome 17 open reading frame 44 (C17orf44), mRNA.	ILMN_1681252	TGCTCAACAGACCCATCAAGTCACGCTGTTGGACAGGCCTCGTGGCGCAA	NM_173621.1
6110195	ZCCHC24	1.22	0.0148			Homo sapiens zinc finger, CCHC domain containing 24 (ZCCHC24), mRNA.	ILMN_1754660	CCAACGACTAACCCTGAAATGGGGGTGTTCCAGCCTTCAGCGAGATGGCC	NM_153367.2
5700296	ZDHHC16	-1.15	0.0147			Homo sapiens zinc finger, DHHC-type containing 16 (ZDHHC16), transcript variant 4, mRNA.	ILMN_1763568	AGGCCTGCTGCTGAGGTCACTGCCACTTCTCACATGCTGCTTAAGGGAGC	NM_198045.1
1410309	NBPF11	1.16	0.0147			Homo sapiens neuroblastoma breakpoint family, member 11 (NBPF11), mRNA.	ILMN_2177090	ACCTCAGCCCATCTGCGGGCAGAGAAGGTCTAGTTTGTCCAACACCATTA	NM_183372.3
730136	C2ORF56	1.27	0.0146			Homo sapiens chromosome 2 open reading frame 56 (C2orf56), transcript variant 1, mRNA.	ILMN_1787370	GGTGTCACTAAGTCTGGGATTCCAATTTCCTGGTACCGAGATCTGCACGA	NM_144736.4
4290300	ATP5H	-1.1	0.0146			Homo sapiens ATP synthase, H+ transporting, mitochondrial F0 complex, subunit d (ATP5H), nuclear gene encoding mitochondrial protein, transcript variant 1, mRNA.	ILMN_1666372	GCGCTGAAGGTTCCCGTGCCAGAGGATAAATATACTGCCCAGGTGGATGC	NM_006356.2
2360601	C12ORF30	1.18	0.0145			Homo sapiens chromosome 12 open reading frame 30 (C12orf30), mRNA.	ILMN_1788810	GCACCCTCTCCCAGCAATCGTATGCCATTGGTATTTGAAGAGAATTCCCA	NM_024953.2
2320392	C12ORF65	-1.28	0.0145			Homo sapiens chromosome 12 open reading frame 65 (C12orf65), mRNA.	ILMN_1667510	GGGAAGGAGTTGTCATTGTGATGAGGCACTTGGAGGGGTTCTGGGGTGCC	NM_152269.2
3450253	ZNHIT3	-1.15	0.0144			Homo sapiens zinc finger, HIT type 3 (ZNHIT3), mRNA.	ILMN_1812478	GGCCTTTACCGGCATTGATGTGGCTCATGTTTCAGGCAGACTTGGGGTCC	NM_004773.2
1410735	ZSCAN5A	1.52	0.0144			Homo sapiens zinc finger and SCAN domain containing 5A (ZSCAN5A), mRNA.	ILMN_1675007	GCAAGGGCGTCTGACACACAGAGGGAGTGCCCTAGATATGAATTGCCAGG	NM_024303.1
4150711	USP37	1.38	0.0144			Homo sapiens ubiquitin specific peptidase 37 (USP37), mRNA.	ILMN_1686319	CCTACACTTTGCCTAATTGAGCCACTACCAGGTTTTCTGGCAGCTGTGGC	NM_020935.1
1190193	CRY2	-1.29	0.0143			Homo sapiens cryptochrome 2 (photolyase-like) (CRY2), mRNA.	ILMN_1796180	TGACCCAAGGGCCAGCATGGGGAAGAGATGGTTGCAGGCAAAATGCACTT	NM_021117.2
2970044	ABTB1	-1.34	0.0143			Homo sapiens ankyrin repeat and BTB (POZ) domain containing 1 (ABTB1), transcript variant 1, mRNA.	ILMN_1802096	CCATTCAGGAAGGGCTGGGGGAGTGTGTGTGGCAATAAAGCTTGAAGGCA	NM_032548.2
5130497	S100A13	-1.19	0.0143			Homo sapiens S100 calcium binding protein A13 (S100A13), transcript variant 3, mRNA.	ILMN_1765459	CAGCGTCAACGAGTTCAAAGAGCTGGTTACCCAGCAGTTGCCCCATCTGC	NM_001024211.1
4890328	SIDT2	-1.24	0.0143			Homo sapiens SID1 transmembrane family, member 2 (SIDT2), mRNA.	ILMN_1791912	GGGCTGGGAGATGAGGTGGGTCTGGATCTTTTCTCAGAGCGTCTCCATGC	NM_001040455.1
7330551	ECD	-1.22	0.0142			Homo sapiens ecdysoneless homolog (Drosophila) (ECD), mRNA.	ILMN_2206645	CCCAGATGGACCAGGAACTAGCACACACCTGCATCAGCAAAAGTTTCACC	NM_007265.1
6620753	ZFAND5	1.12	0.0141			Homo sapiens zinc finger, AN1-type domain 5 (ZFAND5), mRNA.	ILMN_1795228	TGTACTTGGGTGTAGGACTCTAGTGTTCTTGGGTGTATTGCATGGGCTGC	NM_006007.1
5860608	LOC400948	-1.13	0.014			PREDICTED: Homo sapiens similar to CG33774-PA (LOC400948), mRNA.	ILMN_1739335	AGGGTTCCAGGACATAGTCTGAGGCAAGATGGAGGGTATGAGGGGCCTTC	XM_940643.1
1770343	MBD6	-1.19	0.014			Homo sapiens methyl-CpG binding domain protein 6 (MBD6), mRNA.	ILMN_1746012	GTGATGATGCGACTGAGGATTATGCAACGTGGTCCAACCGGAGCGGCCAG	NM_052897.3
5050500	ZBTB9	1.15	0.014			Homo sapiens zinc finger and BTB domain containing 9 (ZBTB9), mRNA.	ILMN_1688853	CCTTGGTCAGAGGGACTCAGGTTTGGGACAGCACAAGCTGAAGGCTGGAG	NM_152735.3
5870113	THOC7	-1.09	0.0139			Homo sapiens THO complex 7 homolog (Drosophila) (THOC7), mRNA.	ILMN_1805028	TGGAATCAGATCCTAAGCCATAGACAGGCTAATTGCCCACCACTCCCAGG	NM_025075.1
5870736	MEMO1	-1.21	0.0139			Homo sapiens mediator of cell motility 1 (MEMO1), mRNA.	ILMN_1741599	CCTTTACCACGATACTGGTCCTGGTTTGGGGGGATTCTGAAACCTCAAAC	NM_015955.2
1820482	NDUFB10	-1.17	0.0139			Homo sapiens NADH dehydrogenase (ubiquinone) 1 beta subcomplex, 10, 22kDa (NDUFB10), mRNA.	ILMN_1811754	CAGAGGCAGAGGATGCTGCAAGAGAGAAAAGCTGCAAAAGAGGCCGCCGC	NM_004548.1
450521	IRF2BP1	1.22	0.0139			Homo sapiens interferon regulatory factor 2 binding protein 1 (IRF2BP1), mRNA.	ILMN_1751171	CCAGTGCCACCTCTATCTGTGTACATACTCCCTTCTTCCACCCAGATGGG	NM_015649.1
940576	ZSCAN21	-1.27	0.0139			Homo sapiens zinc finger and SCAN domain containing 21 (ZSCAN21), mRNA.	ILMN_1789410	GAGTTTGTATCACTCAACATCAGGGGATGCCTGAGGAGTGCGAGCTCCAC	NM_145914.2
770221	C20ORF177	1.17	0.0138			Homo sapiens chromosome 20 open reading frame 177 (C20orf177), mRNA.	ILMN_1718712	GCTGAGTTGCTGCCTTTCCCCGTCATGTATCCATGTGCATGCTCTTAGAG	NM_022106.1
1940082	HS.40289	1.24	0.0138			Homo sapiens mRNA; cDNA DKFZp686I23208 (from clone DKFZp686I23208)	ILMN_1869087	CCTTTGAGGAGAAAGTCAAAATGTGTTGTTAGCCTACCTCCACTCAGGCC	BX538337
2630463	PSMD4	-1.1	0.0138			Homo sapiens proteasome (prosome, macropain) 26S subunit, non-ATPase, 4 (PSMD4), mRNA.	ILMN_2344130	CTTATGCCATGCAGATGTCCCTGCAGGGAGCAGAGTTTGGCCAGGCGGAA	NM_002810.2
7560301	LANCL2	-1.25	0.0137			Homo sapiens LanC lantibiotic synthetase component C-like 2 (bacterial) (LANCL2), mRNA.	ILMN_1708009	CCAGCTCGGTCCCTCCAGGCAAAGGAGAAACGGGACTTACTTCACAGGAC	NM_018697.3
670609	RAB2B	-1.12	0.0137			Homo sapiens RAB2B, member RAS oncogene family (RAB2B), mRNA.	ILMN_1753002	GCCAAACTTGCCTTTGCTTCACTCATCATGCAGCCTTCTGGGTTGGTTGC	NM_032846.2
3890408	RRBP1	1.08	0.0137			Homo sapiens ribosome binding protein 1 homolog 180kDa (dog) (RRBP1), transcript variant 1, mRNA.	ILMN_2360784	CTCACCCCTAGACGTTGCCAACCAGAACTGACGTGTGACCTCCTGGGTGT	NM_001042576.1
2340241	IMPA2	1.88	0.0137			Homo sapiens inositol(myo)-1(or 4)-monophosphatase 2 (IMPA2), mRNA.	ILMN_2094061	CTGGCTACCCCAGAGGGAGTTGTCACGCTACAGTGAGTGGCTGGCCTTTT	NM_014214.1
2760253	LOC730063	1.48	0.0136			PREDICTED: Homo sapiens hypothetical protein LOC730063 (LOC730063), mRNA.	ILMN_1698512	GGCCCTTCCACTCTCGGGGACAGGCGAAACCTCTTTGTCTCTGCCTCGGC	XM_001132263.1
7050132	LOC151579	1.19	0.0136			PREDICTED: Homo sapiens similar to basic leucine zipper and W2 domains 1 (LOC151579), mRNA.	ILMN_1666384	ATACTCAGTAATGACTCAAGCCTCTGGCTATTAACATACCCTAGTTGCCA	XM_045290.6
2710068	EIF3I	-1.11	0.0136			Homo sapiens eukaryotic translation initiation factor 3, subunit I (EIF3I), mRNA.	ILMN_1671291	ATCCTGATGGCAAGAGCTACAGCAGCGGCGGCGAAGATGGTTACGTCCGT	NM_003757.2
4220181	DAD1	-1.11	0.0135			Homo sapiens defender against cell death 1 (DAD1), mRNA.	ILMN_1731619	CCCAGAGCGAGCCTTTGCTGATTTTCTCTTTGCCAGCACCATCCTGCACC	NM_001344.1
5720669	AK2	1.08	0.0135			Homo sapiens adenylate kinase 2 (AK2), transcript variant AK2A, mRNA.	ILMN_1716053	ATGCATCCCAGACCCCCGATGTCGTGTTCGCAAGCATCCTAGCAGCCTTC	NM_001625.2
7400341	C11ORF2	-1.24	0.0135			Homo sapiens chromosome 11 open reading frame2 (C11orf2), mRNA.	ILMN_2077094	TCTCGGTGGTCCTTCCCCGCAGGCAGGTGTCAGGACCGGCCTAATAAACA	NM_013265.2
1820746	NPHP3	-1.19	0.0135			Homo sapiens nephronophthisis 3 (adolescent) (NPHP3), mRNA.	ILMN_1730539	GCTACTTTAGCCTTGCCATTCCTCTTGCTTTTCAGCAGTAGTCTGGCCCA	NM_153240.3
610022	BFAR	1.17	0.0135			Homo sapiens bifunctional apoptosis regulator (BFAR), mRNA.	ILMN_1814808	GGATCCCTTTCTCTGAATGGAGAGATTGAGAGGGATGTCGGGCAGTTCCC	NM_016561.1
150292	LOC644482	-1.45	0.0134			PREDICTED: Homo sapiens similar to NADH dehydrogenase (ubiquinone) 1 alpha subcomplex, 3, 9kDa (LOC644482), mRNA.	ILMN_1666853	TATTCCATCATGATCAATGAGGCCACACCCTACAACTATCCAGTGCCCGT	XM_927612.1
7560327	GPN1	-1.11	0.0134			Homo sapiens GPN-loop GTPase 1 (GPN1), mRNA.	ILMN_1772719	GCCTCTACTCCCCCAGCTTCTTGCTCTTGACCCTGCACTGTAAGTTGCCC	NM_007266.2
580722	IRF2	1.47	0.0134			Homo sapiens interferon regulatory factor 2 (IRF2), mRNA.	ILMN_1765547	TATCTCACAGCACACTCAGCACCCCCTTCTCTGCCCATTCCCCAGCCTCT	NM_002199.3
7320646	EPB41L5	1.45	0.0134			Homo sapiens erythrocyte membrane protein band 4.1 like 5 (EPB41L5), mRNA.	ILMN_2043306	GCCCTGAGCTGAACTGGGTTGTGTTAACACATTGGTAGAGCTATGATTCC	NM_020909.2
7320068	HS.572642	1.32	0.0134			Homo sapiens cDNA FLJ46626 fis, clone TRACH2001612	ILMN_1841620	CTAGGGCATCCTATACATCCTACCACAGAAGGCCAAGGGACAGAGCACCA	AK128481
5550402	PHF19	1.39	0.0133			Homo sapiens PHD finger protein 19 (PHF19), transcript variant 2, mRNA.	ILMN_1745420	AGATCCTCATCTGCGGGAAGTGTGGCCTGGGTTACCACCAGCAGTGCCAC	NM_001009936.1
6560193	PHLPPL	1.26	0.0133			Homo sapiens PH domain and leucine rich repeat protein phosphatase-like (PHLPPL), mRNA.	ILMN_2083567	TTCTTCCCATGTAGACCTTCAGCAAAAGCCGGTACTTGGAAGCCACAGGC	NM_015020.2
6550243	FAM62A	-1.16	0.0133			Homo sapiens family with sequence similarity 62 (C2 domain containing), member A (FAM62A), mRNA.	ILMN_1761159	AGCTCCTAGCTGGTGATACGGAGAGGGCTTTGGAGGACTTGGGACAGCAG	NM_015292.1
610546	ANKHD1	1.2	0.0133			Homo sapiens ankyrin repeat and KH domain containing 1 (ANKHD1), transcript variant 1, mRNA.	ILMN_1765091	GCCCAGCAGATTTGGCCTGGCACGTGGGCACCTCATATTGGAAACATGCA	NM_017747.1
5290025	C14ORF156	-1.12	0.0132			Homo sapiens chromosome 14 open reading frame 156 (C14orf156), mRNA.	ILMN_1661945	ATCAGCCGGTTGCTTTTGTGAGAAGAATTCCTTGGACTGCGGCGTCGAGT	NM_031210.3
1980164	DHX32	-1.14	0.0132			Homo sapiens DEAH (Asp-Glu-Ala-His) box polypeptide 32 (DHX32), mRNA.	ILMN_1713688	CAAACACAAGGTGCAGCAGGGTCCCAAAGGTAGCTGGATGGCTGAACTGC	NM_018180.2
3420338	HS.527535	1.31	0.0132			Homo sapiens cDNA: FLJ23063 fis, clone LNG04745	ILMN_1837220	GTGTACAATTTGATGAGTTTTGACGTGTGCACCTTTCCAACCATCATGAC	AK026716
510328	AMZ2	-1.11	0.0131			Homo sapiens archaelysin family metallopeptidase 2 (AMZ2), transcript variant 2, mRNA.	ILMN_1801606	CGGCGCCCTCTAAACCTTTGCCCTATCTGTTTGCACAAGTTGCAGTGTGC	NM_001033569.1
150280	HECTD3	-1.17	0.0131			Homo sapiens HECT domain containing 3 (HECTD3), mRNA.	ILMN_1656902	GTTCCTAGAGCTATGCACACCCCTGCCCCAGTTTACCGTTCCTCCCTCAG	NM_024602.4
730114	PRICKLE4	-1.15	0.0131			Homo sapiens prickle homolog 4 (Drosophila) (PRICKLE4), mRNA.	ILMN_1695868	GGCACCTCAGCCAGGGGTGTAGCCAAGTAGACAAATGGAATCCTGTGCTG	NM_013397.4
620092	ATP6V0A2	-1.18	0.0131			Homo sapiens ATPase, H+ transporting, lysosomal V0 subunit a2 (ATP6V0A2), mRNA.	ILMN_1700380	GCCCGCATCCTCCTCTATCCTGTTTCGAGGTAGAGAGCTTGGCACTTCTG	NM_012463.2
4070424	LOC90835	-1.38	0.0131			Homo sapiens hypothetical protein LOC90835 (LOC90835), mRNA.	ILMN_2179726	CCTTCCAGCTACCTCCGGGTAAAGGCAAGAGCAAGACCAAGTGACCCCCA	NM_001014979.1
1010161	ARL4A	-1.28	0.0131			Homo sapiens ADP-ribosylation factor-like 4A (ARL4A), transcript variant 3, mRNA.	ILMN_1704842	TCCTCTGCCATCGCCCACGCCTCCCTGGTGCCAGGGAACAGGTATCAGCG	NM_001037164.1
3290398	SLC25A3	-1.11	0.013			Homo sapiens solute carrier family 25 (mitochondrial carrier; phosphate carrier), member 3 (SLC25A3), nuclear gene encoding mitochondrial protein, transcript variant 2, mRNA.	ILMN_1782890	AGGTCTACTTCAGACTTCCTCGCCCTCCTCCACCCGAGATGCCAGAGTCT	NM_002635.2
4560762	ST13	-1.14	0.013			Homo sapiens suppression of tumorigenicity 13 (colon carcinoma) (Hsp70 interacting protein) (ST13), mRNA.	ILMN_1765204	GTGTAGAGTTCTCCTTTCTCGAAATTGCCAGTGTGTACTTGGCTTAACTC	NM_003932.3
770414	LOC648059	-1.42	0.013			PREDICTED: Homo sapiens hypothetical protein LOC648059 (LOC648059), mRNA.	ILMN_1768392	CCTCTGTTGAGTTTCCATTTCAGATTGTGGCCAGGCATGGTGGCTCATGC	XM_937109.1
7380327	FBXO31	1.1	0.013			Homo sapiens F-box protein 31 (FBXO31), mRNA.	ILMN_1771139	GTGACGGTGACTGTGGCCTTGAAGCCTGGAGGACTGTTGGGCATGTAGAC	NM_024735.2
940288	BAZ1A	1.2	0.0129			Homo sapiens bromodomain adjacent to zinc finger domain, 1A (BAZ1A), transcript variant 2, mRNA.	ILMN_1742230	CCTTGAAGTGCTGTACCAGTGCTGGCTGCAGGTATTAAGTCCAAGTTTAT	NM_182648.1
940035	SLC4A7	1.21	0.0129			Homo sapiens solute carrier family 4, sodium bicarbonate cotransporter, member 7 (SLC4A7), mRNA.	ILMN_1808354	TCCAGAATGGAGCTTAGTGCTACTGAATACCCTGGCCACAGAGCCACCTC	NM_003615.3
4200196	TNFAIP8	-1.3	0.0128			Homo sapiens tumor necrosis factor, alpha-induced protein 8 (TNFAIP8), transcript variant 2, mRNA.	ILMN_2414325	GCTGCACCAAATCATTCAGCGCCACCTCACTGCCAAGTCACATGGACGGG	NM_001077654.1
520671	NDUFB3	-1.11	0.0128			Homo sapiens NADH dehydrogenase (ubiquinone) 1 beta subcomplex, 3, 12kDa (NDUFB3), mRNA.	ILMN_2119937	CTATCCAGAAGAAGCTGGCTGCAAAAGGGCTAAGGGATCCATGGGGCCGC	NM_002491.1
6110538	C14ORF133	-1.15	0.0127			Homo sapiens chromosome 14 open reading frame 133 (C14orf133), mRNA.	ILMN_1734440	GGCCTAGACGTTGTGTTTCCTCAGCCATTTTCCCTCTGCTGCCCCAGTTT	NM_022067.2
1230600	LOC651064	-1.15	0.0127			PREDICTED: Homo sapiens hypothetical protein LOC651064 (LOC651064), mRNA.	ILMN_1782417	GGGAAGGGGCCCTTGGCCACAGGTGGAATTAAGAAATCTGGCGAAAAGCA	XM_944489.1
6580047	LOC113230	1.59	0.0126			PREDICTED: Homo sapiens hypothetical protein LOC113230 (LOC113230), mRNA.	ILMN_1803673	CCATTGGGAAACTGACCACCACCCACAACTCCGCCAGTGAAACTGCCCAG	XM_053966.11
1230333	SS18	1.21	0.0126			Homo sapiens synovial sarcoma translocation, chromosome 18 (SS18), transcript variant 2, mRNA.	ILMN_1741782	CTAGCCCAAAGGTAAGTTGCTATTTTCATCACAGTTGCCTATGCCCAGGG	NM_005637.2
1500041	TMEM93	1.18	0.0126			Homo sapiens transmembrane protein 93 (TMEM93), transcript variant 2, mRNA.	ILMN_2405592	CGCGGGCATTTCTTCCACTGCCCGTCTGAGGGAACGCTAAGTAGTGTGTC	NM_031298.2
6520598	SLC2A10	1.15	0.0126			Homo sapiens solute carrier family 2 (facilitated glucose transporter), member 10 (SLC2A10), mRNA.	ILMN_2120247	ACCAGCATTCATGCCGAACCTATACCCATTCTTCAGTGCCTAGCTGTACA	NM_030777.3
2340768	CD82	1.39	0.0125			Homo sapiens CD82 molecule (CD82), transcript variant 2, mRNA.	ILMN_2392274	GGCGCAGGTGGGCTGGACTTCTACCTGCCCTCAAGGGTGTGTATATTGTA	NM_001024844.1
7320468	NCKIPSD	-1.25	0.0125			Homo sapiens NCK interacting protein with SH3 domain (NCKIPSD), transcript variant 2, mRNA.	ILMN_1736623	CCTGGAGCCTCATGGAACAGGATGATGGCACTGAGAAAGCCAATGACCGA	NM_184231.1
1190300	MAPK7	1.85	0.0125			Homo sapiens mitogen-activated protein kinase 7 (MAPK7), transcript variant 2, mRNA.	ILMN_2339655	CCAAAGGGCAGTGGGGCTGGCTACGGTGTTGGCTTTGACCTGGAGGAATT	NM_139032.1
6420632	MCCC1	-1.1	0.0124			Homo sapiens methylcrotonoyl-Coenzyme A carboxylase 1 (alpha) (MCCC1), nuclear gene encoding mitochondrial protein, mRNA.	ILMN_1760174	CAGAGAAGGTGCTCAGGCCAACAGACACACTCCTTTAGTCGAGTTTGAGG	NM_020166.3
7050131	ATP6V1A	1.15	0.0124			Homo sapiens ATPase, H+ transporting, lysosomal 70kDa, V1 subunit A (ATP6V1A), mRNA.	ILMN_1711516	GATGATGCAGTTCTGTATTTATTGTGCTGTGTCTGGTCCTAAGTGGAGCC	NM_001690.2
4250307	MAP4K4	1.21	0.0124			Homo sapiens mitogen-activated protein kinase kinase kinase kinase 4 (MAP4K4), transcript variant 3, mRNA.	ILMN_2375003	CCTTTGTCCTTCTCGGCGGGGGCTTCCTGGTCTGTGCTTTACTTGGCTTT	NM_145687.2
5820097	TMBIM1	-1.3	0.0124			Homo sapiens transmembrane BAX inhibitor motif containing 1 (TMBIM1), mRNA.	ILMN_1705213	TAAGTGCCTTGAGCTGGAATGGGGAAGGGGGACAAGGGTCAGTCTGTCGG	NM_022152.4
4670059	ZAK	1.17	0.0123			Homo sapiens sterile alpha motif and leucine zipper containing kinase AZK (ZAK), transcript variant 2, mRNA.	ILMN_1768110	CTCCACCTTTGTTTGCACTCTGTTGCCTGTGAGGAGCTTTCTGGCATGTG	NM_133646.2
5860242	LOC642755	1.12	0.0123			PREDICTED: Homo sapiens similar to DEXI, transcript variant 1 (LOC642755), mRNA.	ILMN_1655244	GCTGGGTTTAGCCCGAGGCTGGTCTTAGATGCAGCGACTGTTTCAGAGTG	XM_926382.2
630706	BTBD14A	-1.33	0.0122			Homo sapiens BTB (POZ) domain containing 14A (BTBD14A), mRNA.	ILMN_1809522	GGTGGCTGCGCGAGGGACCGAGTACTAGAGCTGCTTGCATGCGTTACTAA	NM_144653.3
4280162	SCNM1	-1.22	0.0122			Homo sapiens sodium channel modifier 1 (SCNM1), mRNA.	ILMN_1746598	TCCCCACTATAACAGTTGCTGCCGCCGGAAGTACAGACCAGAAGCCCCTG	NM_024041.2
2450446	TRIM33	1.13	0.0121			Homo sapiens tripartite motif-containing 33 (TRIM33), transcript variant a, mRNA.	ILMN_1682316	CACAGCCTTACTAGTTCCTTGCTTCCAGTATTTCAATTGGTCTCCTCCCC	NM_015906.3
2850626	RAB5B	1.08	0.0121			Homo sapiens RAB5B, member RAS oncogene family (RAB5B), mRNA.	ILMN_1752582	TTCCTACCACCTCTTCTGCCTTCCTTTGAGCTCTGTTGGGCTTGGGGATC	NM_002868.2
2470519	FRG1	-1.21	0.0121			Homo sapiens FSHD region gene 1 (FRG1), mRNA.	ILMN_1734696	CTGGACAGGAGAGCCAAATTGAAAGCCGACAGATACTGCAAGTGACTGGG	NM_004477.2
6480440	MRS2	1.28	0.0121			Homo sapiens MRS2 magnesium homeostasis factor homolog (S. cerevisiae) (MRS2), mRNA.	ILMN_1778677	GCCTCAGACTGGATGGACTTGGATCAGGAAGGAGCATCCTAACAAACCGT	NM_020662.2
270743	SYNPO2	-1.57	0.012			PREDICTED: Homo sapiens synaptopodin 2, transcript variant 2 (SYNPO2), mRNA.	ILMN_1693092	AATCCTATCCACTCGCCGTCTTACCCACTGGCTGCTCTCAAGTCTCAGCC	XM_936336.2
3290672	DULLARD	1.27	0.012			Homo sapiens dullard homolog (Xenopus laevis) (DULLARD), mRNA.	ILMN_2133638	TCCACTTGGAGTCTGGATGGACACATGGGCCAGGGGCTCTGAAGCAGCCT	NM_015343.3
4760255	ARHGDIA	1.22	0.012			Homo sapiens Rho GDP dissociation inhibitor (GDI) alpha (ARHGDIA), mRNA.	ILMN_1734742	CAGGCCTTCCCTGACCCAGCCAGGAACAAACAAGGGACCAAGTGCACACA	NM_004309.3
60400	RARS	-1.09	0.0119			Homo sapiens arginyl-tRNA synthetase (RARS), mRNA.	ILMN_1751378	TGTGGCGTATGCTGCTATGTGAAGCAGTAGCTGCTGTCATGGCCAAGGGG	NM_002887.3
5420750	LOC649447	-1.17	0.0119			PREDICTED: Homo sapiens similar to 60S ribosomal protein L29 (Cell surface heparin binding protein HIP) (LOC649447), mRNA.	ILMN_1811063	ACCCCTGGGCTACCATCTGCATGGGGCTGGGGTCCTCCTGTGCTATTTGT	XM_941125.1
7040470	PSMA6	-1.14	0.0119			Homo sapiens proteasome (prosome, macropain) subunit, alpha type, 6 (PSMA6), mRNA.	ILMN_1704094	GGCCTTACATCAGTAGCTGTCAGAGGGAAAGACTGTGCAGTAATTGTCAC	NM_002791.1
2070170	UBE2L6	-1.19	0.0119			Homo sapiens ubiquitin-conjugating enzyme E2L 6 (UBE2L6), transcript variant 1, mRNA.	ILMN_1769520	CCTCCAGCATTCAGTCCAGGGGGAGCCACGGAAACCATGTTCTTGCTTAA	NM_004223.3
3610332	NDUFV3	-1.57	0.0118			Homo sapiens NADH dehydrogenase (ubiquinone) flavoprotein 3, 10kDa (NDUFV3), nuclear gene encoding mitochondrial protein, transcript variant 2, mRNA.	ILMN_2387731	CCACTGCGCCCGGCCACTTTCACACTTTTTACAGTGAGTGGTGAATTAGC	NM_001001503.1
1050132	ZNF518B	1.15	0.0118			Homo sapiens zinc finger protein 518B (ZNF518B), mRNA.	ILMN_1682449	CCCAGTCGAGAACATCTTGTAAGCCTTCATTAAGGGCCACCTGCTGTCTG	NM_053042.2
4670112	GEFT	1.56	0.0118			Homo sapiens RhoA/RAC/CDC42 exchange factor (GEFT), transcript variant 1, mRNA.	ILMN_1741027	TATTCCATTGCGGGCAGTGAGGGGAGTATATCGGCTTCTGCTGCCTCCGG	NM_182947.2
3180554	PIGU	-1.32	0.0117			Homo sapiens phosphatidylinositol glycan anchor biosynthesis, class U (PIGU), mRNA.	ILMN_1738263	CCCAGACAGGAAGGAGAAGAGGCAGGTGAGCAGGGCTTGTTAGATTGTGG	NM_080476.4
5090068	STX5	-1.17	0.0117			Homo sapiens syntaxin 5 (STX5), mRNA.	ILMN_1749345	AGCCCTTCAGCTGCCTGCACAACCCCTGACATTGGCTGCTGGTGACTCAA	NM_003164.3
3460692	CYLD	1.2	0.0117			Homo sapiens cylindromatosis (turban tumor syndrome) (CYLD), mRNA.	ILMN_1775508	GCTAGCCCTGCCTCCATCTCCCTTGGGTAAAATGAAGGGTGTGGGGTAAA	NM_015247.1
5690064	LASS6	1.15	0.0117			Homo sapiens LAG1 homolog, ceramide synthase 6 (LASS6), mRNA.	ILMN_1767662	CACAGGTCCATGAAAGTTTGGCTTCCTGGTTTGATGTCTGTTGCGTGGCC	NM_203463.1
5130162	AK1	-1.28	0.0116			Homo sapiens adenylate kinase 1 (AK1), mRNA.	ILMN_1779965	CACGTGTCCTTAACACCTGATCTGGCCCAAGCTGCGTGCCCTTTAAGCCA	NM_000476.1
3840722	LOC651894	-1.12	0.0116			PREDICTED: Homo sapiens similar to ribosomal protein S12 (LOC651894), mRNA.	ILMN_1687805	TGGAATTTGCAAAGCTGCCAAAGCCTTAGACAAGCGCCAAGCCCATCTTT	XM_941155.2
6370201	C14ORF43	-1.22	0.0116			Homo sapiens chromosome 14 open reading frame 43 (C14orf43), transcript variant 1, mRNA.	ILMN_1763091	TGAAGGCTTTGTTGGAGGGGACAGAGCACAGGAACAGCCTTGACAGTCTG	NM_194278.3
6650451	MYCBP2	1.2	0.0115			Homo sapiens MYC binding protein 2 (MYCBP2), mRNA.	ILMN_1811972	GAGGTGTTTGCATGTGGCCATTACCGTCATTGGCCTGTGAAGCATTGGAC	NM_015057.3
1090167	GNAI2	1.17	0.0115			Homo sapiens guanine nucleotide binding protein (G protein), alpha inhibiting activity polypeptide 2 (GNAI2), mRNA.	ILMN_1775762	CCCTGCCCTCCACAGAATTGGGTTCCAAGGGCTGTTCCAGACAACTGCCA	NM_002070.2
2070162	BZW1	1.33	0.0115			Homo sapiens basic leucine zipper and W2 domains 1 (BZW1), mRNA. XM_943165	ILMN_1704760	GTAGCTGCAAGTCTTCGGAAAGTCAGCATGGATAACAGACTGATGGAACT	NM_014670.2
3710609	TSPAN17	-1.17	0.0115			Homo sapiens tetraspanin 17 (TSPAN17), transcript variant 1, mRNA.	ILMN_1777881	TCCTGGGCCCCTGACAGGCGCTGGCTGTGAGTGGTTTGTACATGCTACAA	NM_012171.1
3120609	PPOX	-1.24	0.0115			Homo sapiens protoporphyrinogen oxidase (PPOX), nuclear gene encoding mitochondrial protein, mRNA.	ILMN_1673798	AGCTAGGCAATTCCTGACTGCTCACAGGTTGCCCCTGACTCTGGCTGGAG	NM_000309.2
3360717	PIK3CD	1.21	0.0115			Homo sapiens phosphoinositide-3-kinase, catalytic, delta polypeptide (PIK3CD), mRNA.	ILMN_1766275	AGCTCTGTTCTGATTCACCAGGGGTCCGTCAGTAGTCATTGCCACCCGCG	NM_005026.2
4220059	HS.443490	1.19	0.0115			Homo sapiens cDNA FLJ32174 fis, clone PLACE6001064	ILMN_1860288	GGGTCTTTGTGTCCCTGGCATATTATCATCTTCATGGAAAGAATCCACTG	AK056736
4060484	ZC3H15	-1.21	0.0115			Homo sapiens zinc finger CCCH-type containing 15 (ZC3H15), mRNA.	ILMN_2062112	GCTGATTCTGGAGGAGTTAACCTCCTGCAAAAAAGGCATCTTGTCCCTAC	NM_018471.2
5860148	S100A13	-1.2	0.0114			Homo sapiens S100 calcium binding protein A13 (S100A13), transcript variant 3, mRNA.	ILMN_2407168	AAGACCTGAAGATCAGGAAGAAGTAAAGCCGCCTGGCTGAGATGGGGTGG	NM_001024211.1
3850414	GNL3	-1.17	0.0114			Homo sapiens guanine nucleotide binding protein-like 3 (nucleolar) (GNL3), transcript variant 1, mRNA.	ILMN_1806106	CAGGGGAGGCACTGTCTGAGGAGACTACAGCAGGTGAACAGTCTACAAGG	NM_014366.4
3190070	LOC654244	1.58	0.0112			PREDICTED: Homo sapiens similar to mitochondrial carrier protein MGC4399 (LOC654244), mRNA.	ILMN_1697802	CGATCTTGGAGAAAGAGGGACCAAAGTCACTTTTTAGAGGCTTGGGTCCA	XM_941892.2
3930053	COX10	-1.18	0.0112			Homo sapiens COX10 homolog, cytochrome c oxidase assembly protein, heme A: farnesyltransferase (yeast) (COX10), nuclear gene encoding mitochondrial protein, mRNA.	ILMN_1670901	CTTCCCTCTTGGCTGCCCCCAGGTATTTACTGTGGAGAACATTGCATAGG	NM_001303.2
2470408	MAP3K7IP2	1.63	0.0112			Homo sapiens mitogen-activated protein kinase kinase kinase 7 interacting protein 2 (MAP3K7IP2), mRNA.	ILMN_1672331	GAGTGCTTAGAATGGGGCTAAGGGAAGTGCTGAAATAGAGCAAAGGATGG	NM_015093.2
2900438	ANO8	1.81	0.0111			Homo sapiens anoctamin 8 (ANO8), mRNA.	ILMN_1709124	GTCATTCACAGGGGCGGCCGGTCTCCAAAATGCAAAATGCGCTTCAGCCC	NM_020959.1
2140634	VPS24	-1.17	0.0111			Homo sapiens vacuolar protein sorting 24 homolog (S. cerevisiae) (VPS24), transcript variant 2, mRNA.	ILMN_2406043	CAGCCCCATCCATGTTCCTGCAAAGGACATGATCTTTCTTTGGCAACCAC	NM_001005753.1
380484	SLC36A4	1.31	0.011			Homo sapiens solute carrier family 36 (proton/amino acid symporter), member 4 (SLC36A4), mRNA.	ILMN_2082324	AGCTCTCTCCAGATCATCCCTGTGAATGCCAAAGTAAACTTTATGTACAG	NM_152313.2
2190537	WDR74	-1.24	0.011			PREDICTED: Homo sapiens WD repeat domain 74 (WDR74), mRNA.	ILMN_1809866	CCTGGGTCCACCAGCCCCTGACGCCCCTGTGCCCACTTTGTAAATAAACT	XM_001125771.1
4250204	SLC25A3	-1.46	0.0109			Homo sapiens solute carrier family 25 (mitochondrial carrier; phosphate carrier), member 3 (SLC25A3), nuclear gene encoding mitochondrial protein, transcript variant 3, mRNA.	ILMN_1720703	TTTCGAAGGCCGCCGTGACCTCTTCAAGGGCGTGGAGACGGGAAGGAAAA	NM_213611.1
1850524	C10ORF32	1.19	0.0109			Homo sapiens chromosome 10 open reading frame 32 (C10orf32), mRNA.	ILMN_1772706	TGGTACTGACGTAATCGCGCTCACCAAGCAGGTGCTGAAAGGCTCCCGGA	NM_144591.2
3460059	FAHD2A	-1.37	0.0109			Homo sapiens fumarylacetoacetate hydrolase domain containing 2A (FAHD2A), mRNA.	ILMN_1772409	TAACCCTACAGCGCAGGAAGATCGGCCGCCGCGGCAGGCTCTGATGCTGG	NM_016044.1
1450707	RING1	-1.14	0.0108			Homo sapiens ring finger protein 1 (RING1), mRNA.	ILMN_1666399	GGCAAAACACGCCCCCATCTGCTGCCTTTTCTATTGCCCTGCAACGTCCC	NM_002931.3
6370494	EIF2B4	-1.07	0.0108			Homo sapiens eukaryotic translation initiation factor 2B, subunit 4 delta, 67kDa (EIF2B4), transcript variant 3, mRNA.	ILMN_2356672	GCGCTGGCTAACTGGCAGAACCACGCATCCCTACGGTTGTTGAATCTAGT	NM_015636.3
7560328	RAVER1	1.29	0.0108			Homo sapiens RAVER1 (RAVER1), mRNA.	ILMN_1740395	GAGCTGGCCTCCTTCCAGCCCAGTGCCAGAAACCAGCACTCCATGAAGAT	NM_133452.1
2650730	STC1	1.61	0.0108			Homo sapiens stanniocalcin 1 (STC1), mRNA.	ILMN_1758164	CCAAAGCTTCGTCTTGTGTTTGCTGCAGAGTGATTCGGGGGCTGACCTAG	NM_003155.2
3140039	BRMS1L	1.24	0.0108			Homo sapiens breast cancer metastasis-suppressor 1-like (BRMS1L), mRNA.	ILMN_1775943	GGCCATTTGGTGCAATTTAGAAAGTGTTGGCCTCCCTTCCGCTAGCCACA	NM_032352.3
60154	AARSD1	-1.17	0.0106			Homo sapiens alanyl-tRNA synthetase domain containing 1 (AARSD1), mRNA.	ILMN_1700461	ACTGTGGGCGATGAGAAAGGTGGTGGACTCTTCTTACTGGCAGGGCCACC	NM_025267.2
6510133	POFUT2	1.2	0.0106			Homo sapiens protein O-fucosyltransferase 2 (POFUT2), transcript variant 3, mRNA.	ILMN_2376667	GAGAGAGGACAGTTAGGAGGGACAGACAGCTCTTCCTTTCGGAGCCTGGC	NM_133635.4
5270446	RBM41	-1.15	0.0105			Homo sapiens RNA binding motif protein 41 (RBM41), mRNA.	ILMN_1695717	CCCTCGGGTGACTGAAAGAGATCTTGTGTCATTGTTCGCTCGGTTCCAGG	NM_018301.2
4150215	TXNDC15	-1.38	0.0105			Homo sapiens thioredoxin domain containing 15 (TXNDC15), mRNA.	ILMN_1662848	GTATGTAACCAGAATTGGTTAGTGTGACCCCCTCAAGTAGCAAGTGATGG	NM_024715.3
3120132	ASTN2	-1.51	0.0105			Homo sapiens astrotactin 2 (ASTN2), transcript variant 4, mRNA.	ILMN_1797283	CGTAATCCAGTTTTCCGTCTCCTTGGTGCAGATGAAGAAACCGACGCCCA	NM_198188.1
7100093	AMMECR1	1.24	0.0105			Homo sapiens Alport syndrome, mental retardation, midface hypoplasia and elliptocytosis chromosomal region gene 1 (AMMECR1), transcript variant 2, mRNA.	ILMN_2394242	GCACATACAGTCCCAGTGCCCAGCACACCGGAAGTTTGTATACTGGCCTC	NM_001025580.1
4180673	C20ORF43	-1.13	0.0104			Homo sapiens chromosome 20 open reading frame 43 (C20orf43), mRNA.	ILMN_1771815	TCCCTCTGCTACAGCCCTGGGAGGAGCCAGGATCCTTGTTGGTCTAGCTA	NM_016407.2
3390577	MRRF	-1.14	0.0104			Homo sapiens mitochondrial ribosome recycling factor (MRRF), nuclear gene encoding mitochondrial protein, transcript variant 2, mRNA.	ILMN_1680675	CCCCTCTAACCTAGGACCCTCATTACCGGCTCTCATAGCACAGTCTACTG	NM_199177.1
3130615	PDCD6	1.11	0.0104			Homo sapiens programmed cell death 6 (PDCD6), mRNA.	ILMN_1733931	CCTATCTGTGAGGGAATGGAGCACAGGTGCAGTTAGATGCTGTTCTTCCT	NM_013232.3
3180438	RPS3A	-1.2	0.0104			Homo sapiens ribosomal protein S3A (RPS3A), mRNA.	ILMN_1673638	CTGGGGACGAGACAGGTGCTAAAGTTGAACGAGCTGATGGATATGAACCA	NM_001006.3
1510040	DYRK1B	1.48	0.0103			Homo sapiens dual-specificity tyrosine-(Y)-phosphorylation regulated kinase 1B (DYRK1B), transcript variant c, mRNA.	ILMN_1696991	GGGCTCCCATCCTCATCTCTCTCCTTGACTGGAATTGCTGCTACCCAGCT	NM_006484.1
7510092	CREB1	-1.44	0.0103			Homo sapiens cAMP responsive element binding protein 1 (CREB1), transcript variant B, mRNA.	ILMN_2382758	TCAACGCCAGGAATCATGAAGAGACTTCTGCTTTTCAACCCCCACCCTCC	NM_134442.2
50601	PURA	1.23	0.0103			Homo sapiens purine-rich element binding protein A (PURA), mRNA.	ILMN_2127328	CGTGCAGCAATTTCCAGTGAACCTGTACTTGGACATCAGGTAGTGAGTCT	NM_005859.3
4640070	PIPSL	1.15	0.0103			Homo sapiens PIP5K1A and PSMD4-like (PIPSL), non-coding RNA.	ILMN_1676763	TGGGCCTTATCACACTGGATAATGACTGTGAAGTGCTGACCACACTCACC	NR_002319.1
510280	TOR1AIP2	-1.33	0.0103			Homo sapiens torsin A interacting protein 2 (TOR1AIP2), mRNA.	ILMN_2113938	CTCTGATGCTTTTGTTCATTTCTGTTAATCGTCATTTCTGTCCCCTCTGC	NM_145034.1
2750689	LOC729826	-1.49	0.0103			PREDICTED: Homo sapiens hypothetical protein LOC729826 (LOC729826), mRNA.	ILMN_1750299	CCTGCAGACACCGGAGGCCTCTGCTGTGGCTGCCCACTGGCTGTGCTCAG	XM_001131447.1
4210241	PHF20	1.24	0.0101			Homo sapiens PHD finger protein 20 (PHF20), mRNA.	ILMN_1813657	CCATGTTGAGGGGCTCCATTCCCAATTCCTGGGTCAAGGTGAATTAACCC	NM_016436.4
4560528	POP5	-1.22	0.0101			Homo sapiens processing of precursor 5, ribonuclease P/MRP subunit (S. cerevisiae) (POP5), transcript variant 3, mRNA.	ILMN_1687864	GCAGAAGCAATGGAGTGAACCTCTGCTCCCCACACAGCTGGCTACACTGC	NM_198202.1
270196	OBFC2B	1.21	0.01			Homo sapiens oligonucleotide/oligosaccharide-binding fold containing 2B (OBFC2B), mRNA.	ILMN_1704672	TCTCATACTCCCTCATTGTCCAGCTGAACTACCTGTCCCCTGGGAGTCAG	NM_024068.2
4290403	CMTM7	1.69	0.01			Homo sapiens CKLF-like MARVEL transmembrane domain containing 7 (CMTM7), transcript variant 2, mRNA.	ILMN_2403247	GGGGTTTGTGAATACTCCCGCCTAAATCCCTTCTACTTCACTCCTCAGGG	NM_181472.1
2140561	C6ORF138	1.54	0.00997			Homo sapiens chromosome 6 open reading frame 138 (C6orf138), mRNA.	ILMN_1742467	CGAACCTGACCTTCACACTGTTCAAATGCTTGCTGCTCACTGGGGGTTGC	NM_001013732.2
7650528	LOC650518	-1.09	0.0099			PREDICTED: Homo sapiens similar to Proteasome subunit alpha type 6 (Proteasome iota chain) (Macropain iota chain) (Multicatalytic endopeptidase complex iota chain) (LOC650518), mRNA.	ILMN_1675852	CAAATATCATGGAGGTCCCTGGATTGAAAAAAGAGCCTCTCCCACTCCTC	XM_937285.1
7050523	API5	1.14	0.00988			Homo sapiens apoptosis inhibitor 5 (API5), mRNA.	ILMN_1815051	GACCAGCTAATCTGGACCTCAGAGATAGATCAGCCAGTGGCCCAAAGCCA	NM_006595.2
1190463	PNPLA2	1.33	0.00976			Homo sapiens patatin-like phospholipase domain containing 2 (PNPLA2), mRNA.	ILMN_1787923	TGAGGCCCCGCGCACCTGTGCCTTAATCTTCCCTCCCCTGTGCTGCCCGA	NM_020376.2
6940600	RNF214	1.24	0.00975			Homo sapiens ring finger protein 214 (RNF214), transcript variant 1, mRNA.	ILMN_1800420	CCTGCTCCACTGGCCCAAATCAGTACCCCAATGTTCTTGCCTTCTGCCCA	NM_207343.2
160286	SCAMP4	1.16	0.0097			Homo sapiens secretory carrier membrane protein 4 (SCAMP4), mRNA.	ILMN_1800843	AAGAGGCACCCCCTTCCCCAGCCTCTCGCCTGCACTGATGCAGACAAAAT	NM_079834.2
6940520	ANKRD17	1.18	0.00968			Homo sapiens ankyrin repeat domain 17 (ANKRD17), transcript variant 2, mRNA.	ILMN_1712019	CACTGTAATGGCTGCTACAGAGATGGACCATCTTCATCATCACCAGTGGT	NM_198889.1
4390524	LOC649548	-1.12	0.00968			PREDICTED: Homo sapiens similar to 60S ribosomal protein L32 (LOC649548), mRNA.	ILMN_1672755	CAAAACACATGCTGCCTAGTGCCTTCCGGAAGTTCCTGGTCCACACTGTC	XM_938623.1
3850703	MOSPD3	1.32	0.00967			Homo sapiens motile sperm domain containing 3 (MOSPD3), transcript variant 1, mRNA.	ILMN_2356909	CTGCCTCAAGTCCTGCACGTCTCCCTGGGACAAAAGTTGGTGGCCGCCTA	NM_023948.4
1440482	OGG1	1.35	0.00965			Homo sapiens 8-oxoguanine DNA glycosylase (OGG1), nuclear gene encoding mitochondrial protein, transcript variant 1a, mRNA.	ILMN_1706652	CTAGCGGATCAAGTATGGACACTGACTCAGACTGAGGAGCAGCTCCACTG	NM_002542.4
2900102	B3GNT9	1.52	0.00965			Homo sapiens UDP-GlcNAc:betaGal beta-1,3-N-acetylglucosaminyltransferase 9 (B3GNT9), mRNA.	ILMN_1783908	CCCCTGAGATGCCACCACTATTAATTTCCCCATATGCTTCAACCACCCCC	NM_033309.2
7570711	PRR14	-1.23	0.00965			Homo sapiens proline rich 14 (PRR14), mRNA.	ILMN_1745329	GCCCCATCTGTTGGTCATCCATCCTGAAGGGACAGGAAACCTCCCAGGCA	NM_024031.2
580014	C12ORF43	1.34	0.00964			Homo sapiens chromosome 12 open reading frame 43 (C12orf43), mRNA.	ILMN_2169856	CTTCAGGAAGTGTCATAGCACTCGTGGACTAGGTTTCATGGGACAAAGGC	NM_022895.1
2850553	FLJ35801	-1.45	0.00955			Homo sapiens hypothetical protein FLJ35801 (FLJ35801), mRNA.	ILMN_1781225	AGATGGCACTGGACTCGCCGTTATCTTGAGGAGCCAGGAGCTGAAATGGC	NM_153044.1
5310707	EI24	1.24	0.00955			Homo sapiens etoposide induced 2.4 mRNA (EI24), transcript variant 1, mRNA.	ILMN_1726138	TGCACCAGCGGTTGTCTAACATAGAAAGGAATTGGCCTTACTACTTTGGG	NM_004879.3
110424	GLI3	1.65	0.00953			Homo sapiens GLI-Kruppel family member GLI3 (Greig cephalopolysyndactyly syndrome) (GLI3), mRNA.	ILMN_1771962	AGGTGACAAGCACAGTGGACAGCCTCGACAGCCATGACCTGGAAGGGGTA	NM_000168.2
2850639	PRKCSH	1.59	0.00947			Homo sapiens protein kinase C substrate 80K-H (PRKCSH), transcript variant 2, mRNA.	ILMN_2400512	ACAAGTTCAGTGCCATGAAGTATGAGCAAGGCACGGGCTGCTGGCAGGGC	NM_001001329.1
870379	ZFAND2A	-1.39	0.00946			Homo sapiens zinc finger, AN1-type domain 2A (ZFAND2A), mRNA.	ILMN_1694671	GCCCCATTGAGCACCATCCCACACTGGCTGCTGATCTTGTTTGTTGAGGG	NM_182491.1
650050	AKAP13	1.55	0.00946			Homo sapiens A kinase (PRKA) anchor protein 13 (AKAP13), transcript variant 3, mRNA.	ILMN_1709101	CATCTCACTAAGGGTTAAAGGCGTGCAACCCCCCACTGGCTGTGTCCCCT	NM_144767.3
2600184	TRIAP1	-1.18	0.00941			Homo sapiens TP53 regulated inhibitor of apoptosis 1 (TRIAP1), mRNA.	ILMN_1774083	TGCTGCATCTGGTTAAATGTCGGGGTAGGGGGGAAGCTGAAGGTGCTCGC	NM_016399.2
7550523	ZNF618	-1.24	0.0094			Homo sapiens zinc finger protein 618 (ZNF618), mRNA.	ILMN_1717094	GAGGAAGGTTCCACTCGGTTCTTTAAGTCGCCAAAAGCCCCAGCCCGGGA	NM_133374.2
3440259	BTBD7	-1.36	0.00927			Homo sapiens BTB (POZ) domain containing 7 (BTBD7), transcript variant 2, mRNA.	ILMN_1757298	TCTAGCCCAGACCGGGAGGGTGAAAGTCTCCAAGGAAAGAGGTGTCTCGG	NM_018167.3
1190364	FZD7	1.21	0.00926			Homo sapiens frizzled homolog 7 (Drosophila) (FZD7), mRNA.	ILMN_1804351	GCAGAGAATCATGGGAGCTAACCTTTATCCCACCTTTGACACTACCCTCC	NM_003507.1
5700458	LOXL1	1.22	0.00923			Homo sapiens lysyl oxidase-like 1 (LOXL1), mRNA.	ILMN_1734950	CCAGTGGATCGACATAACCGACGTGCAGCCTGGGAACTACATCCTCAAGG	NM_005576.2
6760543	UBAP1	1.12	0.00917			Homo sapiens ubiquitin associated protein 1 (UBAP1), mRNA.	ILMN_1807596	CCCCAGCCTGTTTCTTTTGGCTTGGTTTGGACCACAGTCCTCTGCTACCC	NM_016525.3
3060474	SLC23A2	1.39	0.00911			Homo sapiens solute carrier family 23 (nucleobase transporters), member 2 (SLC23A2), transcript variant 2, mRNA.	ILMN_1746578	GCGTGTTTCCAGGCACTTAGGACACCCTTCCCCACGTTGCCATCTTACTG	NM_203327.1
6480092	FAM65A	-1.18	0.0091			Homo sapiens family with sequence similarity 65, member A (FAM65A), mRNA.	ILMN_1680037	GGCTTGGCCACCCTGCCGCTGCCCAGCCACATCCCTTGGTTTTGTATTTT	NM_024519.2
3890139	PCIF1	1.35	0.00908			Homo sapiens PDX1 C-terminal inhibiting factor 1 (PCIF1), mRNA.	ILMN_2232368	GCCGTGAGCAGGGTCCTAGCCGCGAGCCTCACCCCACTTAACATATCCTG	NM_022104.3
5820082	TFAP2A	1.66	0.00907			Homo sapiens transcription factor AP-2 alpha (activating enhancer binding protein 2 alpha) (TFAP2A), transcript variant 1, mRNA.	ILMN_1733135	CTGGGTGAGAGACCGAGAGGGGCATATCCGTTCACGCCGATCCATGAAAA	NM_003220.1
6450424	NME3	1.18	0.00903			Homo sapiens non-metastatic cells 3, protein expressed in (NME3), mRNA.	ILMN_1669456	AACATCCACCTGTCTGGACGTTGCATGGAGGGTGGCGCAGGCCTCTCCAA	NM_002513.2
1580168	ACTR6	-1.12	0.009			Homo sapiens ARP6 actin-related protein 6 homolog (yeast) (ACTR6), mRNA.	ILMN_1697585	CGGCTTCACTGGACAGTTTTCCTTAGAAGGTAGTTTTGTGTGACTGTGAC	NM_022496.3
3140452	POLR3A	1.22	0.00895			Homo sapiens polymerase (RNA) III (DNA directed) polypeptide A, 155kDa (POLR3A), mRNA.	ILMN_2197247	CCCGGGGTAGCCATTGGTTCTTGGATCTGTGTTAGAATGAGTGCTTTCCC	NM_007055.2
7380491	MRPS33	-1.28	0.00894			Homo sapiens mitochondrial ribosomal protein S33 (MRPS33), nuclear gene encoding mitochondrial protein, transcript variant 1, mRNA.	ILMN_1772722	TTCTCTGCTCATCACACGGCCTTCGGCACTGTAGCTTTGGGTGGTGGGCT	NM_016071.2
6450273	C1ORF41	-1.16	0.00887			Homo sapiens chromosome 1 open reading frame 41 (C1orf41), mRNA.	ILMN_1681340	GGTCCGGCGCCCAGAGCTAACGGGAGTCCCAGGTTAAACACTTTAAGATG	NM_016126.1
6270609	MAP4K3	1.29	0.00884			Homo sapiens mitogen-activated protein kinase kinase kinase kinase 3 (MAP4K3), mRNA.	ILMN_1813120	TTCAGGCTGCTTGGATCTGACAGGGTCGTGGTTTTGGAAAGTAGGCCAAC	NM_003618.2
4890136	ANKMY2	-1.22	0.00882			Homo sapiens ankyrin repeat and MYND domain containing 2 (ANKMY2), mRNA.	ILMN_1784292	GCAGTATTTGTACCTCCAGAATGGCAGATCCCTCAGCAGGAACAAAGGCA	NM_020319.1
10187	CNPY3	1.24	0.0088			Homo sapiens canopy 3 homolog (zebrafish) (CNPY3), mRNA.	ILMN_1669674	TTGAGGAAACCGGCAAGACCAAGGAGGTGATTGGCACGGGCTATGGCATC	NM_006586.3
5550608	IKZF4	1.35	0.00878			Homo sapiens IKAROS family zinc finger 4 (Eos) (IKZF4), mRNA.	ILMN_1741334	TGTGCCCATGAGAGCAGAGACTGGAAGGGCAAGACCAGGTGCTAAGGAGG	NM_022465.3
2810315	S100A6	-1.13	0.00871			Homo sapiens S100 calcium binding protein A6 (S100A6), mRNA.	ILMN_1713636	GGAGTATGTCACCTTCCTGGGGGCCTTGGCTTTGATCTACAATGAAGCCC	NM_014624.3
130364	MST150	1.38	0.0086			Homo sapiens MSTP150 (MST150), mRNA.	ILMN_1684368	CTGTAATTAGCTCCACGTGTACCCCCTTCACTCCCTCCCACCAGCTCTGC	NM_032947.3
7380164	STX4	-1.15	0.00855			Homo sapiens syntaxin 4 (STX4), mRNA.	ILMN_1680313	GAAGGGCAGACAGTTCTTCTGGGGTTGGCAGCTGCTCATTCATGATGGCC	NM_004604.3
2510181	FLJ40142	-1.31	0.00847			Homo sapiens FLJ40142 protein (FLJ40142), mRNA.	ILMN_2152429	CCCAGCCAACAGAAGTGCATGTCCACTGTGCGGGCCAGTGTGTGTTTACA	NM_207435.1
1190717	BMS1	-1.15	0.00846			Homo sapiens BMS1 homolog, ribosome assembly protein (yeast) (BMS1), mRNA.	ILMN_1772713	AAGCCTGGGCTGCTGGGACTGGGTTCATTCTCATGACTTGGGGCTGTCGA	NM_014753.2
2030730	UBE2I	1.11	0.00843			Homo sapiens ubiquitin-conjugating enzyme E2I (UBC9 homolog, yeast) (UBE2I), transcript variant 3, mRNA.	ILMN_1810474	TTCCTCGCTCTGGGATGCAGGCATGCTTCTCACCGTGCAGAGCTGCACTT	NM_194260.1
1710494	ATRN	1.49	0.00842			Homo sapiens attractin (ATRN), transcript variant 2, mRNA.	ILMN_2355586	GCCTCCAAGAATTTCAACCTCAACATCACCTGGGCTGCCAGTTTCTCAGC	NM_139322.1
3990026	CCNE1	1.3	0.0084			Homo sapiens cyclin E1 (CCNE1), transcript variant 1, mRNA.	ILMN_2374425	TTGTACCAAGTGGAGCAGGTGGTTGCGGGCAAGCGTTGTGCAGAGCCCAT	NM_001238.1
4060437	C11ORF70	-1.42	0.00838			Homo sapiens chromosome 11 open reading frame 70 (C11orf70), mRNA.	ILMN_2168520	GGATCCTATCAGGCGTCACCTTCATGTTTTATACCACTGTTATGGTGTGG	NM_032930.1
4280048	WFDC3	-1.53	0.00833			Homo sapiens WAP four-disulfide core domain 3 (WFDC3), transcript variant 2, mRNA.	ILMN_2308903	GTCCAAAAGTTCTGGTGGGCCTGTGCATTGTTGGCTGTGTGATGGATGAG	NM_181522.1
380270	CBX3	1.57	0.0083			Homo sapiens chromobox homolog 3 (HP1 gamma homolog, Drosophila) (CBX3), transcript variant 1, mRNA.	ILMN_1774086	GCTGAGGAGACTCCGGTCACTGTCCTCGCCCCGCCTCCCCCTTCCCTCCC	NM_007276.3
2760519	CKLF	-1.22	0.0083			Homo sapiens chemokine-like factor (CKLF), transcript variant 6, mRNA.	ILMN_2414027	CAGCCGAAAATAAAACATCGCCCCTTCTGCTTCAGTGTGAAAGGCCACGT	NM_001040139.1
6420379	BCL2L12	1.26	0.00826			Homo sapiens BCL2-like 12 (proline rich) (BCL2L12), transcript variant 3, mRNA.	ILMN_2396982	GGGAGGGCATCCTGGCTGTTTCACCCGTGGACTTGAACTTGCCATTGGAC	NM_001040668.1
3850494	C9ORF25	1.35	0.00825			Homo sapiens chromosome 9 open reading frame 25 (C9orf25), mRNA.	ILMN_1746633	GCTTGCCCTCCTGCCACCCTTCCCCTTGTAGATACTGCCTTAACACTCCC	NM_147202.1
6380373	CCDC91	-1.74	0.00825			Homo sapiens coiled-coil domain containing 91 (CCDC91), mRNA.	ILMN_2190051	TTCCCAGTATTTCAGAATGTACTTAATTCACAGGCAGGATGCTTCAATGC	NM_018318.3
5360121	THYN1	-1.25	0.00824			Homo sapiens thymocyte nuclear protein 1 (THYN1), transcript variant 2, mRNA.	ILMN_2334042	ACCAGGCTCGGAACTTCCTTAGAGCCATGAAGCTGGGAGAAGAAGCCTTC	NM_199297.1
1470082	PLRG1	-1.12	0.00824			Homo sapiens pleiotropic regulator 1 (PRL1 homolog, Arabidopsis) (PLRG1), mRNA.	ILMN_1749634	CTGGAGCTGACAATGGCACCATGCATCTTTGGGACTGGAGAACTGGCTAC	NM_002669.2
2360519	DPM1	-1.18	0.00815			Homo sapiens dolichyl-phosphate mannosyltransferase polypeptide 1, catalytic subunit (DPM1), mRNA.	ILMN_2105308	CTAAAGGCTACGTCTTCCAGATGGAGATGATTGTTCGGGCAAGACAGTTG	NM_003859.1
2350368	BXDC1	-1.13	0.00804			Homo sapiens brix domain containing 1 (BXDC1), mRNA.	ILMN_1664167	TGGGACCCTCATTGGATCTGGTTCTGAGGAGGACACACCTGGCATCGGAT	NM_032194.1
2680113	DCUN1D5	1.16	0.00804			Homo sapiens DCN1, defective in cullin neddylation 1, domain containing 5 (S. cerevisiae) (DCUN1D5), mRNA.	ILMN_2124352	GGTGCTTGGCCTGTTCTTCTTGATGAATTTGTTGAGTGGCAAAAAGTCCG	NM_032299.2
2490382	USP14	1.24	0.00798			Homo sapiens ubiquitin specific peptidase 14 (tRNA-guanine transglycosylase) (USP14), transcript variant 2, mRNA.	ILMN_1806804	GCTGAATGCAGTGATGTTATCAGTCAGATTCTTTCCTTGGCTCAGTTGTG	NM_001037334.1
5870382	TEX261	-1.25	0.00795			Homo sapiens testis expressed 261 (TEX261), mRNA.	ILMN_1692272	CAAGGAGCTTTGGCTATACTCTCTCCTCCCGACCCCCACCCTGGCATACT	NM_144582.2
5890349	STAU1	1.09	0.00793			Homo sapiens staufen, RNA binding protein, homolog 1 (Drosophila) (STAU1), transcript variant T1, mRNA.	ILMN_2327276	GCTCTGCGTGTGGTCCGTATGGAAAGCCTGGTAGCCCTGCGAGTTAAGTA	NM_017454.2
2190121	GGA2	1.29	0.00785			Homo sapiens golgi associated, gamma adaptin ear containing, ARF binding protein 2 (GGA2), mRNA.	ILMN_1686152	CACTCAGTGCCCTTCTGGTATCATCTGCCAAGACCAGGGCCTGCTTCACC	NM_015044.3
[truncated: 2,942 more rows]
