# Supplementary material for: NRF2 Activation Restores Disease Related Metabolic Deficiencies in Olfactory Neurosphere-Derived Cells from Patients with Sporadic Parkinson's Disease
Source: PLoS One. 2011 Jul 1;6(7):e21907. doi: 10.1371/journal.pone.0021907 (PMC3128624; doi:10.1371/journal.pone.0021907)
Supplement: Table S3 — Fold-change gene expression changes in Vehicle-treated hONS cell lines. (XLS) [file pone.0021907.s009.xls]

## Sheet: Sheet1
Supplementary Table 3 to accompany:
NRF2 Activation Restores Disease Related Metabolic Deficiencies in Olfactory Neurosphere-derived Cells from Patients with Sporadic Parkinson’s Disease
Anthony L Cook, Alejandra M Vitale, Sugandha Ravishankar, Nicholas Matigian, Greg T Sutherland, Jiangou Shan, Ratneswary Sutharsan, Chris Perry, Peter A Silburn, George D Mellick, Murray Whitelaw, Christine A Wells , Alan Mackay-Sim and Stephen A Wood*
*Corresponding author: s.wood@griffith.edu.au
Illumina ArrayAddressID	Gene symbol	Fold change PD (Veh) vs Control (Veh)	ANOVA p-value PD (Veh) vs Control (Veh)	Gene Name	Illumina Probe_Id	Probe Sequence	Accession
6960661	FAM118A	2.95	0.000117	Homo sapiens family with sequence similarity 118, member A (FAM118A), mRNA.	ILMN_1809147	TACCTCAGGGACCAGAATCCGTGGGAAGGGATGGACCTGGTGTTCCCGTT	NM_017911.1
4290053	ADCK4	2.06	0.00035	Homo sapiens aarF domain containing kinase 4 (ADCK4), mRNA.	ILMN_1700349	GGGAAGCGGTTAACTTATCTTTGCCAACATTTGAGGGAGCCTTGGGCCGC	NM_024876.2
2120524	IGFBP5	1.66	0.000501	Homo sapiens insulin-like growth factor binding protein 5 (IGFBP5), mRNA.	ILMN_2132982	CACCTGAATGCGGAAGAGCTCGGCTCCCGTTTAGCATTTTGTACTTAAGG	NM_000599.2
4490446	ATP8B2	-1.94	0.000502	Homo sapiens ATPase, class I, type 8B, member 2 (ATP8B2), transcript variant 2, mRNA.	ILMN_2301193	TGGGGATGCGTTTCCAGGTCTACCTGCCGTGGGATGAGGCAGTGGACAGT	NM_001005855.1
1260753	EXOSC1	-1.17	0.000508	PREDICTED: Homo sapiens exosome component 1 (EXOSC1), mRNA.	ILMN_1677483	CTACACCCGCCACGGCTACATCTTTTCGTCGCTTGCCGGCTGTCTGATGA	XM_001131367.1
4810053	ANKRD13C	-1.16	0.000689	Homo sapiens ankyrin repeat domain 13C (ANKRD13C), mRNA.	ILMN_2148507	TGACCCTAAGACCTGCGTATGTGAAGCAGCTATGAGTGCTGTGATTTGTT	NM_030816.2
670403	B4GALNT4	2.46	0.00105	Homo sapiens beta-1,4-N-acetyl-galactosaminyl transferase 4 (B4GALNT4), mRNA.	ILMN_1796663	CGGACTTTGACCGGGTTGGAGGAATGAACACGGAGGAGTTCCGAGACCAG	NM_178537.3
3060082	C7ORF28A	-1.7	0.00109	Homo sapiens chromosome 7 open reading frame 28A (C7orf28A), mRNA.	ILMN_2259292	GACGGAGGCGGAAGTGCGGTGTTTTAGCCGGTGGCTGCTGTCTCTGGGCG	NM_015622.5
4880370	JUP	1.97	0.00116	Homo sapiens junction plakoglobin (JUP), transcript variant 1, mRNA.	ILMN_1733811	GATGCCAGCTTCTCTCTCCAGGGTGCTTAGTTGGCTTTGCCCACCCCTCA	NM_002230.1
1230047	CBS	-1.57	0.00125	Homo sapiens cystathionine-beta-synthase (CBS), mRNA.	ILMN_1804735	CTCCCGTCTTCCTCCTCCCCTGGCAACTGCTGATCGACTTTGTGTCTCTG	NM_000071.1
730286	TXNRD1	-1.27	0.00139	Homo sapiens thioredoxin reductase 1 (TXNRD1), transcript variant 5, mRNA.	ILMN_1717056	AGGGAACCCATGCATCTGCCTGGCATTTAGGCAGCAGAGCCCCTGACCGT	NM_001093771.1
2650102	ZNF792	1.43	0.00162	Homo sapiens zinc finger protein 792 (ZNF792), mRNA.	ILMN_1669696	ATCCATCACCTGCAAAGCTACCTCATGCCCCTTTACATTCCCTCCTTGCC	NM_175872.4
840278	JAM2	1.96	0.00172	Homo sapiens junctional adhesion molecule 2 (JAM2), mRNA.	ILMN_1672350	GCAGCCGTAGTAGTTGTGGCCTTAGTGATTTCCGTTTGTGGCCTTGGTGT	NM_021219.2
5490703	POLR3GL	1.13	0.00181	Homo sapiens polymerase (RNA) III (DNA directed) polypeptide G (32kD)-like (POLR3GL), mRNA.	ILMN_1760667	GAAGAACTGGGGTTGTTAGAGCTGAGATGACTGTACACATACCCCTGCCC	NM_032305.1
6380452	DNA2	-1.47	0.00201	Homo sapiens DNA replication helicase 2 homolog (yeast) (DNA2), mRNA.	ILMN_2282959	TTGTGTTAGTGGGGGACCATCAGCAGCTTCCTCCCCTGGTGCTAAACCGT	NM_001080449.1
2690528	SHMT1	-1.78	0.00218	Homo sapiens serine hydroxymethyltransferase 1 (soluble) (SHMT1), transcript variant 1, mRNA.	ILMN_1811933	CCAGGCTTTCCTGCTCCACCTGAGATAACCAACTCCCTCCCGTAATCAGG	NM_004169.3
1300398	CGGBP1	-1.16	0.00221	Homo sapiens CGG triplet repeat binding protein 1 (CGGBP1), transcript variant 2, mRNA.	ILMN_2387090	CACCCAGCAGTCCGTGCTTTCCTATCTCGCCATGTGAAGAATGGAGGCTC	NM_003663.3
60014	FAM84B	2.34	0.00241	Homo sapiens family with sequence similarity 84, member B (FAM84B), mRNA.	ILMN_1670807	GGTGCTTTGGCCCTAATAGCACTGGACAACACCACGACCACATGGAAACA	NM_174911.3
6370594	PPAPDC2	1.24	0.00249	Homo sapiens phosphatidic acid phosphatase type 2 domain containing 2 (PPAPDC2), mRNA.	ILMN_1802628	CCCACAGCATCCTGAATACCGACTACCTCTTCACTTGCTAAAGCAGCTAA	NM_203453.2
6760133	PRMT3	-1.15	0.00255	Homo sapiens protein arginine methyltransferase 3 (PRMT3), mRNA.	ILMN_1662964	CCCTCTTTGTGACTATTCCTTAGCCTTATAGATTTCTAGTACTGCCCAGG	NM_005788.1
7380047	THRA	-1.79	0.00258	Homo sapiens thyroid hormone receptor, alpha (erythroblastic leukemia viral (v-erb-a) oncogene homolog, avian) (THRA), transcript variant 2, mRNA.	ILMN_1718182	CCCCAACTCAAGTGTCACCTCCTTCCCCAGCTCCCCCAGGCAGAAATAGT	NM_003250.4
1430524	LTA4H	1.16	0.0026	Homo sapiens leukotriene A4 hydrolase (LTA4H), mRNA.	ILMN_1690342	GCTGTCCGAACCTACCAAGAGCACAAAGCAAGCATGCATCCCGTGACTGC	NM_000895.1
2510253	C10ORF35	1.95	0.00272	Homo sapiens chromosome 10 open reading frame 35 (C10orf35), mRNA.	ILMN_1662470	ACATGTTCCGATGCCTGTGGAAGACATGCCGACGTCTCCTCTGCCTAGGG	NM_145306.2
1570564	C1ORF86	1.18	0.00287	Homo sapiens chromosome 1 open reading frame 86 (C1orf86), mRNA.	ILMN_2097790	TGGATGTTGACAGCCACCTGGCCCAGTGCTTGGCCGAAAGCACAGAAGAC	NM_182533.2
940128	CDC2L5	-1.23	0.00311	Homo sapiens cell division cycle 2-like 5 (cholinesterase-related cell division controller) (CDC2L5), transcript variant 2, mRNA.	ILMN_2356068	GTGGATGCTAATTTTAGGGGCATAAGCCTTTTATGGCCCTCTTGCAGATC	NM_031267.1
6620768	MVK	1.43	0.00326	Homo sapiens mevalonate kinase (mevalonic aciduria) (MVK), mRNA.	ILMN_1786310	TGGGTCCAATGCTCAGGTGCTGGGGCCTGGTTCCCGGAGAAGTGTGCCTT	NM_000431.1
6370661	AP2S1	-1.03	0.00329	Homo sapiens adaptor-related protein complex 2, sigma 1 subunit (AP2S1), transcript variant AP17, mRNA.	ILMN_1809957	GCCATAAGCGTCTGTGCGTGGAGTCCCCAATAAACCTGTGGTCCTGCCTG	NM_004069.3
2320079	NME4	1.13	0.00345	Homo sapiens non-metastatic cells 4, protein expressed in (NME4), nuclear gene encoding mitochondrial protein, mRNA.	ILMN_1800634	AGAGGAGTTTGAGCCACCAACTTCAGTGCCTTTCTGTACCCCAAGCCAGC	NM_005009.2
4010367	SLC22A17	1.31	0.00348	Homo sapiens solute carrier family 22, member 17 (SLC22A17), transcript variant 2, mRNA.	ILMN_1653200	CACCCTGCCTCCTCCCTGCTGCTTTGCATTCACTTCCTTGGCCAGAGTCA	NM_016609.3
6650044	KRR1	-1.27	0.00362	Homo sapiens KRR1, small subunit (SSU) processome component, homolog (yeast) (KRR1), mRNA.	ILMN_1767579	CCCATCAATCATCTGGTCCTCTGGGTACTGGTGAGCATCCCTGGTCTTCA	NM_007043.6
1110088	SLMO1	-1.2	0.00365	Homo sapiens slowmo homolog 1 (Drosophila) (SLMO1), mRNA.	ILMN_2232157	GAGTACAGGAGTCTGGAGTCCGTTGAAGGGTAAAGGCCTCCCGCAAGCTG	NM_006553.2
4040564	IRAK1	1.2	0.00368	Homo sapiens interleukin-1 receptor-associated kinase 1 (IRAK1), transcript variant 3, mRNA.	ILMN_2379130	CCCAGACAGTGAGAAGCCCCTGGAAGGCAGAAAAGTTGGGAGCATGGCAG	NM_001025243.1
3290731	PRKCH	1.35	0.00383	Homo sapiens protein kinase C, eta (PRKCH), mRNA.	ILMN_1780898	AGAAGGGTCACTGCCACAACAGCACAGTCAGCGGGTGAATTACAGGTGCC	NM_006255.3
1570280	GCC1	-1.17	0.00391	Homo sapiens GRIP and coiled-coil domain containing 1 (GCC1), mRNA.	ILMN_1682206	GGGAGGCTGGGTGACCTGGATTATCTACAGTGAGCAGACTTAAATGGAAC	NM_024523.5
10487	SLC25A25	-1.17	0.00393	Homo sapiens solute carrier family 25 (mitochondrial carrier; phosphate carrier), member 25 (SLC25A25), nuclear gene encoding mitochondrial protein, transcript variant 1, mRNA.	ILMN_1791728	CTGCCCTTGCTTAACAATGCCGGCCAACTGGCGACCTCACGGTTGCACTT	NM_052901.2
3370255	INPP5E	2	0.00395	Homo sapiens inositol polyphosphate-5-phosphatase, 72 kDa (INPP5E), mRNA.	ILMN_1811301	CCGTTTGCTTCTTTAACTCCAGCCGCGGAATGACATTAGTGGAACCGGGC	NM_019892.3
2690601	ARPC4	1.15	0.00397	Homo sapiens actin related protein 2/3 complex, subunit 4, 20kDa (ARPC4), transcript variant 2, mRNA.	ILMN_1707336	CAAGCCTCCTTGGCCCCAGTATAAGTGTTGGGAACTCTCTGCCAGCTTCC	NM_001024959.1
5720433	WRN	-1.16	0.00403	Homo sapiens Werner syndrome (WRN), mRNA.	ILMN_1679881	CTTAAATCAGCCTTCCGCAATTCATGTAGTTTCTGGGTCTTCTGGGAGCC	NM_000553.3
5560139	RAP1GDS1	1.24	0.00417	Homo sapiens RAP1, GTP-GDP dissociation stimulator 1 (RAP1GDS1), mRNA.	ILMN_2106167	GCATGTGATGTTCTAATACCAATTGAAGAACCGCTGTAGGTACCTCCCTA	NM_021159.3
2350520	FBXO22	-1.33	0.00426	Homo sapiens F-box protein 22 (FBXO22), transcript variant 1, mRNA.	ILMN_1701869	GTGGATCTGGTAGTGAGCCATCTTGGACCCTGAAGAGGAGGCAACACACC	NM_147188.1
4610554	AK3L1	1.34	0.00441	Homo sapiens adenylate kinase 3-like 1 (AK3L1), nuclear gene encoding mitochondrial protein, transcript variant 7, mRNA.	ILMN_1798249	CCCGAAGCAGTTGCTGCCAGGCTAAGACAGTACAAAGACGTGGCAAAGCC	NM_203464.1
5870286	AMACR	-1.42	0.00454	Homo sapiens alpha-methylacyl-CoA racemase (AMACR), transcript variant 2, mRNA.	ILMN_1792741	GATCTCAGGACCCCCCAGCAAGTCGTTTTGTGTCTCCTTGGACTGAGTTA	NM_203382.1
6250619	C1ORF190	-1.57	0.00454	Homo sapiens chromosome 1 open reading frame 190 (C1orf190), mRNA.	ILMN_1742738	CTGCCAGGATGGGTAGCCCTTTGTACGGGTCCTTGGATGGTAGTAGGTCA	NM_001013615.1
2680411	PTGFRN	2.56	0.00467	Homo sapiens prostaglandin F2 receptor negative regulator (PTGFRN), mRNA.	ILMN_1743130	CCAGACCTTCGTTTGTTTCCCCGGTGGCCCTTGCTTCTTGCTTTGCAGAC	NM_020440.2
2570521	HS.97408	-1.39	0.00471	Homo sapiens hypothetical protein LOC338864, mRNA (cDNA clone IMAGE:5296583)	ILMN_1841019	ATGGGGGCTCTCAAGACCACCTGGCCAAAACTGAACTAAATACTCACTTC	BC043259
6940059	LOC375295	-2.3	0.00489	PREDICTED: Homo sapiens hypothetical gene supported by BC013438 (LOC375295), mRNA.	ILMN_1674782	GCTAACCTACCTGCAAGGAGAGCTCTGTGATTGGCATCCCCATCATGCTG	XM_374020.4
1660672	FLJ23584	1.28	0.00503	Homo sapiens hypothetical protein FLJ23584 (FLJ23584), mRNA.	ILMN_1684155	GCTGCAAGGTCACTGCTGTACTGGGGCCACCCTTCCTAAGACAGAGAGTC	NM_024588.3
520544	AMACR	-1.58	0.00507	Homo sapiens alpha-methylacyl-CoA racemase (AMACR), transcript variant 1, mRNA.	ILMN_1759670	TGCCCCGCTGAATCTCCTGGCTGACTTTGCTGGTGGTGGCCTTATGTGTG	NM_014324.4
1190626	ZMYND11	-1.13	0.00512	Homo sapiens zinc finger, MYND domain containing 11 (ZMYND11), transcript variant 1, mRNA.	ILMN_1754234	GTGAGATTCGTGTTACTTTGGCTTTTCTGTCTCTGTTGACACGGTTGCAC	NM_006624.3
3460553	LOC440055	1.18	0.00513	PREDICTED: Homo sapiens similar to ribosomal protein S12 (LOC440055), mRNA.	ILMN_1700316	AGTTCTCGCCCTTTCCCTCCTGCCGCCGAGTCGCGCGGAGGCGGAGGCTT	XM_495885.3
2750168	AP4M1	1.6	0.00517	Homo sapiens adaptor-related protein complex 4, mu 1 subunit (AP4M1), mRNA.	ILMN_1779512	CACGGGAGGACAGTCGTTTCTTTTCCAGCCTCCTGGCCTTCGGACTCTGA	NM_004722.3
4230735	FAM129A	-1.78	0.00535	Homo sapiens family with sequence similarity 129, member A (FAM129A), transcript variant 2, mRNA.	ILMN_1810725	GGAAGGTGTGATCTGTGGGACTGTCTGGGCCTGTTACTCATCCTGCTATC	NM_052966.2
7650379	METTL11A	-1.2	0.00552	Homo sapiens methyltransferase like 11A (METTL11A), mRNA.	ILMN_2170515	ACTTCACCCCGGAGCCGGACTCTTACGACGTGATCTGGATCCAGTGGGTG	NM_014064.2
10739	BCAN	-1.51	0.00572	Homo sapiens brevican (BCAN), transcript variant 1, mRNA.	ILMN_1680300	TGGTTGAGGCAAGAGAGGTGGGGGAGGCAACTGGTGGTCCTGAGCTATCT	NM_021948.3
4150079	PRKAA1	-1.14	0.00578	Homo sapiens protein kinase, AMP-activated, alpha 1 catalytic subunit (PRKAA1), transcript variant 1, mRNA.	ILMN_1783889	GGTAGCCTGGGGCTAGATGTGGAACTCCATGGATCTGTGTTCTGACTGGC	NM_006251.5
360482	NBPF14	-1.28	0.00581	Homo sapiens neuroblastoma breakpoint family, member 14 (NBPF14), mRNA.	ILMN_1698067	AAGGACCAGTGTCTCCCAGGAATCTGCAGGAGTCTGAAGAGGAGGAAGTC	NM_015383.1
6660400	NDRG3	1.2	0.00582	Homo sapiens NDRG family member 3 (NDRG3), transcript variant 2, mRNA.	ILMN_1738229	CTACTGTTAGGTGAGGGAGTCACAGCCAGACAGAGAGTATTGCTGGAGGG	NM_022477.2
5550204	C20ORF116	1.13	0.00591	Homo sapiens chromosome 20 open reading frame 116 (C20orf116), mRNA.	ILMN_1797828	CTCAGAGTTGGTGTGGCCTACCTGGCTATACATCTTCATCCCTCCCCACC	NM_023935.1
430411	TOR3A	-1.2	0.00593	Homo sapiens torsin family 3, member A (TOR3A), mRNA.	ILMN_1768181	CTCAGAGGCTGTAGGGTCCTTGGGTTACAGAGCCGGGGAGAACGAAGTTC	NM_022371.3
2480280	SORD	1.86	0.00604	Homo sapiens sorbitol dehydrogenase (SORD), mRNA.	ILMN_2285375	AGACCTAAATCGCATCATGCCAACTTGTGACTTTGAGACTATTCATCAAG	NM_003104.3
1050291	C10ORF136	-2.17	0.00614	PREDICTED: Homo sapiens chromosome 10 open reading frame 136 (C10orf136), mRNA.	ILMN_1663649	ACCTCCTGGTGCCACCTGCATATCTGAGCCCATGGAGTTCCTCTGGTCTA	XM_926383.2
1660722	ZXDB	-1.36	0.00647	Homo sapiens zinc finger, X-linked, duplicated B (ZXDB), mRNA.	ILMN_1685547	CCCCTCCCAGTCTACCCATCCAGCCTTCATGATTCATTCCTGTGTCAAGG	NM_007157.3
1440674	CTDSPL2	-1.45	0.00664	Homo sapiens CTD (carboxy-terminal domain, RNA polymerase II, polypeptide A) small phosphatase like 2 (CTDSPL2), mRNA.	ILMN_2077758	GGCACAGTACACTCCCAAGCCACCAATGCAGTTAATATGCTCTCATAGTG	NM_016396.2
5670494	ARL15	1.63	0.00665	Homo sapiens ADP-ribosylation factor-like 15 (ARL15), mRNA.	ILMN_2202967	CCCTGAGCAGCACAAAACTTTTATTCCGATGACCAGTTACACAATTCCTG	NM_019087.1
2690010	LOC650620	1.49	0.00671	PREDICTED: Homo sapiens similar to zinc finger protein 11B (LOC650620), mRNA.	ILMN_1745107	CCTTCTCCCAGGAGTCAAAACCCTTTGTACAGCACAGAACTCACACAGAG	XM_939709.1
1740435	HSPC159	1.68	0.00673	Homo sapiens galectin-related protein (HSPC159), mRNA.	ILMN_1673548	AGGGTGGTTTGCCCTTAAGAAGAAAGCTGTTGGGACAAAGACACCGAGCC	NM_014181.1
1340681	FGFR1OP2	-1.49	0.00674	Homo sapiens FGFR1 oncogene partner 2 (FGFR1OP2), mRNA.	ILMN_1657436	AGCTGAAAGTGGGGGTAAAGGTGGAGTAATCTGTGGATTTGTTTCTGTTG	NM_015633.1
7560594	2007-03-01	-1.09	0.00677	Homo sapiens membrane-associated ring finger (C3HC4) 7 (MARCH7), mRNA.	ILMN_1717337	CCTGTTTGGATCCTGGTCCTTTTTAACTGTTCCTTGGTAATTCTGAGCAT	NM_022826.2
50414	C12ORF43	1.19	0.00678	Homo sapiens chromosome 12 open reading frame 43 (C12orf43), mRNA.	ILMN_1737818	GGTGTCTCTGAGCCGACCAGATTATGGAAACTCAATTGTCAGAGGACCCA	NM_022895.1
5290427	GLI2	-1.65	0.00685	Homo sapiens GLI-Kruppel family member GLI2 (GLI2), mRNA.	ILMN_1727577	CCGCGCTGTTCCGGCTTCTTCACGGCTGACATTCGGCTAACGAGGGATTA	NM_005270.3
1300092	C1ORF107	-1.39	0.00702	Homo sapiens chromosome 1 open reading frame 107 (C1orf107), mRNA.	ILMN_2089656	GCCTCCAGCTTCTGCTTGAATTCCTTCAAGGATGGGGTGCTCATTGTGGC	NM_014388.5
6280435	ZNF605	-1.18	0.00702	Homo sapiens zinc finger protein 605 (ZNF605), mRNA.	ILMN_1712269	AGTCGACTGCCAAAGAGGCCCAGCAGAGGGCAGCACCCCCATCATTTTTT	NM_183238.2
6770360	2002-03-01	2.11	0.00705	Homo sapiens membrane-associated ring finger (C3HC4) 2 (MARCH2), transcript variant 3, mRNA.	ILMN_1669592	GAGTGGAGAAAGACCAACCAGAAAGTTCGCCTGAAGATCCGGGAGGCGGA	NM_001005416.1
1500725	CD1C	-2.25	0.00754	Homo sapiens CD1c molecule (CD1C), mRNA.	ILMN_1654210	CTCTTCCCCCTGACTCCCCCATTGTGTTAAGAACCCAGCAACCCAGGAGC	NM_001765.2
1850672	KIAA1026	-1.51	0.00788	Homo sapiens kazrin (KIAA1026), transcript variant D, mRNA.	ILMN_1680399	ACCAGGCCATCCAGTTCCAGAACCACTGCTCTTCACTGTCATTGTGGCCA	NM_001017999.1
7510008	EHD3	1.62	0.008	Homo sapiens EH-domain containing 3 (EHD3), mRNA.	ILMN_1671473	CTCAGAAGGCTAACTTGAGAGGTTTGGGGCCTTGTTCCCCAGAGGGTCCC	NM_014600.1
7100403	RFK	1.45	0.008	Homo sapiens riboflavin kinase (RFK), mRNA.	ILMN_1690780	GCAACAGATTTGGTGGTGATGGGGGGATAGAGGTAGAAGCAGATAGAAGG	NM_018339.4
4730767	ANKRD9	-1.44	0.00814	Homo sapiens ankyrin repeat domain 9 (ANKRD9), mRNA.	ILMN_1675937	TACAACCGCGTGGGCATTCTGCGCCGCATCCTGCGCACCTTGCGCGACTT	NM_152326.2
6290673	KLC2	-1.7	0.0083	Homo sapiens kinesin light chain 2 (KLC2), mRNA.	ILMN_1779064	AATCACCCCCATTCCGTGCGGTGGTATCTCCCAGGCTCTACATTCTCGGG	NM_022822.1
20446	CEBPB	-1.16	0.00831	Homo sapiens CCAAT/enhancer binding protein (C/EBP), beta (CEBPB), mRNA.	ILMN_1693014	GACTGACGCAACCCACGTGTAACTGTCAGCCGGGCCCTGAGTAATCGCTT	NM_005194.2
6220070	NT5C	-1.2	0.00834	Homo sapiens 5', 3'-nucleotidase, cytosolic (NT5C), mRNA.	ILMN_1806432	TCCCGAGAGGCTGTCCCTGGACCCTGGCTGGCATGGAAATACAGTGGGAA	NM_014595.1
3460181	MTCH1	-1.13	0.0084	Homo sapiens mitochondrial carrier homolog 1 (C. elegans) (MTCH1), nuclear gene encoding mitochondrial protein, mRNA.	ILMN_1703006	GGTGATGCCTCGCGTACAGGATCTGGTTACCTGTGCAGTTGTGAATACCC	NM_014341.1
1850176	RSC1A1	-1.45	0.0085	Homo sapiens regulatory solute carrier protein, family 1, member 1 (RSC1A1), mRNA.	ILMN_1726704	ATTGACCGCATTCTCCGTGCTGGCTTTACTTTGCAGGAAGCTCTTGGAGC	NM_006511.1
5360347	NQO1	-1.19	0.00856	Homo sapiens NAD(P)H dehydrogenase, quinone 1 (NQO1), transcript variant 1, mRNA.	ILMN_1720282	GGCACTGGTGGTTTTTGCTCTCGACAGTATCCACAATAGCTGACGGCTGG	NM_000903.2
5870326	SLC2A8	-1.26	0.00857	Homo sapiens solute carrier family 2 (facilitated glucose transporter), member 8 (SLC2A8), mRNA.	ILMN_1724609	GGATCTTTGTCTTCTGGCTGGAGGTGCTTTTGGAGGTTGGGTGCTGGGCA	NM_014580.3
650184	KIAA1276	-1.6	0.0091	PREDICTED: Homo sapiens KIAA1276 protein (KIAA1276), mRNA.	ILMN_1760403	CACTGGGGGGTGTGAATGCCTTCAGCCAAAGCCCACCAGAAATGCCTGTA	XM_940199.1
6370376	ZNF443	1.44	0.00914	Homo sapiens zinc finger protein 443 (ZNF443), mRNA.	ILMN_2104967	CAGTCATCCCTTGATACCTGCTGGGTATTGGTTCCAGCACTCTGTGAGCC	NM_005815.2
1510017	LOC388588	1.68	0.0092	PREDICTED: Homo sapiens hypothetical LOC388588, transcript variant 2 (LOC388588), mRNA.	ILMN_1749834	GGCGTGGCCCTCTTCTGGATCATCTTCATCCTGGGCTACCTCACAGGCTA	XM_932890.2
2190674	IGFBP5	1.35	0.00925	Homo sapiens insulin-like growth factor binding protein 5 (IGFBP5), mRNA.	ILMN_1750324	GCACAGTTGTCAGACAAGATTCCTTCAGATTCCGAGTTGCCTACCGGTTG	NM_000599.2
2690541	C18ORF10	1.12	0.00928	Homo sapiens chromosome 18 open reading frame 10 (C18orf10), mRNA.	ILMN_1671693	ACCGACATTAGCCAGGCTCGTAGTGAGGCCTCCAGAGCAGGTTGTGCTGT	NM_015476.2
2140066	PRKAG1	1.13	0.00945	Homo sapiens protein kinase, AMP-activated, gamma 1 non-catalytic subunit (PRKAG1), transcript variant 2, mRNA.	ILMN_2412101	CAACTCACTGCCTGCTGGAAGCTCTGTGGGAATCAGATGAAACTTGAGGG	NM_212461.1
620440	C21ORF70	-1.24	0.00963	Homo sapiens chromosome 21 open reading frame 70 (C21orf70), mRNA.	ILMN_2104929	GGCCTCGGCCGCGGGGAAGGACTGGGCGTTCATCAACACCAACATCTTTG	NM_058190.2
2750128	SLC7A11	-1.92	0.0101	Homo sapiens solute carrier family 7, (cationic amino acid transporter, y+ system) member 11 (SLC7A11), mRNA.	ILMN_1655229	CAGGGATTGGCTTCGTCATCACTCTGACTGGAGTCCCTGCGTATTATCTC	NM_014331.3
360626	CMIP	-1.32	0.0101	Homo sapiens c-Maf-inducing protein (CMIP), transcript variant Tc-mip, mRNA.	ILMN_1738075	TCTTTCCCCCCTCCGGTCCCATACTTCACAGCACTCTGGTGCGGGAAGAA	NM_030629.1
4210400	TERF2	1.14	0.0102	Homo sapiens telomeric repeat binding factor 2 (TERF2), mRNA.	ILMN_1768488	GGGCTATGTAGGCAGGTTAATCCTCCACTTCTCATGTGGTTGAACCAGTG	NM_005652.2
7400102	ASPHD2	1.6	0.0102	Homo sapiens aspartate beta-hydroxylase domain containing 2 (ASPHD2), mRNA.	ILMN_2167426	TTGCTCCGGGACGATGAGAGTATTTCCCATGCTGGAGTCGGCGAGAAGGG	NM_020437.3
7160504	GPC1	-1.36	0.0103	Homo sapiens glypican 1 (GPC1), mRNA.	ILMN_1801516	GGATCAGGAGCCCCCAACACAGGCAAGTCCACCCCATAATAACCCTGCCA	NM_002081.1
4880477	LOC643031	1.22	0.0104	PREDICTED: Homo sapiens similar to NADH dehydrogenase subunit 5 (LOC643031), mRNA.	ILMN_1743078	ACTATACCCCTCACTTCAACCTCCCTCACCATTGGCAGCCTAGCACTTGC	XM_926402.1
2260692	DZIP1	-1.3	0.0104	Homo sapiens DAZ interacting protein 1 (DZIP1), transcript variant 2, mRNA.	ILMN_1685431	ATCCTTTAGCCTGGCAGGCTTTTGAATCTCAGCCAGCTGCTCCAGCTGTG	NM_198968.2
1470358	C19ORF43	1.28	0.0104	Homo sapiens chromosome 19 open reading frame 43 (C19orf43), mRNA.	ILMN_1784299	GCCCTCAAGACGGGAATAGTAGCCAAGAAGCAGAAGACGGAGGATGAGGT	NM_024038.2
2450725	SLC3A2	-1.57	0.0105	Homo sapiens solute carrier family 3 (activators of dibasic and neutral amino acid transport), member 2 (SLC3A2), transcript variant 6, mRNA.	ILMN_1679041	TAGGGGTTGAGCCACCATCTGACCGCAAGCTGCGTCGTGTCGCCGGTTCT	NM_001013251.1
1660332	FBXW2	-1.17	0.0106	Homo sapiens F-box and WD-40 domain protein 2 (FBXW2), mRNA.	ILMN_1775753	TGGGTGCAACCTCTGCGGCAGCCGACTGCATGAACCAAAGTTCTCACCTA	NM_012164.2
7050019	VIM	1.1	0.0106	Homo sapiens vimentin (VIM), mRNA.	ILMN_2058251	CCAAACTTTTCCTCCCTGAACCTGAGGGAAACTAATCTGGATTCACTCCC	NM_003380.2
6280092	SLC25A23	1.19	0.0107	Homo sapiens solute carrier family 25 (mitochondrial carrier; phosphate carrier), member 23 (SLC25A23), nuclear gene encoding mitochondrial protein, mRNA.	ILMN_1679949	TCCTTCGACCTCCACTGCGCCCCACCTCCCTGCCTGTGTGTGTTATTTCA	NM_024103.2
7570215	CPNE3	1.14	0.0107	Homo sapiens copine III (CPNE3), mRNA.	ILMN_1773576	GTGGTGCCTTAGGCAATCTTTCCAAAGTAAATTCAGGGCCCCATTGCTAC	NM_003909.2
3890647	MGST1	-1.92	0.0109	Homo sapiens microsomal glutathione S-transferase 1 (MGST1), transcript variant 1c, mRNA.	ILMN_1803033	GGGGTCTCTGCCAGCTGGAAGTGCTTGGCTCCACTTAGCAGCTAAACTTA	NM_145791.1
2640246	CDC2L2	-1.48	0.0113	Homo sapiens cell division cycle 2-like 2 (PITSLRE proteins) (CDC2L2), transcript variant 1, mRNA.	ILMN_1711078	AGGGACCGCTTGGAGCAGTTAGAAAGGAAGCGGGAGCGGGAGCGCAAGAT	NM_024011.2
1340678	MBP	2.1	0.0114	Homo sapiens myelin basic protein (MBP), transcript variant 3, mRNA.	ILMN_2398939	AGACACGGGCATCCTTGACTCCATCGGGCGCTTCTTTGGCGGTGACAGGG	NM_001025090.1
160630	PLOD3	-1.11	0.0114	Homo sapiens procollagen-lysine, 2-oxoglutarate 5-dioxygenase 3 (PLOD3), mRNA.	ILMN_1774836	ACTGAATATGTCACCTTGCTCCCAAGACACGGCCCTCTCAGGAAGCTCCC	NM_001084.4
3440301	LIN54	-1.42	0.0114	Homo sapiens lin-54 homolog (C. elegans) (LIN54), mRNA.	ILMN_1724062	CTGAAGCACTAAACACAACCTGTAGGTCTTATCTCTGGGGTCTGGGAAAC	NM_194282.1
270767	HOXB1	1.29	0.0116	Homo sapiens homeobox B1 (HOXB1), mRNA.	ILMN_1718079	TCGACATGCACCTCCCCGGAAGCCTCACCCAGCTCTGTCACCTCCTGAAC	NM_002144.3
6040114	PPP2R4	1.11	0.0117	Homo sapiens protein phosphatase 2A activator, regulatory subunit 4 (PPP2R4), transcript variant 3, mRNA.	ILMN_1729123	CATCCCCCTATGGGCTCCCAGCCCCTTGCACCCTCATTGCTGTTCAGATT	NM_021131.3
730497	CC2D1B	-1.46	0.0117	Homo sapiens coiled-coil and C2 domain containing 1B (CC2D1B), mRNA.	ILMN_2149935	GGAGATTAGTGACTCACCTGCAGTTGGGAGCCAGCTACAACCCAAATCAT	NM_032449.1
1470750	CDC23	-1.09	0.0118	Homo sapiens cell division cycle 23 homolog (S. cerevisiae) (CDC23), mRNA.	ILMN_1799688	AGCCTTCTCAGGCAAGCTGTATACTAGTTACTGGTCTCCACTGCCATGCC	NM_004661.3
7570326	ADRB2	-1.49	0.0119	Homo sapiens adrenergic, beta-2-, receptor, surface (ADRB2), mRNA.	ILMN_1695590	CAGCTGTGAACATGGACTCTTCCCCCACTCCTCTTATTTGCTCACACGGG	NM_000024.4
5340059	LRRC58	-1.53	0.012	PREDICTED: Homo sapiens leucine rich repeat containing 58 (LRRC58), mRNA.	ILMN_1652638	CCCCCTCCCCCAGGACGTACAAAAGATCTTATATTAACCAATCCTCTGTG	XM_938862.2
3460086	SSH1	-1.23	0.0121	Homo sapiens slingshot homolog 1 (Drosophila) (SSH1), mRNA.	ILMN_1727671	GAGTAGTCCCACGCTGTTGTTGAGCTGACTCTGTGCCCGAATGGTGGTGC	NM_018984.2
6200215	TTC13	-1.2	0.0121	Homo sapiens tetratricopeptide repeat domain 13 (TTC13), mRNA.	ILMN_1753064	GGAAGAAGGTTCCTGGGCCATCAGTATGTGTTGCAGAGCTCACAGCCAGG	NM_024525.2
5860215	ABHD5	1.25	0.0121	Homo sapiens abhydrolase domain containing 5 (ABHD5), mRNA.	ILMN_1655702	CGACACTGTGGACTGAACACACTGAAGCTCTGATGGGAAAACCTGGTGAC	NM_016006.3
3830671	MRPS21	1.18	0.0121	Homo sapiens mitochondrial ribosomal protein S21 (MRPS21), nuclear gene encoding mitochondrial protein, transcript variant 2, mRNA.	ILMN_1655765	CAGGACTGTGATGGTACAGGAAGGGAACGTGGAAAGCGCATACAGGACCC	NM_018997.1
380020	RGS12	-1.56	0.0121	Homo sapiens regulator of G-protein signalling 12 (RGS12), transcript variant 6, mRNA.	ILMN_1692688	GACCCCGTGGTTTCTGTAGAAGGGGAAGTAGGAAAAAGGAGGACCCTGTG	NM_198230.1
4560541	MLKL	1.44	0.0122	Homo sapiens mixed lineage kinase domain-like (MLKL), mRNA.	ILMN_1667825	TGAATGAGGCCAATCAAGACCAGAAGAACCACTCAAGCAGATCCCAGCCC	NM_152649.1
4920070	RPL21	1.22	0.0123	Homo sapiens ribosomal protein L21 (RPL21), mRNA.	ILMN_2290808	TCCTTTCGGCCGGAACCGCCATCTTCCAGTAATTCGCCAAAATGACGAAC	NM_000982.3
5090414	MRPL40	1.09	0.0123	Homo sapiens mitochondrial ribosomal protein L40 (MRPL40), nuclear gene encoding mitochondrial protein, mRNA.	ILMN_1687403	TGCTAGAAGCCCAGCAGGAAGCTCTGGAGGAACTGCAACTGGAATCCCCG	NM_003776.2
3890167	SLC39A3	-1.22	0.0123	Homo sapiens solute carrier family 39 (zinc transporter), member 3 (SLC39A3), transcript variant 1, mRNA.	ILMN_1710543	CCCTGCTCCCCGTGAAGATCATCGAGACAGATTTTGAGAAGGCCCATCGC	NM_144564.4
1780736	RHBDD1	-1.18	0.0123	Homo sapiens rhomboid domain containing 1 (RHBDD1), mRNA.	ILMN_2209766	GCCAAATGTCCAAAACACGCCCTTGGGCCCCGCCACGTTACAATCCACAG	NM_032276.2
270615	ABCC3	-1.53	0.0124	Homo sapiens ATP-binding cassette, sub-family C (CFTR/MRP), member 3 (ABCC3), mRNA.	ILMN_1677814	ACTAGTCCCCCGGTCTCCCGATTCCCAACTGAGTGTTATTTGCACACTGC	NM_003786.2
3390484	SERINC2	-1.66	0.0126	Homo sapiens serine incorporator 2 (SERINC2), mRNA.	ILMN_2111932	TGAGCCGGGCCTTCTAGTCGTAGTGCCTTCAGGGTCCGAGGAGCATCAGG	NM_178865.3
6400097	C1ORF166	1.22	0.0127	Homo sapiens chromosome 1 open reading frame 166 (C1orf166), mRNA.	ILMN_1675055	GTGCAAGACAGATGGGGCTGTTTTCCCCCACCTCTGAGTAGTTGGAGGTC	NM_024544.1
4570358	CNTNAP1	-1.16	0.0129	Homo sapiens contactin associated protein 1 (CNTNAP1), mRNA.	ILMN_1692398	AGGAACCCTCTTTCCTCCGCTCAGAGATGCTGCTTCATTTACCCAGGAGG	NM_003632.1
4480575	FOXO4	1.37	0.013	Homo sapiens forkhead box O4 (FOXO4), mRNA.	ILMN_1712095	GTGTCAGCGCCTGGCCTACCCAGATTGTATCATGTGCTAGATTGGAGTGG	NM_005938.2
4390066	LIN37	1.44	0.0131	Homo sapiens lin-37 homolog (C. elegans) (LIN37), mRNA.	ILMN_1656886	AGCCCTCTGAGCCCGAGCCCTCACCCTCCACACTCATCTATCGCAACATG	NM_019104.1
6420373	HRSP12	1.16	0.0131	Homo sapiens heat-responsive protein 12 (HRSP12), mRNA.	ILMN_1807633	CCTGCTAGAGCTGCTTACCAAGTTGCTGCTTTACCCAAAGGCAGCCGAAT	NM_005836.2
6270711	LOC732450	1.57	0.0132	PREDICTED: Homo sapiens similar to protein immuno-reactive with anti-PTH polyclonal antibodies (LOC732450), mRNA.	ILMN_1724017	GCATTGAAGGCTATCTGTGACAAGGAAGATTCTGTTCCGAATATGGCCAC	XM_001133884.1
1940162	GBP2	1.32	0.0133	Homo sapiens guanylate binding protein 2, interferon-inducible (GBP2), mRNA.	ILMN_1774077	GCCTGTCCAGCTCCCTCTCCCCAAGAAACAACATGAATGAGCAACTTCAG	NM_004120.3
2030541	CUL7	1.61	0.0135	Homo sapiens cullin 7 (CUL7), mRNA.	ILMN_1672393	TCCTCAGGCCCCAACCCACCCCTCACCTTCCATACCCTACAGATTCGCTC	NM_014780.3
4730408	ANAPC5	1.09	0.0135	Homo sapiens anaphase promoting complex subunit 5 (ANAPC5), mRNA.	ILMN_1723177	ACGTCGTTTACTTCCAGGCCAGACTCTACCATACCCTGGGGAAGACCCAG	NM_016237.3
7510707	E2F6	-1.2	0.0136	Homo sapiens E2F transcription factor 6 (E2F6), mRNA.	ILMN_1656196	TGTACCTTGCCCTCTCTCCAGCTCTGCTCCCACATTTTCACATACCTAGC	NM_198256.2
5220477	DPY19L3	1.33	0.0136	Homo sapiens dpy-19-like 3 (C. elegans) (DPY19L3), mRNA.	ILMN_1725072	CAGCATGGGTCAGTACATCCTTCGGCGAGTGCCTTACTCTAATTGAAACC	NM_207325.1
940097	STAG1	-1.25	0.0137	Homo sapiens stromal antigen 1 (STAG1), mRNA.	ILMN_1792435	CATCTCTGCCAAAAACCACACACCCTCTGTGGATATGGATATGAATTCCC	NM_005862.2
7610326	SNAPC5	1.44	0.0138	Homo sapiens small nuclear RNA activating complex, polypeptide 5, 19kDa (SNAPC5), mRNA.	ILMN_1683273	GCATCAATCAACCAAACAACCCTGGAGCTGAGCACAAAGAGTCATGTGAC	NM_006049.2
7000682	CARS	-1.21	0.0139	Homo sapiens cysteinyl-tRNA synthetase (CARS), transcript variant 4, mRNA.	ILMN_2367469	GGTGCGGTTTGAAGACCACGAAGGACTGCCCACAGTGGTGAAACTGGTAG	NM_001014438.1
3360370	C11ORF54	-1.25	0.014	Homo sapiens chromosome 11 open reading frame 54 (C11orf54), mRNA.	ILMN_1664738	GAACAAGGTGGCAGGTGGGGAGCCCTTTACCCTTCTGGTGAAGTTAAACC	NM_014039.2
1820706	SFXN4	-1.14	0.0141	Homo sapiens sideroflexin 4 (SFXN4), mRNA.	ILMN_1658437	GAGGGAACGGTTGGAGTGGGGATCGGCCTGCGAAAGGATACTGTGAAATC	NM_213649.1
2640431	DKFZP686E2158	-1.53	0.0145	Homo sapiens hypothetical protein LOC643155 (DKFZP686E2158), mRNA.	ILMN_2066210	GTCTCTACTTGGTGCCAGTGTGAGCAACACATTATAACTCAAGGCACCGA	NM_001048249.1
1300041	C19ORF42	1.14	0.0145	Homo sapiens chromosome 19 open reading frame 42 (C19orf42), mRNA.	ILMN_1694759	GAAAGGGAATCCTGGTTTTGTTGCCAAAATGAAACGCCCGGGGTTGGCGC	NM_024104.3
3780451	CORO1B	1.25	0.0145	Homo sapiens coronin, actin binding protein, 1B (CORO1B), transcript variant 1, mRNA.	ILMN_2377019	AAGCTGGAGGAGGTGATGCAGGAGCTGCGGGCCCTGAGGGCGCTGGTCAA	NM_020441.2
620092	ATP6V0A2	-1.19	0.0145	Homo sapiens ATPase, H+ transporting, lysosomal V0 subunit a2 (ATP6V0A2), mRNA.	ILMN_1700380	GCCCGCATCCTCCTCTATCCTGTTTCGAGGTAGAGAGCTTGGCACTTCTG	NM_012463.2
5080131	MGST1	-1.54	0.0145	Homo sapiens microsomal glutathione S-transferase 1 (MGST1), transcript variant 1a, mRNA.	ILMN_2355168	GGAGCACGGATCTACCACACCATTGCATATTTGACACCCCTTCCCCAGCC	NM_145792.1
6200068	CYP51A1	1.27	0.0146	Homo sapiens cytochrome P450, family 51, subfamily A, polypeptide 1 (CYP51A1), mRNA.	ILMN_1664718	GTAACTCGGGGCCTAACTATATGAGATGGCTGAAAAAATACCACATCGTC	NM_000786.2
5090088	EPRS	-1.14	0.0148	Homo sapiens glutamyl-prolyl-tRNA synthetase (EPRS), mRNA.	ILMN_1783695	ACTACACCTTATTTGGTCGCAGCTACTGAGGGATGAACGAAAGCCCCCTC	NM_004446.2
1820743	HS.434957	1.93	0.0149	Homo sapiens, clone IMAGE:3618365, mRNA	ILMN_1849186	GAAGTGGCTCTGTCCCCCCAGAGTTAAGGATTTGCTACACTGGTCCTCTG	BC004287
360682	CTDSPL2	-1.23	0.0149	Homo sapiens CTD (carboxy-terminal domain, RNA polymerase II, polypeptide A) small phosphatase like 2 (CTDSPL2), mRNA.	ILMN_1665655	CCTGTGGCGCAGTACACTCCCAAGCCACCAATGCAGTTAATATGCTCTCA	NM_016396.1
5890239	SLC43A3	-1.45	0.015	Homo sapiens solute carrier family 43, member 3 (SLC43A3), mRNA.	ILMN_1672553	GAATGCGAACCTGGCCCGTGCGGAAAGGGCGCGGAGAGCCCCGGCGCGGA	NM_199329.1
270152	SLC7A5	-1.51	0.015	Homo sapiens solute carrier family 7 (cationic amino acid transporter, y+ system), member 5 (SLC7A5), mRNA.	ILMN_1720373	AGGCTGGACACCCTCTGCCGAGTAATGACGTGTGTGGCTGGGACCTTCTT	NM_003486.5
2810390	SMO	1.72	0.0151	Homo sapiens smoothened homolog (Drosophila) (SMO), mRNA.	ILMN_1782098	GGGCCTCAGTCTGGAGTGGGATAGGAGCAGTGAGTGACAAAGCCTCTGAA	NM_005631.3
3310228	C11ORF67	1.19	0.0151	Homo sapiens chromosome 11 open reading frame 67 (C11orf67), mRNA.	ILMN_1779163	CGCCGTTTGGGAACGCAACTTTGAGGAGACAGTGCGGTGGACTTCAGTGA	NM_024684.2
3290431	UNC45A	1.23	0.0151	Homo sapiens unc-45 homolog A (C. elegans) (UNC45A), transcript variant 3, mRNA.	ILMN_2395932	ACAGCCTGTGGATCCTGGGGCATCTGGAAGGGCGCACACATCAGCAGCCT	NM_001039675.1
1260156	LOC654194	1.34	0.0153	PREDICTED: Homo sapiens similar to ribosomal protein S27 (LOC654194), mRNA.	ILMN_1755808	TTTTGTTTTCCGGCGGTGATGACCTACGCACATGAGAACATGCCTCTCAC	XM_942669.1
6180148	MAFG	-1.23	0.0153	Homo sapiens v-maf musculoaponeurotic fibrosarcoma oncogene homolog G (avian) (MAFG), transcript variant 2, mRNA.	ILMN_1692260	TTGCTCTCCTGGCGCTGAGAGGTGGGTCCAAGCAGAGTTGATCAGTCCCT	NM_032711.2
4060326	ATP5F1	1.08	0.0154	Homo sapiens ATP synthase, H+ transporting, mitochondrial F0 complex, subunit B1 (ATP5F1), nuclear gene encoding mitochondrial protein, mRNA.	ILMN_1721989	GTGCATTGCGGACCTAAAGCTGCTGGCAAAGAAGGCTCAAGCACAGCCAG	NM_001688.4
2650136	RGL2	1.35	0.0155	Homo sapiens ral guanine nucleotide dissociation stimulator-like 2 (RGL2), mRNA.	ILMN_2124386	CAGAAATTCAGAAAGGGAGCCAGCCACCCTGGGGCAGTGAAGTGCCACTG	NM_004761.2
1580524	ACSL3	-1.13	0.0156	Homo sapiens acyl-CoA synthetase long-chain family member 3 (ACSL3), transcript variant 2, mRNA.	ILMN_2360705	CCCCGCCACCAACTTACTTTACCACCTATGACTGTACTTGTCAGTATGAG	NM_203372.1
3120162	ALAD	1.22	0.0156	Homo sapiens aminolevulinate, delta-, dehydratase (ALAD), transcript variant 1, mRNA.	ILMN_1747577	GGCCTCTGCCCCTAACCACTGTGCCATACCACCTCCCAATAATCAACAGC	NM_001003945.1
3190608	SLC6A9	-1.41	0.0159	Homo sapiens solute carrier family 6 (neurotransmitter transporter, glycine), member 9 (SLC6A9), transcript variant 3, mRNA.	ILMN_1714445	GCAGTGACAGCCCCGGCCAAGCCACCTCTAATCCTCTGTAGCAATAACGG	NM_001024845.1
3710537	AHCY	1.12	0.016	Homo sapiens S-adenosylhomocysteine hydrolase (AHCY), mRNA.	ILMN_1657862	GCCTTCACCTGGTCTGTGGACTTATACCTGTGTGCTTGGTTTACAGGTCC	NM_000687.1
7150768	NR2F1	-1.65	0.0161	Homo sapiens nuclear receptor subfamily 2, group F, member 1 (NR2F1), mRNA.	ILMN_1786197	AGGGCCGAGACAGGAGCAGCCCACCCAGCAGAAATACAATCCGAGCTACA	NM_005654.4
3400301	HS.572538	1.19	0.0162	AGENCOURT_15364206 Human Anterior Horn Homo sapiens cDNA clone IMAGE:30513831 5, mRNA sequence	ILMN_1886769	CCTTTGGTCAGTGCTGGTTAGGGTTTCTTGGTGGACACTCTGCAGCATCC	CF454561
2100735	ATF2	-1.15	0.0163	Homo sapiens activating transcription factor 2 (ATF2), mRNA.	ILMN_1748271	CACAGATCGTTATGGCTCCTTCCTCCCAGTCACAGCCCTCAGGAAGTTGA	NM_001880.2
5900497	PLXDC2	2.35	0.0163	Homo sapiens plexin domain containing 2 (PLXDC2), mRNA.	ILMN_1753312	AGCTGCTGTAGCCTGAAGAAGACAAGATTTCTGGACAAGCTCAGCCCAGG	NM_032812.7
6590722	ARID4B	-1.28	0.0163	Homo sapiens AT rich interactive domain 4B (RBP1-like) (ARID4B), transcript variant 1, mRNA.	ILMN_2362982	TCCAGTCTGAAGGGAATAGCTCGCCAGCAGGTTTTGATGCCAGTGTGAGC	NM_016374.5
2230402	TTC35	-1.55	0.0163	Homo sapiens tetratricopeptide repeat domain 35 (TTC35), mRNA.	ILMN_1777366	AATGCCTTTTACTGCTAAGTGGGGAGATGGGGGAAATCCATGGAAGAGAG	NM_014673.3
670181	LOC85390	1.53	0.0164	Homo sapiens RNA, small nucleolar (LOC85390), non-coding RNA.	ILMN_1689294	GAGCGACCATTCTTCCTTAGCAGGACCCTAGCACTGTCACAGACCTGGAG	NR_001454.1
650598	CSTF3	1.16	0.0165	Homo sapiens cleavage stimulation factor, 3' pre-RNA, subunit 3, 77kDa (CSTF3), transcript variant 2, mRNA.	ILMN_2397880	AGCACGGAAGACTTATGAACGCCTTGTTGCCCAGTTCCCCAGTTCTGGCA	NM_001033505.1
3440068	GREM2	-1.95	0.0165	Homo sapiens gremlin 2, cysteine knot superfamily, homolog (Xenopus laevis) (GREM2), mRNA.	ILMN_1678816	GGAAGTCCACTGTTAGTCTCTCCGTTAGCACCAGGGACACACTTGTTCTG	NM_022469.3
3930523	CLCNKA	-1.68	0.0166	Homo sapiens chloride channel Ka (CLCNKA), transcript variant 1, mRNA.	ILMN_1787576	CCTCTGGGGTTGTCTGGTTCCCAGTGAGAGGCTCCTGAGAAAAATAAAGC	NM_004070.3
1090438	ZMYND8	1.19	0.0166	Homo sapiens zinc finger, MYND-type containing 8 (ZMYND8), transcript variant 1, mRNA.	ILMN_1652407	CGGGAGTTTCGGCACAGACTATCCCATCAAGCCGTTGGCTCCTTTCAGCT	NM_183047.1
7610615	SLC6A10P	1.34	0.0167	Homo sapiens solute carrier family 6 (neurotransmitter transporter, creatine), member 10 (pseudogene) (SLC6A10P) on chromosome 16.	ILMN_1704446	GTCCCGAGACGGCTGAGTGACCCCAAGAAAGGCTTCCCTGACACCCGGAC	NR_003083.2
3780441	PHLDB2	1.23	0.0168	Homo sapiens pleckstrin homology-like domain, family B, member 2 (PHLDB2), mRNA.	ILMN_2179778	GACTTTGTCAGCCTGACTGGGTACAATTCTTTTGTTAATTTGCAGTGTGG	NM_145753.1
7150692	LOC642732	-1.81	0.0168	PREDICTED: Homo sapiens misc_RNA (LOC642732), miscRNA.	ILMN_1651507	TCTATGCTGCCGGTGACATCTGTACTACATCCTGGCAGCTGAGCCCAGTC	XR_015408.1
380575	RPL23	1.29	0.0168	Homo sapiens ribosomal protein L23 (RPL23), mRNA.	ILMN_1755115	TCCAGCAGTGGTCATTCGACAACGAAAGTCATACCGTAGAAAAGATGGCG	NM_000978.3
7380136	BNIP2	-1.08	0.0169	Homo sapiens BCL2/adenovirus E1B 19kDa interacting protein 2 (BNIP2), mRNA.	ILMN_1770803	GCTATGTGTCCAGGGTATTGCTCCCCTGAGTGTATATGAGTGCTGAGTAG	NM_004330.1
6200669	HIST1H2BD	1.38	0.0172	Homo sapiens histone cluster 1, H2bd (HIST1H2BD), transcript variant 2, mRNA.	ILMN_1758623	CTATTAACGCTACGATGCCTGAACCTACCAAGTCTGCTCCTGCCCCAAAG	NM_138720.1
4150278	DUSP14	-1.2	0.0172	Homo sapiens dual specificity phosphatase 14 (DUSP14), mRNA.	ILMN_1666546	TGGGGCCTCATTAACCCTTTAGAGACAAGCTTTGCCCCAGGCTGCGGACC	NM_007026.2
2570187	ZNF30	1.2	0.0174	Homo sapiens zinc finger protein 30 (ZNF30), transcript variant 2, mRNA.	ILMN_1728230	ATGAGTGTTATACCCTAAGAGTCTGAGGAGTGTGGGAAGTGCTTCGTGTG	NM_001099437.1
4480019	HSD11B1L	1.32	0.0177	Homo sapiens hydroxysteroid (11-beta) dehydrogenase 1-like (HSD11B1L), transcript variant c, mRNA.	ILMN_2317457	GGGGACTTGCAAGGCCTCACCTGTTTGGCCATGATTGATGACGTGACTGC	NM_198707.1
2750189	UPF2	-1.11	0.0177	Homo sapiens UPF2 regulator of nonsense transcripts homolog (yeast) (UPF2), transcript variant 1, mRNA.	ILMN_2383693	TGCTGCCCAATCTTCACCAGCTTCAGAAATCTGACCTTTGCCGATGCTGC	NM_080599.1
1980687	PITPNB	-1.08	0.0177	Homo sapiens phosphatidylinositol transfer protein, beta (PITPNB), mRNA.	ILMN_1809245	CCTCGTTTTCCCACATGTCCTGCATCCCTCCCCCACTGGAGTGATTTCAG	NM_012399.3
1300136	LZIC	-1.16	0.0177	Homo sapiens leucine zipper and CTNNBIP1 domain containing (LZIC), mRNA.	ILMN_1661627	AAAGTCGCATCAGAGAGCTGAGGGTAAGACTCAGGTGTCCTGACTCCCAG	NM_032368.3
2510441	TBC1D17	1.44	0.0178	Homo sapiens TBC1 domain family, member 17 (TBC1D17), mRNA.	ILMN_1756542	ACATCAACGAGCTGACTATGAAGCTGAGCGTGGAGGACGTGCTGACCCGC	NM_024682.1
1090497	CREG1	1.24	0.0179	Homo sapiens cellular repressor of E1A-stimulated genes 1 (CREG1), mRNA.	ILMN_1680624	CCAGCTTCAGCCAGGGACAAAATCCCCTCCCAAACCACTCTCCACAGCTT	NM_003851.2
830138	LOC653103	-1.19	0.0179	PREDICTED: Homo sapiens similar to Ankyrin repeat domain protein 11 (Ankyrin repeat-containing cofactor 1) (LOC653103), mRNA.	ILMN_1746706	AGCGAGGCGGAGGGACACAGAGCCAGGACTCCCAGCCGTATTGAAATGGA	XM_926036.1
2850112	UBAC1	1.12	0.0179	Homo sapiens UBA domain containing 1 (UBAC1), mRNA.	ILMN_1807044	TCCAGTGCTCCTCTGGGCTCTTGAGTTGCTGCTTGAATTGCCGTGTAGAC	NM_016172.2
3850392	TMEM192	1.22	0.0179	Homo sapiens transmembrane protein 192 (TMEM192), mRNA.	ILMN_1780618	CTGACCACCTGACAAGCTGCCACGGGGAACTGCAGCTTTTGCTGAATAGC	NM_001100389.1
4880465	ANKRD6	2.31	0.018	Homo sapiens ankyrin repeat domain 6 (ANKRD6), mRNA.	ILMN_2178587	CACACCTGCTGTGCCTAGACAAGTGTCTTTCTGTAAGAGCTGTAACTCTG	NM_014942.2
990167	C1ORF52	-1.12	0.018	Homo sapiens chromosome 1 open reading frame 52 (C1orf52), mRNA.	ILMN_1742611	AGAGTGCCTCCTGTGTTCCAGGTGCTTTGTGCATATATTTTCTCTGATCC	NM_198077.2
3440692	CHMP7	1.44	0.018	Homo sapiens CHMP family, member 7 (CHMP7), mRNA.	ILMN_1795933	CTGAGCCAGGATGTGCAATAGAAGCAGGGGTTGTCCCCTCTGCCAGATCT	NM_152272.2
5550497	ZNF10	1.39	0.0181	Homo sapiens zinc finger protein 10 (ZNF10), mRNA.	ILMN_1763208	CCTGCTGCTCTTCTCACTGTGTACACACCATGCCCACATACAACATACCT	NM_015394.4
4830577	MRPS16	-1.12	0.0181	Homo sapiens mitochondrial ribosomal protein S16 (MRPS16), nuclear gene encoding mitochondrial protein, mRNA.	ILMN_1775744	GGAAGCTGAGGCAGTAAGATCACTTGAGCCCAGGAGGCCGATGCTGCAGT	NM_016065.3
4260441	CLEC3B	1.55	0.0181	Homo sapiens C-type lectin domain family 3, member B (CLEC3B), mRNA.	ILMN_1682176	CCCGCATCGCCTACAAGAACTGGGAGACTGAGATCACCGCGCAACCCGAT	NM_003278.1
4480091	ASB9	1.94	0.0182	Homo sapiens ankyrin repeat and SOCS box-containing 9 (ASB9), transcript variant 2, mRNA.	ILMN_1786041	GCCCTCACAGCCACTGGGTCAAGATGTCCAATTTTCCAGAGTAAGGATAG	NM_024087.1
2970059	SHMT1	-1.48	0.0185	Homo sapiens serine hydroxymethyltransferase 1 (soluble) (SHMT1), transcript variant 2, mRNA.	ILMN_2402463	GTGTATGTTAGTCAAGAGTAAACAAGATGCACCCAGTATGGTGGGAGGGT	NM_148918.1
7150673	PRRG1	-1.15	0.0186	Homo sapiens proline rich Gla (G-carboxyglutamic acid) 1 (PRRG1), mRNA.	ILMN_1781791	CAGTAGTTGTGTCTGGAATCCTAGAATTGGCACTTTCTGCCTCCTTGCTC	NM_000950.1
10747	DOCK2	-1.7	0.0186	Homo sapiens dedicator of cytokinesis 2 (DOCK2), mRNA.	ILMN_1799725	GAATGCCTTCTCCCAGTGTGCTCTCCCCAACATCCTAGGCACAGCTTTCA	NM_004946.1
2320133	TXNRD1	-1.28	0.0186	Homo sapiens thioredoxin reductase 1 (TXNRD1), transcript variant 4, mRNA.	ILMN_2324421	GCATGGAAGGGATAGTTTGGCTCCCTTGGAGGCTATGTAGGCTTGTCCCG	NM_182743.1
3440446	C9ORF156	-1.15	0.0186	Homo sapiens chromosome 9 open reading frame 156 (C9orf156), mRNA.	ILMN_1700028	CATATGACTGGCCCTGTGGGGTCCTTGGTGTCTCTAGGGTCTTAAGGAGC	NM_016481.3
2370168	HS.473191	-1.63	0.0187	Homo sapiens cDNA FLJ34428 fis, clone HLUNG2000761	ILMN_1856315	TGGTGAGATCCTTCTCCTACATGAGGCCAGTCTGACAAGTCTGGGAGAGG	AK091747
2450202	KIF3C	1.54	0.0189	Homo sapiens kinesin family member 3C (KIF3C), mRNA.	ILMN_1797277	CAGTGTAAGATCTGCTGGGAACAGGGCCACCAGGAGTGGCTGGATCTCAG	NM_002254.6
1980719	CPM	1.36	0.0189	Homo sapiens carboxypeptidase M (CPM), transcript variant 3, mRNA.	ILMN_1709440	CCTCATGACTTTAGAAGGGGGAAGGGGGAGAAAATTATGATGACCAGACT	NM_001005502.1
6580689	ARSD	1.23	0.0189	Homo sapiens arylsulfatase D (ARSD), transcript variant 1, mRNA.	ILMN_1684873	CCTCAGGACTTGCAAAAACGGGTCTCAGCATGCCTTCCCAGAGCCATGAG	NM_001669.2
1470324	POPDC3	-1.33	0.0191	Homo sapiens popeye domain containing 3 (POPDC3), mRNA.	ILMN_1652244	CAGCCTGAGGGTGGGTTGCTACTGTCCACATAGGCATTTCCGGAATTCAC	NM_022361.3
4120465	NOLA1	-1.2	0.0192	Homo sapiens nucleolar protein family A, member 1 (H/ACA small nucleolar RNPs) (NOLA1), transcript variant 2, mRNA.	ILMN_1749752	CCCATATAAGCTGCTGCCACTGCAGAGGTTTTTACCTCGACCTCCAGGTG	NM_032993.1
2140291	MMAB	1.4	0.0193	Homo sapiens methylmalonic aciduria (cobalamin deficiency) cblB type (MMAB), mRNA.	ILMN_1689156	GAGGTGGCTTTGTTCCGTGCCTCCCTGCCCCCATCGTCACTACCAGGTCT	NM_052845.2
7320682	PCK2	-2.07	0.0194	Homo sapiens phosphoenolpyruvate carboxykinase 2 (mitochondrial) (PCK2), nuclear gene encoding mitochondrial protein, transcript variant 2, mRNA.	ILMN_1802699	CTGCCAGGAGGCACAGAAGTCATGAACGTTTGCAGTTTCCAGTCCCAGGC	NM_001018073.1
1850364	ZNF550	1.35	0.0194	Homo sapiens zinc finger protein 550 (ZNF550), mRNA.	ILMN_1760102	GCCCTTCCTCTCCCATAAGATGGACAAAAGTGTTTCTGTATCACTGTGTC	NM_153231.2
2510768	C9ORF102	-1.23	0.0195	Homo sapiens chromosome 9 open reading frame 102 (C9orf102), mRNA.	ILMN_1753190	GTTGAGGAGAGAGGGCTTCCGTGTACTCAGGATGTAGAGTCATTGCTCAG	NM_020207.1
5700132	ZXDC	-1.49	0.0195	Homo sapiens ZXD family zinc finger C (ZXDC), mRNA.	ILMN_1743643	GGACCTCAGTGGCCTATTACGGAGCCCTCTTCCCAGACTAAATTCATAGC	NM_025112.3
5080487	GRPEL2	-1.11	0.0196	Homo sapiens GrpE-like 2, mitochondrial (E. coli) (GRPEL2), nuclear gene encoding mitochondrial protein, mRNA.	ILMN_1721138	GGCTCACTCTCACTTGAAGAGGGGATCTTGGTGTTGTAGTACTTGGACTG	NM_152407.3
5550026	RBM15B	-1.56	0.0196	Homo sapiens RNA binding motif protein 15B (RBM15B), mRNA.	ILMN_1673024	CTGCCCCAGCTACAGAGACGGCCGAAATGCTTTCACTCCTTAGCTTTGCC	NM_013286.3
3190411	STARD13	1.18	0.0196	Homo sapiens START domain containing 13 (STARD13), transcript variant alpha, mRNA.	ILMN_2341254	GGGATGCCTATGCTGCTGGCCTAAAACCACACTCAGAAACGAGGACCTAG	NM_178006.1
5080605	SNRPA1	1.15	0.0197	Homo sapiens small nuclear ribonucleoprotein polypeptide A' (SNRPA1), mRNA.	ILMN_1715179	CGGGTCCTGAGCAGTGAGGCAGATGTATAATAATAGGCCCTCTTGGAACA	NM_003090.2
6290392	SRRM1	1.06	0.0197	Homo sapiens serine/arginine repetitive matrix 1 (SRRM1), mRNA.	ILMN_1697670	CAACTTTCAGAGCCTCTTGTATTTGGAAGGCTGGAAGGGCCCAGACTTTG	NM_005839.3
6770639	NDEL1	-1.15	0.0197	Homo sapiens nudE nuclear distribution gene E homolog (A. nidulans)-like 1 (NDEL1), transcript variant 2, mRNA.	ILMN_2397199	CCCCAACTCCACCCCTCACAGTTTGGGCCTGTTTCTGGCAAAGAGTCAGG	NM_030808.3
4760369	CDK7	1.24	0.0199	Homo sapiens cyclin-dependent kinase 7 (MO15 homolog, Xenopus laevis, cdk-activating kinase) (CDK7), mRNA.	ILMN_1778917	GGGCCAACACCTGGATGTCAGCTGCCAAGACCAAACTGTCCAGTGGAAAC	NM_001799.2
4220743	JMJD6	1.44	0.02	Homo sapiens jumonji domain containing 6 (JMJD6), transcript variant 2, mRNA.	ILMN_2412024	AAACGGGGACACCACCTCCCAGGACGACTGTGTCAGCAAAGAGCGCAGCT	NM_015167.2
870468	KCNMB4	2.19	0.02	Homo sapiens potassium large conductance calcium-activated channel, subfamily M, beta member 4 (KCNMB4), mRNA.	ILMN_1727466	ACAAGGATTCCTGCTGAAGTCTGAACCTTACTGTGTAACCCTCAGTTTCC	NM_014505.4
1450731	KIAA1217	1.34	0.0201	Homo sapiens KIAA1217 (KIAA1217), transcript variant 2, mRNA.	ILMN_1706960	GCAAGTGTGGTGCCTTGGATGTGGCCTGTTGGCTCGCTTTCTTCTCTGTG	NM_001098500.1
2370128	DIRC2	-1.08	0.0201	Homo sapiens disrupted in renal carcinoma 2 (DIRC2), mRNA.	ILMN_1793743	AACTCTACAGATGGCATACCTGTGCCTGCTTCTGGGGTTGGAAGTGTGAC	NM_032839.1
2470520	RBMS1	-1.11	0.0202	Homo sapiens RNA binding motif, single stranded interacting protein 1 (RBMS1), transcript variant 3, mRNA.	ILMN_2358540	TAGTCCGACTTCACCCATGGTGTTCTGTGCTTGCAGTGCGAGTGTTGCTG	NM_002897.3
3060747	CENTB2	-1.13	0.0202	Homo sapiens centaurin, beta 2 (CENTB2), mRNA.	ILMN_1766798	GCTGGTGGCAGAATTGGCACCATTACCCAGGTCTGACTGACCACCAGTCA	NM_012287.3
1190739	ITPRIPL2	-1.21	0.0202	Homo sapiens inositol 1,4,5-triphosphate receptor interacting protein-like 2 (ITPRIPL2), mRNA.	ILMN_1751034	CTGCAGGGAAAGTTCCTTCTGTCGGTTTTTAGACACAGATCTCTCTGCCC	NM_001034841.2
70114	C14ORF37	1.76	0.0202	Homo sapiens chromosome 14 open reading frame 37 (C14orf37), mRNA.	ILMN_1796377	GCTGCTATCAGGCCGTTAGTCCTAGTGTCTGCTGGGTGCTGGGTAGTAGA	NM_001001872.2
7160348	MAPK6	-1.13	0.0203	Homo sapiens mitogen-activated protein kinase 6 (MAPK6), mRNA.	ILMN_1757287	TGCCTACCTAGCTGCATCTATAATGTCAGCTTATCCTAAGGCTGTCCACG	NM_002748.2
4230327	STK35	1.38	0.0203	Homo sapiens serine/threonine kinase 35 (STK35), mRNA.	ILMN_1727809	GCCCTCAAAGGGTAACCAGTAGGTGTGGCATTGAATTGGCCAGTGTTAGC	NM_080836.2
290730	HIST1H2BD	1.37	0.0205	Homo sapiens histone cluster 1, H2bd (HIST1H2BD), transcript variant 2, mRNA.	ILMN_1651496	TGTGGATCCCACCCAAATCCAACTCATCCTGGTTTGCTGCACACTGGTTC	NM_138720.1
580598	ANKZF1	1.31	0.0205	Homo sapiens ankyrin repeat and zinc finger domain containing 1 (ANKZF1), transcript variant 2, mRNA.	ILMN_1677487	TGCTGGAGTTGTGGGGCATCCCTCCAAGGCCTGACTCCCTTTCACTACCT	NM_001042410.1
7040372	GPAM	-1.29	0.0205	Homo sapiens glycerol-3-phosphate acyltransferase, mitochondrial (GPAM), nuclear gene encoding mitochondrial protein, mRNA.	ILMN_1758213	GATCGGAGCTCTTTCCTTTGATAGAGAGAACAGCCCCAATGATCCTGGCT	NM_020918.3
3360156	TIMM8A	1.67	0.0206	Homo sapiens translocase of inner mitochondrial membrane 8 homolog A (yeast) (TIMM8A), nuclear gene encoding mitochondrial protein, mRNA.	ILMN_1722239	GATTTAGGCCAATCAGAAGCTAACAGCAGTTTCAGGTAGAGGTGCATGCC	NM_004085.2
6980129	PI16	-2.28	0.0206	Homo sapiens peptidase inhibitor 16 (PI16), mRNA.	ILMN_1766264	ACAGCATGTGCGCTCTCCCTGAGTGCCTGTGTAGCTGGGGATGGGGATTC	NM_153370.2
1410470	FAM71E1	1.49	0.0206	Homo sapiens family with sequence similarity 71, member E1 (FAM71E1), mRNA.	ILMN_1732717	CTGCTCTACCGCCTGCGCTTCCTCTCTGCTTCTGCTGTGCCCTTCACGCA	NM_138411.1
3390221	EIF4E3	1.77	0.0207	Homo sapiens eukaryotic translation initiation factor 4E family member 3 (EIF4E3), mRNA.	ILMN_2225144	TCTGCTTATGGAAGTTGTGCCCTTCACTTGGTTAGTAACCACCTCAGCCA	NM_173359.3
510484	RAB40B	1.16	0.0208	Homo sapiens RAB40B, member RAS oncogene family (RAB40B), mRNA.	ILMN_2230566	GTTGAACACAGCCAGCACAGTTTCGACAGGTCAAGGAAGAGCTGTTTCAG	NM_006822.1
4560092	FNBP1L	1.52	0.0208	Homo sapiens formin binding protein 1-like (FNBP1L), transcript variant 1, mRNA.	ILMN_1754600	TCCGTAGGAGGCAAGTTCCTTGATGTGGAATAGTGCAACCTGTATATGGG	NM_001024948.1
3460039	RUNDC2C	-1.56	0.0208	Homo sapiens RUN domain containing 2C (RUNDC2C), non-coding RNA.	ILMN_1709164	GAGCTGGGGAGTTCAAGACCAGCCTGGGCAACATAATGAGATTTCAGCTC	NR_002939.2
6100168	GOLPH4	-1.17	0.0208	Homo sapiens golgi phosphoprotein 4 (GOLPH4), mRNA.	ILMN_1795344	GAGCTGAAATGTAGCGGCACCCAATTTCTAGACAACGCTCAGCCAACGGA	NM_014498.2
6450138	BCAP31	1.1	0.0209	Homo sapiens B-cell receptor-associated protein 31 (BCAP31), mRNA.	ILMN_1812403	TGGAGAGCACGAGTTAGTTGTAGTCCGGCTTGCGGTGGGGCTGACTTCCT	NM_005745.6
780376	CHM	-1.11	0.0211	Homo sapiens choroideremia (Rab escort protein 1) (CHM), transcript variant 1, mRNA.	ILMN_1771238	CTGCCATAGTTACCTGGATTGTCAGCCTTGGTAGCCTTTGTCTAAAGTCC	NM_000390.2
4070608	CBLL1	-1.11	0.0212	Homo sapiens Cas-Br-M (murine) ecotropic retroviral transforming sequence-like 1 (CBLL1), mRNA.	ILMN_2073732	CATCTCTTTGTTCCCCTAGTTTAGTAAATTGACCCAGAGGTGACCATTTG	NM_024814.1
430593	RPL31	1.17	0.0212	Homo sapiens ribosomal protein L31 (RPL31), transcript variant 1, mRNA.	ILMN_1754195	CAACTTGGACGCTGCAGAATGGCTCCCGCAAAGAAGGGTGGCGAGAAGAA	NM_000993.4
6580544	LOC644774	1.16	0.0212	PREDICTED: Homo sapiens similar to Phosphoglycerate kinase 1 (LOC644774), mRNA.	ILMN_1779258	GGGCACTGGTTCACAGAGCCCACAGCTCCATGGTAGGAGTCAATCTGCCA	XM_927868.1
6560075	TRIM21	1.24	0.0214	Homo sapiens tripartite motif-containing 21 (TRIM21), mRNA.	ILMN_1678054	GTCACTTCACCATCAACATTCCTGCCCCAGATGGCTTTGTGATTCCCTCC	NM_003141.3
450475	APEH	1.13	0.0215	Homo sapiens N-acylaminoacyl-peptide hydrolase (APEH), mRNA.	ILMN_1718023	CATGAATGCTGTGCTCTGGCTACGCACACACTTGGGCAGCTGAAGCCCTG	NM_001640.3
110347	PDK3	1.72	0.0215	Homo sapiens pyruvate dehydrogenase kinase, isozyme 3 (PDK3), mRNA.	ILMN_1776582	ACGCCTGAAGCCGATGATTGGAGCAATCCCAGCAGTGAACCCAGGGATGC	NM_005391.2
3990224	TNFRSF25	1.46	0.0216	Homo sapiens tumor necrosis factor receptor superfamily, member 25 (TNFRSF25), transcript variant 10, mRNA.	ILMN_1765109	CACCTAGGCGCTCTGGTGGCCCTTGCAGAAGCCCTAAGTACGGTTACTTA	NM_148973.1
1430376	NIN	1.27	0.0219	Homo sapiens ninein (GSK3B interacting protein) (NIN), transcript variant 3, mRNA.	ILMN_2347541	GAGGCTCCAGACCATGGTACAGAACACCAAAGCCGAACTCACGCACTCCC	NM_182945.1
6760474	SEC22A	-1.11	0.022	Homo sapiens SEC22 vesicle trafficking protein homolog A (S. cerevisiae) (SEC22A), mRNA.	ILMN_1775036	GATGTGGTATTGCTCTGAGGACCAGGCAGGAGGAACTCTACAACCTGAGT	NM_012430.3
4920619	SUZ12	-1.08	0.022	Homo sapiens suppressor of zeste 12 homolog (Drosophila) (SUZ12), mRNA.	ILMN_1797813	CTCTGATTTTTGCCTCTGGATAGTAGATCTCGAGCGTTTATCTCGGGCTT	NM_015355.1
5080523	EHD2	1.19	0.0221	Homo sapiens EH-domain containing 2 (EHD2), mRNA.	ILMN_1808777	TGGAAAAGATGGGGAAGAGCAAAATACATGGAGACGACGCACCCTCCAGG	NM_014601.2
1740471	TINF2	-1.24	0.0221	Homo sapiens TERF1 (TRF1)-interacting nuclear factor 2 (TINF2), mRNA.	ILMN_1697420	CCTTGATACCCACTTTTTGTGAATACCTACCCCCTTCTGGCCACGGTGCC	NM_012461.1
4880161	SLC3A2	-1.75	0.0222	Homo sapiens solute carrier family 3 (activators of dibasic and neutral amino acid transport), member 2 (SLC3A2), transcript variant 1, mRNA.	ILMN_2317658	AGGGGCTGTAAGTGCCAACATGACTGTGAAGGGCCAGAGTGAAGACCCTG	NM_001012661.1
1660451	PAPD1	-1.11	0.0223	Homo sapiens PAP associated domain containing 1 (PAPD1), mRNA.	ILMN_1742569	CTCATTGGCCCCCTTAACCTGGTCTGAAGTTCTGGGATGTTTTCAGTTTG	NM_018109.2
1410050	C14ORF147	1.15	0.0223	Homo sapiens chromosome 14 open reading frame 147 (C14orf147), mRNA.	ILMN_1699676	GGTGACCTATCCTGGCCCTCTACTCAGAAACCGGCAATTTGTCTTCACTC	NM_138288.3
510239	CBWD5	1.26	0.0223	Homo sapiens COBW domain containing 5 (CBWD5), mRNA.	ILMN_2150352	GATGACATACTGTTAGAGACCACTGGATTAGCAGACCCTGGTGCAGTGAC	NM_001024916.2
3460307	TMEM50B	1.11	0.0224	Homo sapiens transmembrane protein 50B (TMEM50B), mRNA.	ILMN_2047599	GTGCACAGAGTATGAAGCAGTTGTGGAGCGCTGTGCCTTTGTCAAGATAC	NM_006134.5
5820195	CLCNKA	-1.55	0.0225	Homo sapiens chloride channel Ka (CLCNKA), transcript variant 2, mRNA.	ILMN_2364072	AGGCAAAGATGCCCTCTGGGGTTGTCTGGTTCCCAGTGAGAGGCTCCTGA	NM_001042704.1
7000332	CCDC126	1.61	0.0226	Homo sapiens coiled-coil domain containing 126 (CCDC126), mRNA.	ILMN_1751264	GGAGGAAGGGACTTTGGAGAATGGAACTCTTGAGGACTTTAGCCAGGTGT	NM_138771.3
290296	FAM113A	1.27	0.0226	Homo sapiens family with sequence similarity 113, member A (FAM113A), mRNA.	ILMN_1676302	CACTCAGAGAGACTGATCCACACATACAAACTGGACAGACGGCCTCCTGC	NM_022760.3
3850722	TMEM185B	1.13	0.0228	Homo sapiens transmembrane protein 185B (pseudogene) (TMEM185B), non-coding RNA.	ILMN_2231020	GGGTAAGAGACTTGCTTTCCAGGTTCGCACTTTCAGGTGTAGCTGGGGGC	NR_000034.1
5490594	SULT1A4	1.76	0.0229	Homo sapiens sulfotransferase family, cytosolic, 1A, phenol-preferring, member 4 (SULT1A4), transcript variant 3, mRNA.	ILMN_2336133	AAGGGAGATTCAAAAGATCCTGGAGTTTGTGGGGCGCTCCCTGCCAGAGG	NM_001017391.1
2600209	SURF2	1.5	0.023	Homo sapiens surfeit 2 (SURF2), mRNA.	ILMN_1781628	CACATCCAGTGATGAGGGGGGAGCTGCAAGTGATGACAGCATGACAGACC	NM_017503.2
6520551	RTF1	-1.27	0.0232	Homo sapiens Rtf1, Paf1/RNA polymerase II complex component, homolog (S. cerevisiae) (RTF1), mRNA.	ILMN_1791039	CCTCATTGGGCCCCTCCTCCCTCCACAGTGTGGTTTCAGTGTTGAAGGGT	NM_015138.3
2470255	TSPAN6	1.17	0.0233	Homo sapiens tetraspanin 6 (TSPAN6), mRNA.	ILMN_1730998	GGTTGCCAGATGGTGATAACAGTGTAAGGCCTTGGGTCTAAGGCATCCAC	NM_003270.2
4590441	CYB5R3	-1.07	0.0233	Homo sapiens cytochrome b5 reductase 3 (CYB5R3), transcript variant S, mRNA.	ILMN_2308582	TGAGCAGTGCCTCTTGTCTGAGGGACATATCAGTGACCTCGACGTTGCCT	NM_007326.2
4670048	RPS26L	-1.21	0.0233	Homo sapiens 40S ribosomal protein S26-like (RPS26L), non-coding RNA.	ILMN_2310703	TCGATCTCGTGAAGCCCGCAAGGACCGAACACCCCCACCTCGATTTAGAC	NR_002225.2
10220	ANAPC11	-1.11	0.0233	Homo sapiens APC11 anaphase promoting complex subunit 11 (ANAPC11), transcript variant 4, mRNA.	ILMN_2343563	AGGCCTCTGGGTGCCTGTGTTCTCGGCATATAGATGTGGTCTCGGTGTGT	NM_001002246.1
160148	AK3L1	1.17	0.0233	Homo sapiens adenylate kinase 3-like 1 (AK3L1), nuclear gene encoding mitochondrial protein, transcript variant 6, mRNA.	ILMN_2338038	GGGGTTGAGCAGAATGTTGTACTAGCTGTGCCTGGACTGAGTATAACAGC	NM_013410.2
7050382	CASP1	1.64	0.0234	Homo sapiens caspase 1, apoptosis-related cysteine peptidase (interleukin 1, beta, convertase) (CASP1), transcript variant delta, mRNA.	ILMN_2326512	GCAGCCAGATGGTAGAGCGCAGATGCCCACCACTGAAAGAGTGACTTTGA	NM_033294.2
3460056	C1ORF57	1.18	0.0234	Homo sapiens chromosome 1 open reading frame 57 (C1orf57), mRNA.	ILMN_1657446	GCCAGATATCGTGACGTGCGTGCAGAGCAGCAGGAAGTGAAGACACGTGC	NM_032324.1
1410528	POP4	1.42	0.0234	Homo sapiens processing of precursor 4, ribonuclease P/MRP subunit (S. cerevisiae) (POP4), mRNA.	ILMN_1696383	CTTTGCCGTCTAAGGCAGTTGTTTATGACAGCTGAAAACTGGACACTCCC	NM_006627.1
7040139	ZNF324	1.13	0.0234	Homo sapiens zinc finger protein 324 (ZNF324), mRNA.	ILMN_1745784	CAGACAAGATGGAGCTGCTCACTTTTGCCGGGTTTGGTGGCCACTTCACC	NM_014347.1
270039	HM13	-1.37	0.0234	Homo sapiens histocompatibility (minor) 13 (HM13), transcript variant 4, mRNA.	ILMN_1766269	CCCCAGCTTGTGACTACAGAGATGTCCCAGTATGTTTCTTTCTGCCCCGT	NM_178582.1
3710746	OXSM	1.41	0.0234	Homo sapiens 3-oxoacyl-ACP synthase, mitochondrial (OXSM), nuclear gene encoding mitochondrial protein, mRNA.	ILMN_1683992	GTTTCCTCAACTAAGGGAGCAACAGGACATCTGCTGGGAGCTGCAGGGGC	NM_017897.1
3840397	POP1	1.42	0.0237	Homo sapiens processing of precursor 1, ribonuclease P/MRP subunit (S. cerevisiae) (POP1), mRNA.	ILMN_1768273	GTGACTCAGGGAGATTTTTCCATGGCTGTTGGCTGTGGAGAAGCCCTGGG	NM_015029.1
2260424	CDH10	4.22	0.0237	Homo sapiens cadherin 10, type 2 (T2-cadherin) (CDH10), mRNA.	ILMN_1791270	AGCAACCTCACAAACAAGCCGCTTCTGTTAGGTACATGTCCTGCCCTTGC	NM_006727.2
580403	DFNA5	-1.16	0.0237	Homo sapiens deafness, autosomal dominant 5 (DFNA5), transcript variant 1, mRNA.	ILMN_1670145	ACACACCCCTGCTTGGGACCCTAGCTATATGCATTTTATGTGACCTTGCC	NM_004403.2
2510068	C1ORF51	1.25	0.0239	Homo sapiens chromosome 1 open reading frame 51 (C1orf51), mRNA.	ILMN_1793543	GTTTGCCAGTAACTCTGCCATCAGACTGGAGCTATACCCTATCCCCTCCC	NM_144697.2
4760039	ZNF646	-1.51	0.0242	Homo sapiens zinc finger protein 646 (ZNF646), mRNA.	ILMN_1675479	CCCCAGTGGCCTGCAGACCTCAGCTTCTCCCTCTGAACTTCAAGTCTCCA	NM_014699.2
2750324	PRKCZ	1.65	0.0242	Homo sapiens protein kinase C, zeta (PRKCZ), transcript variant 1, mRNA.	ILMN_2386982	TCCACGGAAACAGAACTCGATGCACTGACCTGCTCCGCCAGGAAAGTGAG	NM_002744.4
2760189	LOC613037	-1.21	0.0242	Homo sapiens nuclear pore complex interacting protein pseudogene (LOC613037), non-coding RNA.	ILMN_1696843	CCCTTCCACCCTCAGCTCCACTCTCAGCAGATGATAATATCAAGATACCT	NR_002555.2
4490671	MIF	1.13	0.0243	Homo sapiens macrophage migration inhibitory factor (glycosylation-inhibiting factor) (MIF), mRNA.	ILMN_1807074	GCGCATCAGCCCGGACAGGGTCTACATCAACTATTACGACATGAACGCGG	NM_002415.1
6580603	RFXANK	-1.14	0.0243	Homo sapiens regulatory factor X-associated ankyrin-containing protein (RFXANK), transcript variant 1, mRNA.	ILMN_1780987	TGCTGTACGCTGTGCGCGGGAACCACGTGAAATGCGTTGAGGCCTTGCTG	NM_003721.2
7040465	ZNF226	1.39	0.0244	Homo sapiens zinc finger protein 226 (ZNF226), transcript variant 4, mRNA.	ILMN_2363273	GAAATGAGCAGCTTTGGATAATGACGACAGCAACCCGAAGACAGGGAAAT	NM_015919.3
5890204	PLXNA2	-1.51	0.0245	Homo sapiens plexin A2 (PLXNA2), mRNA.	ILMN_1844408	CCTTCATCTTGGCATGGAAGGTGGCAGGCAGAATGGAAATACTCCCCCCA	NM_025179.3
2940554	GSTM5	-1.77	0.0246	Homo sapiens glutathione S-transferase M5 (GSTM5), mRNA.	ILMN_1750790	GAAAGGTGCTCTGTGCCAAGTTCCTCACTCATTCGCGCTCCTGTAGGCCG	NM_000851.2
3800424	HS.334831	-1.14	0.0246	Homo sapiens mRNA; cDNA DKFZp686I05206 (from clone DKFZp686I05206)	ILMN_1911605	AAGTCTGATTGGAGTTCTTTTCATGCTCACTTTCCCCTTATTGCTGAAAG	BX647520
4040672	DDX47	1.09	0.0247	Homo sapiens DEAD (Asp-Glu-Ala-Asp) box polypeptide 47 (DDX47), transcript variant 2, mRNA.	ILMN_1814859	GCCTTTTTTAGCTGCAAGTCAAGGACTAGGTTGATGATGCCCATGACCTG	NM_201224.1
3420253	CSTF3	1.26	0.0247	Homo sapiens cleavage stimulation factor, 3' pre-RNA, subunit 3, 77kDa (CSTF3), transcript variant 2, mRNA.	ILMN_1762002	TATGACCTTGATGCTTGGAGCATTCTCATTCGAGAGGCACAGAATCAACC	NM_001033505.1
2260131	PLCG1	1.2	0.0247	Homo sapiens phospholipase C, gamma 1 (PLCG1), transcript variant 2, mRNA.	ILMN_1740160	GATCCAGGGATGGAGATGGGAAGGTTAGAAAGGCAGCCCTCACCTCTGAG	NM_182811.1
5340341	PPIG	-1.11	0.0248	Homo sapiens peptidylprolyl isomerase G (cyclophilin G) (PPIG), mRNA.	ILMN_1807611	GGAGAAGAGGACGGTCACGAAGCCGAGAGAGAAGAACACCACCAGGAAGA	NM_004792.2
7550278	LOC388327	1.5	0.0248	PREDICTED: Homo sapiens hypothetical LOC388327, transcript variant 1 (LOC388327), mRNA.	ILMN_1794987	CAGGCCCAGGATGCTGTCTAAATCGGGTTGATGGACAAAGAGAGGCTGTT	XM_371009.4
7570671	UNKL	-1.23	0.0248	Homo sapiens unkempt homolog (Drosophila)-like (UNKL), transcript variant 1, mRNA.	ILMN_1692826	TCTGTGCGCCTGCGCCTCGGAGAGCAAGTGAAGGAGCATCATGGGTTTTG	NM_023076.3
3180731	MGST1	-1.58	0.0249	Homo sapiens microsomal glutathione S-transferase 1 (MGST1), transcript variant 1b, mRNA.	ILMN_1781952	AGTCCCTGCATTGCGCGCGACCCGGCGGCGGGACAGGCTTGCTGCTTCCT	NM_020300.3
6940066	PFN1	-1.04	0.0249	Homo sapiens profilin 1 (PFN1), mRNA.	ILMN_2151817	GGCTGGATGGACAGACACCTCCCCCTACCCATATCCCTCCCGTGTGTGGT	NM_005022.2
6480747	TM9SF1	-1.17	0.0251	Homo sapiens transmembrane 9 superfamily member 1 (TM9SF1), transcript variant 2, mRNA.	ILMN_2253300	GGTTCCTCCTATCCCCAAGCAGGACTGAGCTTGAATGATATGAGAGTGTC	NM_001014842.1
60093	NCALD	-2.03	0.0252	Homo sapiens neurocalcin delta (NCALD), mRNA.	ILMN_1788538	ATGTCACTCCTCTGCTGGGCTGTTCATTGTCATTGCTGTGTTCAGGGACC	NM_032041.1
6450274	POLR3G	1.57	0.0252	Homo sapiens polymerase (RNA) III (DNA directed) polypeptide G (32kD) (POLR3G), mRNA.	ILMN_2070349	GCCCACGCTTCGAGACTTAGGGAGCAGTGCCTTTCAGAATTTGCCCACTC	NM_006467.2
3800470	MBOAT7	1.19	0.0253	Homo sapiens membrane bound O-acyltransferase domain containing 7 (MBOAT7), mRNA.	ILMN_1722218	GGGCCCCTGGGCAGTGGGTTTTGGGCAAATTCCCTTTCTTTGCATCCACA	NM_024298.2
1580053	FAM39DP	-1.58	0.0254	Homo sapiens family with sequence similarity 39, member D pseudogene (FAM39DP) on chromosome 15.	ILMN_1739199	CCACCGCAGCAGCCACAGGCAGAGGAGGACGAGGACGACTGGGAATCCTA	NR_003659.1
4230121	RPS26L	-1.21	0.0255	PREDICTED: Homo sapiens 40S ribosomal protein S26-like (RPS26L), misc RNA.	ILMN_1695585	AAAGTAGTCAGGAATCGATCTCGTGAAGCCCGCAAGGACCGAACACCCCC	XR_017804.1
4860575	C1ORF218	-1.12	0.0255	Homo sapiens chromosome 1 open reading frame 218 (C1orf218), mRNA.	ILMN_1789436	AACGAGTTTTCAGTCTCTCTGTATGCCTTTGCTATTTAGGGGTCCACCCC	NM_019049.1
3450086	LOC149134	-1.47	0.0257	Homo sapiens hypothetical protein LOC149134 (LOC149134), mRNA.	ILMN_1741506	CTGCAGACCTCTAGATGGAGGAGGCACAATTCTCTAATGCTGGACGAGGA	NM_207326.1
3460520	CCND2	2.2	0.0257	Homo sapiens cyclin D2 (CCND2), mRNA.	ILMN_2067656	CTCTCACAGTGTACTCTATAAGAGGTGTGGGTGTCTGTTTGGTCAGGATG	NM_001759.2
4390687	POMT1	1.15	0.0258	Homo sapiens protein-O-mannosyltransferase 1 (POMT1), transcript variant 1, mRNA.	ILMN_2305721	TCCTTGCTAACTGCTGCAGGGTGGAGTTTGATCTGGCAGACCCGATCCTC	NM_007171.3
2480315	RPAP2	-1.17	0.0258	Homo sapiens RNA polymerase II associated protein 2 (RPAP2), mRNA.	ILMN_1657754	TCTCTGTATGGGCAAAGGCTACTGTCATCCTGTTGTTGGTCTGGGGCCAC	NM_024813.1
3170020	DGKA	1.2	0.0258	Homo sapiens diacylglycerol kinase, alpha 80kDa (DGKA), transcript variant 4, mRNA.	ILMN_2319910	GCAGACGCCCTGTACAATCAAGATCACCCACAAGAACCAGATGCCCATGC	NM_201554.1
7610220	MAP6	1.83	0.0259	Homo sapiens microtubule-associated protein 6 (MAP6), transcript variant 1, mRNA.	ILMN_1774132	GCTCCCCTTGACACTCACCCCTTGACACACCAATGAAGGAGCTGACAGTG	NM_033063.1
6620670	WDR75	-1.07	0.0259	Homo sapiens WD repeat domain 75 (WDR75), mRNA.	ILMN_1801869	AGACTACAGCTGGATAGCTGCCCTTTAAGCCTTGGAGATGGGGAGGATCC	NM_032168.1
2370041	LRRN3	2.2	0.026	Homo sapiens leucine rich repeat neuronal 3 (LRRN3), mRNA.	ILMN_2048591	CTTTCGAGAGAGAAGTTTAAGCTTCACCAATGCTGCTCCTGACCAATGGA	NM_018334.3
5420575	SLC3A2	-1.37	0.026	Homo sapiens solute carrier family 3 (activators of dibasic and neutral amino acid transport), member 2 (SLC3A2), transcript variant 6, mRNA.	ILMN_1726456	CCTCTTGAGCTGGAACGCCTGAAACTGGAGCCTCACGAAGGGCTGCTGCT	NM_001013251.1
4780768	FAM8A1	1.18	0.0263	Homo sapiens family with sequence similarity 8, member A1 (FAM8A1), mRNA.	ILMN_1807448	ACACTAGTTGCTACTTGGGAATAAAGGGCTTTTTGAGGGGGGTATGGATA	NM_016255.1
2320750	MRVI1	2.19	0.0263	Homo sapiens murine retrovirus integration site 1 homolog (MRVI1), transcript variant 1, mRNA.	ILMN_1766157	CAGACTACCACCCTTTCCCCAAGTATAACGTCAGGCCCAAGTGTGGACAC	NM_001098579.1
5960674	PRDX2	1.16	0.0264	Homo sapiens peroxiredoxin 2 (PRDX2), nuclear gene encoding mitochondrial protein, transcript variant 3, mRNA.	ILMN_2382829	GCGCCTTCAAAGAGGTGAAGCTGTCGGACTACAAAGGGAAGTACGTGGTC	NM_181738.1
1430521	VIT	1.67	0.0265	Homo sapiens vitrin (VIT), mRNA.	ILMN_2111255	CAGAGCAGGCAGAGCACCAGCAAGTGCTGCTTTACTAACTGACGTGTTGG	NM_053276.2
4810722	RNF34	-1.53	0.0266	Homo sapiens ring finger protein 34 (RNF34), transcript variant 2, mRNA.	ILMN_2398664	AGTCCTGAAACAGGCTCCCCTCACCAGGACAGTCACCCCCAAACTTGACC	NM_025126.2
4010075	XPR1	-1.11	0.0266	Homo sapiens xenotropic and polytropic retrovirus receptor (XPR1), mRNA.	ILMN_2104106	CTTTGTGCTTCTATTGCTTTTTTGTGTTTTGTTAAGCATGTCCCTTGGCC	NM_004736.2
6330315	FLJ39639	1.5	0.0267	PREDICTED: Homo sapiens hypothetical protein FLJ39639 (FLJ39639), mRNA.	ILMN_1790412	GCTTTACGTTGCCTCATGTGAGTGCTTCATAGCAGGGTGTGACGCTGGCC	XM_370932.4
4250392	LOC283412	1.2	0.0267	PREDICTED: Homo sapiens similar to 60S ribosomal protein L29 (Cell surface heparin-binding protein HIP) (LOC283412), mRNA.	ILMN_1675460	TTGCCCACCCCAAGCTTGGGAAGCGTGTTTGTGCCTGTATTGCCAAGGGG	XM_938790.2
2510593	HRASLS3	1.38	0.0267	Homo sapiens HRAS-like suppressor 3 (HRASLS3), mRNA.	ILMN_1667711	GCAAGCGTTGCAGGAATGGGCTTGGCAGCCATGAGCCTTATTGGAGTCAT	NM_007069.2
6130577	ELN	-2.73	0.0267	Homo sapiens elastin (ELN), transcript variant 4, mRNA.	ILMN_2385672	ACCCAAGCACCTGAAGCCTCAAAGCTGGATTCGCTCTAGCATCCCTCCTC	NM_001081754.1
1450075	ILF3	-1.1	0.0268	Homo sapiens interleukin enhancer binding factor 3, 90kDa (ILF3), transcript variant 1, mRNA.	ILMN_1698463	GCAGCATAGTTGGGAGCTTCTGGATTCCATCTGCACCTGTGAGCCCCATG	NM_012218.2
380241	VIT	1.6	0.0268	Homo sapiens vitrin (VIT), mRNA.	ILMN_1709434	CACTCACCCCGCCAGAGACCACTCCTTCTTTGTGGACGAGTTTGACAACC	NM_053276.2
3850433	HSPA1B	-1.13	0.0269	Homo sapiens heat shock 70kDa protein 1B (HSPA1B), mRNA.	ILMN_1660436	GAGGTGGACTGTTGGGACTCAAGGACTTTGCTGCTGTTTTCCTATGTCAT	NM_005346.3
4670520	C16ORF70	-1.23	0.0269	Homo sapiens chromosome 16 open reading frame 70 (C16orf70), mRNA.	ILMN_1711703	TTGGAGTCAGCTTTCAAGATTGCCTGTGCCCCTGCTCTGCCCCATCCTGG	NM_025187.3
3930593	ACSL3	-1.1	0.0269	Homo sapiens acyl-CoA synthetase long-chain family member 3 (ACSL3), transcript variant 1, mRNA.	ILMN_1666096	GGGGAGTGTTAGGAGCAGCCAGGACTGTGTAGTGTGTGTTTGGTTGCATC	NM_004457.3
6420541	UBL5	1.16	0.027	Homo sapiens ubiquitin-like 5 (UBL5), transcript variant 2, mRNA.	ILMN_2340065	CCACGTGTCTCTGGGGGACTATGAAATCCACGATGGGATGAACCTGGAGC	NM_001048241.1
4260754	PTBP1	-1.07	0.0271	Homo sapiens polypyrimidine tract binding protein 1 (PTBP1), transcript variant 1, mRNA.	ILMN_1655154	GAAACTCCTCCCTTGTCTAGCCCTGTGTTCGCTGTGGACGCTGTAGAGGC	NM_002819.3
6060215	ZFR	1.15	0.0271	Homo sapiens zinc finger RNA binding protein (ZFR), mRNA.	ILMN_1814113	CTCCACACACCCCATCACCCAGATAATTTACAGTTCTGTTAACAGTGAGG	NM_016107.3
1500168	RCN1	-1.13	0.0271	Homo sapiens reticulocalbin 1, EF-hand calcium binding domain (RCN1), mRNA.	ILMN_1800276	GGAATGAGGACAAGGTGATACTCTGAGCTGTGGACTGAACTGGCAGACAC	NM_002901.1
6420044	ALKBH8	-1.19	0.0271	Homo sapiens alkB, alkylation repair homolog 8 (E. coli) (ALKBH8), mRNA.	ILMN_1779190	GGACCCAAGTCCTGTGTTTCATCGTTACTACCATGTGTTCCGTGAGGGAG	NM_138775.1
7610433	SLC1A5	-1.26	0.0273	Homo sapiens solute carrier family 1 (neutral amino acid transporter), member 5 (SLC1A5), mRNA.	ILMN_1707720	GTACGTCCCACCCTGTCCCCAGATCCCCTATTCCCTCCACAATAACAGAA	NM_005628.1
840682	DAPK3	1.17	0.0273	Homo sapiens death-associated protein kinase 3 (DAPK3), mRNA.	ILMN_1792710	CTGGTTCAGGCCCGGAGGAGGGTTTGCGGGTAGTTGCACGGACAATTCGG	NM_001348.1
5820008	TMEM25	1.92	0.0273	Homo sapiens transmembrane protein 25 (TMEM25), mRNA.	ILMN_1651745	CCTGGAGGATGGTCGCCACAGGCACATAATTCAACAGCTTTAGGGGAACA	NM_032780.2
5860477	CANX	-1.13	0.0274	Homo sapiens calnexin (CANX), transcript variant 2, mRNA.	ILMN_2401057	AAGCAGGACTGCATTATGGCACTTTTGCCTTGGTGGCCCACTTTCTCCAT	NM_001024649.1
1440601	HS.556994	-1.46	0.0276	zx42c01.r1 Soares_total_fetus_Nb2HF8_9w Homo sapiens cDNA clone IMAGE:789120 5, mRNA sequence	ILMN_1880457	TATCTCTTTGGACCGCGCCGGACTTGGCCTCAGGAAAGCAACCAAGGCTG	AA450153
770692	C9ORF114	-1.2	0.0276	Homo sapiens chromosome 9 open reading frame 114 (C9orf114), mRNA.	ILMN_1803317	CTGCCTGGCTCCTCCTTGAGGCTGGAACTCTCTCCAGGGTGGTTAACTCT	NM_016390.2
7610079	HSF2BP	1.21	0.0278	Homo sapiens heat shock transcription factor 2 binding protein (HSF2BP), mRNA.	ILMN_2135756	GTGAGAGTGCTTGTAGGTGGTTGGTTAAGCTTGCCAAAGGAGAGGCCATG	NM_007031.1
6660544	C10ORF65	1.77	0.0279	Homo sapiens chromosome 10 open reading frame 65 (C10orf65), mRNA.	ILMN_1777591	GCCTAGGTCTGAAACACTAAGGAGACTTGGCCTGAGATAGGGCCATCCAC	NM_138413.2
5080358	FARSB	-1.41	0.0279	Homo sapiens phenylalanyl-tRNA synthetase, beta subunit (FARSB), mRNA.	ILMN_2055930	CCAGTGTGGTGTCTGTGTGTGAAGCTGCATTGTTGGGTAAAAGCCCCGTG	NM_005687.3
6770392	SRI	1.11	0.0281	Homo sapiens sorcin (SRI), transcript variant 1, mRNA.	ILMN_2400219	TGCTGGCTTGTGCCTCTTACTATGTGGTTTGGTCATTATAGATAATGCCC	NM_003130.2
4570102	BRMS1	-1.09	0.0281	Homo sapiens breast cancer metastasis suppressor 1 (BRMS1), transcript variant 3, mRNA.	ILMN_2398432	AAGATGCCAGGCCCCCCAGGTGTTCTCAGGGCAGTTCTTGGTGTCTGCTT	NM_001024958.1
7650725	UGCGL1	-1.2	0.0282	Homo sapiens UDP-glucose ceramide glucosyltransferase-like 1 (UGCGL1), transcript variant 1, mRNA.	ILMN_2360291	AGTTAGCCTAGGAAGCCTCCCAGTCATCCTGAAGGACCTTTTGACTTTGC	NM_020120.2
1050132	ZNF518B	-1.13	0.0283	Homo sapiens zinc finger protein 518B (ZNF518B), mRNA.	ILMN_1682449	CCCAGTCGAGAACATCTTGTAAGCCTTCATTAAGGGCCACCTGCTGTCTG	NM_053042.2
6200634	FIGNL1	-1.26	0.0283	Homo sapiens fidgetin-like 1 (FIGNL1), transcript variant 1, mRNA.	ILMN_1778152	GGAGCAGACATGACACAGCTTTGCAGGGAGGCTTCTCTTGGTCCTATTCG	NM_001042762.1
7380707	ZFAND1	1.21	0.0283	Homo sapiens zinc finger, AN1-type domain 1 (ZFAND1), mRNA.	ILMN_2087989	CTAGATTGGGGCATATTTCTGATAAAGACCCACCTCTAGTGAGATTCATC	NM_024699.1
270762	HS.100261	1.13	0.0284	Homo sapiens cDNA FLJ26539 fis, clone KDN09310	ILMN_1854469	CTTGGAGCTCTTTTCCCAGCTGTCTACCATGCATTTGCAACAGGAGGAAG	AK130049
2940687	C9ORF5	1.21	0.0284	Homo sapiens chromosome 9 open reading frame 5 (C9orf5), transcript variant 1, mRNA.	ILMN_1788384	CAGAGACCCAGCAGATGTAACTCTCATTGTAGCCATCCCAAAGAAAACCC	NM_032012.3
6520129	ZNF148	-1.08	0.0284	Homo sapiens zinc finger protein 148 (ZNF148), mRNA.	ILMN_2143822	GAGCTGGGATGACATCTTCACCTGATGCCACAACTGGCCAGACTTTTGGC	NM_021964.1
5270681	TMEM110	-1.39	0.0285	Homo sapiens transmembrane protein 110 (TMEM110), mRNA.	ILMN_1705224	GACCACCGAGTGGCAAGGTGGAAGGAAGCACAGGCACACAGACCGTGGGT	NM_198563.1
4590372	VDAC1	1.1	0.0285	Homo sapiens voltage-dependent anion channel 1 (VDAC1), mRNA.	ILMN_2175601	CCTTGGTTCCCTAACCCTAATTGATGAGAGGCTCGCTGCTTGATGGTGTG	NM_003374.1
2940739	RASSF1	-1.13	0.0285	Homo sapiens Ras association (RalGDS/AF-6) domain family 1 (RASSF1), transcript variant B, mRNA.	ILMN_1734205	CTGAGGTCAGGGAGTGCTGGCTCACAGTACAGCATGTGCCTTAATGCTTC	NM_170712.1
2070747	ZNF770	-1.13	0.0286	Homo sapiens zinc finger protein 770 (ZNF770), mRNA.	ILMN_1734254	GGGGGACGGTCCAGGAACCAATACCCCATGGATACCAAGGGACAACTGTA	NM_014106.2
2450088	C21ORF91	1.34	0.0287	Homo sapiens chromosome 21 open reading frame 91 (C21orf91), mRNA.	ILMN_2110496	CTTCTAGGGCTAATCATTTTGGCTCATTTGGGGACTCTTTTTTCCCAGAA	NM_017447.2
110523	HS.188979	-1.19	0.0289	AV700714 GKC Homo sapiens cDNA clone GKCAEH11 3, mRNA sequence	ILMN_1833478	ACCTGCCTAGAGCTCCAAAATAGACTCTGATCTCAGCAGCAGTGGGGTGG	AV700714
2900674	IGSF3	2.42	0.0289	Homo sapiens immunoglobulin superfamily, member 3 (IGSF3), transcript variant 1, mRNA.	ILMN_1704353	CAGATGGATGGTAATGGTGCCCTCCAGTGGCTGTGAGACCTCATTGCGCA	NM_001542.2
6860653	HBXIP	1.06	0.029	Homo sapiens hepatitis B virus x interacting protein (HBXIP), mRNA.	ILMN_2220518	ATGATCCAGAAACACGATGGCATCACGGTGGCAGTGCACAAAATGGCCTC	NM_006402.2
6100477	KIAA1715	-1.54	0.029	Homo sapiens KIAA1715 (KIAA1715), mRNA.	ILMN_1695087	GCCAGAAGGCAGAAGGGTAAGAGAGGGCAAGAGTGAGCAAGAGATGGAAG	NM_030650.1
10458	SMG7	-1.15	0.029	Homo sapiens Smg-7 homolog, nonsense mediated mRNA decay factor (C. elegans) (SMG7), transcript variant 4, mRNA.	ILMN_2368597	AGAGCAAAGCACATCCAGGAGCCCCAGTTGTCACTGCAGTCTGGGCAACC	NM_201569.1
6980048	GOT2	1.12	0.029	Homo sapiens glutamic-oxaloacetic transaminase 2, mitochondrial (aspartate aminotransferase 2) (GOT2), nuclear gene encoding mitochondrial protein, mRNA.	ILMN_1801348	GTGCAAGTTTCTCCAGTTGGGATGTTGTCTCTGCCCGGTTGGACCTCCTC	NM_002080.2
7040431	PRDM8	-1.24	0.0291	Homo sapiens PR domain containing 8 (PRDM8), transcript variant 1, mRNA.	ILMN_1802082	GGAGGAGGGTGAGATGCTTTCTGCATTTCTTGATGACAGTTTGTGTTCCT	NM_020226.3
70167	LY96	-1.78	0.0293	Homo sapiens lymphocyte antigen 96 (LY96), mRNA.	ILMN_1724533	TGGGAGCCCAGAAGAAATGCTCTTTTGCTTGGAGTTTGTCATCCTACACC	NM_015364.2
4730564	TRIM37	-1.17	0.0294	Homo sapiens tripartite motif-containing 37 (TRIM37), transcript variant 1, mRNA.	ILMN_1704383	TGCCGTCAGTAACCCGCCCGGCATTGGTGCTCTACTGTCTTTGGCTAGAG	NM_015294.2
3180343	C17ORF85	-1.11	0.0296	Homo sapiens chromosome 17 open reading frame 85 (C17orf85), mRNA.	ILMN_2221076	GTGCAGCCTGGATCCTGTCGATCTTTACTTGTGGCGGAGCTAATGGTCAC	NM_018553.1
5570148	LOC643988	1.52	0.0297	PREDICTED: Homo sapiens hypothetical LOC643988 (LOC643988), mRNA.	ILMN_1781677	CCGCTCCCTGCGCGCCAGCGTCCTGCGCAACCGCAGCGTCCTCCTGCAGT	XM_927238.2
4850612	UNG	1.12	0.0297	Homo sapiens uracil-DNA glycosylase (UNG), transcript variant 1, mRNA.	ILMN_1683120	TTCTCCTAGGGTTATGTCCAGTTGGGGTTTTTAAGGCAGCACAGACTGCC	NM_003362.2
1470608	ROM1	-1.46	0.0298	Homo sapiens retinal outer segment membrane protein 1 (ROM1), mRNA.	ILMN_1723743	GGACAAGTCTGAAAACCTCACAACTCCTTACCAAGGCTCCAGGTTGGGGG	NM_000327.2
3450739	N6AMT2	1.13	0.0298	Homo sapiens N-6 adenine-specific DNA methyltransferase 2 (putative) (N6AMT2), mRNA.	ILMN_1730260	CTGGGCTGGACTGTGGGATCTGATTACAGACGGTGACATAACACAGGAAG	NM_174928.1
70128	HS.362343	1.32	0.0299	Homo sapiens cDNA FLJ41751 fis, clone HSYRA2008154	ILMN_1831834	CCCCTCAAGGATTCTGTGATTCTAATGTAACAAGGTACACACGCTCTCTC	AK123745
20056	TPT1	-1.02	0.0299	Homo sapiens tumor protein, translationally-controlled 1 (TPT1), mRNA.	ILMN_2094718	CCAGATGGCATGGTTGCTCTATTGGACTACCGTGAGGATGGTGTGACCCC	NM_003295.1
380014	SLC25A19	-1.8	0.0299	Homo sapiens solute carrier family 25 (mitochondrial thiamine pyrophosphate carrier), member 19 (SLC25A19), nuclear gene encoding mitochondrial protein, mRNA.	ILMN_1666553	ACACTCCTGGTCTGGATGGGGCTGCTGCTTGAGTGCAGAGGGCTGCGGTA	NM_021734.3
7160458	EXDL2	1.13	0.03	Homo sapiens exonuclease 3'-5' domain-like 2 (EXDL2), mRNA.	ILMN_1771689	CAGGTTGCAATATGAGGACTTCTCTGTCTCCTCTGAAGCCTGGGACACTG	NM_018199.2
4280088	B9D2	-1.26	0.0301	Homo sapiens B9 protein domain 2 (B9D2), mRNA.	ILMN_1806999	GGGGACAGTAAATGTATGGGGTCGCAGGGTGTTGAGTGACAGGAGGCTGC	NM_030578.2
60048	BICD1	-1.36	0.0302	Homo sapiens bicaudal D homolog 1 (Drosophila) (BICD1), transcript variant 1, mRNA.	ILMN_1692973	CCAAGGGCACCGGCTCAGCAAGGAAAAAAGGTTAACCGTGGCTCCACCAG	NM_001714.2
6560189	HS.48729	-1.37	0.0303	AGENCOURT_13565173 NIH_MGC_184 Homo sapiens cDNA clone IMAGE:30326407 5, mRNA sequence	ILMN_1851169	CCACAGATGAGGAAACTGAGGCCCAAGAGGTTCAGTGATTCGCCCAAGGT	CB984746
670010	LOC650298	-1.31	0.0304	PREDICTED: Homo sapiens similar to 40S ribosomal protein S26 (LOC650298), mRNA.	ILMN_1737991	AGGACCAAACACCCCCACCCCGATTGAGACCTGCGGGTGCTGCTCTACAA	XM_939387.1
2510338	GGH	1.25	0.0304	Homo sapiens gamma-glutamyl hydrolase (conjugase, folylpolygammaglutamyl hydrolase) (GGH), mRNA.	ILMN_1681754	GGTGTCCAGTGGCATCCAGAGAAAGCACCTTATGAGTGGAAGAATTTGGA	NM_003878.1
6040458	C6ORF117	1.8	0.0304	Homo sapiens chromosome 6 open reading frame 117 (C6orf117), mRNA.	ILMN_1794829	GAGGAGGTGCCTTCTGGGTATCTCTGTGTTGGTGTATCTGTGCCATTGGC	NM_138409.1
5340450	LOC116236	1.3	0.0305	Homo sapiens hypothetical protein LOC116236 (LOC116236), mRNA.	ILMN_1769390	GGGACCAGAGGAAACAAAAGCACCAAGAGGTTGACTAGAGCTGACCAGTG	NM_198147.1
2260376	ZNF839	1.41	0.0305	Homo sapiens zinc finger protein 839 (ZNF839), mRNA.	ILMN_1777487	GGGCCTCAGCCTGGCCCACATGGATCACTATTGACTGAAGGGTGTCTCAG	NM_018335.3
6020209	SPECC1L	-1.11	0.0308	Homo sapiens SPECC1-like (SPECC1L), mRNA.	ILMN_1779185	GCAAAAGGGCCAGTCGCGTTTCTATTTCTCTCGATCCCAGGCTTCTGCGG	NM_015330.1
4120600	ZNF654	1.27	0.0308	Homo sapiens zinc finger protein 654 (ZNF654), mRNA.	ILMN_1744471	CAGTTTGCTATTTCCCTGATGGCCTTAATTTTAGAGTGGTCTTGGATTAC	NM_018293.1
5420564	NFIL3	-1.53	0.0309	Homo sapiens nuclear factor, interleukin 3 regulated (NFIL3), mRNA.	ILMN_1707312	CACTCAAGAGACTTATAGCCACACAACCAATCTCTGCTTCAGACTCTGGG	NM_005384.2
4760392	CACNA1B	1.26	0.0309	Homo sapiens calcium channel, voltage-dependent, N type, alpha 1B subunit (CACNA1B), mRNA.	ILMN_1691855	TCGAATTGGCTCTGACCCTTACCTGGGGCAGCGTCTGGACAGTGAGGCCT	NM_000718.1
2900435	SAP18	1.18	0.0309	Homo sapiens Sin3A-associated protein, 18kDa (SAP18), mRNA.	ILMN_1752793	TCTGTGGAATTGGTGTCCCTGTTAGCAATGGCAGAGACCAGCCTGGAGCC	NM_005870.3
2900722	DNAJC13	-1.1	0.0309	Homo sapiens DnaJ (Hsp40) homolog, subfamily C, member 13 (DNAJC13), mRNA.	ILMN_1752281	TCTCCTGCATCAAGTCTGCGTGGCCATCCTCCCCCCACCATCCAAGACTA	NM_015268.3
3170102	C12ORF49	-1.17	0.031	Homo sapiens chromosome 12 open reading frame 49 (C12orf49), mRNA.	ILMN_2161556	TGCAGCAGGACTACATCGAACTCTGATGTGCCGGATTGTGGCATGTCTGC	NM_024738.1
6650592	UEVLD	1.48	0.031	Homo sapiens UEV and lactate/malate dehyrogenase domains (UEVLD), transcript variant 1, mRNA.	ILMN_2408968	CTGTTCTTTAAATCTACAGCAGGGGTAAACATTCATCTGCAGTGTGCATC	NM_001040697.1
70092	POLR2J4	-1.41	0.0311	Homo sapiens polymerase (RNA) II (DNA directed) polypeptide J, 13.3kDa pseudogene (POLR2J4) on chromosome 7.	ILMN_1699383	TTTTGGAGGTCATGGCGGGAGGATCACCTGAGGCCAGGAGTTTGAGGCCA	NR_003655.1
6280672	TMEM49	1.1	0.0311	Homo sapiens transmembrane protein 49 (TMEM49), mRNA.	ILMN_1692754	ATATTCCATCCTGCCCAACCCTTCCTCTCCCATCCTCAAAAAAGGGCCAT	NM_030938.2
2140746	PVRL2	1.16	0.0312	Homo sapiens poliovirus receptor-related 2 (herpesvirus entry mediator B) (PVRL2), transcript variant delta, mRNA.	ILMN_2337336	CAGTCTGTTCAATACCACCTTCGTCTGCACAGTCACCAATGCCGTGGGCA	NM_001042724.1
1070025	ATPIF1	1.1	0.0312	Homo sapiens ATPase inhibitory factor 1 (ATPIF1), nuclear gene encoding mitochondrial protein, transcript variant 3, mRNA.	ILMN_1727332	GAAGCCGGTGGGGCCTTCGGAAAGAGAGAGCAGGCTGAAGAGGAACGATA	NM_178191.1
430181	SEMA3B	1.76	0.0313	Homo sapiens sema domain, immunoglobulin domain (Ig), short basic domain, secreted, (semaphorin) 3B (SEMA3B), transcript variant 2, mRNA.	ILMN_1653501	CTGGGAGACAGACCCCACCTCCTTGGGTAGTGAGCAGTGAGCAGAAAGCT	NM_001005914.1
3170451	NUDT18	1.16	0.0314	Homo sapiens nudix (nucleoside diphosphate linked moiety X)-type motif 18 (NUDT18), mRNA.	ILMN_1787885	AGCTTTCTGCACCCCCAGTGGCATCTCCTCATCACGTTCTGTGCCGTCCT	NM_024815.3
3130220	TMEM158	1.44	0.0314	Homo sapiens transmembrane protein 158 (TMEM158), mRNA.	ILMN_1792455	GAACCTTTTCCAAGTTGATCTATCCAGTGACGTGGCCTGGTGGGCGTTTC	NM_015444.2
3870520	VAMP4	1.25	0.0314	Homo sapiens vesicle-associated membrane protein 4 (VAMP4), mRNA.	ILMN_1804676	GCAACAGATCCAAACAACTTCGAAGGCAAATGTGGTGGCGTGGATGCAAA	NM_003762.3
2140047	FBXO17	-1.2	0.0314	Homo sapiens F-box protein 17 (FBXO17), transcript variant 2, mRNA.	ILMN_1714428	GCAGAGGTCCGCTGAGGCAGTCTGTCCTTGAGACTAACAAAGTCATCTGC	NM_024907.5
2350189	GBP3	1.55	0.0315	Homo sapiens guanylate binding protein 3 (GBP3), mRNA.	ILMN_1725314	CCTGATTCTTAAAGGTCATACTTGAAATCCTGCCAATTTTCCCCAAAGGG	NM_018284.2
3290008	ERN1	-1.2	0.0315	Homo sapiens endoplasmic reticulum to nucleus signalling 1 (ERN1), transcript variant 2, mRNA.	ILMN_1698404	ACTGACATGTGTGTGCCTGAGTGCCAGCCACCGTGTGAACTCTTTGGAGG	NM_152461.2
6840747	SLC25A4	1.21	0.0316	Homo sapiens solute carrier family 25 (mitochondrial carrier; adenine nucleotide translocator), member 4 (SLC25A4), nuclear gene encoding mitochondrial protein, mRNA.	ILMN_1681670	CGCAGGGCTGGTGTCCTACCCCTTTGACACTGTTCGTCGTAGAATGATGA	NM_001151.2
2490066	CD2BP2	-1.09	0.0317	Homo sapiens CD2 (cytoplasmic tail) binding protein 2 (CD2BP2), mRNA.	ILMN_1796244	GCCCAGTTTGGTGGGCCCTTCTTTCCTGGACTTTGTGGAGGAGGCACCAA	NM_006110.1
3520719	PCDHB17	1.71	0.0318	Homo sapiens protocadherin beta 17 pseudogene (PCDHB17), non-coding RNA.	ILMN_2185866	GACTCGCTCACCGTCTACCTGGTGGTGGCGTTGGCTTCGGTGTCTTCGCT	NR_001280.1
6940475	AKAP12	1.44	0.0319	Homo sapiens A kinase (PRKA) anchor protein (gravin) 12 (AKAP12), transcript variant 1, mRNA.	ILMN_2308950	CTACTCTTATATGCTGGACTGCATTCACACATGGCATGAAATAAGTCAGG	NM_005100.2
610301	PHLDB2	1.23	0.0319	Homo sapiens pleckstrin homology-like domain, family B, member 2 (PHLDB2), mRNA.	ILMN_1719792	GCTGAAGATTTCTCCATTCCTGGTGCTGAGAATAAAGGCAACCAGTAGCC	NM_145753.1
2100079	DCI	-1.31	0.032	Homo sapiens dodecenoyl-Coenzyme A delta isomerase (3,2 trans-enoyl-Coenzyme A isomerase) (DCI), nuclear gene encoding mitochondrial protein, mRNA.	ILMN_2049303	GGCCATTCCAGACCATGCTCGACAGCTGACCAAGGCCATGATGCGAAAGG	NM_001919.2
3440670	LOC402251	1.15	0.0321	PREDICTED: Homo sapiens similar to eukaryotic translation elongation factor 1 alpha 2 (LOC402251), mRNA.	ILMN_1687080	ATGCATCATGAAGCTTCGAGTGAAGCTCTTCCTGGGGACAATGTGGGACT	XM_377933.3
5720382	SOLH	-1.42	0.0322	Homo sapiens small optic lobes homolog (Drosophila) (SOLH), mRNA.	ILMN_1763739	CACAGAAGCCCAGGAGTGTGTGGACGTCTGAGCCCAGCTTTCTGCGTGCC	NM_005632.2
3360669	PODXL2	1.48	0.0323	Homo sapiens podocalyxin-like 2 (PODXL2), mRNA.	ILMN_1657347	TTCCCGCTTCCCCCGACTTCACACGGCGGCTTCGGACCAACTCCCTCACT	NM_015720.1
2070392	SLFN12	1.49	0.0324	Homo sapiens schlafen family member 12 (SLFN12), mRNA.	ILMN_1728236	GGACTCTGTCAGAAAGGGCTCACTGATCTTCTCTAGGAGCTGGTCTGTGG	NM_018042.2
4760020	UROD	1.1	0.0324	Homo sapiens uroporphyrinogen decarboxylase (UROD), mRNA.	ILMN_1740742	GAGGAGGAGATCGGGCAGTTGGTGAAGCAGATGCTGGATGACTTTGGACC	NM_000374.3
3850110	COX6A1	1.1	0.0325	Homo sapiens cytochrome c oxidase subunit VIa polypeptide 1 (COX6A1), nuclear gene encoding mitochondrial protein, mRNA.	ILMN_1783636	TGAATGTGTACCTGAAGTCGCACCACGGAGAGCACGAGAGACCCGAGTTC	NM_004373.2
4210066	DEF8	1.24	0.0326	Homo sapiens differentially expressed in FDCP 8 homolog (mouse) (DEF8), transcript variant 2, mRNA.	ILMN_1656185	GGGCCGAGACCCAGACGAGGAGTGAGGAATGAGAGAGACCAAAGTTCCTG	NM_017702.2
4830538	HS.568148	-1.4	0.0329	Homo sapiens cDNA FLJ26380 fis, clone HRT06687	ILMN_1817479	GCACTGTAGTTATGCAAGATGTTACTACTGGGGAAAACTGGGTACCTGGG	AK129890
1570129	TRAFD1	1.19	0.033	Homo sapiens TRAF-type zinc finger domain containing 1 (TRAFD1), mRNA.	ILMN_1758250	CAGTAACGAGGCTTTTGATGTGTTGAGCTGGAGGTGAGTGGACCGGGGGC	NM_006700.1
2970632	RP9	-1.09	0.033	Homo sapiens retinitis pigmentosa 9 (autosomal dominant) (RP9), mRNA.	ILMN_1687922	CCACAGTGTGGACTCAGGTCCCATAGACATCAGGCTGGAGTCTTCTCTGT	NM_203288.1
650053	LOC653242	1.52	0.033	PREDICTED: Homo sapiens similar to fumarylacetoacetate hydrolase domain containing 2A (LOC653242), mRNA.	ILMN_1658422	GGGGCCCTATGATGAGGTGGTCCTCCCACCACAGAGCCAGGCCACAGATG	XM_926591.1
2570482	LOC728417	1.33	0.033	PREDICTED: Homo sapiens hypothetical protein LOC728417 (LOC728417), mRNA.	ILMN_1665540	CAGAACTTTCTCCAGTCAGCCTCTACAGACCAAGCTCATGACTCACAATG	XM_001130364.1
380270	CBX3	-1.42	0.033	Homo sapiens chromobox homolog 3 (HP1 gamma homolog, Drosophila) (CBX3), transcript variant 1, mRNA.	ILMN_1774086	GCTGAGGAGACTCCGGTCACTGTCCTCGCCCCGCCTCCCCCTTCCCTCCC	NM_007276.3
1940593	LOC653226	1.11	0.0331	PREDICTED: Homo sapiens similar to Signal recognition particle 9 kDa protein (SRP9) (LOC653226), mRNA.	ILMN_1763404	TGACACCCCTGCCCATTTTCTGTCTTTAATTAACCAAGGTGTTAGGTGTT	XM_927451.2
1690288	MYO9A	-1.14	0.0332	Homo sapiens myosin IXA (MYO9A), mRNA.	ILMN_2173919	CAGAAAGCCTGCTGGGGATGGTGCCAGCTGTGCCTTGGCTGTTGTATTTG	NM_006901.1
2630224	LOC93622	1.12	0.0332	PREDICTED: Homo sapiens hypothetical protein BC006130 (LOC93622), misc RNA.	ILMN_1797181	CAAGCTGGCCATGGGGGTCCCAAACAGTCATTCCAGGCTTAGATGATGAC	XR_017952.1
3460110	PRPS1L1	1.54	0.0332	Homo sapiens phosphoribosyl pyrophosphate synthetase 1-like 1 (PRPS1L1), mRNA.	ILMN_1655155	CGCCAGATGCTGGTGGAGCTAAAAGAGTGACCTCCATTGCAGACCAGTTG	NM_175886.2
4490114	ZFP91	-1.08	0.0332	Homo sapiens zinc finger protein 91 homolog (mouse) (ZFP91), mRNA.	ILMN_1665423	GCCTGTTGTAATGTGCAGGACCCTTCTCCTTTCATGGGAGAGACAGGTAG	NM_053023.3
6900450	QDPR	1.12	0.0333	Homo sapiens quinoid dihydropteridine reductase (QDPR), mRNA.	ILMN_1672443	GGTGTCATGTTGGATCGCTTTGTGACTGTTCATCTGTCCTTGACAGTGGC	NM_000320.1
6900253	DGCR6	1.25	0.0333	Homo sapiens DiGeorge syndrome critical region gene 6 (DGCR6), mRNA.	ILMN_2186108	GCTAGGAGGTCCCTGGCAGTTGCCTGCTGCCCAGTGTGACCAGAAAGGCA	NM_005675.3
270019	GOSR1	-1.22	0.0335	Homo sapiens golgi SNAP receptor complex member 1 (GOSR1), transcript variant 1, mRNA.	ILMN_1798816	GACCCAGGGCCACATGTAGACAGCTAGGCCAGTGCTTTTTCCTCTTAGGG	NM_004871.2
4850674	PSAT1	-1.42	0.0336	Homo sapiens phosphoserine aminotransferase 1 (PSAT1), transcript variant 2, mRNA.	ILMN_1692938	GCATTCCATTAGCAAGAGTTGTACCCCCTCCCCAGTCTTCGCCTTCCTCT	NM_021154.3
1070402	CANX	-1.12	0.0336	Homo sapiens calnexin (CANX), transcript variant 1, mRNA.	ILMN_1762825	GCCCTTGCCTCTTCCTGCCCATGTGATTGCGGTGCAGTAGTTTCTGTTGT	NM_001746.3
5560475	MGC57359	1.66	0.0336	PREDICTED: Homo sapiens similar to Williams Beuren syndrome chromosome region 19, transcript variant 6 (MGC57359), mRNA.	ILMN_1801168	AGCAGTCTGAGAGGCTGGGGAGGATGGAGAGTGGTTTGGGGTTTGGGGTC	XM_945630.1
1780538	SLC6A8	1.31	0.0337	Homo sapiens solute carrier family 6 (neurotransmitter transporter, creatine), member 8 (SLC6A8), mRNA.	ILMN_1806349	TGCTAACCTGGCCTGCTCAGGCTTCCCACCCTGTGCGGGGCACACCCCCA	NM_005629.1
240086	PHGDH	-1.42	0.034	Homo sapiens phosphoglycerate dehydrogenase (PHGDH), mRNA.	ILMN_1704537	CCACATTCTTGGGCTGAACGCGGGCCTCTGACACTGCTTACACTGCACTC	NM_006623.2
3140047	CROP	1.36	0.0341	Homo sapiens cisplatin resistance-associated overexpressed protein (CROP), transcript variant 1, mRNA.	ILMN_1728180	ACTTAGGCAAGCATACACAGGCACATGGCTTTAAGAACCACACTGATGCC	NM_016424.3
6020427	LOC727726	-1.14	0.0342	PREDICTED: Homo sapiens similar to poly (ADP-ribose) glycohydrolase (LOC727726), mRNA.	ILMN_1694752	TGCAGCCCGCAGATGCCAGCGATGCCAGGAAACAAGTTGAAATCCAGGAA	XM_001124642.1
4850370	WNT5B	1.25	0.0342	Homo sapiens wingless-type MMTV integration site family, member 5B (WNT5B), transcript variant 1, mRNA.	ILMN_1772824	TCTTCATCCTCCACGGTTCACTAGCTCCTACCTGAAGAGGAAAGGGGGCC	NM_032642.2
4640348	TRIM37	-1.37	0.0343	Homo sapiens tripartite motif-containing 37 (TRIM37), transcript variant 2, mRNA.	ILMN_1711327	GCAGGAAGAGCATACCAGTGTGGGCGGGTTTCACGACTCCTTCATGGTCA	NM_001005207.1
6180543	GK5	-1.18	0.0344	Homo sapiens glycerol kinase 5 (putative) (GK5), mRNA.	ILMN_1673892	GGGTGCAGCTTCTCTAGCTGGCCTTGCTGTTGGGTTTTGGACTGACAAGG	NM_001039547.1
2070593	CCDC45	-1.29	0.0344	Homo sapiens coiled-coil domain containing 45 (CCDC45), mRNA.	ILMN_1686135	CCCTCCCTATGAGGCCAGACTTGATAATAGTAGGTGAAGGTTCTGGAGGC	NM_138363.1
4850673	UTP23	-1.21	0.0345	Homo sapiens UTP23, small subunit (SSU) processome component, homolog (yeast) (UTP23), mRNA.	ILMN_1774860	CCTCATGGGGGAGACGCAGCTGTGCACCACAAGATGTGTGTTAAAAGAGC	NM_032334.1
3360131	NAPRT1	-1.74	0.0345	Homo sapiens nicotinate phosphoribosyltransferase domain containing 1 (NAPRT1), mRNA.	ILMN_1710752	TCCCCCTGAGACTCGGAGCGGGGCTGACTGGAAACAACACGAATCACTCA	NM_145201.3
6450327	CADM1	2.41	0.0346	Homo sapiens cell adhesion molecule 1 (CADM1), transcript variant 1, mRNA.	ILMN_1680132	CTGCAGCTCTATTCCGAGCCCTTAGCACCCATTCCGACCATAGTATAATC	NM_014333.3
5290278	SEC24C	1.45	0.0347	Homo sapiens SEC24 family, member C (S. cerevisiae) (SEC24C), transcript variant 1, mRNA.	ILMN_1706758	GGGGCAGAAAATTACTAAGATCCTGTGGAAGTGTGAGGATTATTAAACTG	NM_004922.2
5900398	FAIM	1.61	0.0347	Homo sapiens Fas apoptotic inhibitory molecule (FAIM), transcript variant 1, mRNA.	ILMN_1723268	CAGAGCTACGACCCTTCCTCTATGGCCCATTCTATCCTATGCTGCTTCCC	NM_001033030.1
6400176	IRF7	-1.34	0.0348	Homo sapiens interferon regulatory factor 7 (IRF7), transcript variant b, mRNA.	ILMN_1798181	TGACGACATCGAGTGCTTCCTTATGGAGCTGGAGCAGCCCGCCTAGAACC	NM_004029.2
1710242	C1ORF59	-1.28	0.0351	Homo sapiens chromosome 1 open reading frame 59 (C1orf59), mRNA.	ILMN_1682428	GACTCAATTCCTCTGAGCAGTGATGGTTCTGCAGTGGTGGCTGACCTGCG	NM_144584.1
7400673	ATP6V0B	1.73	0.0352	Homo sapiens ATPase, H+ transporting, lysosomal 21kDa, V0 subunit b (ATP6V0B), transcript variant 2, mRNA.	ILMN_2353642	GACCTCCAGAGTGAAGATGGGTGACTAGATGATATGTGTGGGTGGGGCCG	NM_001039457.1
6110253	SUMF2	-1.1	0.0353	Homo sapiens sulfatase modifying factor 2 (SUMF2), transcript variant 4, mRNA.	ILMN_2345872	GGAGAGTAGCCTGCTCCCACACTGTCACTGGATGTCATGGGGCCAATAAA	NM_001042470.1
6400114	C17ORF59	1.43	0.0353	Homo sapiens chromosome 17 open reading frame 59 (C17orf59), mRNA.	ILMN_2225746	AAACACCCCGCAGGCAAAGATGCACCCCTGCTGATGGAGAGCCTTCTGCT	NM_017622.1
2120161	C9ORF116	1.27	0.0357	Homo sapiens chromosome 9 open reading frame 116 (C9orf116), transcript variant 2, mRNA.	ILMN_1723709	CAGGGCCTCCTGGAAAATCATCATCCCTCATCACCCACAGTCGCCCGATT	NM_144654.2
1470315	PIAS4	-1.11	0.0358	Homo sapiens protein inhibitor of activated STAT, 4 (PIAS4), mRNA.	ILMN_1802905	TTTCCACCCTTTTGCCTGGCTCCTGGCACCTGTACCTCTGGACTCTCCTA	NM_015897.2
3440091	FAM3A	1.12	0.0359	Homo sapiens family with sequence similarity 3, member A (FAM3A), mRNA.	ILMN_1808356	CCCGGGGTGGTGAAGTAGCTGGAGCCCGATCACAGTCCCGCGGTTTGTCA	NM_021806.1
6200753	SWAP70	-1.14	0.036	Homo sapiens SWAP-70 protein (SWAP70), mRNA.	ILMN_1785175	AATGAGGACAGAGAACCTCAGGTGTTCTTATGCTAGTGCTTGCTGAGTGC	NM_015055.2
770494	TSC22D3	-1.56	0.0363	Homo sapiens TSC22 domain family, member 3 (TSC22D3), transcript variant 2, mRNA.	ILMN_2276952	CAGAGCTTCCTAGCAGCCCGAGCCATGAACACCGAAATGTATCAGACCCC	NM_004089.3
6200204	IMPACT	-1.49	0.0364	Homo sapiens Impact homolog (mouse) (IMPACT), mRNA.	ILMN_2043845	GGCTCGTCTTGAGCTCCTGGCCTCAATCGATCTTCCTGCCAAGGTTTTGG	NM_018439.1
4880053	ORAOV1	-1.18	0.0364	Homo sapiens oral cancer overexpressed 1 (ORAOV1), mRNA.	ILMN_1762549	CTCAGGTCTGGGGAAGTCTGTGCTGGCATCTCCTCATTGTGCCTTCATCA	NM_153451.2
2320093	PIGY	1.12	0.0365	Homo sapiens phosphatidylinositol glycan anchor biosynthesis, class Y (PIGY), transcript variant 2, mRNA.	ILMN_1672366	GCTTTGCGCATATCAGGCTTAGGACTGTGGGAGGCTTAAGTTGCAGATGC	NM_001042616.1
2850400	LOC23117	-1.2	0.0365	PREDICTED: Homo sapiens KIAA0220-like protein, transcript variant 16 (LOC23117), mRNA.	ILMN_1656868	GAACCCAAGAGGCGGAGGGTCGGTGATGTGGAACCGTCACGCAAACCCAA	XM_933834.2
2120088	ACTR1B	1.1	0.0365	Homo sapiens ARP1 actin-related protein 1 homolog B, centractin beta (yeast) (ACTR1B), mRNA.	ILMN_1695821	CCTTTTCAGAGCACTTCATCCACTTGCTCCTCCCTCTACCCTCGGCACCC	NM_005735.2
3310703	FLJ25404	1.41	0.0367	PREDICTED: Homo sapiens hypothetical protein FLJ25404, transcript variant 2 (FLJ25404), mRNA.	ILMN_1655498	CCCTGCCATGTCCCTGGTGCTACTGACCTCTCAAGGCTTCCTCCAATCTG	XM_001134320.1
4730681	OPA3	-1.47	0.0367	Homo sapiens optic atrophy 3 (autosomal recessive, with chorea and spastic paraplegia) (OPA3), transcript variant 1, mRNA.	ILMN_1734762	CTCAGCCCAGAGGTCCCCCTGTCCAAGCGGGGTATTCCACCAGGCCATAT	NM_001017989.1
1340427	FBXW5	1.14	0.0368	Homo sapiens F-box and WD repeat domain containing 5 (FBXW5), mRNA.	ILMN_1701375	CTGGGCAACTTGGGGTACACAGGATACTGGGGGTGCCGCTCCTCACTCAA	NM_018998.2
5890358	HS.284464	1.34	0.037	AGENCOURT_6795541 NIH_MGC_47 Homo sapiens cDNA clone IMAGE:5802062 5, mRNA sequence	ILMN_1827840	ATTGACTGACCTGGTGCCTACCCAGTTTGCTGGTTTCCTGCCTATAAGGG	BQ068637
5870630	OPCML	-1.37	0.037	Homo sapiens opioid binding protein/cell adhesion molecule-like (OPCML), transcript variant 1, mRNA.	ILMN_1682301	GACCAGGACTGTGCGGCTGCCGGAGTCCTGGGAAGTTGTGGCTGTCGAGA	NM_002545.3
4200450	G6PD	-1.15	0.0371	Homo sapiens glucose-6-phosphate dehydrogenase (G6PD), transcript variant 1, mRNA.	ILMN_2347949	GCAGCTGGGACCCCTCCCAACCTCAATGCCCTGCCATTAAATCCGCAAAC	NM_000402.3
990161	CDIPT	1.4	0.0371	Homo sapiens CDP-diacylglycerol--inositol 3-phosphatidyltransferase (phosphatidylinositol synthase) (CDIPT), mRNA.	ILMN_1770425	CAGATATTCTTGGCTCAGGGCCTGGGTTGAGGGAGCTTAGGGAAGGACGT	NM_006319.3
3780619	TMEM14A	1.1	0.0375	Homo sapiens transmembrane protein 14A (TMEM14A), mRNA.	ILMN_1785191	GGCCGGCTATGGAGCTTACCGTGTCTCCAATGACAAACGAGATGTAAAAG	NM_014051.3
4900674	BST2	2.1	0.0375	Homo sapiens bone marrow stromal cell antigen 2 (BST2), mRNA.	ILMN_1723480	GCATGGGGTGCGGTGTGGGGGGCATGTGCTGCCTGTTGTTATGGGTTTTT	NM_004335.2
6560154	SCN1B	1.37	0.0376	Homo sapiens sodium channel, voltage-gated, type I, beta (SCN1B), transcript variant a, mRNA.	ILMN_1801302	CGTCTACCGCCTGCTCTTCTTCGAAAACTACGAGCACAACACCAGCGTCG	NM_001037.3
4220129	HS.545491	1.41	0.0377	ho41g11.x1 Soares_NFL_T_GBC_S1 Homo sapiens cDNA clone IMAGE:3040004 3, mRNA sequence	ILMN_1914818	TAACTCTCCGGTCATTCCCACCTCACAAATGTGGCTTAGGAGGTGTCCAC	BE044250
6980593	GAMT	1.15	0.0381	Homo sapiens guanidinoacetate N-methyltransferase (GAMT), transcript variant 1, mRNA.	ILMN_1794595	ACGACACGTACCCACTCTCGGAGGAGACCTGGCACACACACCAGTTCAAC	NM_000156.4
4760241	HDAC8	1.37	0.0382	Homo sapiens histone deacetylase 8 (HDAC8), mRNA.	ILMN_1651544	GGCACCCCAGAGTCCTCAACTGGACCTAGGGGAAGAAGGAGATATCCCAC	NM_018486.1
3190070	LOC654244	-1.39	0.0383	PREDICTED: Homo sapiens similar to mitochondrial carrier protein MGC4399 (LOC654244), mRNA.	ILMN_1697802	CGATCTTGGAGAAAGAGGGACCAAAGTCACTTTTTAGAGGCTTGGGTCCA	XM_941892.2
6560025	HS.567392	-1.15	0.0383	Homo sapiens mRNA; cDNA DKFZp686J12188 (from clone DKFZp686J12188)	ILMN_1885165	GCCAGTCCATGTCTCATTGATAGGATGTAGCCTGCCATCTGCATAGATGG	BX537622
7150674	DJ341D10.1	-1.17	0.0385	Homo sapiens dJ341D10.1 (novel protein) (dJ341D10.1), mRNA.	ILMN_1790985	TCAGGGTCTTCCCATGGTGGTTCAGAATAGATGAGCATAGCAAGGTTTTG	NM_001007535.1
5560075	MFGE8	-1.25	0.0386	Homo sapiens milk fat globule-EGF factor 8 protein (MFGE8), mRNA.	ILMN_1756071	GGGCCCTCATGCTGGCTTTTCACCCCAGAGGACACAGGCAGCTTCCAAAA	NM_005928.1
5960189	SLC2A11	1.34	0.0386	Homo sapiens solute carrier family 2 (facilitated glucose transporter), member 11 (SLC2A11), transcript variant 2, mRNA.	ILMN_1767717	CTCCGCTCAGGCCCTCTTTCGAATGCTCCACGCCCTCCTGCGATCTAGAA	NM_001024939.1
60349	MAPK13	-1.63	0.0386	Homo sapiens mitogen-activated protein kinase 13 (MAPK13), mRNA.	ILMN_1749327	ATCCTTCCTTGGCTCTTTTTAGCTTGTGGCGGCAGTGGGCAGTCCGTGGC	NM_002754.3
6130368	LOC729446	-1.08	0.0389	PREDICTED: Homo sapiens similar to AT rich interactive domain 1B (SWI1-like) isoform 1 (LOC729446), mRNA.	ILMN_1719694	GCCTCCTTTCCATATTCTCACCCCCGAATCAAGATTTACAGAAGCCCACG	XM_001133842.1
2340670	OR3A4	1.5	0.039	Homo sapiens olfactory receptor, family 3, subfamily A, member 4 (OR3A4), mRNA.	ILMN_1751645	CTTCGGACAAGGACAAGGGCATTGGCATCCTCAACACTGTCATCAGCCCC	NM_001005334.1
4900601	LOC653650	1.51	0.0392	PREDICTED: Homo sapiens similar to 3-phosphoinositide dependent protein kinase 1 (hPDK1), transcript variant 1 (LOC653650), mRNA.	ILMN_1683903	TGCGGCCAAGATGCTCCAGAACACTGCCTGTCTTTCCACAGAAACCCCCG	XM_496112.2
7200195	TBX3	1.15	0.0392	Homo sapiens T-box 3 (TBX3), transcript variant 1, mRNA.	ILMN_1713449	CACCAAAATTGGGGAAGGAGTGCCACTTTCCAGCTCCACTTCAAATTCCT	NM_005996.3
5960672	DDX55	1.16	0.0393	Homo sapiens DEAD (Asp-Glu-Ala-Asp) box polypeptide 55 (DDX55), mRNA.	ILMN_1797425	TCCTCAGTATCTTCAGGCATTTGACCTCCTGAATGTGCTTGGCCCTGGGC	NM_020936.1
2650376	LOC653635	-1.48	0.0394	PREDICTED: Homo sapiens similar to CXYorf1-related protein (LOC653635), mRNA.	ILMN_1658957	GGGGGCTTGTCACCTCCCCCACCTTCTTCCTGAGTCATTCCTGCAGCCTT	XR_017611.1
3130010	DEF8	1.21	0.0394	Homo sapiens differentially expressed in FDCP 8 homolog (mouse) (DEF8), transcript variant 2, mRNA.	ILMN_1656718	CCAGGAGCTGAAGGACCCCAATGAGGATGAGCCAAACATCCGAGTGCTCC	NM_017702.2
4050128	SULF2	1.19	0.0395	Homo sapiens sulfatase 2 (SULF2), transcript variant 1, mRNA.	ILMN_2345142	ATCCCTCGCAGTTGTGGACATTTCTGTTCCTGTCCAGATACCATTTCTCC	NM_018837.2
1260451	VWA5A	1.97	0.0395	Homo sapiens von Willebrand factor A domain containing 5A (VWA5A), transcript variant 2, mRNA.	ILMN_1682996	TCTATGGATTTGGCTCTTCCTATGAGGCATGCTTTCCGGAGAGTGTGAAG	NM_198315.2
4590121	SEDLP	-1.15	0.0396	Homo sapiens spondyloepiphyseal dysplasia, late, pseudogene (SEDLP), non-coding RNA.	ILMN_2211122	CGGAGTCCCCGCCGAAGAACCCGAGGAGCCATATATTGAAGACCATGTCT	NR_002166.1
3310025	OCIAD2	1.43	0.0397	Homo sapiens OCIA domain containing 2 (OCIAD2), transcript variant 2, mRNA.	ILMN_1772286	GATTTGGATCATTGCCCAAAGTTGCACGCACTGCCTCCTTACCTGTGAGG	NM_152398.2
5820474	TNFAIP8L3	-1.41	0.0398	Homo sapiens tumor necrosis factor, alpha-induced protein 8-like 3 (TNFAIP8L3), mRNA.	ILMN_1682099	GGGGCATGGAGCTCAGGGAGGCTTTATTCCATATGCACGGGAGAATCAGG	NM_207381.2
1690102	CSHL1	1.31	0.0399	Homo sapiens chorionic somatomammotropin hormone-like 1 (CSHL1), transcript variant 1, mRNA.	ILMN_1680436	GGCTCCCGGACGTCCCTGCTCCTGGCTTTTGCCCTGCTCTGCCTGCCCTG	NM_022579.1
5260575	DENR	-1.27	0.04	Homo sapiens density-regulated protein (DENR), mRNA.	ILMN_2168952	AGTCCAGGTTCAAGACTAGCCTGGGCAACATGGCAAGACCCTGTCCCTAT	NM_003677.3
60273	KCNJ8	1.46	0.04	Homo sapiens potassium inwardly-rectifying channel, subfamily J, member 8 (KCNJ8), mRNA.	ILMN_1735779	GTCGGTGACTCCTGAAGGTTTCCTGGTCCATCTCATTGCGGCCTGTTGGG	NM_004982.2
3190768	MTMR2	-1.67	0.0403	Homo sapiens myotubularin related protein 2 (MTMR2), transcript variant 1, mRNA.	ILMN_2351029	GGAGTACATGCACTTGGGCATTTAATATATACCACTGGTGTGTGTGGGAG	NM_016156.3
6620689	MTHFD2	-1.3	0.0404	Homo sapiens methylenetetrahydrofolate dehydrogenase (NADP+ dependent) 2, methenyltetrahydrofolate cyclohydrolase (MTHFD2), nuclear gene encoding mitochondrial protein, transcript variant 2, mRNA.	ILMN_2405521	GTATCATGCAGGGTCCTGTGATCTAGCCAGGAGCAGCCATTAACCTAGTG	NM_001040409.1
3460162	LOC646900	1.23	0.0405	PREDICTED: Homo sapiens similar to zinc finger and BTB domain containing 8 opposite strand (LOC646900), mRNA.	ILMN_1802906	GGATGAATGGCTTTATAAGTTCAGTGCTGATGAATTCTTCATACCCCGGA	XM_929862.1
4200593	SYNJ2	-1.23	0.0405	Homo sapiens synaptojanin 2 (SYNJ2), mRNA.	ILMN_2215119	GAGTTTGGGGGAGAGAGCAAGATGGGTTCCTTGGAGAAGCTGATTTGCCA	NM_003898.2
430603	NTN4	1.72	0.0406	Homo sapiens netrin 4 (NTN4), mRNA.	ILMN_1757019	GGTGTGTGAGAAAGCCTACTGAAGCAGCTGCACGGCCACTACATGTGGAC	NM_021229.2
540075	NPC2	1.12	0.0407	Homo sapiens Niemann-Pick disease, type C2 (NPC2), mRNA.	ILMN_1716678	AGCTCCGGGTGGCTGGTTCTCAGTGGTTGTCTCATGTCTCTTTTTCTGTC	NM_006432.3
6100435	NFYB	-1.47	0.0408	Homo sapiens nuclear transcription factor Y, beta (NFYB), mRNA.	ILMN_1668726	GTGGTGCACACCTGTAGTCCCTTACTCCCTGGTGGCTGAGGCATTATCCC	NM_006166.3
520296	DNAJB12	1.35	0.0409	Homo sapiens DnaJ (Hsp40) homolog, subfamily B, member 12 (DNAJB12), transcript variant 2, mRNA.	ILMN_1781098	CCCGGAGAAGAGGAAGCAGTATGACCAGTTCGGCGATGACAAGAGCCAGG	NM_017626.3
1570189	ZNF669	-1.42	0.0409	Homo sapiens zinc finger protein 669 (ZNF669), mRNA.	ILMN_1770172	CGGTAAAGCCTACACTCGTTCCAGTCACCTTACTCGCCATGAAAGAAGTC	NM_024804.1
6100014	MRPL47	1.13	0.0409	Homo sapiens mitochondrial ribosomal protein L47 (MRPL47), nuclear gene encoding mitochondrial protein, transcript variant 2, mRNA.	ILMN_2391522	CACCTGCTACCTTAGAGTGTGAAGGTGATGGTAACTGCCACAGCAAAGGC	NM_177988.1
6370717	GNG10	1.25	0.041	Homo sapiens guanine nucleotide binding protein (G protein), gamma 10 (GNG10), mRNA.	ILMN_1652003	GCCTTCAAGCACAAAGTGATGAATGACTGCCTTCAAGTCTCAAGAAAACA	NM_001017998.2
7150189	PHF17	-1.19	0.041	Homo sapiens PHD finger protein 17 (PHF17), transcript variant S, mRNA.	ILMN_1736015	GCCTTTATGCCAGCCCGACACCTGCTGTAATTGGGGTGCATGAGCTATGG	NM_024900.3
430372	SPG3A	1.84	0.0411	Homo sapiens spastic paraplegia 3A (autosomal dominant) (SPG3A), transcript variant 1, mRNA.	ILMN_1689251	CTCTGGAGAATACCGAGAGCTGGGAGCTGTAATAGACCAGGTGGCTGCAG	NM_015915.3
4050452	PPA1	1.1	0.0412	Homo sapiens pyrophosphatase (inorganic) 1 (PPA1), mRNA.	ILMN_1805827	GAGAGCCCCTTCAAGTGTGATCCTGATGCTGCCAGAGCCATTGTGGATGC	NM_021129.3
4040296	MYCBP	1.45	0.0412	Homo sapiens c-myc binding protein (MYCBP), mRNA.	ILMN_1659620	TCAGCCCTGTTAGTAGGAATGTGGCTATGGCTGGTGCCTCTTCTAGTCAC	NM_012333.3
7330292	FBLN2	-1.41	0.0413	Homo sapiens fibulin 2 (FBLN2), transcript variant 2, mRNA.	ILMN_1774602	CATGTTGGGGCTCTTGGACTCCTCTGGATGACCCGTCCCCAAAGTTGACA	NM_001998.2
1070368	C17ORF69	1.79	0.0413	Homo sapiens chromosome 17 open reading frame 69 (C17orf69), mRNA.	ILMN_1743621	TGGCCCATGGCGTCCAGCTTCTGCTTGAATACTTTCAGTGCCCGGGAGCT	NM_152466.1
5890168	TMLHE	-1.15	0.0413	PREDICTED: Homo sapiens trimethyllysine hydroxylase, epsilon (TMLHE), mRNA.	ILMN_1677228	TGGTGGAATGGGATCTGTAGGGTCAGGAACACAGCACCTAACACAGTGCC	XM_938703.1
5720564	CPSF3	-1.12	0.0414	Homo sapiens cleavage and polyadenylation specific factor 3, 73kDa (CPSF3), mRNA.	ILMN_2087528	AGCGTCACAGTGGACGGGAAAACTGCCAACCTTAACTTGGAGACACGGAC	NM_016207.2
5290240	MYOZ1	-1.41	0.0415	Homo sapiens myozenin 1 (MYOZ1), mRNA.	ILMN_1731157	CCTTTACTCCAAGTCCCCACTCCACGCATCCTTCCTCACCAACTCAGAGC	NM_021245.2
4760300	ZMYND8	1.19	0.0415	Homo sapiens zinc finger, MYND-type containing 8 (ZMYND8), transcript variant 3, mRNA.	ILMN_2386179	GTTCCTAAAACGCAAGCTCTCCGGACCAGACGGACACAGGGAGAAGCTAG	NM_183048.1
3460754	AXIN1	1.11	0.0415	Homo sapiens axin 1 (AXIN1), transcript variant 2, mRNA.	ILMN_1766185	CAGCTTGTCTCTTGCCTGCCACTGTGTGAATCGGCGACGGAGCACTGCAC	NM_181050.1
5220433	DHX40	1.12	0.0416	Homo sapiens DEAH (Asp-Glu-Ala-His) box polypeptide 40 (DHX40), mRNA.	ILMN_2248589	AGCGCCTCCACCTGGCCTACTCTGTTATTTCCACCTGTTTGGGTAGGGCC	NM_024612.3
3130154	AMACR	-1.26	0.0417	Homo sapiens alpha-methylacyl-CoA racemase (AMACR), transcript variant 2, mRNA.	ILMN_2367172	TCCGGGTGCCATCAGAGTAGAGGGAGTAGAGAATGGATGTTGGGTAGGCC	NM_203382.1
1260296	MAP6	1.8	0.0418	Homo sapiens microtubule-associated protein 6 (MAP6), transcript variant 2, mRNA.	ILMN_1712523	GTGCTCCCATTCGGTCCACATAGCTTTCTTTGCCTCTCTGAGGCAGACAG	NM_207577.1
1470086	RPS19	1.1	0.0418	Homo sapiens ribosomal protein S19 (RPS19), mRNA.	ILMN_1784717	CTGACACCTCAGGGACAAAGAGATCTGGACAGAATCGCCGGACAGGTGGC	NM_001022.3
5810026	XG	1.71	0.0419	Homo sapiens Xg blood group (XG), mRNA.	ILMN_1782558	CTTCAAAGAGAGAAGGTTGAAAGTGGAAAGCACTTGAAAGGGCTCCCCGG	NM_175569.1
940348	C1ORF117	-1.83	0.0419	PREDICTED: Homo sapiens chromosome 1 open reading frame 117 (C1orf117), mRNA.	ILMN_1679816	AGAAGGCCCTGAGCATGTTTTCCGATGACTTTGGCAGCTTCATGCGGCCC	XM_001129031.1
4890463	EXOSC10	-1.11	0.042	Homo sapiens exosome component 10 (EXOSC10), transcript variant 1, mRNA.	ILMN_1670796	GACAGAGGCTTCAGGTACAACTGGCCACAGAGATAGTCCTGGAAGACACG	NM_001001998.1
2940113	AGL	1.12	0.0421	Homo sapiens amylo-1, 6-glucosidase, 4-alpha-glucanotransferase (AGL), transcript variant 5, mRNA.	ILMN_2371825	GTCTTGAACTACTGTGTCTAGTGGGCAAATGTCATTGTTACCTCTGTGTG	NM_000645.2
4250288	UFSP2	1.15	0.0422	Homo sapiens UFM1-specific peptidase 2 (UFSP2), mRNA.	ILMN_1756311	CCGGTGCTGAAGACCTGCAAGTTATTTTGGAAAAGGGCTGGTGCGGATGG	NM_018359.1
6660138	LOC645508	1.33	0.0423	PREDICTED: Homo sapiens similar to C-terminal binding protein 2 (LOC645508), mRNA.	ILMN_1777046	CAGATCTGCGAGGTGGCCTCGGGAGTGGCCCGCATTCGTGGGAAGACGCT	XM_928532.1
4830692	DNAJC21	1.37	0.0423	Homo sapiens DnaJ (Hsp40) homolog, subfamily C, member 21 (DNAJC21), transcript variant 1, mRNA.	ILMN_1714563	CCTGCAGCTCACTTTCAGATGGCTTGGGGAAAAAAGTGTGTGTTGGGAGA	NM_194283.3
4860224	WARS	-1.2	0.0423	Homo sapiens tryptophanyl-tRNA synthetase (WARS), transcript variant 1, mRNA.	ILMN_2337655	AGGCAGGCCTCATTTCATCACGCAGCATGTGCAGGCCTGGAAGAGCAAAG	NM_004184.3
2640100	MON2	-1.09	0.0424	Homo sapiens MON2 homolog (yeast) (MON2), mRNA.	ILMN_1697200	TCTTGGCAGCTGTTGTTGGCCTCCTTTAAATTCTACTTACCTGAGTTCAG	NM_015026.1
7510113	BOC	1.46	0.0425	Homo sapiens Boc homolog (mouse) (BOC), mRNA.	ILMN_1803956	TCTGCAGTGGCAGGCGAGGCTGCAGGAGGCCCACAGATAAGCTGGCAAGA	NM_033254.2
620332	USP41	-1.29	0.0425	PREDICTED: Homo sapiens ubiquitin specific peptidase 41 (USP41), mRNA.	ILMN_1801931	GCTTAAAGGCTGTCATCTCTGTGGCCTGCCTCCCCTTTCCCTTCACCCTG	XM_036729.5
7400719	EXOSC1	-1.1	0.0426	Homo sapiens exosome component 1 (EXOSC1), mRNA. XM_944315 XM_944318 XM_944323	ILMN_2396648	ACACCAAGATGCTGCTGTCTTTATTCAAACACCTGGCGTCGGCCAACAGC	NM_016046.3
4730082	LOC731096	1.05	0.0426	PREDICTED: Homo sapiens similar to Elongation factor 1-gamma (EF-1-gamma) (eEF-1B gamma) (LOC731096), mRNA.	ILMN_1680437	AGGACACACTCTCTGTGGCACTGCCATATTTCTGGGAGCACTTTGATAAG	XM_001129635.1
4200577	GTF2IRD1	-1.25	0.0428	Homo sapiens GTF2I repeat domain containing 1 (GTF2IRD1), transcript variant 1, mRNA.	ILMN_1712628	AACCCGGATTCAGTGGCATCGGCCAACCAGATCTCACTCGTGCAATGGCC	NM_016328.1
5290626	C14ORF4	-1.23	0.0428	Homo sapiens chromosome 14 open reading frame 4 (C14orf4), mRNA.	ILMN_1804396	GCCTAGGTACAGAATTAATAGCCCTTAGCAACGACTGCTGCTGGTGTGTA	NM_024496.2
5080494	FAM134A	1.11	0.0428	Homo sapiens family with sequence similarity 134, member A (FAM134A), mRNA.	ILMN_1654851	GAGGCTCCTGGTCTGGGAAGTAAAGAGTAAACCTGGGGCAGTGGGTCAGG	NM_024293.3
7320703	WDR47	2.04	0.0428	Homo sapiens WD repeat domain 47 (WDR47), mRNA.	ILMN_2100085	GCAGCAGCAGTTATGTGACGCAACACTTGATGGTACAGTAAATTTACTGG	NM_014969.3
1170176	CAMK2G	1.31	0.0429	Homo sapiens calcium/calmodulin-dependent protein kinase (CaM kinase) II gamma (CAMK2G), transcript variant 5, mRNA.	ILMN_2359601	TAGACTTACTGCTGGACAATCTGCATGGGCATCACCCCTCCCCGCATGTA	NM_172172.1
5550348	ICMT	1.15	0.0429	Homo sapiens isoprenylcysteine carboxyl methyltransferase (ICMT), mRNA.	ILMN_1723021	CCTCGGCCTCTCTGTCATGCTGGGAAGTGCCTACTCTCTGGGCCACTGCT	NM_012405.3
6420070	PHF1	1.27	0.043	Homo sapiens PHD finger protein 1 (PHF1), transcript variant 1, mRNA.	ILMN_2385866	CCTACAGCTGGGATGTACCTGGAGAGATAGGGGGTAGTTCTCCCTACTGC	NM_002636.3
3830608	OSAP	1.31	0.043	Homo sapiens ovary-specific acidic protein (OSAP), mRNA.	ILMN_2072101	AAGCCAGTGTTGGCTCTGAGGCTGCTTCGGCTCAAGGCTAATCTCCAGCC	NM_032623.3
5690603	ICOSLG	1.45	0.0431	Homo sapiens inducible T-cell co-stimulator ligand (ICOSLG), mRNA.	ILMN_1675671	TGAAGCCCCCTCAGAAGCCCTGCCTGTCACGTCGGCATTTGTGAGACCTA	NM_015259.4
620292	ZNF594	-1.12	0.0431	Homo sapiens zinc finger protein 594 (ZNF594), mRNA.	ILMN_1726199	GCTTCTGACTGGCACCATGTAGGCAGACCTAGGTACTAAAATTCCAGCCC	NM_032530.1
2640703	MAGEL2	-1.35	0.0433	Homo sapiens MAGE-like 2 (MAGEL2), mRNA.	ILMN_1657478	GCCACTGACAGGGTGGGGGGACATTTTTGTTCCTGGTGTTTGTGTTCCAG	NM_019066.3
520671	NDUFB3	1.1	0.0433	Homo sapiens NADH dehydrogenase (ubiquinone) 1 beta subcomplex, 3, 12kDa (NDUFB3), mRNA.	ILMN_2119937	CTATCCAGAAGAAGCTGGCTGCAAAAGGGCTAAGGGATCCATGGGGCCGC	NM_002491.1
2340328	LSM14A	-1.07	0.0433	Homo sapiens LSM14A, SCD6 homolog A (S. cerevisiae) (LSM14A), mRNA.	ILMN_2079803	TTATGCGTTTTCCCAGCCCTCCGAATCACTGACTGGGGCGTTTTGTGCCC	NM_015578.1
240397	HS.551126	-1.23	0.0434	Homo sapiens cDNA FLJ12023 fis, clone HEMBB1001785	ILMN_1828967	CTCTGCCTTCAATCTGAGTGACATCAGACTCAGAGCCCACACTTTAAGGC	AK022085
430670	TFAP2A	1.25	0.0434	Homo sapiens transcription factor AP-2 alpha (activating enhancer binding protein 2 alpha) (TFAP2A), transcript variant 1, mRNA.	ILMN_2282477	GGTGCGAGACCGAGAGGGGCATATCCGTTCACGCCGATCCATGAAAATGC	NM_003220.2
3780528	RPS27A	1.16	0.0435	Homo sapiens ribosomal protein S27a (RPS27A), mRNA.	ILMN_1755883	GCGGTGGAGCCGCCACCAAAATGCAGATTTTCGTGAAAACCCTTACGGGG	NM_002954.3
1470035	ADH5	1.19	0.0436	Homo sapiens alcohol dehydrogenase 5 (class III), chi polypeptide (ADH5), mRNA.	ILMN_1738604	GGGAAAGGAAGCAGGGCAGTGGTGGGTGTCTGAAACCTCAGAAACATAAC	NM_000671.3
2470050	KRAS	-1.12	0.0436	Homo sapiens v-Ki-ras2 Kirsten rat sarcoma viral oncogene homolog (KRAS), transcript variant a, mRNA.	ILMN_1728071	CTCTCCCCCCACACCCCCACAGAGCTAACTGGGTTACAGTGTTTTATCCG	NM_033360.2
2690102	STK16	1.48	0.0437	Homo sapiens serine/threonine kinase 16 (STK16), transcript variant 1, mRNA.	ILMN_1803774	TTCTTCCCTCCAAGAGCAAAACCTGGGCAAGGGGACTTACTGAGTGGGGG	NM_003691.2
5700681	LOC143543	-1.18	0.0437	Homo sapiens RNA binding motif protein, X-linked pseudogene (LOC143543) on chromosome 11.	ILMN_1664602	TCCTTGGGTATCTGCAAGAACCTCCCCTTTTGCCTCCCCCAAATAAGATC	NR_002197.1
3360086	NCOA6	-1.11	0.0438	Homo sapiens nuclear receptor coactivator 6 (NCOA6), mRNA.	ILMN_1695797	GCAATGGGGAAAGCAGGACTGTTGAGCCCTTTTGGTGTTGCGAGTTGAAG	NM_014071.2
1780424	GRIA3	1.81	0.044	Homo sapiens glutamate receptor, ionotrophic, AMPA 3 (GRIA3), transcript variant 3, mRNA.	ILMN_1767393	GGGCCCGCCAAAACTGGGCCTATTGTATCTGGGGCGTTACAGGTGAACTG	NM_181894.1
5360402	RTEL1	1.39	0.044	Homo sapiens regulator of telomere elongation helicase 1 (RTEL1), transcript variant 1, mRNA.	ILMN_1709538	AGCCTATAAGCAAGACGACGACCTCGACAAGGTGCTGGCTGTGTTGGCCG	NM_016434.2
2680164	C14ORF102	-1.24	0.044	Homo sapiens chromosome 14 open reading frame 102 (C14orf102), transcript variant 2, mRNA.	ILMN_2374076	GGAGCTAGGAGGCGCGAGCAGAGAACGTGTGTGTTAGGAGAACTCGGCTT	NM_199043.1
6330689	DLAT	-1.11	0.044	Homo sapiens dihydrolipoamide S-acetyltransferase (DLAT), mRNA.	ILMN_1706583	GTTCTGTGTCCTTCTACTCCAGCATCGTCTCATGTAAAATAAGAAAGCCC	NM_001931.2
2230327	HS.548213	-1.43	0.0441	tx54c03.x1 NCI_CGAP_Lu24 Homo sapiens cDNA clone IMAGE:2273380 3, mRNA sequence	ILMN_1865639	GCAGGTGCAGGGGCAGGAGGAAAAGGAGCAGTTGGAGGCGAAAGAGACAA	AI630987
7050358	LOC644634	1.43	0.0441	PREDICTED: Homo sapiens hypothetical LOC644634, transcript variant 1 (LOC644634), mRNA.	ILMN_1763882	GGAGAAGCTTGGAGTGCAGGATTTGGTGGTATGTGTGTGGCAGTAGGCAC	XM_001133559.1
4290021	HS.352549	-1.36	0.0442	AGENCOURT_14360380 NIH_MGC_186 Homo sapiens cDNA clone IMAGE:30406177 5, mRNA sequence	ILMN_1828197	GCAGATGATATTCAGGCCCAACCAGCTCACTCTCTGGGGTGGCTACTGAC	CD511953
1710368	EZH2	-1.62	0.0443	Homo sapiens enhancer of zeste homolog 2 (Drosophila) (EZH2), transcript variant 2, mRNA.	ILMN_1708105	CGGCATCGAAAGAGAAATGGAAATCCCTTGACATCTGCTACCTCCTCCCC	NM_152998.1
4010187	UGCGL2	-1.16	0.0443	Homo sapiens UDP-glucose ceramide glucosyltransferase-like 2 (UGCGL2), mRNA.	ILMN_1788387	CCTGCTGGGGAAGTCTGGAGCCCCTGCTGAGACGATTTGGAAGTCTCGTT	NM_020121.2
2940750	CALML4	1.46	0.0443	Homo sapiens calmodulin-like 4 (CALML4), transcript variant 2, mRNA.	ILMN_2413599	AGAGGGCCGGTTAGATGCTGGCCCCGCCGAGAGAACTGCTGTCACTTTCA	NM_001031733.2
6620176	GTPBP8	1.22	0.0443	Homo sapiens GTP-binding protein 8 (putative) (GTPBP8), transcript variant 1, mRNA.	ILMN_2393243	GGACATGCCAGGTTATGGCTTTAGAGCACCTGAAGATTTTGTTGACATGG	NM_014170.2
4070017	ODC1	-1.19	0.0444	Homo sapiens ornithine decarboxylase 1 (ODC1), mRNA.	ILMN_1748591	CCTGTGTCTTGTGCCTGGGAGAGTGGGATGAAACGCCACAGAGCAGCCTG	NM_002539.1
430408	DPP3	1.33	0.0444	Homo sapiens dipeptidyl-peptidase 3 (DPP3), transcript variant 1, mRNA.	ILMN_1700822	CCTTGCCCCCAATTCCATCAGACCAAGGCTGCAAGTGGCCCTCCATTCGT	NM_005700.3
2360768	U2AF2	1.52	0.0445	Homo sapiens U2 small nuclear RNA auxiliary factor 2 (U2AF2), transcript variant 1, mRNA.	ILMN_2385173	AATACTGTGACCCCGACTCTTATCACCGCCGGGACTTCTGGTAGAGGCGG	NM_007279.2
290360	TMEM117	1.47	0.0446	Homo sapiens transmembrane protein 117 (TMEM117), mRNA.	ILMN_1809894	GCCAACCCTGAGCAAGGGAACTCCTCAAAAAATCATGCAGCGGAACCTTG	NM_032256.1
3460368	UNC45A	-1.23	0.0447	Homo sapiens unc-45 homolog A (C. elegans) (UNC45A), transcript variant 3, mRNA.	ILMN_1709860	TCAGAACCTGGTGGTGCTGGCCAGGGAGGATGCTGGAGCGGAGAAGATCT	NM_001039675.1
2450201	ABCC4	-1.15	0.0448	Homo sapiens ATP-binding cassette, sub-family C (CFTR/MRP), member 4 (ABCC4), mRNA.	ILMN_1788457	GGTTTGAAGTGGAGTCTCATGACCTCTCAGAATAAGGTGTCACCTCCCTG	NM_005845.2
6100390	CD276	1.5	0.0448	Homo sapiens CD276 molecule (CD276), transcript variant 2, mRNA.	ILMN_1683747	CTTGTTTGATGTGCACAGCGTCCTGCGGGTGGTGCTGGGTGCGAATGGCA	NM_025240.2
3360167	CORO7	1.34	0.0448	Homo sapiens coronin 7 (CORO7), mRNA.	ILMN_1795949	CAGGATCTTTGGTCACCCCACGCTGCCCCATCTTGCCTGCTGTTCCAGTT	NM_024535.2
7100072	PFKM	1.17	0.0449	Homo sapiens phosphofructokinase, muscle (PFKM), mRNA.	ILMN_2043809	GACTTCTGCCCCAGCTTTATCTGTCACACAAGGCTGGGCACCTCTAGTGC	NM_000289.3
1660025	PCTK3	2.23	0.0449	Homo sapiens PCTAIRE protein kinase 3 (PCTK3), transcript variant 1, mRNA.	ILMN_1784110	CTGTATCCCCCAGGTCTCCTCAACACTGGGCTGATCCTGAATGGCACAGG	NM_212503.1
3400523	LNX2	1.31	0.045	Homo sapiens ligand of numb-protein X 2 (LNX2), mRNA.	ILMN_1702124	TGTCATTTCTTGGGGAGTAGCCATCCATCAACAAATATCCTGACTGCTAC	NM_153371.3
150291	ZNF616	1.14	0.045	Homo sapiens zinc finger protein 616 (ZNF616), mRNA.	ILMN_1719219	GTAGCGTCATCCCCTTGGTGCTGTCCTGGCAATAGTGACTTCTCTTGAGG	NM_178523.3
6560376	RPS26L1	-1.2	0.0451	Homo sapiens ribosomal protein S26-like 1 (RPS26L1), non-coding RNA.	ILMN_2180866	GCCTATTCGCTGCACTAACTGTGTCCGATGCGTGCCCACAGACAAGGCCA	NR_002309.1
1070047	CDC42EP4	-1.18	0.0451	Homo sapiens CDC42 effector protein (Rho GTPase binding) 4 (CDC42EP4), mRNA.	ILMN_1745223	TCCAGGTTCGGTGCCCTGTTGGTGCTCCTGTTTCCAATAGCTTAGGTCCC	NM_012121.4
4480053	GCLM	-1.26	0.0453	Homo sapiens glutamate-cysteine ligase, modifier subunit (GCLM), mRNA.	ILMN_2225974	ATGTGAAATCTGCCCGGGCACACCTCATGCCTGTAATCCCAGCACTCTGG	NM_002061.2
450132	RBM12B	-1.41	0.0453	Homo sapiens RNA binding motif protein 12B (RBM12B), mRNA.	ILMN_1805778	GGGGCCAATTTTAACCCAGACAGACCACTGACTCCAGTTCATGCTTTTGC	NM_203390.2
4540215	FBXO2	1.49	0.0454	Homo sapiens F-box protein 2 (FBXO2), mRNA.	ILMN_1803211	TAGTCCATAGCGTCCTCACCTTCCCCAAGCCACACATCCTCCTCCCATCC	NM_012168.4
7570192	RHBDD1	-1.12	0.0454	Homo sapiens rhomboid domain containing 1 (RHBDD1), mRNA.	ILMN_1681543	GCAGATGCCACATACAGAGTAGAGCGAAGGCATTTGGTGGATCGGTCACT	NM_032276.2
3710682	LOC642033	-1.24	0.0454	PREDICTED: Homo sapiens similar to ATP-binding cassette, sub-family F, member 1 isoform b (LOC642033), mRNA.	ILMN_1673753	CTGCCGGAGCCCGAGTGGATCGGGGACGGAGAGAACACGAGCCCATCAGG	XM_936103.1
6420286	NDEL1	-1.08	0.0454	Homo sapiens nudE nuclear distribution gene E homolog (A. nidulans)-like 1 (NDEL1), transcript variant 2, mRNA.	ILMN_1705064	GAACGCATACGGCATGTTAATGACTCTGATGGTGTCCTCCTCTGGGCAGC	NM_030808.3
1110039	CEP68	1.29	0.0455	Homo sapiens centrosomal protein 68kDa (CEP68), mRNA.	ILMN_1808500	ATGTCCTTGGGAGGATCGCAAAGCAGTCTGGTGAGCTGGAGAGCCACGCA	NM_015147.1
6200113	LOC653066	-1.28	0.0455	PREDICTED: Homo sapiens similar to inhibitor of growth family, member 5, transcript variant 4 (LOC653066), mRNA.	ILMN_1759870	CCCTGATCGTGACTGTTTTTCTCACGGCCACGTTCCTCCTGCTAACCTGC	XM_930921.1
3290279	ATP2C1	1.34	0.0455	Homo sapiens ATPase, Ca++ transporting, type 2C, member 1 (ATP2C1), transcript variant 3, mRNA.	ILMN_1758784	GGCGTGAGCTACGAGACAATGTGATTACACCTCGAGACACAACAATGACC	NM_001001485.1
3390278	LOC646038	-1.57	0.0455	PREDICTED: Homo sapiens similar to ADP-ribosylation factor 7 (LOC646038), mRNA.	ILMN_1715525	ACCTATGGTTGGAAGTGTTGTGCTGTCAGCCCCATTCCCCATCCTCTGGG	XM_928999.1
1230196	AHCTF1	-1.1	0.0458	Homo sapiens AT hook containing transcription factor 1 (AHCTF1), mRNA.	ILMN_1809139	GACAGTGTGAAAGCAGTGCGAGTGCGGCCTTTTAGTCAGGTTAGTGATGG	NM_015446.3
4880750	SOCS5	1.16	0.0459	Homo sapiens suppressor of cytokine signaling 5 (SOCS5), transcript variant 2, mRNA.	ILMN_1785286	GCCCAGGATGATTTTGTGAACCGTGAAGTACGTGAGACTAGAAGACGCCC	NM_144949.2
3370768	C1ORF24	-1.5	0.046	Homo sapiens chromosome 1 open reading frame 24 (C1orf24), transcript variant 2, mRNA.	ILMN_1667966	CCTTAGCCTCTGTTTGCCACTCTGGGTATCGTCTCCTATGGCAAAGCCAT	NM_052966.1
2120100	ATP5S	-1.45	0.046	Homo sapiens ATP synthase, H+ transporting, mitochondrial F0 complex, subunit s (factor B) (ATP5S), nuclear gene encoding mitochondrial protein, transcript variant 1, mRNA.	ILMN_1700625	AGGCTGTGCAAGTGTCATTATATCGAGGATGACTGTTTGCTGAGACTTAG	NM_001003803.1
4890364	C19ORF40	-1.45	0.046	Homo sapiens chromosome 19 open reading frame 40 (C19orf40), mRNA.	ILMN_2173891	GCTCCCCTTCTCCTCCAGAAGTTTCCAAGCATCCAGCAACTGAGTAATGC	NM_152266.1
450445	NSUN5	1.19	0.0461	Homo sapiens NOL1/NOP2/Sun domain family, member 5 (NSUN5), transcript variant 1, mRNA.	ILMN_1751958	TGCCAAGCTCAGCCTCACAGGCCAAAGCATCAGCACCAGAACGCACACCC	NM_148956.1
4850059	LOC643300	1.32	0.0461	PREDICTED: Homo sapiens similar to 60 kDa heat shock protein, mitochondrial precursor (Hsp60) (60 kDa chaperonin) (CPN60) (Heat shock protein 60) (HSP-60) (Mitochondrial matrix protein P1) (P60 lymphocyte protein) (HuCHA60) (LOC643300), mRNA.	ILMN_1757278	AAATTTGGTGCAGATGCCCGAGCCTTAATGCTTCAAGGTGTAGGTAGACC	XR_016534.1
4590224	EVI2A	1.57	0.0462	Homo sapiens ecotropic viral integration site 2A (EVI2A), transcript variant 2, mRNA.	ILMN_1733579	GACCTTGCAATTTAGAATCAAGCAGGTGAGACAGGGAGAAGTATGCCTGC	NM_014210.2
4890066	SIRT2	1.31	0.0462	Homo sapiens sirtuin (silent mating type information regulation 2 homolog) 2 (S. cerevisiae) (SIRT2), transcript variant 2, mRNA.	ILMN_2398711	GCCAAGGACGAGGCCAGGACAACAGAGAGGGAGAAACCCCAGTGACAGCT	NM_030593.1
3390682	GNB5	1.52	0.0462	Homo sapiens guanine nucleotide binding protein (G protein), beta 5 (GNB5), transcript variant 1, mRNA.	ILMN_1698395	CTGCTCCTCAGAGAGACTCTTCCAGAGCTGGAGCTGGGCACAGCCATAAG	NM_006578.3
4860243	SNRPB	-1.12	0.0462	Homo sapiens small nuclear ribonucleoprotein polypeptides B and B1 (SNRPB), transcript variant 2, mRNA.	ILMN_1799103	GCGTGGGCTCGATTCCTCAGGGCCACGTTACCACAGACCTGTTTGTTTCT	NM_003091.3
1430537	TMEM106C	1.2	0.0465	Homo sapiens transmembrane protein 106C (TMEM106C), mRNA.	ILMN_1692511	ATGTGGGGCTTGATTCACCCTTCATCCATTGGCTGGAACATGGATTGGGG	NM_024056.2
3360408	MYO9B	1.13	0.0466	Homo sapiens myosin IXB (MYO9B), mRNA.	ILMN_1672547	CTGCTTTTGGCACTACCCACCCCGTGTGACAGAATAGGAGCCAGCGACTC	NM_004145.2
1660575	PPT2	-1.26	0.0467	Homo sapiens palmitoyl-protein thioesterase 2 (PPT2), transcript variant 2, mRNA.	ILMN_1676689	CCTCGAGGACTCTCTGCGTCTCTGGAGACAAGGGCACTACACGCACTTCA	NM_138717.1
5810328	FTL	-1.02	0.0467	Homo sapiens ferritin, light polypeptide (FTL), mRNA.	ILMN_1814823	TCCTACACCTACCTCTCTCTGGGCTTCTATTTCGACCGCGATGATGTGGC	NM_000146.3
3850180	CHCHD7	1.53	0.0468	Homo sapiens coiled-coil-helix-coiled-coil-helix domain containing 7 (CHCHD7), transcript variant 5, mRNA.	ILMN_2324375	GCAAGAGTGTGAGGCAAGAGAAGCTGGAACCACATTCAGAGAGTATCCTG	NM_001011670.1
4060139	PLXNB3	1.41	0.0469	Homo sapiens plexin B3 (PLXNB3), mRNA.	ILMN_1686313	GGTCGCCGCCCTGGTGGAAAACAAAGTGACTGACCTGTGAGCTCTGGCTC	NM_005393.1
5490528	SPG3A	1.81	0.0471	Homo sapiens spastic paraplegia 3A (autosomal dominant) (SPG3A), transcript variant 2, mRNA.	ILMN_2381476	GTGCAGCAGCAACCCACAGACATCTGTATCATCAAGCTTTCCCTACACCA	NM_181598.2
7330392	TAP1	-1.14	0.0471	Homo sapiens transporter 1, ATP-binding cassette, sub-family B (MDR/TAP) (TAP1), mRNA.	ILMN_1751079	GTAACGGAGTTTAGAGCCAGGGCTGATGCTTTGGTGTGGCCAGCACTCTG	NM_000593.5
4290440	SIN3B	1.25	0.0471	Homo sapiens SIN3 homolog B, transcription regulator (yeast) (SIN3B), mRNA.	ILMN_1788315	CTAAGAAGGGAACTTGCCATCAAGATTCCTGTACCAGGCCCACGGCCGTC	NM_015260.1
5720131	C9ORF91	-1.2	0.0472	Homo sapiens chromosome 9 open reading frame 91 (C9orf91), mRNA.	ILMN_1803652	CCCTTGGACAGAAGACTGGCCTACCTAGCAGACCTGGATTTTTCTTCCTG	NM_153045.2
1990717	C1ORF63	1.38	0.0473	Homo sapiens chromosome 1 open reading frame 63 (C1orf63), mRNA.	ILMN_1749915	TGCAGATATGAGAGATAGCACAGATGGACCAAAGGTTATGCACAGGTGGG	NM_020317.3
2450095	MGC5139	1.43	0.0473	PREDICTED: Homo sapiens hypothetical protein MGC5139, transcript variant 2 (MGC5139), mRNA.	ILMN_1660935	TCCAGGTGCCTTACGTGTGGCTCTGTCCCTTATGCTGCAGGGGAAAGCTG	XM_934229.1
450070	C18ORF21	1.16	0.0473	Homo sapiens chromosome 18 open reading frame 21 (C18orf21), mRNA.	ILMN_1805998	GGCTCGAAAGGCAAGAGCCCAGCATCGGTTTTCAGAACACCTACATCTGG	NM_031446.3
5310768	PAF1	1.11	0.0474	Homo sapiens Paf1, RNA polymerase II associated factor, homolog (S. cerevisiae) (PAF1), mRNA.	ILMN_1669508	CCCAGGGCATTCAGGGCTGGTTCAGACACCATTATTGTGAGCAGCAAAGC	NM_019088.2
5550187	CCDC43	1.43	0.0474	Homo sapiens coiled-coil domain containing 43 (CCDC43), transcript variant 2, mRNA.	ILMN_1743783	CAAAGTAGATATTTTATACCAGGGGTTGGCAAACTACTGCCCACGGGCCG	NM_001099225.1
50470	PM20D2	1.69	0.0475	Homo sapiens peptidase M20 domain containing 2 (PM20D2), mRNA.	ILMN_1766000	TCTGAGCAACATTGGGACTGAGGGAACATCTGAAAGCTACCATCTTGAAA	NM_001010853.1
780603	PDIA3P	1.26	0.0475	Homo sapiens protein disulfide isomerase family A, member 3 pseudogene (PDIA3P), non-coding RNA.	ILMN_2075436	AAGGACTCTTCCACCAGAGATGGGAAAACCACTGGGGAGGACTAGGACCC	NR_002305.1
4290082	LOC646786	-1.24	0.0476	PREDICTED: Homo sapiens similar to Afadin (AF-6 protein) (LOC646786), mRNA.	ILMN_1654915	TGACGCCATTCCTCCTAAGAAGGCTCAAAGTAATGGACCTGAAAAGCAGG	XM_929738.1
3450743	ATP5H	1.08	0.0478	Homo sapiens ATP synthase, H+ transporting, mitochondrial F0 complex, subunit d (ATP5H), nuclear gene encoding mitochondrial protein, transcript variant 2, mRNA.	ILMN_1794912	GAGAAGAAGGTGAAATCTTGTGCTGAGTGGGTGTCTCTCTCAAAGGCCAG	NM_001003785.1
5890273	RAC3	1.27	0.0478	Homo sapiens ras-related C3 botulinum toxin substrate 3 (rho family, small GTP binding protein Rac3) (RAC3), mRNA.	ILMN_1693340	ATCCTGTCCTCTCTGCCGCCTCATTCTGGGGTGTGGCTCCAGCCTTCCCT	NM_005052.2
5490131	NIPSNAP1	1.14	0.0479	Homo sapiens nipsnap homolog 1 (C. elegans) (NIPSNAP1), mRNA.	ILMN_1805916	CTCCCCTAATTGACATTCTATCAGCCCAACCCTCATTCTGCAGGGCCACC	NM_003634.1
1010082	HS.553301	1.33	0.0479	AV737317 CB Homo sapiens cDNA clone CBCAQH03 5, mRNA sequence	ILMN_1829845	GTGCTGTGTCACTCAAACAACCACTCCAGAACCCTGATGCCTTTCTTGGG	AV737317
2100519	IPP	-1.38	0.048	Homo sapiens intracisternal A particle-promoted polypeptide (IPP), mRNA.	ILMN_1789106	AGTCCCAGCACTTTGAGAGGCCGAGGTGAGACGGGAAGATGGCTTGAACT	NM_005897.1
3190537	POLR2J3	1.87	0.0481	Homo sapiens polymerase (RNA) II (DNA directed) polypeptide J3 (POLR2J3), mRNA.	ILMN_1661516	GGTTTGCCCCGCCGGAGTAATCCGGAAGAGGCCTCTTATTAGGGCTCTGG	NM_001097615.1
240132	ZNF627	1.1	0.0484	Homo sapiens zinc finger protein 627 (ZNF627), mRNA.	ILMN_2197519	GTGCTCTCTTGCTAAAGACCGCAGAGACCATACCTGTTGTCAAAGAGGGT	NM_145295.2
4250095	COX6B1	1.05	0.0487	Homo sapiens cytochrome c oxidase subunit Vib polypeptide 1 (ubiquitous) (COX6B1), mRNA.	ILMN_2154671	CCGCTTCCTGTCCGACTGTGGTGTCTTTGCTGAGGGTCACATTGAGCTGC	NM_001863.3
1990630	TRIB3	-1.38	0.0487	Homo sapiens tribbles homolog 3 (Drosophila) (TRIB3), mRNA.	ILMN_1787815	CATGGGGCTTCTGACCTGAGCACCAAGGTTGAGGGACAGGATTAGGCAGG	NM_021158.3
4220767	SMAD7	-1.16	0.0487	Homo sapiens SMAD family member 7 (SMAD7), mRNA.	ILMN_2203891	CCCATCCTGTGTGTTAAGCTCTGCTATTAGGCCAGCAAGCGGGGATGTCC	NM_005904.2
2970669	AP4S1	-1.36	0.0487	Homo sapiens adaptor-related protein complex 4, sigma 1 subunit (AP4S1), mRNA.	ILMN_1760466	CCTACGTGCCTGGGGAGAGAAGCAAGAGCAGGCTGGAGTCTCTACTTTGT	NM_007077.2
5310110	HAX1	-1.18	0.0491	Homo sapiens HCLS1 associated protein X-1 (HAX1), transcript variant 1, mRNA.	ILMN_2289775	CCGTGGGAACCCAAGGTTCCATAGTCCTCAGCACCCCCCTGAGGAATTTG	NM_006118.3
5490341	CLEC2D	1.69	0.0493	Homo sapiens C-type lectin domain family 2, member D (CLEC2D), transcript variant 1, mRNA.	ILMN_1711702	CTTGAGACAAGAACAGTATGGGGCTCCCTGGTGTGATTCCGTCCTGCGCG	NM_013269.3
2750689	LOC729826	1.34	0.0494	PREDICTED: Homo sapiens hypothetical protein LOC729826 (LOC729826), mRNA.	ILMN_1750299	CCTGCAGACACCGGAGGCCTCTGCTGTGGCTGCCCACTGGCTGTGCTCAG	XM_001131447.1
5290634	BCL2L12	-1.36	0.0495	Homo sapiens BCL2-like 12 (proline rich) (BCL2L12), transcript variant 3, mRNA.	ILMN_1731193	AGTCCCCTCGGCCTTGCTCTCTGCCCATCCGCCCCTGCTATGGTTTAGAG	NM_001040668.1
1690050	ACCN2	1.6	0.0496	Homo sapiens amiloride-sensitive cation channel 2, neuronal (ACCN2), transcript variant 2, mRNA.	ILMN_1769694	CCTCCCCAGAGGGAAGCAGGAATGAGGCCAAAAAGTGTGCATTGGATAGG	NM_001095.2
2260215	CASP3	1.18	0.0496	Homo sapiens caspase 3, apoptosis-related cysteine peptidase (CASP3), transcript variant beta, mRNA.	ILMN_2388155	GTGCGGAGCCGTCACTGCACCAAGTCTCACTGGCTGTCAGTATGACATTT	NM_032991.2
5820202	LOC644131	1.23	0.0497	PREDICTED: Homo sapiens similar to chaperonin containing TCP1, subunit 8 (theta) (LOC644131), mRNA.	ILMN_1795474	GTACTTCGGGGCTCTACAGACAATCTGATGGATGACATAGAAAGGGCAGT	XR_018325.1
5220762	GSR	-1.19	0.0498	Homo sapiens glutathione reductase (GSR), mRNA.	ILMN_1775182	GAACCAGGAGACACGTGTGGCGGGCAGTGGGACCCATAGATCTTCTGAAA	NM_000637.2
4040017	PEX7	-1.13	0.0498	Homo sapiens peroxisomal biogenesis factor 7 (PEX7), mRNA.	ILMN_1729650	GACTTCAGTCTTCAGAGCCCCACTCAGGTGGCTGACTGTTCTTGGGATGA	NM_000288.1
5670397	LOC729148	-1.09	0.0499	PREDICTED: Homo sapiens similar to lethal (2) k00619 CG4775-PA (LOC729148), mRNA.	ILMN_1675542	GTTACTGGATTAGCTCCCTCCTCCTGTGTGATGGTACCATGCATAGAGTC	XM_001129792.1
1170619	PFDN5	1.13	0.05	Homo sapiens prefoldin subunit 5 (PFDN5), transcript variant 1, mRNA.	ILMN_1755536	GGAGAAAATCCAACCAGCTCTTCAGGAGAAGCACGCCATGAAACAGGCCG	NM_002624.3
