# Supplementary material for: NRF2 Activation Restores Disease Related Metabolic Deficiencies in Olfactory Neurosphere-Derived Cells from Patients with Sporadic Parkinson's Disease
Source: PLoS One. 2011 Jul 1;6(7):e21907. doi: 10.1371/journal.pone.0021907 (PMC3128624; doi:10.1371/journal.pone.0021907)
Supplement: Table S4 — Fold-change gene expression changes in L-SUL-treated hONS cell lines. (XLS) [file pone.0021907.s010.xls]

## Sheet: Sheet1
Supplementary Table 4 to accompany:
NRF2 Activation Restores Disease Related Metabolic Deficiencies in Olfactory Neurosphere-derived Cells from Patients with Sporadic Parkinson’s Disease
Anthony L Cook, Alejandra M Vitale, Sugandha Ravishankar, Nicholas Matigian, Greg T Sutherland, Jiangou Shan, Ratneswary Sutharsan, Chris Perry, Peter A Silburn, George D Mellick, Murray Whitelaw, Christine A Wells , Alan Mackay-Sim and Stephen A Wood*
*Corresponding author: s.wood@griffith.edu.au
Illumina ArrayAddressID	Gene symbol	Fold change PD (L-SUL) Vs Control (L-SUL)	ANOVA p-value PD (L-SUL) vs Control (L-SUL)	Gene Name	Illumina Probe_Id	Probe Sequence	Accession
5490341	CLEC2D	-11.7	1.93e-06	Homo sapiens C-type lectin domain family 2, member D (CLEC2D), transcript variant 1, mRNA.	ILMN_1711702	CTTGAGACAAGAACAGTATGGGGCTCCCTGGTGTGATTCCGTCCTGCGCG	NM_013269.3
6860162	LOC441019	-5.43	3.5e-05	PREDICTED: Homo sapiens hypothetical LOC441019 (LOC441019), mRNA.	ILMN_1761281	TAGAACTATTATTGACCACGCCTCCTCCAAGTCCCAGCGAGCCCGTGTAC	XM_498969.2
2750128	SLC7A11	-3.17	0.007	Homo sapiens solute carrier family 7, (cationic amino acid transporter, y+ system) member 11 (SLC7A11), mRNA.	ILMN_1655229	CAGGGATTGGCTTCGTCATCACTCTGACTGGAGTCCCTGCGTATTATCTC	NM_014331.3
1260156	LOC654194	-3.13	8.39e-07	PREDICTED: Homo sapiens similar to ribosomal protein S27 (LOC654194), mRNA.	ILMN_1755808	TTTTGTTTTCCGGCGGTGATGACCTACGCACATGAGAACATGCCTCTCAC	XM_942669.1
6130577	ELN	-3.03	0.0233	Homo sapiens elastin (ELN), transcript variant 4, mRNA.	ILMN_2385672	ACCCAAGCACCTGAAGCCTCAAAGCTGGATTCGCTCTAGCATCCCTCCTC	NM_001081754.1
5900397	NME2	-2.87	0.000207	Homo sapiens non-metastatic cells 2, protein (NM23B) expressed in (NME2), transcript variant 1, mRNA.	ILMN_1657884	TGGCCACCCCGCGCTCCGCCCTGCGCCCCTCCTCCGCCGCCGGCTCCCGG	NM_002512.2
1770402	PIR	-2.73	0.0135	Homo sapiens pirin (iron-binding nuclear protein) (PIR), transcript variant 2, mRNA.	ILMN_2383383	GTGGGTTAATTTGAGGAGCTCAGAGAAGATGGTGGAGCCTCAGTACCAGG	NM_001018109.1
5960181	ASNS	-2.7	0.0101	Homo sapiens asparagine synthetase (ASNS), transcript variant 1, mRNA.	ILMN_2398107	CGTGTTGGATGGGGACTGTGGGTAGATAGGGGAACAATGAGAGTCAACTC	NM_133436.1
2060110	TDP1	-2.63	5.58e-06	Homo sapiens tyrosyl-DNA phosphodiesterase 1 (TDP1), transcript variant 1, mRNA.	ILMN_2285713	CTGTATTAAAAAGGCAAATCGAAGGCCGGGCGCGGTGACTCACGCCTGTC	NM_018319.3
1510278	UHRF1	-2.55	0.00112	Homo sapiens ubiquitin-like with PHD and ring finger domains 1 (UHRF1), transcript variant 2, mRNA.	ILMN_2401352	AAGTCCGGGTTTCTCGTGTGGCGCTACCTTCTGCGGAGGGACGATGATGA	NM_013282.3
3180619	LOC643438	-2.49	3.83e-05	PREDICTED: Homo sapiens misc_RNA (LOC643438), miscRNA.	ILMN_1660869	ATGCGGCGGCGTGGTGAAATAGATGCGGCGACCGAGGGGGATGTGGAGCT	XR_015310.1
290563	LOC644889	-2.46	0.00129	PREDICTED: Homo sapiens similar to large subunit ribosomal protein L36a (LOC644889), mRNA.	ILMN_1696186	CATAGTATATATAAAAACCTGGCTTCTTTCCGCGCCGATAGCGCTCACGC	XM_929985.1
270152	SLC7A5	-2.44	0.000187	Homo sapiens solute carrier family 7 (cationic amino acid transporter, y+ system), member 5 (SLC7A5), mRNA.	ILMN_1720373	AGGCTGGACACCCTCTGCCGAGTAATGACGTGTGTGGCTGGGACCTTCTT	NM_003486.5
1500725	CD1C	-2.3	0.00465	Homo sapiens CD1c molecule (CD1C), mRNA.	ILMN_1654210	CTCTTCCCCCTGACTCCCCCATTGTGTTAAGAACCCAGCAACCCAGGAGC	NM_001765.2
3190711	ATP5G2	-2.27	0.00181	Homo sapiens ATP synthase, H+ transporting, mitochondrial F0 complex, subunit C2 (subunit 9) (ATP5G2), nuclear gene encoding mitochondrial protein, transcript variant 2, mRNA.	ILMN_1669102	GAGCCTTCCTTTCGCTCTTCCCGCTGCTCCGCCCCTCTCTGTCTTCTCTG	NM_005176.5
5340129	AKR1C2	-2.23	0.034	Homo sapiens aldo-keto reductase family 1, member C2 (dihydrodiol dehydrogenase 2; bile acid binding protein; 3-alpha hydroxysteroid dehydrogenase, type III) (AKR1C2), transcript variant 1, mRNA. XM_943424 XM_943425 XM_943427	ILMN_2412336	CCTGCTTGGCGACTTCAGTAAGCTACAGCTAAGCCCATCGGCCGGAAAAG	NM_001354.4
2370110	MATR3	-2.22	1.28e-05	Homo sapiens matrin 3 (MATR3), transcript variant 2, mRNA.	ILMN_1660179	ATTGTGGGAGTCTCCGCGTCCCGCTCGCTGGGAGAGAGGTACCTCTCCTT	NM_018834.4
1510168	METRNL	-2.22	0.0108	Homo sapiens meteorin, glial cell differentiation regulator-like (METRNL), mRNA.	ILMN_2258004	CTGCTGGGCGGCGCGGGCGCGCAGTACTCCAGCGACCGGTGCAGCTGGAA	NM_001004431.1
3120136	NFAT5	-2.19	0.000193	Homo sapiens nuclear factor of activated T-cells 5, tonicity-responsive (NFAT5), transcript variant 5, mRNA.	ILMN_1797594	CCAGGCCAACCACAAAACGAGGGCCAGCCACCTGTGACAACACTTCTTTC	NM_173215.1
4010086	OKL38	-2.17	0.00159	Homo sapiens pregnancy-induced growth inhibitor (OKL38), transcript variant 1, mRNA.	ILMN_1795963	CTGCGCCTTCCAGAAGCAGGTCCCAAATAAAGCCAGTGCCCACCTGAAAA	NM_013370.2
290332	TAF13	-2.12	0.000199	Homo sapiens TAF13 RNA polymerase II, TATA box binding protein (TBP)-associated factor, 18kDa (TAF13), mRNA.	ILMN_2061318	GCGTGCTAGTGGGATGGCAGATGAGGAAGAAGACCCCACGTTTGAGGAAG	NM_005645.3
3060136	HDLBP	-2.11	6.81e-05	Homo sapiens high density lipoprotein binding protein (HDLBP), transcript variant 1, mRNA.	ILMN_1678252	AGCGTAGCCTCTTCTCCTTTACCAAGATGGCGGCTTGTCCCTGTTTCGCC	NM_005336.3
2650093	NFAT5	-2.1	5.97e-05	Homo sapiens nuclear factor of activated T-cells 5, tonicity-responsive (NFAT5), transcript variant 2, mRNA.	ILMN_1780291	CATCCAGACTCCTATGCTTTCCCAAGAACAGGCACAACCCCCGCAGCAGG	NM_138713.2
4880161	SLC3A2	-2.08	0.0179	Homo sapiens solute carrier family 3 (activators of dibasic and neutral amino acid transport), member 2 (SLC3A2), transcript variant 1, mRNA.	ILMN_2317658	AGGGGCTGTAAGTGCCAACATGACTGTGAAGGGCCAGAGTGAAGACCCTG	NM_001012661.1
6270528	STK16	-2.07	0.00129	Homo sapiens serine/threonine kinase 16 (STK16), transcript variant 2, mRNA.	ILMN_1742520	ATGATGTCAGCACTGCTTCCGGTCGGTGGCGCTTCTCTCTGGCCCGAGCC	NM_001008910.1
1850156	CLDN23	-2.07	0.0078	Homo sapiens claudin 23 (CLDN23), mRNA.	ILMN_1725338	TGCTGTACTATTCCACCCTTTGGACGCCTCATCCAGGACGCAGAGGACTC	NM_194284.2
6980129	PI16	-2.04	0.00351	Homo sapiens peptidase inhibitor 16 (PI16), mRNA.	ILMN_1766264	ACAGCATGTGCGCTCTCCCTGAGTGCCTGTGTAGCTGGGGATGGGGATTC	NM_153370.2
1510114	PCK2	-2.03	0.000557	Homo sapiens phosphoenolpyruvate carboxykinase 2 (mitochondrial) (PCK2), nuclear gene encoding mitochondrial protein, transcript variant 2, mRNA.	ILMN_1760649	GAGGGCATTGACCAGCCTCTTCCACCTGGTGTTACTGTGACCTCCTGGCT	NM_001018073.1
3990440	PITX2	-2.02	0.0157	Homo sapiens paired-like homeodomain 2 (PITX2), transcript variant 1, mRNA.	ILMN_2391400	GGGCAACTCCGCCCTTGAAAGACTGGGAATTATGCTAGAAGGTCGTGGGC	NM_153427.1
2900162	TMEM155	-2	0.0288	Homo sapiens transmembrane protein 155 (TMEM155), mRNA.	ILMN_1809947	GGGAGAGGTGTGGGTCAGTCATGGGCTTGGTATCCCCTGGTCTTCACTAT	NM_152399.2
4150553	TAF13	-1.99	0.000122	Homo sapiens TAF13 RNA polymerase II, TATA box binding protein (TBP)-associated factor, 18kDa (TAF13), mRNA.	ILMN_2061327	TGGCGTGCTAGTGGGATGGCAGATGAGGAAGAAGACCCCACGTTTGAGGA	NM_005645.3
1500082	CHAC1	-1.98	0.0291	Homo sapiens ChaC, cation transport regulator homolog 1 (E. coli) (CHAC1), mRNA.	ILMN_1739241	GCAGGCTGGATGAGGGATAGTAGGGCATGAGGAGAAGGAGCCCTGTAAGG	NM_024111.2
6280632	RPL36A	-1.97	0.000536	Homo sapiens ribosomal protein L36a (RPL36A), mRNA.	ILMN_2112811	GAGGAAGTGCGATCGGGAACCTCCTATATACTTCCGTTTGCCTCGCGGTT	NM_021029.4
4230735	FAM129A	-1.97	0.00196	Homo sapiens family with sequence similarity 129, member A (FAM129A), transcript variant 2, mRNA.	ILMN_1810725	GGAAGGTGTGATCTGTGGGACTGTCTGGGCCTGTTACTCATCCTGCTATC	NM_052966.2
3180731	MGST1	-1.96	0.00474	Homo sapiens microsomal glutathione S-transferase 1 (MGST1), transcript variant 1b, mRNA.	ILMN_1781952	AGTCCCTGCATTGCGCGCGACCCGGCGGCGGGACAGGCTTGCTGCTTCCT	NM_020300.3
1470551	KIAA0746	-1.96	0.00838	Homo sapiens KIAA0746 protein (KIAA0746), mRNA.	ILMN_1797822	GCAGCAAGTAAGCCTCTAGCTTATAGTTTCATCCCTACCCCTCATGCCTG	NM_015187.3
6480703	AXL	-1.95	4e-05	Homo sapiens AXL receptor tyrosine kinase (AXL), transcript variant 1, mRNA.	ILMN_2364521	TTTCAAGGTTCTAACCCTATACTGTAGTATTCTTTGGGGTGCCCCTCTCC	NM_021913.2
5900360	C17ORF75	-1.95	0.000964	Homo sapiens chromosome 17 open reading frame 75 (C17orf75), mRNA.	ILMN_1797155	TTTTAGTGTCTCACTGGCCCCATAAATTCCACGCTTCAGGAAGTTGTTGC	NM_022344.2
870041	SNAPIN	-1.95	0.00307	Homo sapiens SNAP-associated protein (SNAPIN), mRNA.	ILMN_1799969	GGGGATTTGGAGGGGGCAGGCAAAGTCAAAGTGAATGACCTCTGTCCACC	NM_012437.3
4670719	ZFP91	-1.94	0.000565	Homo sapiens zinc finger protein 91 homolog (mouse) (ZFP91), mRNA.	ILMN_1703053	GAAGAAGGACAGCGTAGTGGCACACAAGGCAAAAAGCCACCCTGAGGTGC	NM_053023.3
270615	ABCC3	-1.94	0.00078	Homo sapiens ATP-binding cassette, sub-family C (CFTR/MRP), member 3 (ABCC3), mRNA.	ILMN_1677814	ACTAGTCCCCCGGTCTCCCGATTCCCAACTGAGTGTTATTTGCACACTGC	NM_003786.2
2120037	PIR	-1.94	0.0481	Homo sapiens pirin (iron-binding nuclear protein) (PIR), transcript variant 2, mRNA.	ILMN_1761247	GAGAACAAGGATCCCAAGAGAAGCCACTTTGTCTTAATTGCTGGGGAGCC	NM_001018109.1
6900296	KITLG	-1.93	0.00055	Homo sapiens KIT ligand (KITLG), transcript variant b, mRNA.	ILMN_1746232	ATGTTACCCCCTGTTGCAGCCAGCTCCCTTAGGAATGACAGCAGTAGCAG	NM_000899.3
60307	FCF1	-1.92	5.14e-06	Homo sapiens FCF1 small subunit (SSU) processome component homolog (S. cerevisiae) (FCF1), mRNA.	ILMN_2189869	TGCGTGCCACCACGTCCAGCCACTGATGCTGTTTTGCCACTGATGCTGTT	NM_015962.4
4920523	HOXC6	-1.92	0.0164	Homo sapiens homeobox C6 (HOXC6), transcript variant 1, mRNA.	ILMN_1794492	TCCCTTCGTGTTACCCTCCTGTATAAATCCAACCTCTGGGTCCGTTCTCG	NM_004503.3
1500066	PES1	-1.91	0.00449	Homo sapiens pescadillo homolog 1, containing BRCT domain (zebrafish) (PES1), mRNA.	ILMN_1656372	CCGTGATTCTCAGGGTGCTGTGATGGGGTGAGGGTAGGGGGAGCATTTGT	NM_014303.2
2120181	COL27A1	-1.9	0.00865	Homo sapiens collagen, type XXVII, alpha 1 (COL27A1), mRNA.	ILMN_1788377	GCTCCGAGGTGACCCAGCACATCACCATCCACTGCCTTAACATGACCGTG	NM_032888.2
2680309	BNC1	-1.89	0.00124	Homo sapiens basonuclin 1 (BNC1), mRNA.	ILMN_1679464	GTCGAATGGGCAGTCTGGTTTACCCAATAACGCAAGTCCACAGTGCCAGC	NM_001717.2
2450725	SLC3A2	-1.89	0.0134	Homo sapiens solute carrier family 3 (activators of dibasic and neutral amino acid transport), member 2 (SLC3A2), transcript variant 6, mRNA.	ILMN_1679041	TAGGGGTTGAGCCACCATCTGACCGCAAGCTGCGTCGTGTCGCCGGTTCT	NM_001013251.1
1190739	ITPRIPL2	-1.88	1.75e-06	Homo sapiens inositol 1,4,5-triphosphate receptor interacting protein-like 2 (ITPRIPL2), mRNA.	ILMN_1751034	CTGCAGGGAAAGTTCCTTCTGTCGGTTTTTAGACACAGATCTCTCTGCCC	NM_001034841.2
4920070	RPL21	-1.88	1.85e-06	Homo sapiens ribosomal protein L21 (RPL21), mRNA.	ILMN_2290808	TCCTTTCGGCCGGAACCGCCATCTTCCAGTAATTCGCCAAAATGACGAAC	NM_000982.3
1240523	RPL41	-1.88	0.000435	Homo sapiens ribosomal protein L41 (RPL41), transcript variant 2, mRNA.	ILMN_1710001	ACCCGGCGCTCCATTAAATAGCCGTAGACGGAACTTCGCCTTTCTCTCGG	NM_001035267.1
2680131	PPFIBP1	-1.88	0.00282	Homo sapiens PTPRF interacting protein, binding protein 1 (liprin beta 1) (PPFIBP1), transcript variant 1, mRNA.	ILMN_1806320	GTTAACAGACCAGGTGGAGGCTCAGGGAGAGAAGATTCGAGATTTGGAGT	NM_003622.2
2970220	LOC648509	-1.87	3.62e-05	PREDICTED: Homo sapiens similar to plakophilin 4 isoform a (LOC648509), mRNA.	ILMN_1696469	ATTACGACAGCAAGATGGAGAATTGCGTGTGCACCCTGAGGAACCTGTCC	XR_018376.1
2000020	CAMKK2	-1.87	0.00425	Homo sapiens calcium/calmodulin-dependent protein kinase kinase 2, beta (CAMKK2), transcript variant 6, mRNA.	ILMN_2367638	GGAAGTGCCCACCCTCAAACCACTCTCTGAAGACCAGGCCCGTTTCTACT	NM_172215.1
10747	DOCK2	-1.87	0.00612	Homo sapiens dedicator of cytokinesis 2 (DOCK2), mRNA.	ILMN_1799725	GAATGCCTTCTCCCAGTGTGCTCTCCCCAACATCCTAGGCACAGCTTTCA	NM_004946.1
6940059	LOC375295	-1.87	0.0168	PREDICTED: Homo sapiens hypothetical gene supported by BC013438 (LOC375295), mRNA.	ILMN_1674782	GCTAACCTACCTGCAAGGAGAGCTCTGTGATTGGCATCCCCATCATGCTG	XM_374020.4
4640403	AXL	-1.85	0.000112	Homo sapiens AXL receptor tyrosine kinase (AXL), transcript variant 1, mRNA.	ILMN_1701877	GGGATGGACGATCTCCCACCTTTCGGGCCATGTTGCCCCCGTGAGCCAAT	NM_021913.2
2970452	ADM2	-1.85	0.00143	Homo sapiens adrenomedullin 2 (ADM2), mRNA.	ILMN_1702933	CGCCCTAACAACTTCCCATCCGCTGACCCCTCCAACGCCATCAATCTCCA	NM_024866.4
1740673	LOC399942	-1.84	2.85e-05	PREDICTED: Homo sapiens similar to Tubulin alpha-2 chain (Alpha-tubulin 2), transcript variant 5 (LOC399942), mRNA.	ILMN_1765701	TTCGCCTCCTAATCCCTAGCCACTATGCGAGATGACTCCTTCAACACCTT	XM_934471.1
4850674	PSAT1	-1.84	0.00366	Homo sapiens phosphoserine aminotransferase 1 (PSAT1), transcript variant 2, mRNA.	ILMN_1692938	GCATTCCATTAGCAAGAGTTGTACCCCCTCCCCAGTCTTCGCCTTCCTCT	NM_021154.3
7610128	ANKRD38	-1.84	0.0418	Homo sapiens ankyrin repeat domain 38 (ANKRD38), mRNA.	ILMN_1776936	ATTCCCTGGGGCCAGCACATGCAAGGTTTATATGGTCAGTAGCTCACGTG	NM_181712.3
6060050	ARHGAP11B	-1.82	0.00618	Homo sapiens Rho GTPase activating protein 11B (ARHGAP11B), mRNA. XM_931045 XM_931050	ILMN_2215881	TTATCGACGTATCCGGAATGTGGGATCAGAGGCTGGTGAAGTTGGCCCTG	NM_001039841.1
60639	EZH2	-1.82	0.00862	Homo sapiens enhancer of zeste homolog 2 (Drosophila) (EZH2), transcript variant 1, mRNA.	ILMN_1652913	TGCAGTTGCTTCAGTACCCATAATGTATTCTTGGTCTCCCCTACAGCAGA	NM_004456.3
1090739	LIMS1	-1.81	5.39e-06	Homo sapiens LIM and senescent cell antigen-like domains 1 (LIMS1), mRNA.	ILMN_1675387	AGCTGACTGCCGATGCACGGGAGCTGAAAGGGGAGCTATACTGCCTCCCA	NM_004987.3
520239	SAMD11	-1.81	0.0124	Homo sapiens sterile alpha motif domain containing 11 (SAMD11), mRNA.	ILMN_1709067	CAAACTTCACCCAAGCAGGAGAATGGGACCTTGGCTCTACTTCCAGGGGC	NM_152486.2
6400646	CCDC85B	-1.81	0.027	Homo sapiens coiled-coil domain containing 85B (CCDC85B), mRNA.	ILMN_1657332	GAGAACCTAGCGCTTAAGGAGCTCTGCCTGGCGCTGGGCGAAGAATGGGG	NM_006848.2
6650630	SESN2	-1.8	0.00102	Homo sapiens sestrin 2 (SESN2), mRNA.	ILMN_1751598	TCCTCTCTGACCAGTTTGGAGGGCACTGAAGAAAGGCAAGGGCCGTGCTG	NM_031459.3
2690091	LOC652903	-1.79	1.61e-05	PREDICTED: Homo sapiens similar to Bcl-XL-binding protein v68 (LOC652903), mRNA.	ILMN_1729157	AGGAACGTGGAATCTGGGGAAGAAGAGCTGGCGTCCAAGCTGGACCACTA	XM_942634.1
3890020	CHX10	-1.79	0.0324	Homo sapiens ceh-10 homeodomain containing homolog (C. elegans) (CHX10), mRNA.	ILMN_1721449	TCCCTCCCCCTAGTCCGGTTCTTCTTGTCTTTGTCCCTGTTGGTTTGAAG	NM_182894.1
6560601	ZMAT3	-1.78	3.8e-05	Homo sapiens zinc finger, matrin type 3 (ZMAT3), transcript variant 2, mRNA.	ILMN_2361104	TAAGATGGATATGATTTCAAAAAATAGGGCCGGGCGCGGTGGCTCACGCC	NM_152240.1
1660112	FAM115A	-1.78	0.00129	Homo sapiens family with sequence similarity 115, member A (FAM115A), mRNA.	ILMN_1805968	GATGCCCAAGATCCCAGTGTTGGTTAGTTGTGAAGATGACCTCTCCGACG	NM_014719.1
4230129	MAGED1	-1.77	0.000695	Homo sapiens melanoma antigen family D, 1 (MAGED1), transcript variant 3, mRNA.	ILMN_1762792	CCAAACAAAAGAGGACAGCACTTCCGGTCACGCCATCGTTGCTGCCTTCT	NM_001005332.1
6020201	SMAP1	-1.77	0.00627	Homo sapiens small ArfGAP 1 (SMAP1), transcript variant 2, mRNA.	ILMN_2363231	CTTCCTCAGAACGTTGTTGGCCCCCAAGGAGGAATGGTGGGACAAATGGG	NM_021940.3
1470072	PBRM1	-1.76	0.000392	Homo sapiens polybromo 1 (PBRM1), transcript variant 4, mRNA.	ILMN_1659470	GCGCCTTCGAGATTTGATGCTCCGGGACACCCTCAACATTCGCCAAGCAT	NM_181042.2
1500187	ABCC1	-1.76	0.000982	Homo sapiens ATP-binding cassette, sub-family C (CFTR/MRP), member 1 (ABCC1), transcript variant 5, mRNA.	ILMN_1802404	ACCAGCATCTCAGCGCCAGCTCTACCAGTTCTCGTTTTGGGCCAGAGGCA	NM_019900.2
3440068	GREM2	-1.76	0.0232	Homo sapiens gremlin 2, cysteine knot superfamily, homolog (Xenopus laevis) (GREM2), mRNA.	ILMN_1678816	GGAAGTCCACTGTTAGTCTCTCCGTTAGCACCAGGGACACACTTGTTCTG	NM_022469.3
6280504	LOC100008589	-1.75	0.000384	Homo sapiens 28S ribosomal RNA (LOC100008589), non-coding RNA.	ILMN_1733559	GCGGGCCGCCGGTGAAATACCACTACTCTGATCGTTTTTTCACTGACCCG	NR_003287.1
1230047	CBS	-1.75	0.00112	Homo sapiens cystathionine-beta-synthase (CBS), mRNA.	ILMN_1804735	CTCCCGTCTTCCTCCTCCCCTGGCAACTGCTGATCGACTTTGTGTCTCTG	NM_000071.1
4260017	CDK5RAP2	-1.75	0.00632	Homo sapiens CDK5 regulatory subunit associated protein 2 (CDK5RAP2), transcript variant 2, mRNA.	ILMN_2415529	CTGGGAACAAAGGGTCCACACCCAGCACCACTGAGCAAGTTTGTGAGCAG	NM_001011649.1
3390484	SERINC2	-1.75	0.00771	Homo sapiens serine incorporator 2 (SERINC2), mRNA.	ILMN_2111932	TGAGCCGGGCCTTCTAGTCGTAGTGCCTTCAGGGTCCGAGGAGCATCAGG	NM_178865.3
6330367	C19ORF44	-1.74	0.000338	Homo sapiens chromosome 19 open reading frame 44 (C19orf44), mRNA.	ILMN_1801572	GGCTGCTTGAGACGTGCCGCCGTGCCACACCTTCCCTAACTTCTTCTGAT	NM_032207.2
610482	SVIL	-1.74	0.00204	Homo sapiens supervillin (SVIL), transcript variant 1, mRNA.	ILMN_1690754	GATCCTGCCACCGGGAGGTGTGGAAGAGCCGGGTAGATTCTGGCTACATT	NM_003174.3
2900072	PPIF	-1.74	0.00255	Homo sapiens peptidylprolyl isomerase F (cyclophilin F) (PPIF), nuclear gene encoding mitochondrial protein, mRNA.	ILMN_1809607	CTGAATCCCAGCTCCTCCCCTTAGTGACCCCAAGTCTGTTTCCCTCAGCT	NM_005729.3
5910349	SPC24	-1.73	0.000941	Homo sapiens SPC24, NDC80 kinetochore complex component, homolog (S. cerevisiae) (SPC24), mRNA.	ILMN_2181432	TAGAAGGCAGAGGCCGGCAGATCACTTGAGCCCAGGAGTTGGAGACCAGA	NM_182513.1
6330445	CASP3	-1.73	0.00867	Homo sapiens caspase 3, apoptosis-related cysteine peptidase (CASP3), transcript variant alpha, mRNA.	ILMN_1731639	GCTCTGGTTTTCGGTGGGTGTGCCCTGCACCTGCCTCTTCCCCCATTCTC	NM_004346.3
2690463	HDAC7A	-1.73	0.0128	Homo sapiens histone deacetylase 7A (HDAC7A), transcript variant 2, mRNA.	ILMN_1728521	GAGCCTTCTCTGTTTCTGGGGCCTCCCCCACCATAGCTCTGATTCCCACC	NM_016596.3
70167	LY96	-1.73	0.0365	Homo sapiens lymphocyte antigen 96 (LY96), mRNA.	ILMN_1724533	TGGGAGCCCAGAAGAAATGCTCTTTTGCTTGGAGTTTGTCATCCTACACC	NM_015364.2
460040	ATP5G1	-1.73	0.0401	Homo sapiens ATP synthase, H+ transporting, mitochondrial F0 complex, subunit C1 (subunit 9) (ATP5G1), nuclear gene encoding mitochondrial protein, transcript variant 1, mRNA.	ILMN_1712430	AGTCTGTCACCTTGAGCCGGGCGAGCGCTGTGGGCCAAGCAGGGGTTGCA	NM_005175.2
6400326	SULT1A2	-1.73	0.0452	Homo sapiens sulfotransferase family, cytosolic, 1A, phenol-preferring, member 2 (SULT1A2), transcript variant 1, mRNA.	ILMN_2400372	CTATGGGTCCTGGTACCAGCACGTGCAAGAGTGGTGGGAGCTGAGCCGCA	NM_001054.2
2360768	U2AF2	-1.72	0.00337	Homo sapiens U2 small nuclear RNA auxiliary factor 2 (U2AF2), transcript variant 1, mRNA.	ILMN_2385173	AATACTGTGACCCCGACTCTTATCACCGCCGGGACTTCTGGTAGAGGCGG	NM_007279.2
5690228	CDK5RAP2	-1.72	0.00428	Homo sapiens CDK5 regulatory subunit associated protein 2 (CDK5RAP2), transcript variant 1, mRNA.	ILMN_1655990	AGTTGAGGCTGTGCGCCTTGGTGGGCTTCACGTCTTCCCCTGGATTTGCT	NM_018249.4
580692	ID1	-1.72	0.0346	Homo sapiens inhibitor of DNA binding 1, dominant negative helix-loop-helix protein (ID1), transcript variant 2, mRNA.	ILMN_1665832	TCGGAGCGGCGTCCCTTCCAACCCGCCGGTCTCATTTCTTCTCGTTTTCA	NM_181353.1
2510100	LOC441155	-1.71	0.00144	PREDICTED: Homo sapiens similar to Zinc finger CCCH-type domain-containing protein 11A, transcript variant 2 (LOC441155), mRNA.	ILMN_1767514	GTCCAATCCTTCCCCTCAGCTGCGGAGCGTTATGAAAGTAGAAAGTTCCG	XM_926112.2
610465	LOC653073	-1.71	0.0047	PREDICTED: Homo sapiens similar to golgi autoantigen, golgin family member, transcript variant 3 (LOC653073), mRNA.	ILMN_1711122	GGGGGATGACCTGGCAAACTCCACCCCTTCTCACTCTGTCCTGGCCCCTT	XM_930835.1
1010296	LRAP	-1.7	5.29e-05	Homo sapiens leukocyte-derived arginine aminopeptidase (LRAP), mRNA.	ILMN_2123312	ACTTAAATGGTCAATAGAAAAAGTAGGCTGGGCGCGGTGGCTCACGCCTG	NM_022350.1
2690431	C20ORF94	-1.7	0.000608	Homo sapiens chromosome 20 open reading frame 94 (C20orf94), mRNA.	ILMN_1715625	CCTCCAGACATCTTATGAAAAATAACCCAGGGCAGGCACAGCAAACCGGC	NM_001009608.1
1400577	ART4	-1.7	0.00214	Homo sapiens ADP-ribosyltransferase 4 (Dombrock blood group) (ART4), mRNA.	ILMN_1805773	TCACCTGCCTGGGTGCACCTGTACAGTACTTCTCCCTCAAGAAGGAAGTC	NM_021071.2
1430484	C21ORF81	-1.7	0.0187	Homo sapiens chromosome 21 open reading frame 81 (C21orf81), mRNA.	ILMN_1793572	GTCCCCAAGAAAGTGTCAGAGCCTTTACGTGGACCTTCCCATGGAAAAGG	NM_153750.1
2100136	CIR	-1.7	0.0275	Homo sapiens CBF1 interacting corepressor (CIR), mRNA.	ILMN_1671516	AGGGAGACAAGGAAACGGGCACAGCGAAATCCTGGTGAAGAGCAAAGCAG	NM_004882.3
3890176	EIF4EBP1	-1.7	0.0424	Homo sapiens eukaryotic translation initiation factor 4E binding protein 1 (EIF4EBP1), mRNA.	ILMN_1767324	GCCTTATGAAAGTGATCATACTGGGCAGGCGTTGGCGTGGGGTCGGACAC	NM_004095.3
1770379	USP40	-1.69	0.00334	Homo sapiens ubiquitin specific peptidase 40 (USP40), mRNA.	ILMN_1757536	GCAGAAACAACGGGCCCTGGGGAGAAGGAAAAGCCAAGAAGCCCTCCATG	NM_018218.2
3610019	DSEL	-1.69	0.0297	Homo sapiens dermatan sulfate epimerase-like (DSEL), mRNA.	ILMN_1722680	GTACCTGTTGGCAGGAGAAGGCCAGATGGAGTATGTGGAGTAATAGGGAA	NM_032160.2
1050291	C10ORF136	-1.69	0.0314	PREDICTED: Homo sapiens chromosome 10 open reading frame 136 (C10orf136), mRNA.	ILMN_1663649	ACCTCCTGGTGCCACCTGCATATCTGAGCCCATGGAGTTCCTCTGGTCTA	XM_926383.2
5490189	PMS2	-1.68	0.000272	Homo sapiens PMS2 postmeiotic segregation increased 2 (S. cerevisiae) (PMS2), transcript variant 1, mRNA.	ILMN_2329744	GTTCAGCTGCCCCCTAGTGACTCCGTGTGTGAAGAGTACGGTTTGAGCTG	NM_000535.4
2900594	PGD	-1.68	0.000769	Homo sapiens phosphogluconate dehydrogenase (PGD), mRNA.	ILMN_1794165	CTGCTCCTGTCACCCTCCACGATTCCACAGACCAGGACATTCCATGTGCC	NM_002631.2
1510296	ASNS	-1.68	0.00246	Homo sapiens asparagine synthetase (ASNS), transcript variant 1, mRNA.	ILMN_1796417	AATGCCACTGACCCTTCTGCCCGCACGCTGACCCACTACAAGTCAGCTGT	NM_133436.1
7330228	POLDIP3	-1.68	0.0025	Homo sapiens polymerase (DNA-directed), delta interacting protein 3 (POLDIP3), transcript variant 1, mRNA.	ILMN_1685845	TCCACAGCAGAAAGCCATGGCACCACTTCATCCCCATCCTGCCGGAATGA	NM_032311.3
1440592	HNRNPA3	-1.68	0.00636	Homo sapiens heterogeneous nuclear ribonucleoprotein A3 (HNRNPA3), mRNA.	ILMN_1761083	CGGAGGGAACTTTGGAGGTGGTGGAGGTAATTTTGGCCGTGGTGGAAACT	NM_194247.2
4250678	MGC16121	-1.68	0.0335	PREDICTED: Homo sapiens hypothetical protein MGC16121 (MGC16121), mRNA.	ILMN_1673409	ATGCATCGAAATTGAGCTCGTCCACACAGCCCCCTGACTGCGTGATGCCC	XM_001128419.1
5090747	FLJ12949	-1.67	0.000471	Homo sapiens hypothetical protein FLJ12949 (FLJ12949), transcript variant 1, mRNA.	ILMN_2347748	GCTGTGGGTAAGGAAGTCGTCCCATTTTATGGATGTGGAAACTGAGGCTG	NM_023008.2
5870678	LOC441763	-1.67	0.000672	PREDICTED: Homo sapiens hypothetical LOC441763 (LOC441763), mRNA.	ILMN_1703337	GGCGTCCCCCAACTTCTTAGAGGGACAAGTGGCCTTCAGCCACCCGAAAT	XM_930284.1
610474	LOC647474	-1.67	0.00102	PREDICTED: Homo sapiens similar to heterogeneous nuclear ribonucleoprotein A3, transcript variant 2 (LOC647474), mRNA.	ILMN_1703369	TAAAACCACCGCCCGGTCGCCCCCAGCCCAACTCCGGCCGTCGGCTGTCG	XM_943003.1
670019	CBLN2	-1.67	0.00246	Homo sapiens cerebellin 2 precursor (CBLN2), mRNA.	ILMN_1796069	TCCGGATCCTCTTTTGATCTGCCCAGGAAAGGGATGCATTGACACTCTCC	NM_182511.2
4880097	CLSTN1	-1.67	0.00539	Homo sapiens calsyntenin 1 (CLSTN1), transcript variant 1, mRNA.	ILMN_1720181	CCAGCCACAGTTCGTGCACCCGGAACACCGCTCCTTTGTTGACCTGTCAG	NM_001009566.1
5260646	C16ORF13	-1.67	0.0106	Homo sapiens chromosome 16 open reading frame 13 (C16orf13), transcript variant 3, mRNA.	ILMN_2369826	TGCCTGGACAGGAACCCAGAATGGGGGCTTCGGGACACAGCCCTCCTGGA	NM_001040161.1
5810575	CC2D1B	-1.67	0.0119	Homo sapiens coiled-coil and C2 domain containing 1B (CC2D1B), mRNA.	ILMN_1690291	GCGTCACTGGTAGTAGGAGGAGCCTGTCCCAGCTTCATCTTGTCCTGAGA	NM_032449.1
520544	AMACR	-1.66	0.000992	Homo sapiens alpha-methylacyl-CoA racemase (AMACR), transcript variant 1, mRNA.	ILMN_1759670	TGCCCCGCTGAATCTCCTGGCTGACTTTGCTGGTGGTGGCCTTATGTGTG	NM_014324.4
6350747	HS.105636	-1.66	0.00489	BX417162 Homo sapiens PLACENTA Homo sapiens cDNA clone CS0DE005YO02 5-PRIME, mRNA sequence	ILMN_1838310	GCATACCTGTAACCCCCTAGAACCCAAGTGCCAGAATTCCTAGATGCTGC	BX417162
1660168	KRI1	-1.66	0.00605	Homo sapiens KRI1 homolog (S. cerevisiae) (KRI1), mRNA.	ILMN_1751395	AGCTCTCACCTCGAGACACCTCCCAGACCCCACATCCCCTCAGAACGCTG	NM_023008.3
5260563	PIGO	-1.66	0.00676	Homo sapiens phosphatidylinositol glycan anchor biosynthesis, class O (PIGO), transcript variant 1, mRNA.	ILMN_1673395	CTATGGTCACAGCCCTCACCCTGTTGGCCTTCCCACTTCTGCTGTTGCAT	NM_032634.2
3830048	IL6ST	-1.66	0.0242	Homo sapiens interleukin 6 signal transducer (gp130, oncostatin M receptor) (IL6ST), transcript variant 1, mRNA.	ILMN_1746604	CCACAGACTGTACGGCAAGGCGGCTACATGCCTCAGTGAAGGACTAGTAG	NM_002184.2
240086	PHGDH	-1.65	0.005	Homo sapiens phosphoglycerate dehydrogenase (PHGDH), mRNA.	ILMN_1704537	CCACATTCTTGGGCTGAACGCGGGCCTCTGACACTGCTTACACTGCACTC	NM_006623.2
4150204	PRRX2	-1.65	0.0065	Homo sapiens paired related homeobox 2 (PRRX2), mRNA.	ILMN_1790338	TTGGAGGGGTTGGGCCGGAAGGTGGAAGAGCCTGCCAAGGACCTCATTTA	NM_016307.3
4390014	C1ORF58	-1.65	0.0156	Homo sapiens chromosome 1 open reading frame 58 (C1orf58), mRNA.	ILMN_1654864	ACAGAAGCCCCACAGCTGGAACTCAAAGCAAATTATGGTCTCGTAGAGCC	NM_144695.2
5080131	MGST1	-1.65	0.0173	Homo sapiens microsomal glutathione S-transferase 1 (MGST1), transcript variant 1a, mRNA.	ILMN_2355168	GGAGCACGGATCTACCACACCATTGCATATTTGACACCCCTTCCCCAGCC	NM_145792.1
7150768	NR2F1	-1.65	0.0351	Homo sapiens nuclear receptor subfamily 2, group F, member 1 (NR2F1), mRNA.	ILMN_1786197	AGGGCCGAGACAGGAGCAGCCCACCCAGCAGAAATACAATCCGAGCTACA	NM_005654.4
4150414	STK11	-1.64	0.00109	Homo sapiens serine/threonine kinase 11 (STK11), mRNA.	ILMN_1751871	AAGGTGGATTTGAGCTGTGGCTGTGAGGGGTGTTTGGGAGCTGCTGGGTG	NM_000455.4
6220112	SCARNA9	-1.64	0.00306	Homo sapiens small Cajal body-specific RNA 9 (SCARNA9), non-coding RNA.	ILMN_1805064	GCCAAATCTGAGCATCAGAAGTCTTTCCAGTCTACCTGATGCATGATCTC	NR_002569.1
6510468	USP35	-1.64	0.00458	Homo sapiens ubiquitin specific peptidase 35 (USP35), mRNA.	ILMN_1739384	TGAGAAGAACAGAGACCGAGACCTGCCCCCTTACCAAGCGCCACTGCATG	NM_020798.1
5890064	CALD1	-1.64	0.00467	Homo sapiens caldesmon 1 (CALD1), transcript variant 1, mRNA.	ILMN_1717990	GAAGAGGAAGACAAGGAAAGAGCTGAGGCAGAGAGGGCAAGGTTGGAAGC	NM_033138.2
7550601	PSMD13	-1.64	0.00604	Homo sapiens proteasome (prosome, macropain) 26S subunit, non-ATPase, 13 (PSMD13), transcript variant 2, mRNA.	ILMN_1704404	AGCTGGCTGCTCAGACGGTCGACATTGAATTTGGGTGGGGGTTGGGATCC	NM_175932.1
1170102	PARP6	-1.64	0.00982	Homo sapiens poly (ADP-ribose) polymerase family, member 6 (PARP6), transcript variant 2, mRNA.	ILMN_1813620	CATCTCGTTGGCCTTGGTTCGGCTAGTGGTATGGAGGGGTGCTGCCTAGC	NM_020214.1
6580364	NEK7	-1.63	2.33e-05	Homo sapiens NIMA (never in mitosis gene a)-related kinase 7 (NEK7), mRNA.	ILMN_1758548	GTGCATCAACCCAGATCCAGAGAAGCGACCAGACGTCACCTATGTTTATG	NM_133494.1
2640246	CDC2L2	-1.63	0.00058	Homo sapiens cell division cycle 2-like 2 (PITSLRE proteins) (CDC2L2), transcript variant 1, mRNA.	ILMN_1711078	AGGGACCGCTTGGAGCAGTTAGAAAGGAAGCGGGAGCGGGAGCGCAAGAT	NM_024011.2
6350750	UCHL5IP	-1.63	0.00258	Homo sapiens UCHL5 interacting protein (UCHL5IP), transcript variant 2, mRNA.	ILMN_1694890	TCCGAGCCTTCCAACCTCTGACTGGCTGGTCCTGTGAGACCCCTCGATCA	NM_207107.2
3400372	PRRX1	-1.63	0.0186	Homo sapiens paired related homeobox 1 (PRRX1), transcript variant pmx-1a, mRNA.	ILMN_1811851	CCTCGTCCCTCCCAAGATGTTGTTTACACGAGGGGCTTCATAACGGATTC	NM_006902.3
1440519	HS.442504	-1.63	0.0218	AGENCOURT_10407585 NIH_MGC_82 Homo sapiens cDNA clone IMAGE:6620990 5, mRNA sequence	ILMN_1825880	AGTGCGCCCTCCAGGCATTCTCTGCTCCTGACTTCCATGGACTGCTAGTG	BU853937
7000682	CARS	-1.62	2.41e-06	Homo sapiens cysteinyl-tRNA synthetase (CARS), transcript variant 4, mRNA.	ILMN_2367469	GGTGCGGTTTGAAGACCACGAAGGACTGCCCACAGTGGTGAAACTGGTAG	NM_001014438.1
7200497	ATXN2L	-1.62	0.00795	PREDICTED: Homo sapiens ataxin 2-like, transcript variant 1 (ATXN2L), mRNA.	ILMN_1680380	GCCGGTTACATCAGCCAGCGACGAGCAGGGTTACCTGGCGATTGGTGATC	XM_939199.1
5270086	LOC645317	-1.62	0.00919	PREDICTED: Homo sapiens similar to Coiled-coil-helix-coiled-coil-helix domain-containing protein 2 (HCV NS2 trans-regulated protein) (NS2TP), transcript variant 3 (LOC645317), mRNA.	ILMN_1704291	AAGTCACTTAGCTCTTCGCTGGTTGTCACACGTCCGGAGGCCGAGCCGTC	XM_934920.2
10224	METRNL	-1.62	0.0106	PREDICTED: Homo sapiens meteorin, glial cell differentiation regulator-like (METRNL), mRNA.	ILMN_1790014	CCGTGTGCATCAGGTCCTTCACGGACTCCTCGGGGGCCAATATTTATTTG	XM_941466.2
3420433	SHMT1	-1.62	0.0197	Homo sapiens serine hydroxymethyltransferase 1 (soluble) (SHMT1), transcript variant 1, mRNA.	ILMN_1743784	TATCAATTCTGCTGTGTTCCCTGGCCTGCAGGGAGGTCCCCACAACCACG	NM_004169.3
270136	RFX2	-1.62	0.0275	Homo sapiens regulatory factor X, 2 (influences HLA class II expression) (RFX2), transcript variant 2, mRNA.	ILMN_2396287	TCCAAACAGCAGTGCCTGCGTCCCGCTCCACGGAGTCTTCCAGAACACCT	NM_134433.1
620202	OSGIN1	-1.62	0.0293	Homo sapiens oxidative stress induced growth inhibitor 1 (OSGIN1), transcript variant 2, mRNA.	ILMN_2319588	TGCTAAGGAAGGAGACCAGGAAGCCACCCTAACACTCGGCCAGACCCGCT	NM_182980.2
4220494	OSBPL6	-1.62	0.0391	Homo sapiens oxysterol binding protein-like 6 (OSBPL6), transcript variant 1, mRNA.	ILMN_1763561	ACCCATAGAAGTGCCTCCTCTTCAACATCCTCCCAAAGGGACAGTAGGCA	NM_032523.2
4900088	CTBP1	-1.61	0.0003	Homo sapiens C-terminal binding protein 1 (CTBP1), transcript variant 1, mRNA.	ILMN_2379734	AAACCGTCAAGCCCGAGGCGGATAGAGACCACGCCAGTGACCAGTTGTAG	NM_001328.2
3420097	TRMU	-1.61	0.000944	Homo sapiens tRNA 5-methylaminomethyl-2-thiouridylate methyltransferase (TRMU), nuclear gene encoding mitochondrial protein, transcript variant 1, mRNA.	ILMN_1733703	TAGAAGGAACCTGGAGAGCAGGACCCATGGCTGGGCGGCTGGTGAGCAGT	NM_018006.4
150176	OSGEP	-1.61	0.00134	Homo sapiens O-sialoglycoprotein endopeptidase (OSGEP), mRNA.	ILMN_1753393	CGGAACCCAAAGGACCCCGTGCCTCAATCTCTATCCTGATGTCATGGGAG	NM_017807.2
620332	USP41	-1.61	0.00135	PREDICTED: Homo sapiens ubiquitin specific peptidase 41 (USP41), mRNA.	ILMN_1801931	GCTTAAAGGCTGTCATCTCTGTGGCCTGCCTCCCCTTTCCCTTCACCCTG	XM_036729.5
3890349	HIST1H4C	-1.61	0.00233	Homo sapiens histone cluster 1, H4c (HIST1H4C), mRNA.	ILMN_2075334	TAGTATATGCCCTAAAACGTCAGGGGCGCACTCTGTATGGCTTCGGCGGC	NM_003542.3
3190608	SLC6A9	-1.61	0.00429	Homo sapiens solute carrier family 6 (neurotransmitter transporter, glycine), member 9 (SLC6A9), transcript variant 3, mRNA.	ILMN_1714445	GCAGTGACAGCCCCGGCCAAGCCACCTCTAATCCTCTGTAGCAATAACGG	NM_001024845.1
1440209	RGS10	-1.6	0.000634	Homo sapiens regulator of G-protein signaling 10 (RGS10), transcript variant 1, mRNA.	ILMN_1668559	GATGTTCAACCGCGCCGTGAGCCGGCTGAGCAGGAAGCGGCCGCCGTCAG	NM_001005339.1
5290240	MYOZ1	-1.6	0.00922	Homo sapiens myozenin 1 (MYOZ1), mRNA.	ILMN_1731157	CCTTTACTCCAAGTCCCCACTCCACGCATCCTTCCTCACCAACTCAGAGC	NM_021245.2
1820349	SH2D5	-1.6	0.0154	PREDICTED: Homo sapiens SH2 domain containing 5 (SH2D5), mRNA.	ILMN_1672795	AGCCTTTGCGCCCCCACTGGCCCTGAGCCCCTGTGTCCTGGTTTCTCTGT	XM_375698.3
7320414	ZNF326	-1.59	6.99e-05	Homo sapiens zinc finger protein 326 (ZNF326), transcript variant 1, mRNA.	ILMN_1662021	GCCCTCAGCCTCTGCCATGGACTTCGAGGACGATTACACACACTCCGCCT	NM_182976.1
2340682	UHMK1	-1.59	0.002	Homo sapiens U2AF homology motif (UHM) kinase 1 (UHMK1), mRNA.	ILMN_2096012	TGTCCCTGAGTAGAGGATGCTGCTATGCGTGAGTTCATGGACACAAGTTG	NM_175866.2
780228	RBM3	-1.59	0.00468	Homo sapiens RNA binding motif (RNP1, RRM) protein 3 (RBM3), mRNA.	ILMN_1698213	GAGGTGGTGGGGACCAGGGCTATGGGAGTGGCAGGTATTATGACAGTCGA	NM_006743.3
1780605	PDE4DIP	-1.59	0.00473	Homo sapiens phosphodiesterase 4D interacting protein (PDE4DIP), transcript variant 5, mRNA.	ILMN_2246134	TGCAGGAGCTGTGGGATGATCTCTGTGAAGATTATTTGCCGCTCCGGGTC	NM_001002811.1
2360754	LSM14B	-1.59	0.00979	Homo sapiens LSM14B, SCD6 homolog B (S. cerevisiae) (LSM14B), mRNA.	ILMN_1777725	GAGGCGATCAGGAAACAGGCGAACAAGGAATCGCTCCAGAGGGCAAAACC	NM_144703.2
4230753	HLX	-1.59	0.0339	Homo sapiens H2.0-like homeobox (HLX), mRNA.	ILMN_1686862	CACGGAGCGGACTGAGGGGAGTGAGCGTTCTCTGCACCAAACAACAGTTA	NM_021958.2
4780433	RPL29	-1.58	0.00151	Homo sapiens ribosomal protein L29 (RPL29), mRNA.	ILMN_1737517	TTCCGGCGTTGTTGACCCTATTTCCCGTGCTGCACCGCAGCCCCTTTCTC	NM_000992.2
6960220	RPL32	-1.58	0.00425	Homo sapiens ribosomal protein L32 (RPL32), transcript variant 3, mRNA.	ILMN_1782167	ACCTCCTGGGATCGCATCTGGAGAGTGCCTAGTATTCTGCCAGCTTCGGA	NM_001007074.1
1440019	CASP2	-1.58	0.00472	Homo sapiens caspase 2, apoptosis-related cysteine peptidase (CASP2), transcript variant 1, mRNA.	ILMN_2296057	CCCTTTTCCGGTGTGTGAGTCCTGTCCCCTTTACAAGAAGCTCCGCCTGT	NM_032982.2
4040332	DUS1L	-1.58	0.00575	Homo sapiens dihydrouridine synthase 1-like (S. cerevisiae) (DUS1L), mRNA.	ILMN_1653342	CCAAATTGGAGAAGTCTCTGGCCTGGAAAGAGGCCCAGCCTGAGCTGCAG	NM_022156.3
2690528	SHMT1	-1.58	0.0172	Homo sapiens serine hydroxymethyltransferase 1 (soluble) (SHMT1), transcript variant 1, mRNA.	ILMN_1811933	CCAGGCTTTCCTGCTCCACCTGAGATAACCAACTCCCTCCCGTAATCAGG	NM_004169.3
3930358	SRP9	-1.57	0.000106	Homo sapiens signal recognition particle 9kDa (SRP9), mRNA.	ILMN_1759883	GGCTGCTGGGACTCGTCGTCGGTTGGCGACTCCCGGACGTTAGGTAGTTT	NM_003133.1
7610433	SLC1A5	-1.57	0.00116	Homo sapiens solute carrier family 1 (neutral amino acid transporter), member 5 (SLC1A5), mRNA.	ILMN_1707720	GTACGTCCCACCCTGTCCCCAGATCCCCTATTCCCTCCACAATAACAGAA	NM_005628.1
6660707	PCDH9	-1.57	0.00569	Homo sapiens protocadherin 9 (PCDH9), transcript variant 1, mRNA.	ILMN_1752294	GGGTAGGGGTGCATTGCTTATTGAAGTACATTTTTGTCGGTTTGTGAGGG	NM_203487.1
6290609	RPS15	-1.57	0.00627	Homo sapiens ribosomal protein S15 (RPS15), mRNA.	ILMN_2219131	CAGTCTCGCGATAACTGCGCAGGCGCGGACCAAAGCGATCTCTTCTGAGG	NM_001018.3
2940398	CDCA2	-1.57	0.00708	Homo sapiens cell division cycle associated 2 (CDCA2), mRNA.	ILMN_1660654	AAAACCGCAGATGGCACCTCCCGTCTCAGATCCAGAAAACAGCCAGGGCC	NM_152562.2
4480246	HDLBP	-1.57	0.0207	Homo sapiens high density lipoprotein binding protein (HDLBP), transcript variant 1, mRNA.	ILMN_1756426	CAGGCAGTCCTGATTTTACCTGCCGTGGGGTCTGAAAGCACCAAGGGTCC	NM_005336.3
160242	C13ORF15	-1.57	0.0271	Homo sapiens chromosome 13 open reading frame 15 (C13orf15), mRNA.	ILMN_1658494	TCTGCTGCCAGAGGGGACAAAGACGTGCACTCAACCTTCTACCAGGCCAC	NM_014059.2
2970286	CEACAM1	-1.57	0.0288	Homo sapiens carcinoembryonic antigen-related cell adhesion molecule 1 (biliary glycoprotein) (CEACAM1), transcript variant 2, mRNA.	ILMN_2371724	AGGCCTAAGAGGCTTTCTCCAGGAGGATTAGCTTGGAGTTCTCTATACTC	NM_001024912.1
1990402	FCF1	-1.56	0.000638	Homo sapiens FCF1 small subunit (SSU) processome component homolog (S. cerevisiae) (FCF1), mRNA.	ILMN_2189870	TGAGGTCAGGAGTTGGAGATGAGCCTGGACAACATGGCAAAACCCCACCT	NM_015962.4
3440367	ACSL3	-1.56	0.00982	Homo sapiens acyl-CoA synthetase long-chain family member 3 (ACSL3), transcript variant 1, mRNA.	ILMN_1654414	GGACTGGGGAAACAGCTGTAACATTTGCCACCCTCAGAAGCTGCTGGTCC	NM_004457.3
7100014	LOC728825	-1.56	0.0112	PREDICTED: Homo sapiens similar to SMT3 suppressor of mif two 3 homolog 2 (LOC728825), mRNA.	ILMN_1667970	TGCGCGCACCCTCTGCCCTGGTCCATCGCTGCCGCCTCCTTCTTCTGCAG	XM_001128769.1
2810687	LRRC14	-1.56	0.0128	Homo sapiens leucine rich repeat containing 14 (LRRC14), mRNA.	ILMN_1678998	AACACAGGTTGGCAGGCCAGTCTCGGCAGTCGAGAGCCAGCCAATAGATG	NM_014665.1
2970059	SHMT1	-1.56	0.0153	Homo sapiens serine hydroxymethyltransferase 1 (soluble) (SHMT1), transcript variant 2, mRNA.	ILMN_2402463	GTGTATGTTAGTCAAGAGTAAACAAGATGCACCCAGTATGGTGGGAGGGT	NM_148918.1
2690240	FANCD2	-1.56	0.0181	Homo sapiens Fanconi anemia, complementation group D2 (FANCD2), transcript variant 2, mRNA.	ILMN_2235137	ACTTGTGGACATCATGGATTGTCTAACACCATCACAGTCCCTGGCTCAGG	NM_001018115.1
1580048	CAST	-1.56	0.0294	Homo sapiens calpastatin (CAST), transcript variant 9, mRNA.	ILMN_1783627	CATTCCAGTCAGCCAACAGATGGAAGGACCACATCTTCCTAACAAGAAAA	NM_001042443.1
3870253	CXCL12	-1.56	0.0372	Homo sapiens chemokine (C-X-C motif) ligand 12 (stromal cell-derived factor 1) (CXCL12), transcript variant 2, mRNA.	ILMN_1803825	CCCTGACTGGGAGTTGATCGCCTTTCCCAGGTGCTACACCCTTTTCCAGC	NM_000609.4
5700671	LOC654189	-1.55	0.000214	PREDICTED: Homo sapiens similar to heterogeneous nuclear ribonucleoprotein A3, transcript variant 1 (LOC654189), mRNA.	ILMN_1725981	TAAAACCGCCGCCCAGTCGCCCCCAGCCCGACTCCGGCCGTCGCCGTCGC	XM_942687.1
1090605	NF2	-1.55	0.000524	Homo sapiens neurofibromin 2 (bilateral acoustic neuroma) (NF2), transcript variant 1, mRNA.	ILMN_1671267	AGATCTACTGCCCTCCTGAGGCTTCTGTGCTCCTGGCTTCTTACGCCGTC	NM_000268.2
4220743	JMJD6	-1.55	0.00441	Homo sapiens jumonji domain containing 6 (JMJD6), transcript variant 2, mRNA.	ILMN_2412024	AAACGGGGACACCACCTCCCAGGACGACTGTGTCAGCAAAGAGCGCAGCT	NM_015167.2
2940450	MYO3B	-1.55	0.00958	Homo sapiens myosin IIIB (MYO3B), mRNA.	ILMN_2096970	AATATGTGGTAGATAGTATGCAAGAAAAGCCGGGTGCGGTGGCTCAGGCC	NM_138995.1
6620494	SLTM	-1.55	0.0103	Homo sapiens SAFB-like, transcription modulator (SLTM), transcript variant 1, mRNA.	ILMN_1718815	ATAGCAGGTTCTGGTGATGGTACACAAGAAGTATCTAAACCTCTTCCTTC	NM_024755.2
5130692	DDX17	-1.55	0.0137	Homo sapiens DEAD (Asp-Glu-Ala-Asp) box polypeptide 17 (DDX17), transcript variant 2, mRNA.	ILMN_1774513	CCTCTTGCTGTCATCTGCATTCGTGCTTCCCACCTGTTGTTGGCATGTCC	NM_030881.3
6280097	PLCB4	-1.55	0.0171	Homo sapiens phospholipase C, beta 4 (PLCB4), transcript variant 1, mRNA.	ILMN_2397294	CGGCTGCCCTGGCCTCTGGTGTGGAAGCCAAGAAAGGTATTGAACTTATC	NM_000933.2
1470450	HS.553068	-1.55	0.0285	BX103476 NCI_CGAP_Lu5 Homo sapiens cDNA clone IMAGp998C053946, mRNA sequence	ILMN_1898691	GGAGATCCTGAGGGCTGGATACCCAAGAGCCACCATTTTACGGATTCCTC	BX103476
6560725	C16ORF59	-1.55	0.0374	Homo sapiens chromosome 16 open reading frame 59 (C16orf59), mRNA.	ILMN_1656452	AGGTGGCCTCACTGGCTCTTCTCAGGACAACTAAGCCTGCTGGTCAGGGC	NM_025108.2
1430427	SNORD16	-1.54	0.00169	Homo sapiens small nucleolar RNA, C/D box 16 (SNORD16), non-coding RNA.	ILMN_1669210	TTGCGTCTTACTCTGTTCTCAGCGACAGTTGCCTGCTGTCAGTAAGCTGG	NR_002440.1
5290427	GLI2	-1.54	0.0124	Homo sapiens GLI-Kruppel family member GLI2 (GLI2), mRNA.	ILMN_1727577	CCGCGCTGTTCCGGCTTCTTCACGGCTGACATTCGGCTAACGAGGGATTA	NM_005270.3
4730348	THG1L	-1.54	0.0146	Homo sapiens tRNA-histidine guanylyltransferase 1-like (S. cerevisiae) (THG1L), mRNA.	ILMN_2093720	GGTGGCTGTAGCATCCCTACCACCCAGGACACTGGTGCGAATGACACAAC	NM_017872.3
4260044	SQSTM1	-1.54	0.0155	Homo sapiens sequestosome 1 (SQSTM1), mRNA.	ILMN_1662618	GGAGGCCAGTGTTGTGGGCTTCCTGCTGGGACTGAGAAGGCTCACGAAGG	NM_003900.3
1850040	C3ORF34	-1.53	0.000163	Homo sapiens chromosome 3 open reading frame 34 (C3orf34), mRNA.	ILMN_2288483	ATCTGCCTTTAAGGAGCTTACAATCATGCCGGGTGCGGTGGCTCACGCCT	NM_032898.2
7570348	CDK5RAP2	-1.53	0.00691	Homo sapiens CDK5 regulatory subunit associated protein 2 (CDK5RAP2), transcript variant 1, mRNA.	ILMN_1725235	CAGGAAGGAGCCCTCACTCTGGCTGTCCAAGCCGTGTCCATCCCTGAGGT	NM_018249.4
520044	C6ORF1	-1.53	0.0092	Homo sapiens chromosome 6 open reading frame 1 (C6orf1), transcript variant 2, mRNA.	ILMN_2372199	TCCTTTGATCACGCGCCTGACGGCTTTTCCGGGGCCCGGGAGCCAACCGA	NM_001008703.1
4850482	STK17A	-1.53	0.0171	Homo sapiens serine/threonine kinase 17a (STK17A), mRNA.	ILMN_1776428	CCCTGCCACTTCCTGGCACCTCCCCCCATGCTTGTCATTTAATTTTGGCC	NM_004760.2
3800670	PXMP4	-1.53	0.0182	Homo sapiens peroxisomal membrane protein 4, 24kDa (PXMP4), transcript variant 2, mRNA.	ILMN_1771728	AATTAGCCGGGTTCCATCACCTGTGGTTCCAGCTGAGGTGGGAGGATCAC	NM_183397.2
4150563	C16ORF35	-1.53	0.0213	Homo sapiens chromosome 16 open reading frame 35 (C16orf35), mRNA.	ILMN_1733581	TTGGAAAGGCCCCTTGGATTCCTGGCTGGGGACAATGATGACCTGGACCC	NM_012075.1
70593	NUP43	-1.53	0.0248	Homo sapiens nucleoporin 43kDa (NUP43), transcript variant 1, mRNA.	ILMN_1762674	GGGTTGCAGGATCTTAGAGATAGAAAGTACCTTGGTGATCATCTCCAGCC	NM_198887.1
5420575	SLC3A2	-1.53	0.0417	Homo sapiens solute carrier family 3 (activators of dibasic and neutral amino acid transport), member 2 (SLC3A2), transcript variant 6, mRNA.	ILMN_1726456	CCTCTTGAGCTGGAACGCCTGAAACTGGAGCCTCACGAAGGGCTGCTGCT	NM_001013251.1
830349	SNORD33	-1.52	0.00109	Homo sapiens small nucleolar RNA, C/D box 33 (SNORD33), non-coding RNA.	ILMN_1682354	TCGAGTTTCCCGACCATGAGATGACTCCACATGCACTACCATCTGAGGCC	NR_000020.1
6370392	DDX31	-1.52	0.00151	Homo sapiens DEAD (Asp-Glu-Ala-Asp) box polypeptide 31 (DDX31), transcript variant 2, mRNA.	ILMN_1676864	GGTTCCCAGCAAACTGAGGCTTGTCTGCCTAGCGGCCTTCATCCTTCAGA	NM_138620.1
5290600	TTLL1	-1.52	0.00295	Homo sapiens tubulin tyrosine ligase-like family, member 1 (TTLL1), transcript variant 1, mRNA.	ILMN_2372795	CATCCATGGGGGCAAGTGGACAGTGAGTAACCTGCGGCTCTACCTGGAGA	NM_012263.3
2070553	TENC1	-1.52	0.00925	Homo sapiens tensin like C1 domain containing phosphatase (tensin 2) (TENC1), transcript variant 3, mRNA.	ILMN_2398627	AATGAAGGAAGGCCACAAGCTCAGAGCCCACATCAACACTGCCCCCCTCC	NM_198316.1
1990630	TRIB3	-1.52	0.0169	Homo sapiens tribbles homolog 3 (Drosophila) (TRIB3), mRNA.	ILMN_1787815	CATGGGGCTTCTGACCTGAGCACCAAGGTTGAGGGACAGGATTAGGCAGG	NM_021158.3
1980092	CSGALNACT2	-1.52	0.019	Homo sapiens chondroitin sulfate N-acetylgalactosaminyltransferase 2 (CSGALNACT2), mRNA.	ILMN_1799208	TGGACGAGGACTAAATGTGGGTGCCCGAGCTTGGGACAAGGGAGAGGTCT	NM_018590.3
7510079	CETP	-1.52	0.0203	Homo sapiens cholesteryl ester transfer protein, plasma (CETP), mRNA.	ILMN_2098013	TGGCTCCCAACTCCTCCCTATCCTAAAGGCCCACTGGCATTAAAGTGCTG	NM_000078.1
3420632	PSMB8	-1.52	0.0345	Homo sapiens proteasome (prosome, macropain) subunit, beta type, 8 (large multifunctional peptidase 7) (PSMB8), transcript variant 2, mRNA.	ILMN_1747195	AGTCCAAGGAGAAGAAGAGGCCTAGCCTGAGCCAAAGAGAGAGTACGGGC	NM_148919.3
5670438	DHX37	-1.51	0.00173	Homo sapiens DEAH (Asp-Glu-Ala-His) box polypeptide 37 (DHX37), mRNA.	ILMN_1805742	CGCCATCGAGGTGGATTTTCCAGAGGGGATTGACCGCTACAAGCACTTTG	NM_032656.2
3120709	CCNT1	-1.51	0.00967	Homo sapiens cyclin T1 (CCNT1), mRNA.	ILMN_1692390	CCTACAATGGGTCAGATGCCTGGGCATAGCTCAGACACAAGTGGCCTTTC	NM_001240.2
150224	LOC196752	-1.51	0.0194	Homo sapiens similar to CG32542-PA (LOC196752), mRNA.	ILMN_1803743	GATCCCTTCCGGGCTCTGGTCTATCTTGTCTCCTTAGCTGGGGGCCTACA	NM_001010864.1
580433	DENND1A	-1.51	0.0251	Homo sapiens DENN/MADD domain containing 1A (DENND1A), transcript variant 1, mRNA.	ILMN_1753275	ACTTAGGTGTTTCAGCATAGATTCCAGTTTCGCACCCTGGGCAGACCCCC	NM_020946.1
130138	APCDD1L	-1.51	0.0457	Homo sapiens adenomatosis polyposis coli down-regulated 1-like (APCDD1L), mRNA.	ILMN_1689431	AGGGAAGCCCTTTTCCTCCCTGAGACTGTGTGGGGTTCAGTCAGCCTGCT	NM_153360.1
4810112	C14ORF94	-1.5	0.00651	Homo sapiens chromosome 14 open reading frame 94 (C14orf94), mRNA.	ILMN_1771003	TAGCTGCTGCCTCCTAATCTTCCTGCTAGTGGGACCACCTTCACCTGGGG	NM_017815.1
2630433	CDT1	-1.5	0.00761	Homo sapiens chromatin licensing and DNA replication factor 1 (CDT1), mRNA.	ILMN_1651237	GAGCCTCCAGAAGGGACTGGCCTCTGCCCACACCTTGACTTCAGTATTTC	NM_030928.2
4040768	HS.436060	-1.5	0.00812	602343415F1 NIH_MGC_89 Homo sapiens cDNA clone IMAGE:4453802 5, mRNA sequence	ILMN_1913476	TCGAACATACCACGGGGGGTTCACACTTTCTCGCTCGCCTCCTCCCACTA	BG165037
730497	CC2D1B	-1.5	0.0117	Homo sapiens coiled-coil and C2 domain containing 1B (CC2D1B), mRNA.	ILMN_2149935	GGAGATTAGTGACTCACCTGCAGTTGGGAGCCAGCTACAACCCAAATCAT	NM_032449.1
6250491	LOC401010	-1.5	0.0151	PREDICTED: Homo sapiens hypothetical LOC401010 (LOC401010), misc RNA.	ILMN_1651341	TCAGGCCTAGAGGCTGGCGTCTATGCAGTTGGGGGAGGCAATAGACAGGG	XR_000598.1
7330292	FBLN2	-1.5	0.0239	Homo sapiens fibulin 2 (FBLN2), transcript variant 2, mRNA.	ILMN_1774602	CATGTTGGGGCTCTTGGACTCCTCTGGATGACCCGTCCCCAAAGTTGACA	NM_001998.2
2690010	LOC650620	-1.5	0.0326	PREDICTED: Homo sapiens similar to zinc finger protein 11B (LOC650620), mRNA.	ILMN_1745107	CCTTCTCCCAGGAGTCAAAACCCTTTGTACAGCACAGAACTCACACAGAG	XM_939709.1
4480053	GCLM	-1.5	0.0341	Homo sapiens glutamate-cysteine ligase, modifier subunit (GCLM), mRNA.	ILMN_2225974	ATGTGAAATCTGCCCGGGCACACCTCATGCCTGTAATCCCAGCACTCTGG	NM_002061.2
5490086	C16ORF84	-1.5	0.0369	Homo sapiens chromosome 16 open reading frame 84 (C16orf84), transcript variant 2, mRNA.	ILMN_1779184	GCTTTTGGGGCTCAGACCTCCTCGCGTCTCTCCCAGATGCAGTCACCCAT	NM_001012762.1
3870603	ZSWIM4	-1.5	0.0452	Homo sapiens zinc finger, SWIM-type containing 4 (ZSWIM4), mRNA.	ILMN_1735231	TGGGGAAGTCCTCGCTGCCCTCTCTTCTCACCTGCTAGTCACTGGACGTA	NM_023072.1
5900746	GNL3L	-1.49	6.09e-06	Homo sapiens guanine nucleotide binding protein-like 3 (nucleolar)-like (GNL3L), mRNA.	ILMN_1708414	CCAAGCCCTGGAGACCCATTACCACCGTTAACCCTCAATACAGCTCTGCT	NM_019067.4
1230309	RPL26	-1.49	2.57e-05	Homo sapiens ribosomal protein L26 (RPL26), mRNA.	ILMN_1731546	CTTCCCTTTTGCGGCCATCACCGAAGCGGGAGCGGCCAAAATGAAGTTTA	NM_000987.3
1780564	CDC42	-1.49	5.01e-05	Homo sapiens cell division cycle 42 (GTP binding protein, 25kDa) (CDC42), transcript variant 3, mRNA.	ILMN_1675156	AGCCGAGGAGACCCCGCGCAGTGCTGCCAACGCCCCGGTGGAGAAGCTGA	NM_001039802.1
2510014	TNPO1	-1.49	7.91e-05	Homo sapiens transportin 1 (TNPO1), transcript variant 2, mRNA.	ILMN_1763627	AGCAGTTCCGCCGGGTTTCACTGTCCGTGACTTCCTTCGGGGCACCTCAG	NM_153188.2
6330647	RPS7	-1.49	0.00198	Homo sapiens ribosomal protein S7 (RPS7), mRNA.	ILMN_1750722	GCTGTTTCCGCCTCTTGCCTTCGGACGCCGGATTTTGACGTGCTCTCGCG	NM_001011.3
5340068	ZNF626	-1.49	0.00396	Homo sapiens zinc finger protein 626 (ZNF626), transcript variant 1, mRNA.	ILMN_2290732	CTTTGGTAGGCGACGTCGGGCAGATCATGAGGTCAGGAGTTCAAGACCAG	NM_001076675.1
2480114	UBE2J2	-1.49	0.00428	Homo sapiens ubiquitin-conjugating enzyme E2, J2 (UBC6 homolog, yeast) (UBE2J2), transcript variant 1, mRNA.	ILMN_2387990	ACGGCCGCCGGCAAGAAACCCACCCTGTCCGGAGGCGGGCGTGAGACAAG	NM_194315.1
2690608	RPS7	-1.49	0.00548	Homo sapiens ribosomal protein S7 (RPS7), mRNA.	ILMN_2070072	GCGCTGTTTCCGCCTCTTGCCTTCGGACGCCGGATTTTGACGTGCTCTCG	NM_001011.3
1240725	SLFN5	-1.49	0.00575	Homo sapiens schlafen family member 5 (SLFN5), mRNA.	ILMN_1769550	GGTAAGACTGCCACAGTCCCCCAGGGAGGCACACTGTGTTTTACTGATTG	NM_144975.3
2450167	RPL29	-1.49	0.00581	Homo sapiens ribosomal protein L29 (RPL29), mRNA.	ILMN_1771051	TCCGGCGTTGTTGACCCTATTTCCCGTGCTGCACCGCAGCCCCTTTCTCT	NM_000992.2
5220762	GSR	-1.49	0.00678	Homo sapiens glutathione reductase (GSR), mRNA.	ILMN_1775182	GAACCAGGAGACACGTGTGGCGGGCAGTGGGACCCATAGATCTTCTGAAA	NM_000637.2
6350333	POLR2J	-1.49	0.00912	Homo sapiens polymerase (RNA) II (DNA directed) polypeptide J, 13.3kDa (POLR2J), mRNA.	ILMN_1657317	TGTGGACTTGAGCAGCGGTGACTTCGCAAGCAAATGGATTGTCAGGCTTG	NM_006234.4
6650543	VHL	-1.48	3.04e-05	Homo sapiens von Hippel-Lindau tumor suppressor (VHL), transcript variant 1, mRNA.	ILMN_1801984	GTCACCTTTGGCTCTTCAGAGATGCAGGGACACACGATGGGCTTCTGGTT	NM_000551.2
7000259	DDX17	-1.48	0.00151	Homo sapiens DEAD (Asp-Glu-Ala-Asp) box polypeptide 17 (DDX17), transcript variant 1, mRNA.	ILMN_1675124	GAGACGCTGTGATGATCTGACTCGAAGGATGCGCAGAGATGGTTGGCCAG	NM_006386.3
3830025	PRKACB	-1.48	0.00177	Homo sapiens protein kinase, cAMP-dependent, catalytic, beta (PRKACB), transcript variant 2, mRNA.	ILMN_2374234	CCATGCACGGTTCTATGCAGCTCAGATAGTGCTAACATTCGAGTACCTCC	NM_002731.2
3800575	DVL1	-1.48	0.00194	Homo sapiens dishevelled, dsh homolog 1 (Drosophila) (DVL1), transcript variant 3, mRNA.	ILMN_1678564	CTTTAGCTATGGCAGCGGCAGCACCGGGAGTCAGCAGAGTGAAGGGAGCA	NM_182779.3
6940521	MRPL43	-1.48	0.002	Homo sapiens mitochondrial ribosomal protein L43 (MRPL43), nuclear gene encoding mitochondrial protein, transcript variant 1, mRNA.	ILMN_1700477	AATACCTTAACGGGGCTGTGCGCGAGGAGAGCATCCACTGCAAGTCGGTC	NM_032112.2
2030243	FTSJ2	-1.48	0.0037	Homo sapiens FtsJ homolog 2 (E. coli) (FTSJ2), mRNA.	ILMN_1815933	AACCCAGGGCTTTAGAAGGCTGAGGCTGGGGGATTGCTTGAAGTCAGGAG	NM_013393.1
1770438	EXOC1	-1.48	0.0108	Homo sapiens exocyst complex component 1 (EXOC1), transcript variant 3, mRNA.	ILMN_1745583	TGCTGTCTCCACGCCTGGGGTCGGGCACCGCTCCTTCTGACCTTCCTTTC	NM_001024924.1
6520315	HS.571035	-1.48	0.0126	Homo sapiens, clone IMAGE:5168221, mRNA	ILMN_1897890	GCAGAGGCAGCACAGGGAGGTAAAGCAATGGAAAAGATCGCAGGGAGTCC	BC033504
3180253	ELMO2	-1.48	0.0134	Homo sapiens engulfment and cell motility 2 (ELMO2), transcript variant 2, mRNA.	ILMN_1778168	AGTGATTTTGGTGGCCAGTAAATGCCAGCCATTTCTCAAACCCACCTCGG	NM_182764.1
3190382	SNORD48	-1.48	0.0336	Homo sapiens small nucleolar RNA, C/D box 48 (SNORD48), non-coding RNA.	ILMN_2157020	GTGATGATGACCCCAGGTAACTCTGAGTGTGTCGCTGATGCCATCACCGC	NR_002745.1
290575	KY	-1.48	0.0491	Homo sapiens kyphoscoliosis peptidase (KY), mRNA.	ILMN_1748178	GCCACAGGAGCTGTGATCTTTGTGTTCTGAAGGCTTCACTCAGGTGTGGC	NM_178554.4
10458	SMG7	-1.47	2.23e-05	Homo sapiens Smg-7 homolog, nonsense mediated mRNA decay factor (C. elegans) (SMG7), transcript variant 4, mRNA.	ILMN_2368597	AGAGCAAAGCACATCCAGGAGCCCCAGTTGTCACTGCAGTCTGGGCAACC	NM_201569.1
2000184	HMGN2	-1.47	0.000429	Homo sapiens high-mobility group nucleosomal binding domain 2 (HMGN2), mRNA.	ILMN_1776879	CTAACCGGTCCGGGGCTCCCAGCGCTATAAAAACTTTATAAACCCCCCGG	NM_005517.3
5090044	TFG	-1.47	0.00048	Homo sapiens TRK-fused gene (TFG), transcript variant 1, mRNA.	ILMN_1779213	TCTGTTCTTCCCCCACCTGCCACGTACAGAGCCCAAGTTCTCGCTAGGCT	NM_006070.4
5360451	UNC13A	-1.47	0.000737	Homo sapiens unc-13 homolog A (C. elegans) (UNC13A), mRNA.	ILMN_1722849	GACTTGACCCCTGTCCACCCCTGTCTCGTGCTCCCTCAGACCCCCACAAA	NM_001080421.1
6180463	CNNM3	-1.47	0.0015	Homo sapiens cyclin M3 (CNNM3), transcript variant 1, mRNA.	ILMN_1662328	AGGTGCTGTGTGGCCGTGATGTGCAGAGAGCAGTGAGGGAGGGTTCATGA	NM_017623.4
380370	HSPC111	-1.47	0.00174	Homo sapiens hypothetical protein HSPC111 (HSPC111), mRNA.	ILMN_1704055	GACCAGTGAAGCTGGAGCCAGGGTGTAAGGCAAGGAGGTGCTGTGTGGCT	NM_016391.3
3890553	TOP3A	-1.47	0.00298	Homo sapiens topoisomerase (DNA) III alpha (TOP3A), mRNA.	ILMN_2072973	GGTTGCAGTTAGCTGAGATTGCGCCACTGGACGACAGAGCGAGACTCAGT	NM_004618.3
2690707	MARS	-1.47	0.00372	Homo sapiens methionyl-tRNA synthetase (MARS), mRNA.	ILMN_1799819	CTTTGGAGGGGGCCAGGCAAAAACGTCCCCGAAGCCAGCAGTTGTAGAGA	NM_004990.2
7570326	ADRB2	-1.47	0.00801	Homo sapiens adrenergic, beta-2-, receptor, surface (ADRB2), mRNA.	ILMN_1695590	CAGCTGTGAACATGGACTCTTCCCCCACTCCTCTTATTTGCTCACACGGG	NM_000024.4
3840376	ATOH8	-1.47	0.0129	Homo sapiens atonal homolog 8 (Drosophila) (ATOH8), mRNA.	ILMN_1654065	TGAGGAAGGAGTAGAGGCTGGGTTGGCTGGAGCCGTCCTACTGGGCAAGA	NM_032827.4
4560121	SLC2A12	-1.47	0.017	Homo sapiens solute carrier family 2 (facilitated glucose transporter), member 12 (SLC2A12), mRNA.	ILMN_1766261	ACACACAAGTGGTCTGGACATGAGGGTACAGTTTCTGCCTACCAAGACAC	NM_145176.2
3780594	LOC440345	-1.47	0.0219	PREDICTED: Homo sapiens hypothetical protein LOC440345, transcript variant 6 (LOC440345), mRNA.	ILMN_1669657	CGGTGATGCTGGGGGAAGCTTACGCAGTCACAGTACTGGCTTCTTCCTCT	XM_933717.1
4040341	CD300LG	-1.47	0.0266	Homo sapiens CD300 molecule-like family member g (CD300LG), mRNA.	ILMN_2174805	CCTGCCTTTTCCACCTTATCGTTCCATCACTTTATTCCAGCACTTCTCTG	NM_145273.2
50095	METRNL	-1.47	0.0279	PREDICTED: Homo sapiens meteorin, glial cell differentiation regulator-like (METRNL), mRNA.	ILMN_1801610	ACAGGCTTCCAGTACGAGCTGGTTAGGAGGCACAGGGCGTCGGACCTGCA	XM_941466.2
7210632	AKR1C3	-1.47	0.0285	Homo sapiens aldo-keto reductase family 1, member C3 (3-alpha hydroxysteroid dehydrogenase, type II) (AKR1C3), mRNA.	ILMN_1713124	GCCGGTGACTGGACATATCACCTCTACTTAAATCCGTCCTGTTTAGCGAC	NM_003739.4
6280129	LOC440900	-1.47	0.0419	PREDICTED: Homo sapiens hypothetical LOC440900 (LOC440900), mRNA.	ILMN_1770994	AGTCTGTGGGCACATTACTCAGCGTCTCTGAACCTCATGCTCCTCCCCTG	XM_498909.3
3460553	LOC440055	-1.46	3.88e-05	PREDICTED: Homo sapiens similar to ribosomal protein S12 (LOC440055), mRNA.	ILMN_1700316	AGTTCTCGCCCTTTCCCTCCTGCCGCCGAGTCGCGCGGAGGCGGAGGCTT	XM_495885.3
6770494	HAX1	-1.46	0.000694	Homo sapiens HCLS1 associated protein X-1 (HAX1), transcript variant 1, mRNA.	ILMN_2398903	GGGTCTTGGAGAGTGATGCAAGAAGTGAATCCCCCCAACCAGCACCAGAC	NM_006118.3
5290626	C14ORF4	-1.46	0.000736	Homo sapiens chromosome 14 open reading frame 4 (C14orf4), mRNA.	ILMN_1804396	GCCTAGGTACAGAATTAATAGCCCTTAGCAACGACTGCTGCTGGTGTGTA	NM_024496.2
6100040	INTS1	-1.46	0.000943	Homo sapiens integrator complex subunit 1 (INTS1), mRNA.	ILMN_2317463	GCTGGCATCAGGGGCCGTCCAGCAAGCCCTCATTCACCTTCTGGGCCACA	NM_001080453.1
460484	CCRN4L	-1.46	0.00189	Homo sapiens CCR4 carbon catabolite repression 4-like (S. cerevisiae) (CCRN4L), mRNA.	ILMN_1689378	TCATTTTCTGCGTTTCCAGCATGCCCTTGGAAAAGACTCCCTTTAGTCCC	NM_012118.2
6840477	HS.543887	-1.46	0.00273	AGENCOURT_14535501 NIH_MGC_191 Homo sapiens cDNA clone IMAGE:30415823 5, mRNA sequence	ILMN_1819384	AGCTCAGCGGTTACTTCGCGTGTCATCAAACCACCTCTCTGGGTTGTTCG	CD640673
4890289	ZNF644	-1.46	0.00696	Homo sapiens zinc finger protein 644 (ZNF644), transcript variant 1, mRNA.	ILMN_1671048	TCATGTCAGGGGGCATCTTCACAGAGCAGGATTAAGCTATGAAGCCCGTC	NM_201269.1
1660703	MGC72080	-1.46	0.00934	Homo sapiens MGC72080 pseudogene (MGC72080) on chromosome 7.	ILMN_2152502	GCAGTGCTACAGCATGTACAAGAAGTCTCAGGGGATCCAGAACTGCAGCC	NR_002822.1
770348	LOC649260	-1.46	0.00947	PREDICTED: Homo sapiens similar to LIM and senescent cell antigen-like domains 1 (LOC649260), mRNA.	ILMN_1800575	ATGTGGCTTGATTCTGCCCCACACCTGTGTCGCCCCTGTCATAATCGTGA	XM_938322.1
3370110	RPS6KA3	-1.46	0.014	Homo sapiens ribosomal protein S6 kinase, 90kDa, polypeptide 3 (RPS6KA3), mRNA.	ILMN_1806294	GATTCACCTGGCATTCCACCTAGTGCTAATGCACATCAGCTTTTTCGGGG	NM_004586.2
2680750	PTK2	-1.46	0.016	Homo sapiens PTK2 protein tyrosine kinase 2 (PTK2), transcript variant 1, mRNA.	ILMN_1676305	TTCAGTGCCTTCTGCAGTTTCCCCAGAGCTCCTCAAGAATAACGGAAGGG	NM_153831.2
450408	DNAJC11	-1.46	0.0253	Homo sapiens DnaJ (Hsp40) homolog, subfamily C, member 11 (DNAJC11), mRNA.	ILMN_1747903	CAAGAGCAGGAAGAGCGAGAAGGTGAAGGTGATTGACGTGACTGTGCCCC	NM_018198.2
620619	TBC1D8	-1.46	0.0279	Homo sapiens TBC1 domain family, member 8 (with GRAM domain) (TBC1D8), mRNA.	ILMN_1735495	CTGGCTAAACAACCTGACAAACTGTGGCCAGGGGAACCGACACAACCCTC	NM_007063.3
4210600	FTSJ3	-1.46	0.0374	Homo sapiens FtsJ homolog 3 (E. coli) (FTSJ3), mRNA.	ILMN_1811692	TCCCAGGAGAGCATGGGGACTAGGAGGAAGGGTGTGGCATGGCTCAGTCT	NM_017647.2
6520553	HS.430851	-1.45	7.22e-06	ns68e03.y5 NCI_CGAP_Pr2 Homo sapiens cDNA clone IMAGE:1188796, mRNA sequence	ILMN_1897310	ttttttAATGAAGGACACCCCGCAGTGGCTCGCAGTGGGTCCCGGTGCTG	AI821112
5360446	MED27	-1.45	1.86e-05	Homo sapiens mediator complex subunit 27 (MED27), mRNA.	ILMN_1716876	GCGGCGGCAACATGGCGGACGTGATAAATGTCAGTGTGAACCTGGAGGCC	NM_004269.2
1570279	SRP54	-1.45	3.69e-05	PREDICTED: Homo sapiens signal recognition particle 54kDa (SRP54), mRNA.	ILMN_1663149	AGTGGTGACGTTTCCTCATTGGGCGGAAGGTTCGCTGGCACTCCGTTGGT	XM_001131752.1
3940736	NME2	-1.45	0.000188	Homo sapiens non-metastatic cells 2, protein (NM23B) expressed in (NME2), transcript variant 3, mRNA.	ILMN_2234873	GGCCTCCGCGGGCCCCGCCAGAGCCTGCGCCCGGGCCCTGACCGCACCTC	NM_001018138.1
1850458	SLC25A26	-1.45	0.00201	Homo sapiens solute carrier family 25, member 26 (SLC25A26), transcript variant 1, mRNA.	ILMN_1750981	GGCGGTCACAGGGGCTGGCAGGATTATTTGCAGGTGTCTTCCCTCGAATG	NM_001009937.1
580154	PDF	-1.45	0.00205	Homo sapiens peptide deformylase (mitochondrial) (PDF), nuclear gene encoding mitochondrial protein, mRNA.	ILMN_1698912	TGTTCGTGAACCCCAGCCTGCGAGTGCTTGACAGCCGCCTGGTCACCTTT	NM_022341.1
1580053	FAM39DP	-1.45	0.00315	Homo sapiens family with sequence similarity 39, member D pseudogene (FAM39DP) on chromosome 15.	ILMN_1739199	CCACCGCAGCAGCCACAGGCAGAGGAGGACGAGGACGACTGGGAATCCTA	NR_003659.1
2680035	HS.561190	-1.45	0.007	7b70a09.x1 NCI_CGAP_Lu24 Homo sapiens cDNA clone IMAGE:3233560 3 similar to contains MER20.b2 MER20 MER20 repetitive element ;, mRNA sequence	ILMN_1836616	CATTGGTTTCTACCCACTAGATGCCAGTTGCACTGCCCCACCTTCAGTTG	BE672556
2230377	TELO2	-1.45	0.00734	Homo sapiens TEL2, telomere maintenance 2, homolog (S. cerevisiae) (TELO2), mRNA.	ILMN_1685079	ATGGGCTCGTGGGGCGGGATGGGACAGGGCACGGGCTCTCAGAAAATAAA	NM_016111.2
5270053	ARL10	-1.45	0.0172	Homo sapiens ADP-ribosylation factor-like 10 (ARL10), mRNA.	ILMN_1769168	ACCAGCCAACGGGATGGCCTTGGGTACATCACTCAGCCTTTCTGGACCCA	NM_173664.4
4180079	CRISPLD2	-1.45	0.0177	Homo sapiens cysteine-rich secretory protein LCCL domain containing 2 (CRISPLD2), mRNA.	ILMN_1790689	ACGGCGTTCCTGGCTCTCCTGCCCACAGGATGAACATTTTCGGCTTCCTT	NM_031476.2
1300706	MTHFD2	-1.45	0.0254	Homo sapiens methylenetetrahydrofolate dehydrogenase (NADP+ dependent) 2, methenyltetrahydrofolate cyclohydrolase (MTHFD2), nuclear gene encoding mitochondrial protein, transcript variant 1, mRNA.	ILMN_1674706	GGGTAAGTACGCAACTTACTTTTCCACCAAAGAACTGTCAGCAGCTGCCT	NM_006636.3
7610450	RAD51L3	-1.45	0.0264	Homo sapiens RAD51-like 3 (S. cerevisiae) (RAD51L3), transcript variant 1, mRNA.	ILMN_2370910	GCCTGCTGTTTACTGCCACCTGGCACTGGTGACTACAGACGTTCTCAGGC	NM_002878.2
2340689	CLN6	-1.45	0.0357	Homo sapiens ceroid-lipofuscinosis, neuronal 6, late infantile, variant (CLN6), mRNA.	ILMN_1776267	ACCCTCCTCTACCCAAAGCTCTGTCCCCCTGCTCCCACTCCAGAAGAACT	NM_017882.1
1780446	PCK2	-1.45	0.0422	Homo sapiens phosphoenolpyruvate carboxykinase 2 (mitochondrial) (PCK2), nuclear gene encoding mitochondrial protein, transcript variant 1, mRNA.	ILMN_1671791	CCCCAAGGACTTCTGGGAACAGGAGGTTCGTGACATTCGGAGCTACCTGA	NM_004563.2
3450278	ABCA5	-1.45	0.0439	Homo sapiens ATP-binding cassette, sub-family A (ABC1), member 5 (ABCA5), transcript variant 2, mRNA.	ILMN_1722286	TCACCCGCACTGAGTCAACAGACTGAGCGCGTCCAGGCCTGACAGCTCTG	NM_172232.1
50735	ADCY7	-1.45	0.0478	Homo sapiens adenylate cyclase 7 (ADCY7), mRNA.	ILMN_1655935	CCCGGCGGGGGCTCTCCTGGCAAGTCAGGAAGGTTTCTGTTGCTAATATA	NM_001114.3
7570670	SPIN1	-1.44	0.000195	Homo sapiens spindlin 1 (SPIN1), mRNA.	ILMN_1702407	CCATTTTCCCCCTCACCCTAACTCTCTTATTCTGCCGCCACAATGCAAGC	NM_006717.2
6770707	SQRDL	-1.44	0.00165	Homo sapiens sulfide quinone reductase-like (yeast) (SQRDL), mRNA.	ILMN_1667199	GGAATATGATGCTAAGGGGTTACTGGGGAGGACCAGCGTTTCTGCGCAAG	NM_021199.2
7160504	GPC1	-1.44	0.00388	Homo sapiens glypican 1 (GPC1), mRNA.	ILMN_1801516	GGATCAGGAGCCCCCAACACAGGCAAGTCCACCCCATAATAACCCTGCCA	NM_002081.1
780544	2006-03-01	-1.44	0.00945	Homo sapiens membrane-associated ring finger (C3HC4) 6 (MARCH6), mRNA.	ILMN_1757106	TTTTAAAAACATCGGTATCGGGAGCTGCGGTGGCTCCGGCCGGTTGTCCT	NM_005885.2
4200270	TMUB2	-1.44	0.0192	Homo sapiens transmembrane and ubiquitin-like domain containing 2 (TMUB2), transcript variant 3, mRNA.	ILMN_1698427	GCGGCTCAAATTCCTCAATGATACCGAGGAGCTGGCTGTGGCTAGGCCAG	NM_001076674.1
1450753	NUCKS1	-1.44	0.0228	Homo sapiens nuclear casein kinase and cyclin-dependent kinase substrate 1 (NUCKS1), mRNA.	ILMN_1680692	GGGTCTGAAGATGAAGCCCCTTCTGGGGAGGATTAAAAGTGATGATGGTC	NM_022731.2
450315	PQBP1	-1.44	0.0269	Homo sapiens polyglutamine binding protein 1 (PQBP1), transcript variant 6, mRNA.	ILMN_1711596	CGACAAGTCTGACAGGGATCGAGAGCGTGGCTATGACAAGCAGTAAGCCG	NM_001032385.1
6450474	BRI3BP	-1.44	0.0478	Homo sapiens BRI3 binding protein (BRI3BP), mRNA.	ILMN_1800619	CCACCCGGCAGCTCTTAGGACACATTCCCAGAAGAGCGGAAAGATCATTG	NM_080626.5
7210661	NSD1	-1.44	0.0494	Homo sapiens nuclear receptor binding SET domain protein 1 (NSD1), transcript variant 2, mRNA.	ILMN_1707175	GAAATGAAGTGGACGGCAGCAATGAAAAAGCAGCCCTTCTCCCAGCCCCC	NM_022455.3
4040100	RPL10A	-1.43	1.26e-05	Homo sapiens ribosomal protein L10a (RPL10A), mRNA.	ILMN_1808041	GTCTCTTTTCCGGTTAGCGCGGCGTGAGAAGCCATGAGCAGCAAAGTCTC	NM_007104.4
4860224	WARS	-1.43	0.00106	Homo sapiens tryptophanyl-tRNA synthetase (WARS), transcript variant 1, mRNA.	ILMN_2337655	AGGCAGGCCTCATTTCATCACGCAGCATGTGCAGGCCTGGAAGAGCAAAG	NM_004184.3
4920440	CLSTN1	-1.43	0.00175	Homo sapiens calsyntenin 1 (CLSTN1), transcript variant 1, mRNA.	ILMN_1717138	AGGTGGAGGTGAATGTAATCCACACGGCCAACCCCATGGAACACGCCAAC	NM_001009566.1
4390300	TOB1	-1.43	0.00411	Homo sapiens transducer of ERBB2, 1 (TOB1), mRNA.	ILMN_1672004	CCAATGGAATGTTCCCAGGTGACAGCCCCCTTAACCTCAGTCCTCTCCAG	NM_005749.2
5560670	ALG1	-1.43	0.00716	Homo sapiens asparagine-linked glycosylation 1 homolog (S. cerevisiae, beta-1,4-mannosyltransferase) (ALG1), mRNA.	ILMN_1718093	GTCCCACCTGAACCTGTGTGTTACCAATGCTATGCGAGAAGACCTGGCGG	NM_019109.3
4040181	NUPR1	-1.43	0.0132	Homo sapiens nuclear protein 1 (NUPR1), transcript variant 1, mRNA.	ILMN_2404688	ATTCAGAGAGGAAGAAGCGAGGGGCACGGCGCTGAGACAGAGCTGGAGAT	NM_001042483.1
5090070	MMP14	-1.43	0.0146	Homo sapiens matrix metallopeptidase 14 (membrane-inserted) (MMP14), mRNA.	ILMN_1774739	TCTCGCTCCCCCACCCAGCCCACCCATTGAAGTCTCCTTGGGCCACCAAA	NM_004995.2
6620689	MTHFD2	-1.43	0.0169	Homo sapiens methylenetetrahydrofolate dehydrogenase (NADP+ dependent) 2, methenyltetrahydrofolate cyclohydrolase (MTHFD2), nuclear gene encoding mitochondrial protein, transcript variant 2, mRNA.	ILMN_2405521	GTATCATGCAGGGTCCTGTGATCTAGCCAGGAGCAGCCATTAACCTAGTG	NM_001040409.1
5390735	LOC647243	-1.43	0.0194	PREDICTED: Homo sapiens hypothetical LOC647243 (LOC647243), mRNA.	ILMN_1658599	GCCCCCGGGGTCCCCGCGCTCCCGCCGAGTCCCTGCCCACCGCGCAGCCC	XM_944956.1
2360338	THRAP5	-1.43	0.0263	PREDICTED: Homo sapiens thyroid hormone receptor associated protein 5 (THRAP5), mRNA.	ILMN_1719185	ACGACCTCGATTTGGTGCCGGGAGCCTGTGTCCTCTTGGCCTGTCTTTAA	XM_001130102.1
2850646	BAG4	-1.43	0.031	Homo sapiens BCL2-associated athanogene 4 (BAG4), mRNA.	ILMN_2221014	CTACAAGCTGCTTCTTACCAGCAGGAGGGAAACACACTTCACACAACAGG	NM_004874.2
2060193	ATP13A1	-1.43	0.034	Homo sapiens ATPase type 13A1 (ATP13A1), mRNA.	ILMN_2134224	GGCCAGCAGAACCAGCCCCAAGCCAGCACCTTTGGTAAATAAAGCAGCAT	NM_020410.1
1770196	RG9MTD3	-1.43	0.0379	Homo sapiens RNA (guanine-9-) methyltransferase domain containing 3 (RG9MTD3), mRNA.	ILMN_1782513	CAGGGCAGAGGGTGGCAGTGGCACATAGGCAAGTGTCTTTGCATGACATC	NM_144964.2
7380047	THRA	-1.43	0.042	Homo sapiens thyroid hormone receptor, alpha (erythroblastic leukemia viral (v-erb-a) oncogene homolog, avian) (THRA), transcript variant 2, mRNA.	ILMN_1718182	CCCCAACTCAAGTGTCACCTCCTTCCCCAGCTCCCCCAGGCAGAAATAGT	NM_003250.4
290110	ARHGAP11A	-1.42	0.000393	Homo sapiens Rho GTPase activating protein 11A (ARHGAP11A), transcript variant 2, mRNA.	ILMN_1673815	TTTTCTATCAACAATTGGGAAATGCTTATACATGTAAATATGAAAATGTT	NM_199357.1
6650575	MADD	-1.42	0.00274	Homo sapiens MAP-kinase activating death domain (MADD), transcript variant 5, mRNA.	ILMN_1743583	CACGGGGTGTCAGGAGGGAGAGACAGCCTGGGTATGGGCAAGAAATGACT	NM_130473.1
4150300	LOC652815	-1.42	0.00424	PREDICTED: Homo sapiens similar to FK506-binding protein 9 precursor (Peptidyl-prolyl cis-trans isomerase) (PPIase) (Rotamase) (LOC652815), mRNA.	ILMN_1709650	ACTCCATCAGCATCACCTCCCACTACAAACCCCCCGACTGCTCAGTGCTG	XM_942488.1
7560039	TAPBP	-1.42	0.00624	Homo sapiens TAP binding protein (tapasin) (TAPBP), transcript variant 3, mRNA.	ILMN_1782851	CTGTGTACAAACCCCCCAAAGTGTCCCTGATGCCAGCAACCCTTGCACGG	NM_172209.1
460487	FAM55C	-1.42	0.00661	Homo sapiens family with sequence similarity 55, member C (FAM55C), mRNA.	ILMN_1814924	ATAGGAGGGCCCCAGATCTTACTTTCCTGTCCTTGAGGAACACCTTCAAG	NM_145037.1
7100458	MECR	-1.42	0.0119	Homo sapiens mitochondrial trans-2-enoyl-CoA reductase (MECR), nuclear gene encoding mitochondrial protein, transcript variant 2, mRNA.	ILMN_1683160	GGCATCTAGCAGGCAGAGTGAGTGCTGCTGTTAAACCCACCACAGGACAC	NM_001024732.1
610014	HIST1H4K	-1.42	0.0152	Homo sapiens histone cluster 1, H4k (HIST1H4K), mRNA.	ILMN_1662359	AAAGTACTGCGCGACAATATCCAGGGCATCACCAAGCCGGCCATCCGGCG	NM_003541.2
840253	ALDH2	-1.42	0.0198	Homo sapiens aldehyde dehydrogenase 2 family (mitochondrial) (ALDH2), nuclear gene encoding mitochondrial protein, mRNA.	ILMN_1793859	GCAAGCTTCCTCCCTCAGCCATTGATGGAAAGTTCAGCAAGATCAGCAAC	NM_000690.2
3610288	LAT	-1.42	0.0218	Homo sapiens linker for activation of T cells (LAT), transcript variant 2, mRNA.	ILMN_1691539	CAGCCTGAGAATGACCTGCCCTGGCCCCAGCCCTACTCTGTGTAATAGAA	NM_001014987.1
6660133	TGFBRAP1	-1.42	0.0321	Homo sapiens transforming growth factor, beta receptor associated protein 1 (TGFBRAP1), mRNA.	ILMN_1696870	GATGACCACCATGCTCTGTGTCAGCCAGGACGAAGGGAGACATCTGGGTG	NM_004257.3
3930161	ERAP1	-1.42	0.0452	Homo sapiens endoplasmic reticulum aminopeptidase 1 (ERAP1), transcript variant 2, mRNA.	ILMN_2336220	GGGCTCAGTCTCAGAGCGAATGCTGCGGAGTCAACTACTACTCCTCGCCT	NM_001040458.1
2190528	ASB7	-1.42	0.0482	Homo sapiens ankyrin repeat and SOCS box-containing 7 (ASB7), transcript variant 1, mRNA.	ILMN_1680419	AATCATTCCTATAACCACTGCTTGGTAAGCGATGCCTCATTCTTCTGAAA	NM_024708.2
3780717	SRXN1	-1.42	0.0489	Homo sapiens sulfiredoxin 1 homolog (S. cerevisiae) (SRXN1), mRNA.	ILMN_1804822	GGCAGGCCTTGTTCTCACTGCCCTCTAAGGGAACTTGGTCACTCGGCACT	NM_080725.1
7000286	TMTC3	-1.41	4.96e-06	Homo sapiens transmembrane and tetratricopeptide repeat containing 3 (TMTC3), mRNA.	ILMN_2119555	CTGATACCAGTGGGAGTTGGTCTTGATCTAGGAGATTCTGTTAAGCATCC	NM_181783.1
4490577	TUBA1A	-1.41	3.7e-05	Homo sapiens tubulin, alpha 1a (TUBA1A), mRNA.	ILMN_1742981	ACCTGAATAGGTTAATAGGTCAAATTGTGTCCTCCATCACTGCTTCCCTG	NM_006009.2
5420068	ZMAT5	-1.41	0.00105	Homo sapiens zinc finger, matrin type 5 (ZMAT5), transcript variant 1, mRNA.	ILMN_2337955	ATGCTCCTGAGCTCCCCGAGGGCCATCTGGAGGACTGGCTGGAGAAGAGA	NM_019103.2
110615	DNAJC17	-1.41	0.00109	Homo sapiens DnaJ (Hsp40) homolog, subfamily C, member 17 (DNAJC17), mRNA.	ILMN_1703573	CCCCAGCTCCAGCCATCCACCCCTCAGCCCTTTTCTTCAACGTCACCAAT	NM_018163.1
5080471	MAP3K6	-1.41	0.0022	Homo sapiens mitogen-activated protein kinase kinase kinase 6 (MAP3K6), mRNA.	ILMN_1694539	GGATGAATGGAGAGGACAAAGGCAGCTTCTGACACACCAGCCCCAGGACC	NM_004672.3
1430577	COG5	-1.41	0.00241	Homo sapiens component of oligomeric golgi complex 5 (COG5), transcript variant 1, mRNA.	ILMN_1721535	CCCTGCTTCCCCCAACCCTGCCTTCTTCACTAAATAAGCATGTAGCTCAG	NM_006348.2
2470215	NDST1	-1.41	0.00393	Homo sapiens N-deacetylase/N-sulfotransferase (heparan glucosaminyl) 1 (NDST1), mRNA.	ILMN_1807283	ACTGTTTCCGGCCCTGGAGGAGAATGAGGGAGGAGAGGGTTTTCTATGAC	NM_001543.3
6420152	TBRG4	-1.41	0.0105	Homo sapiens transforming growth factor beta regulator 4 (TBRG4), transcript variant 1, mRNA.	ILMN_1809047	ACCGACCTGCTATCCCTCATGCCCAGCCTGACTTCTGGTGAGGTGGCCCA	NM_004749.2
5570187	S1PR3	-1.41	0.0189	Homo sapiens sphingosine-1-phosphate receptor 3 (S1PR3), mRNA.	ILMN_1703531	CAGCCTTCATCCATTAACTCTACTAGGGAGCCCACAGCCACCATTTCCAC	NM_005226.2
630753	MKKS	-1.41	0.0236	Homo sapiens McKusick-Kaufman syndrome (MKKS), transcript variant 2, mRNA.	ILMN_2274180	AGGTTGTCGGGATCCGCGGCAGCAGCGGCTGCTTGAGATCTGTTTCTGGG	NM_170784.1
3390273	LYSMD1	-1.41	0.038	Homo sapiens LysM, putative peptidoglycan-binding, domain containing 1 (LYSMD1), mRNA.	ILMN_1792931	GGGGTTTGAAGAGGAAGCCAGTTGTGGGAGTCTCTTTGTTACACCCCCTC	NM_212551.3
1660451	PAPD1	-1.4	1.33e-05	Homo sapiens PAP associated domain containing 1 (PAPD1), mRNA.	ILMN_1742569	CTCATTGGCCCCCTTAACCTGGTCTGAAGTTCTGGGATGTTTTCAGTTTG	NM_018109.2
4180563	LOC613037	-1.4	0.000427	Homo sapiens nuclear pore complex interacting protein pseudogene (LOC613037), non-coding RNA.	ILMN_2070052	AAACCCAAGAGGCGGAGGGTCGGTGATGTGGAACCGTCACGCAAACCCAA	NR_002555.2
4200152	IFRD2	-1.4	0.000462	Homo sapiens interferon-related developmental regulator 2 (IFRD2), mRNA.	ILMN_1742031	ACATCTTTGGCCTGGGCCCTGTGCTGTTGCTGGATGCCACTGCCCTGAAG	NM_006764.3
110739	ZNF394	-1.4	0.000954	Homo sapiens zinc finger protein 394 (ZNF394), mRNA.	ILMN_1807514	CCTGACCAAGCACCAGAGGACACACACAGGCGAGAAGCCGTACACCTGTC	NM_032164.2
1740433	MSL3L1	-1.4	0.00149	Homo sapiens male-specific lethal 3-like 1 (Drosophila) (MSL3L1), transcript variant 1, mRNA.	ILMN_1713156	TCGCCTGAGGAGCACAGGAAGAAAGAAGAAGCGCTGCAGGTTGCCTGGTG	NM_078629.1
7400437	CTTN	-1.4	0.00414	Homo sapiens cortactin (CTTN), transcript variant 1, mRNA.	ILMN_1798838	CTGGTTTTGGAGGCAAATTCGGTGTTCAGTCGGAGAGGCAGGACTCCGCT	NM_005231.2
3390437	GLE1	-1.4	0.00531	Homo sapiens GLE1 RNA export mediator homolog (yeast) (GLE1), transcript variant 1, mRNA.	ILMN_1694323	GGATGGCGCTGGTTGGCACAGATCTTAAACATGGAGCCCTTGTCAGATGT	NM_001003722.1
4010348	INPP5B	-1.4	0.00765	Homo sapiens inositol polyphosphate-5-phosphatase, 75kDa (INPP5B), nuclear gene encoding mitochondrial protein, mRNA.	ILMN_1810116	GCAAACTCGACCCCCGTTCCTGCCCAGATAATGGCTCAATAACTCTGAGG	NM_005540.2
5700747	DCBLD1	-1.4	0.01	Homo sapiens discoidin, CUB and LCCL domain containing 1 (DCBLD1), mRNA.	ILMN_1695604	GGTGCTCCTTGTTGTCCTGGTGTTTGCTGGAATGGGGATCTTTGCAGCCT	NM_173674.1
6760192	CHP	-1.4	0.0169	Homo sapiens calcium binding protein P22 (CHP), mRNA.	ILMN_1779401	TACCACTGCAAAGTGATGGAAAAGGGTGGAGAACAGGGGAGTAGCCAGGC	NM_007236.3
3420402	KIAA1271	-1.4	0.0179	Homo sapiens KIAA1271 protein (KIAA1271), mRNA.	ILMN_1800152	GGAACCAGGAGTGGACCCTACCCGAGCTGTCTGTATTAATCCCCATCCCC	NM_020746.1
1820224	DMD	-1.4	0.023	Homo sapiens dystrophin (muscular dystrophy, Duchenne and Becker types) (DMD), transcript variant Dp427p2, mRNA.	ILMN_1656315	CCATTCAGAAGAATGATAAATGCCACAAGCATTTGGAAACAGGCTTCCCT	NM_004010.1
3710767	ERCC4	-1.4	0.0234	Homo sapiens excision repair cross-complementing rodent repair deficiency, complementation group 4 (ERCC4), mRNA.	ILMN_2192394	TGCCAGGGGTGAATGCCAAAAACTGCCGCTCCTTGATGCACCACGTTAAG	NM_005236.1
4010280	PMS2CL	-1.4	0.0244	Homo sapiens PMS2 C-terminal like pseudogene (PMS2CL), non-coding RNA.	ILMN_1673337	AGGCGTCCTGAGACCTCAGAAAGAGGCAGTGAGTTCCAGTCAGGGACCCA	NR_002217.1
1400458	PCDHA5	-1.4	0.0377	Homo sapiens protocadherin alpha 5 (PCDHA5), transcript variant 2, mRNA.	ILMN_1702205	CTCGCAGCAGAGGAGACAGAGGGTGTGCTCTGGGGAAGCTCCACCCAAAA	NM_031501.1
6550564	LOC650188	-1.4	0.0387	PREDICTED: Homo sapiens hypothetical protein LOC650188 (LOC650188), mRNA.	ILMN_1660104	CAGTCTTCATCTGACTCTGGTTCCTCCTTCTCCTCAGAAGATGAACGACC	XM_944079.1
840240	UTRN	-1.4	0.0406	Homo sapiens utrophin (UTRN), mRNA.	ILMN_1655296	ACCGCACGACACCAGCACGGATCTCACGGAGGTCATGGAGCAGATTCACA	NM_007124.2
3120196	ALDH3A2	-1.4	0.043	Homo sapiens aldehyde dehydrogenase 3 family, member A2 (ALDH3A2), transcript variant 1, mRNA.	ILMN_2401641	GCAGTTCTATGCCTTGGAGCTCCTGACTGCAGGGACTCTGTCCCCACACT	NM_001031806.1
6660138	LOC645508	-1.4	0.0447	PREDICTED: Homo sapiens similar to C-terminal binding protein 2 (LOC645508), mRNA.	ILMN_1777046	CAGATCTGCGAGGTGGCCTCGGGAGTGGCCCGCATTCGTGGGAAGACGCT	XM_928532.1
5270228	PDE8A	-1.4	0.0448	Homo sapiens phosphodiesterase 8A (PDE8A), transcript variant 1, mRNA.	ILMN_2408946	AGCCCCCGATCTGCATAGCCTGTGAAAGCCCACGGGGACATCAGTAACCT	NM_002605.2
2900551	NVL	-1.39	6.77e-05	Homo sapiens nuclear VCP-like (NVL), transcript variant 2, mRNA.	ILMN_1712636	CCATCAAGCCGGCAGAGAATCCCCCACACGCTCTGAAGGACCCACTTTCA	NM_206840.1
3390068	E4F1	-1.39	0.000598	Homo sapiens E4F transcription factor 1 (E4F1), mRNA.	ILMN_1720287	CTGGTAGAGAAGATGGCACAGGATGGAGGCGCCCCAAGACGGACAGTGTA	NM_004424.3
1030220	C14ORF126	-1.39	0.000601	Homo sapiens chromosome 14 open reading frame 126 (C14orf126), mRNA.	ILMN_1704238	CACCTAAACTCTGGATCTCAGTCACCTTTTGTCCTACATTCCTCTACCCT	NM_080664.2
3850435	AGPAT3	-1.39	0.00619	Homo sapiens 1-acylglycerol-3-phosphate O-acyltransferase 3 (AGPAT3), mRNA.	ILMN_1654010	AGCTCCTTTGTCGCTCTCATGGCTGTCAGATCCTGGTCCCTCCACACTGG	NM_020132.3
3710068	WARS	-1.39	0.0063	Homo sapiens tryptophanyl-tRNA synthetase (WARS), transcript variant 2, mRNA.	ILMN_1727271	AGTCCTGGCCTCCGCAGATGCTTCATTTTGACCCTTGGCTGCAGTGGAAG	NM_173701.1
5690131	CCDC101	-1.39	0.0223	Homo sapiens coiled-coil domain containing 101 (CCDC101), mRNA.	ILMN_1684789	CAAGAAAAAGTGATGCCGCCTGGCAGACTCGCCATCCCCCAACGACACAG	NM_138414.1
1770646	EXO1	-1.39	0.029	Homo sapiens exonuclease 1 (EXO1), transcript variant 1, mRNA.	ILMN_1673721	GAAACCCCTGTCCCCAGTCAGAGATAACATCCAACTAACTCCAGAAGCGG	NM_006027.3
1110538	INCENP	-1.39	0.0362	Homo sapiens inner centromere protein antigens 135/155kDa (INCENP), transcript variant 1, mRNA.	ILMN_2355738	GGGCCCAGCCCCACATGGCCTGCAGACAGTGCTCTGTAAATAGTTGTTTT	NM_001040694.1
3460132	PAQR4	-1.39	0.0396	Homo sapiens progestin and adipoQ receptor family member IV (PAQR4), mRNA.	ILMN_1660793	CTTCCATCTGGCTGCACTCCAAGGCCCCCTCTGTCCTTTTCAGAACACAT	NM_152341.2
610239	IKZF2	-1.39	0.0493	Homo sapiens IKAROS family zinc finger 2 (Helios) (IKZF2), transcript variant 1, mRNA.	ILMN_1893909	CAGGTTTGGAGGGGGTCTCCAGGCCCCATATTTGCTGTTAATAGTTGGAC	NM_016260.2
130220	MRTO4	-1.38	0.000186	Homo sapiens mRNA turnover 4 homolog (S. cerevisiae) (MRTO4), mRNA.	ILMN_1689800	GGACCATCAGGACTGCTGCCGCCCCTCTGGAGAGAGCAGCTTTTTATTTG	NM_016183.3
5720538	IPO7	-1.38	0.000606	Homo sapiens importin 7 (IPO7), mRNA.	ILMN_1652378	GTGCTCCAGTTGTGCCAAGTTCTTTCAATTTTGGAGGCCCAGCACCAGGG	NM_006391.1
870324	ARHGEF1	-1.38	0.00655	Homo sapiens Rho guanine nucleotide exchange factor (GEF) 1 (ARHGEF1), transcript variant 2, mRNA.	ILMN_1772370	CATGAAGCAGCTGGAGGAGTTGGAGGAGGAATTTTGCCGCCTGAGACCCC	NM_004706.3
2480494	NFX1	-1.38	0.0127	Homo sapiens nuclear transcription factor, X-box binding 1 (NFX1), transcript variant 1, mRNA.	ILMN_1744959	CCCTAGAGCAAGCCATGAGCCCCAGAGCAGTAGCAGGAGACTTGAGAAGT	NM_002504.3
4230431	CEBPG	-1.38	0.0134	Homo sapiens CCAAT/enhancer binding protein (C/EBP), gamma (CEBPG), mRNA.	ILMN_1716766	CGTTTCCCAGTCCCCATTAGAGGGCTTGAGACCTTGTACCTGAACAACCC	NM_001806.2
150129	C1ORF135	-1.38	0.021	Homo sapiens chromosome 1 open reading frame 135 (C1orf135), mRNA.	ILMN_1787280	TCTGGATGTGACTCTGTTACCCTTTTCCCACAAGATAGGAGGGAATCCCC	NM_024037.1
2450332	SDHALP1	-1.38	0.0258	Homo sapiens succinate dehydrogenase complex, subunit A, flavoprotein pseudogene 1 (SDHALP1) on chromosome 3.	ILMN_1707815	CACGGCCATGATCACCAGGGCAGGCCTTCCTTGCCAGGACCTCGAGTTTG	NR_003264.1
5670288	IFT88	-1.38	0.0282	Homo sapiens intraflagellar transport 88 homolog (Chlamydomonas) (IFT88), transcript variant 2, mRNA.	ILMN_1669366	GCTCCCGTGGCAAAAGAGAAGGAAGTGCTAGCGGTGATAGTGGCCAGAAC	NM_006531.3
1070762	PSRC1	-1.38	0.0348	Homo sapiens proline/serine-rich coiled-coil 1 (PSRC1), transcript variant 4, mRNA.	ILMN_1671843	CCTGAATCGCATTCTCTACTGGACTCTGGCCTGCTTGGAGAGGTGGCAGC	NM_001032290.1
6560392	FLJ36848	-1.38	0.0416	PREDICTED: Homo sapiens hypothetical LOC647115 (FLJ36848), mRNA.	ILMN_1651259	GGGAGGTGTTTAGGAGAAAGTAGGGGCTGTGGGTGTCGGGAGCCGGCTGA	XM_930136.2
7380021	CLK3	-1.38	0.0487	Homo sapiens CDC-like kinase 3 (CLK3), transcript variant phclk3/152, mRNA.	ILMN_2394027	AAGCAGATGACAGGCACAGGCCACCGCATGAGGAGATGGAGGGCGGGACT	NM_001292.1
4900356	WBSCR16	-1.37	0.000433	Homo sapiens Williams-Beuren syndrome chromosome region 16 (WBSCR16), mRNA.	ILMN_1679978	GCTTCGGCCCTCGGTTTTCATTCAGGCCACCCTGCTCATGGCCCTTCCTG	NM_030798.3
3420358	MAP2K4	-1.37	0.00301	Homo sapiens mitogen-activated protein kinase kinase 4 (MAP2K4), mRNA.	ILMN_2100693	GGCTAAGAATAGTGGGGCCCAGCCGATGTGGTAGGTGATAAAGAGGCATC	NM_003010.2
940180	RBBP5	-1.37	0.00416	Homo sapiens retinoblastoma binding protein 5 (RBBP5), mRNA.	ILMN_1696532	TGCAGACATTATATCCATTCCAGTCCTCTGCACTGTACACTGCAGCAGTG	NM_005057.2
6590400	XPO5	-1.37	0.00597	Homo sapiens exportin 5 (XPO5), mRNA.	ILMN_1759495	TGCGGGCCACAGGCAGGGTCAGATTGAGAAGAAGCAAAGCTGGGGAAGCA	NM_020750.1
50224	DFFA	-1.37	0.00638	Homo sapiens DNA fragmentation factor, 45kDa, alpha polypeptide (DFFA), transcript variant 1, mRNA.	ILMN_2385220	AGTAATTGGCAGTGACTATGGGCGCACTGCCTAACATTTAGCCCTGCCCC	NM_004401.2
5360131	MLH3	-1.37	0.00833	Homo sapiens mutL homolog 3 (E. coli) (MLH3), transcript variant 1, mRNA.	ILMN_2282282	AACCTGCTCGTGCTGGTGGATCAGCACGCTGCCCATGAGCGTATACGTCT	NM_001040108.1
1990730	CCDC21	-1.37	0.00915	Homo sapiens coiled-coil domain containing 21 (CCDC21), mRNA.	ILMN_1812489	TGCTTAAAGGCAGAGCCGCCTGGTTGGTCTCCACCCTGTGCATTGGGAGC	NM_022778.2
4260377	HAX1	-1.37	0.00939	Homo sapiens HCLS1 associated protein X-1 (HAX1), transcript variant 1, mRNA.	ILMN_1750658	TGGTGGACAGTGAGGGCCGGACAGAGACTACAGTAACCCGACACGAAGCA	NM_006118.3
5310110	HAX1	-1.37	0.024	Homo sapiens HCLS1 associated protein X-1 (HAX1), transcript variant 1, mRNA.	ILMN_2289775	CCGTGGGAACCCAAGGTTCCATAGTCCTCAGCACCCCCCTGAGGAATTTG	NM_006118.3
3390368	PDP2	-1.37	0.0249	Homo sapiens pyruvate dehydrogenase phosphatase isoenzyme 2 (PDP2), mRNA.	ILMN_2164978	TCTGAAACCATTAATATTCCTTCTTGGCTGGGTGCAGTGGTTTACGCCTG	NM_020786.1
5090736	DAGLA	-1.37	0.0265	Homo sapiens diacylglycerol lipase, alpha (DAGLA), mRNA.	ILMN_1683682	ATATGCAATCAGTAGCGAGCAGCCGGGCCCCACAGACCCTCATGCACTCT	NM_006133.1
6380706	CLDN20	-1.37	0.0282	Homo sapiens claudin 20 (CLDN20), mRNA.	ILMN_1729639	ACCCACACAGCAGCCTATCTCTAACACACAGCTCGAGAACAATTCCACAC	NM_001001346.2
130300	ZNF174	-1.37	0.0359	Homo sapiens zinc finger protein 174 (ZNF174), transcript variant 2, mRNA.	ILMN_1663158	CAAAGCAGTGGGTGGCCGTTTGTATGCAGGGGCAAAAGGTGCTCTTGGAG	NM_001032292.1
290377	FOXD4	-1.37	0.0375	Homo sapiens forkhead box D4 (FOXD4), mRNA.	ILMN_2173524	CCTTCGGTTGTGGCTTCTGTGGCTTTCCCGATTTGCACATGTCCTGGGGT	NM_207305.2
1500010	CDC20	-1.37	0.0407	Homo sapiens cell division cycle 20 homolog (S. cerevisiae) (CDC20), mRNA.	ILMN_1663390	AAGGCCAGTGCAGCCAAAAGCAGCCTCATCCACCAAGGCATCCGCTGAAG	NM_001255.2
4900707	SBDSP	-1.36	1.89e-05	Homo sapiens Shwachman-Bodian-Diamond syndrome pseudogene (SBDSP) on chromosome 7.	ILMN_2159384	GCTACAGAAACAAGGTCGTCGGCTGGCGGAGCGGCTTGGAAAAAGACCTT	NR_001588.1
620092	ATP6V0A2	-1.36	5.39e-05	Homo sapiens ATPase, H+ transporting, lysosomal V0 subunit a2 (ATP6V0A2), mRNA.	ILMN_1700380	GCCCGCATCCTCCTCTATCCTGTTTCGAGGTAGAGAGCTTGGCACTTCTG	NM_012463.2
3990605	DET1	-1.36	0.000734	Homo sapiens de-etiolated homolog 1 (Arabidopsis) (DET1), mRNA.	ILMN_2145423	GCTCTGTTAGTTCCAGCCTGCTATACCTCAGATGGGAGAGAGCCAGAGAG	NM_017996.2
6180133	ITPR3	-1.36	0.000974	Homo sapiens inositol 1,4,5-triphosphate receptor, type 3 (ITPR3), mRNA.	ILMN_1815500	AGGGCTGAGCTGCGCTTGCGTGGCTGTTTCATGACCGCTTGTTTTTCTCC	NM_002224.2
3780689	TSPYL1	-1.36	0.001	Homo sapiens TSPY-like 1 (TSPYL1), mRNA.	ILMN_1779014	GAGGCATGGGCCAGGTAAAAATTGGGCCTAGAGTGAAGACTGTGCTGTCG	NM_003309.2
6480131	ADAM15	-1.36	0.00505	Homo sapiens ADAM metallopeptidase domain 15 (ADAM15), transcript variant 4, mRNA.	ILMN_1751500	CGCCTGCACCAGCGACTCTGCCAGCTCAAGGGACCCACCTGCCAGTACAG	NM_207195.1
4200450	G6PD	-1.36	0.00529	Homo sapiens glucose-6-phosphate dehydrogenase (G6PD), transcript variant 1, mRNA.	ILMN_2347949	GCAGCTGGGACCCCTCCCAACCTCAATGCCCTGCCATTAAATCCGCAAAC	NM_000402.3
3840053	UGP2	-1.36	0.00614	Homo sapiens UDP-glucose pyrophosphorylase 2 (UGP2), transcript variant 1, mRNA.	ILMN_1671969	TGGTTTTACCTTTTCCGGGAGTCTCCAGCTGGCCCTCATTTGTGTCCGGA	NM_006759.3
7570717	GRK6	-1.36	0.0109	Homo sapiens G protein-coupled receptor kinase 6 (GRK6), transcript variant 2, mRNA.	ILMN_1681802	ACTGGAAGGGCCAGCCACCTGCACCTCCTAAAAAGGGACTGCTGCAGAGA	NM_002082.3
20195	SUV39H1	-1.36	0.0124	Homo sapiens suppressor of variegation 3-9 homolog 1 (Drosophila) (SUV39H1), mRNA.	ILMN_1781479	GGACTGAATCTGGTTCTCCTCTTGTACACCCCTCAACCCTATGCAGCCTG	NM_003173.2
5260593	UBE2D2	-1.36	0.0126	Homo sapiens ubiquitin-conjugating enzyme E2D 2 (UBC4/5 homolog, yeast) (UBE2D2), transcript variant 1, mRNA.	ILMN_1725644	CTAGGCCAACCTGAAAGCCATGGCTGATGCTCTAGCCATCAGGTTCTTTC	NM_003339.2
2000021	TTC7A	-1.36	0.0149	Homo sapiens tetratricopeptide repeat domain 7A (TTC7A), mRNA.	ILMN_1697160	AAGAGCTTGGCCCAGAAGGTGCTTCGTGATGCCGTGGAGAGGCAGAGTAC	NM_020458.1
830619	DDIT3	-1.36	0.0172	Homo sapiens DNA-damage-inducible transcript 3 (DDIT3), mRNA.	ILMN_1676984	ACCAAGGGAGAACCAGGAAACGGAAACAGAGTGGTCATTCCCCAGCCCGG	NM_004083.4
1430450	NOMO1	-1.36	0.0185	Homo sapiens NODAL modulator 1 (NOMO1), mRNA.	ILMN_1702114	CCCGTGTTCCACGTCATGGGATTCTCCGTCACCGGGAGGGTCTTGAACGG	NM_014287.3
3990152	DYRK3	-1.36	0.0196	Homo sapiens dual-specificity tyrosine-(Y)-phosphorylation regulated kinase 3 (DYRK3), transcript variant 1, mRNA.	ILMN_2400322	AAGTCTGTCCCCAGACCTCTCACCACCATAGACAAGGTGTCAGGGAAACG	NM_003582.2
70286	LOC441743	-1.36	0.0207	Homo sapiens similar to C367G8.3 (novel protein similar to RPL23A (60S ribosomal protein L23A)) (LOC441743), mRNA.	ILMN_2110829	CACAAGATGGCGCTGAAAGCAAAGAAGGAAGCTCCTGCCTCTCCTGAAGC	NM_001045548.1
5820026	HS.568690	-1.36	0.0267	PM0-ST0264-161199-001-b06 ST0264 Homo sapiens cDNA, mRNA sequence	ILMN_1904628	AGTGACATGGGTCCTTGGTGATGAGGGAGCACAGAGCCACTTGCAGAGAG	AW817811
3130066	PINX1	-1.36	0.0348	Homo sapiens PIN2-interacting protein 1 (PINX1), mRNA.	ILMN_2182647	TTCCAAATGAATCCTTCCCAGCCGGGGCCTTCCGACCACTCAGCTGTCAG	NM_017884.3
940274	GK	-1.36	0.0387	Homo sapiens glycerol kinase (GK), transcript variant 2, mRNA.	ILMN_1725471	CTGCAGAAGGAGTCGGCGTATGGAGTCTCGAACCCGAGGATTTGTCTGCC	NM_000167.3
1170689	USP1	-1.36	0.04	Homo sapiens ubiquitin specific peptidase 1 (USP1), transcript variant 3, mRNA.	ILMN_1696975	GTGCCTTGATTCACTTAGAAGTGTCTCAGAAAACCTGGACAGTTCGCTTC	NM_001017416.1
3060072	SULT2B1	-1.36	0.0421	Homo sapiens sulfotransferase family, cytosolic, 2B, member 1 (SULT2B1), transcript variant 2, mRNA.	ILMN_1763520	GCCCCAGATCCCGGGCTTGTGGGACACCTATGAAGATGACATCTCGGAAA	NM_177973.1
1170022	C17ORF81	-1.36	0.0478	Homo sapiens chromosome 17 open reading frame 81 (C17orf81), transcript variant 2, mRNA.	ILMN_1705414	CCAGACCCAACCTGTTAGCTACCCTCACCAGCACCAAATCTTCCCTTCTC	NM_203413.1
6900037	HDGF2	-1.35	7.4e-05	Homo sapiens hepatoma-derived growth factor-related protein 2 (HDGF2), transcript variant 1, mRNA.	ILMN_2325978	AGCCCGGACGTGAAGAGGTGCCTGAATGCCCTAGAGGAGCTGGGAACCCT	NM_001001520.1
6370504	RPL35A	-1.35	0.000105	Homo sapiens ribosomal protein L35a (RPL35A), mRNA.	ILMN_1756360	CATCTTGGCTCCTGTGGAGGCCTGCTGGGAACGGGACTTCTAAAAGGAAC	NM_000996.2
2260176	SRFBP1	-1.35	0.000198	Homo sapiens serum response factor binding protein 1 (SRFBP1), mRNA.	ILMN_1721024	CAGCAATTGCAGCTGCCTCTTCATCCTTCATGGGAAGCAAGCAGAAGGCG	NM_152546.1
5130332	ZNF213	-1.35	0.000425	Homo sapiens zinc finger protein 213 (ZNF213), mRNA.	ILMN_1758337	GCTTCATTGGCACTTTGCTGCTGCCTCCTGAGCACTGCCTTCCATGAACA	NM_004220.1
4570736	GTF2I	-1.35	0.000453	Homo sapiens general transcription factor II, i (GTF2I), transcript variant 3, mRNA.	ILMN_1673917	CAGATGCTGACAGGTCAATACTATCTCCAGGTGGAAGTTGTGGCCCCATC	NM_033001.1
4810400	ZNF512B	-1.35	0.000987	Homo sapiens zinc finger protein 512B (ZNF512B), mRNA.	ILMN_1766346	GCCCTGGTCCCGAGTGGCGTGGGGACGGGCCATCACTGTATGTATTAAAA	NM_020713.1
4200601	TMEM48	-1.35	0.00195	Homo sapiens transmembrane protein 48 (TMEM48), mRNA.	ILMN_1749930	CCTCATGCTTCCAGTAAACCACCCCGGATTTCAGGAAGCCTTGTGGACAC	NM_018087.3
50128	ALG14	-1.35	0.00327	Homo sapiens asparagine-linked glycosylation 14 homolog (S. cerevisiae) (ALG14), mRNA.	ILMN_1743635	CACCACCTTGCACTCCATGTGGCTCTCCTTTCCCCTAATTCACAGGGTGA	NM_144988.2
1190022	BID	-1.35	0.00511	Homo sapiens BH3 interacting domain death agonist (BID), transcript variant 3, mRNA.	ILMN_2372413	AAGACATGAAGCCACGGGTGCCAGAAGCTACTGCGATGCCCCGGGAGTTA	NM_197967.1
2900139	FLJ20489	-1.35	0.00817	Homo sapiens hypothetical protein FLJ20489 (FLJ20489), mRNA.	ILMN_1778144	CCAGCCCTGCGTTTCCATTCTGCCTTCTCAGAGTGCCCTTGCTGCACCCA	NM_017842.1
3460386	B4GALT1	-1.35	0.012	Homo sapiens UDP-Gal:betaGlcNAc beta 1,4- galactosyltransferase, polypeptide 1 (B4GALT1), mRNA.	ILMN_1766221	TGGCCTTTGGGAAAGATCAGAGAGGCAGAGGTGGCACAGGACAGTAAAGG	NM_001497.2
7610168	CNTLN	-1.35	0.0286	Homo sapiens centlein, centrosomal protein (CNTLN), transcript variant 1, mRNA.	ILMN_1684754	CCTCATGGCTGGCTCCTTGTCATCATTCAGCTCCACCTTCCCCGGTCCCT	NM_017738.2
3180278	EXOC4	-1.35	0.0297	Homo sapiens exocyst complex component 4 (EXOC4), transcript variant 2, mRNA.	ILMN_2394750	CGTCCTCCCATGCCATCAGTATGAGCGCCTATCTGCGAGAACAGAGAAGG	NM_001037126.1
3940609	HS.553431	-1.35	0.0453	hd43d10.x1 Soares_NFL_T_GBC_S1 Homo sapiens cDNA clone IMAGE:2912275 3, mRNA sequence	ILMN_1904853	CATGATTAGTCTATGCCACCTGCCGGAGCAGTCAAGAGGAAGGGAGAGGG	AW511112
5360280	DEFB131	-1.35	0.0459	Homo sapiens defensin, beta 131 (DEFB131), mRNA.	ILMN_2207997	CACAGTTCCTCCAGGCAGAAGCTTCATTTCTAATGATGAATGTCCTTCAG	NM_001040448.1
4850091	EMG1	-1.34	2.45e-05	Homo sapiens EMG1 nucleolar protein homolog (S. cerevisiae) (EMG1), mRNA.	ILMN_1797074	GGTGTCCATCAGTAACTACCCCCTTTCTGCTGCCCTCACCTGTGCAAAAC	NM_006331.5
3290768	ZNF317	-1.34	0.000139	Homo sapiens zinc finger protein 317 (ZNF317), mRNA.	ILMN_1680347	CCACAGTCTAAGGAAGTGACTGCAGAAAGCTCACAGCGACCCTGGCCTCC	NM_020933.2
3310682	DOCK5	-1.34	0.000616	Homo sapiens dedicator of cytokinesis 5 (DOCK5), mRNA.	ILMN_1752455	CTCTGTGTTTCCTGTTTCACCGCCACCCTTTCAGGAGAGAACTACACCAG	NM_024940.6
3940309	CDAN1	-1.34	0.00186	PREDICTED: Homo sapiens congenital dyserythropoietic anemia, type I (CDAN1), mRNA.	ILMN_1659727	GGTAGGACTCAACCAACTGAAACCTGACTTTCCCCCTGTACCTTCAGCCC	XM_001129302.1
1580608	SEMA3E	-1.34	0.00214	Homo sapiens sema domain, immunoglobulin domain (Ig), short basic domain, secreted, (semaphorin) 3E (SEMA3E), mRNA.	ILMN_2154322	AGCAGCTGTTGTCCTTAAAAATGAATTGACCTGGCCGGGCGCGGTGGCTC	NM_012431.1
270762	HS.100261	-1.34	0.00219	Homo sapiens cDNA FLJ26539 fis, clone KDN09310	ILMN_1854469	CTTGGAGCTCTTTTCCCAGCTGTCTACCATGCATTTGCAACAGGAGGAAG	AK130049
4220091	TSPO	-1.34	0.00404	Homo sapiens translocator protein (18kDa) (TSPO), transcript variant PBR-S, mRNA.	ILMN_2349658	CTGGCCTTCACGACCACACTCAACTACTGCGTATGGCGGGACAACCATGG	NM_007311.3
2940274	PGAM5	-1.34	0.00456	PREDICTED: Homo sapiens phosphoglycerate mutase family member 5 (PGAM5), mRNA.	ILMN_1789944	CGACTGAGGCACGTGGATGAGGAGGGCACCCAGGTTCTGTTCACAACTCA	XM_001126125.1
5690068	LOC652388	-1.34	0.0059	PREDICTED: Homo sapiens similar to nodal modulator 2 isoform 2 (LOC652388), mRNA.	ILMN_1774659	ATGGATCGGGTCATTGGTGTGTACAAAGTGACCCCTCGCTCCTGCCACCG	XM_941821.1
430044	DCLRE1C	-1.34	0.00636	Homo sapiens DNA cross-link repair 1C (PSO2 homolog, S. cerevisiae) (DCLRE1C), transcript variant c, mRNA.	ILMN_1754211	CACAGTAACTCCTGCCTGCAATCCCAGTACTTTGGGAGGCTCGCTTGAGC	NM_001033858.1
4220605	ETS2	-1.34	0.00763	Homo sapiens v-ets erythroblastosis virus E26 oncogene homolog 2 (avian) (ETS2), mRNA.	ILMN_1720158	GCTTGTCTGTTTACTAGCTGCGTGGCCTTGGACGGGTGGCTGACATCTGT	NM_005239.4
1770376	SERPINB8	-1.34	0.00819	Homo sapiens serpin peptidase inhibitor, clade B (ovalbumin), member 8 (SERPINB8), transcript variant 1, mRNA.	ILMN_2397028	AGGAGCTGAGCATGGTCATTCTGCTTCCCGATGACAACACGGACCTCGCC	NM_002640.3
6060367	AHR	-1.34	0.0123	Homo sapiens aryl hydrocarbon receptor (AHR), mRNA.	ILMN_2162799	CAGACTACCACACATCTTCAGCCACTTCATCATCCGTCAGAAGCCAGACC	NM_001621.3
1450647	ATG4D	-1.34	0.0127	Homo sapiens ATG4 autophagy related 4 homolog D (S. cerevisiae) (ATG4D), mRNA.	ILMN_1801905	AGGGTCCTCAGCTCCTCCTCAGCCACAGAGCGGTACCCCATGTTCACCCT	NM_032885.4
3450470	LPAR1	-1.34	0.0185	Homo sapiens lysophosphatidic acid receptor 1 (LPAR1), transcript variant 2, mRNA.	ILMN_1674984	CGTCTGATTTATGAAGCTCCCCATCCACCTATCTGAGTACCTGACTTCTC	NM_057159.2
3060066	TRIM49	-1.34	0.0256	Homo sapiens tripartite motif-containing 49 (TRIM49), mRNA.	ILMN_2125451	GTATCGGAAAGAGAAGAATCAGAATGAGAAGATAGATGGAAAGGCGGGAC	NM_020358.2
6020228	GMPPB	-1.34	0.0283	Homo sapiens GDP-mannose pyrophosphorylase B (GMPPB), transcript variant 2, mRNA.	ILMN_1773645	GACCCTGGACTTGTCATTATTTGTCTGGGGGGCACTGGGTGAAGCTGAAG	NM_021971.1
1990288	ABL2	-1.34	0.0318	Homo sapiens v-abl Abelson murine leukemia viral oncogene homolog 2 (arg, Abelson-related gene) (ABL2), transcript variant b, mRNA.	ILMN_1741628	CACTGGACACCAGCTGCTTGACTACTGCTCAGGCTATGTGGACTGCATCC	NM_007314.2
4560128	HOXD12	-1.34	0.0411	Homo sapiens homeobox D12 (HOXD12), mRNA.	ILMN_1783500	CGCAAGAAGCGGAAACCCTACACGAAGCAGCAGATTGCGGAGTTGGAGAA	NM_021193.2
6330102	ZKSCAN5	-1.34	0.0424	Homo sapiens zinc finger with KRAB and SCAN domains 5 (ZKSCAN5), transcript variant 2, mRNA.	ILMN_1695847	GTGCTATGACTGCTCTGGCACCCTTGGATCAGGCCAAGCTAGACTTTTTC	NM_145102.2
6450022	LRRC16	-1.34	0.0434	Homo sapiens leucine rich repeat containing 16 (LRRC16), mRNA.	ILMN_1736730	GACCTCGGAGTACTGCTAAGTGTACCTGTGTCAAATCCGCACAGGACTCA	NM_017640.3
1230682	BIRC5	-1.34	0.0456	Homo sapiens baculoviral IAP repeat-containing 5 (BIRC5), transcript variant 1, mRNA.	ILMN_2349459	GCACCTGAAAGCTTCCTCGACATCTGTTAATAAAGCCGTAGGCCCTTGTC	NM_001168.2
1050253	ACOT11	-1.34	0.046	Homo sapiens acyl-CoA thioesterase 11 (ACOT11), transcript variant 2, mRNA.	ILMN_1739594	AGGACCTTGCCTCTCTGGAATCTGTCAACCCAGTTTTGGGCTCCAGGTGG	NM_147161.2
4070300	PANX2	-1.34	0.0492	Homo sapiens pannexin 2 (PANX2), mRNA.	ILMN_1694810	CCTCAGCCATGGAGACCATGTCATGCAGAATTAACAAGGTAGCACCGAGC	NM_052839.2
7210059	LRCH3	-1.33	0.000163	Homo sapiens leucine-rich repeats and calponin homology (CH) domain containing 3 (LRCH3), mRNA.	ILMN_1757336	GTGCGACCTCGATCTGTCCCAAGCATTCATGTTCCCTCACCAGCTGTAGT	NM_032773.2
6900025	POLR2D	-1.33	0.00048	Homo sapiens polymerase (RNA) II (DNA directed) polypeptide D (POLR2D), mRNA.	ILMN_1792672	GCCAAAGAGGTCCACAACCAGGTGTGCACTGTTCACTGCAGCCCATTTGC	NM_004805.2
5390703	SCARF2	-1.33	0.00101	Homo sapiens scavenger receptor class F, member 2 (SCARF2), transcript variant 1, mRNA.	ILMN_1655405	GCGACTCTAGTGGCCTGAGGAGATGTATTTATAGGCCCCCAGCAGGGCTG	NM_153334.3
6100735	PUS1	-1.33	0.00109	Homo sapiens pseudouridylate synthase 1 (PUS1), transcript variant 2, mRNA.	ILMN_2411559	AAGTACAACCAGCGCTTTGGCAACGATGGGCTGCATGAGCCGCTGGACTG	NM_001002019.1
3190066	ARFGAP2	-1.33	0.00119	Homo sapiens ADP-ribosylation factor GTPase activating protein 2 (ARFGAP2), mRNA.	ILMN_1769250	TCCCAAGCAACACAGACCACTCTTCCCCTTGCCCCTCCCCCAGAGGGACT	NM_032389.3
4290014	FLAD1	-1.33	0.00122	Homo sapiens FAD1 flavin adenine dinucleotide synthetase homolog (S. cerevisiae) (FLAD1), transcript variant 2, mRNA.	ILMN_1663667	CTGAGCCCAGGAGGACACCCCACATACCGTCCAGCCTATCTACTGGAGAA	NM_201398.1
7570110	SNORA7B	-1.33	0.00165	Homo sapiens small nucleolar RNA, H/ACA box 7B (SNORA7B), non-coding RNA.	ILMN_1660900	TCCATTCCCAGCTTGCTCCGTAGCTGGTGATTGGAAGACACTCTGCGACA	NR_002992.2
3370673	GUSBL2	-1.33	0.0025	Homo sapiens glucuronidase, beta-like 2 (GUSBL2), transcript variant 3, mRNA.	ILMN_1657288	CGAGTTATTGGCAAGTTCCCCTGCAGTTGTTTGGGCTGTCGCTGTGGCTG	NM_206910.1
1230164	HS.534061	-1.33	0.00387	full-length cDNA clone XCL0BB001ZD04 of Neuroblastoma of Homo sapiens (human)	ILMN_1816342	GCCCTAAACTACCAGACCTGCGTTAAACATTTCGGTTGGGGCGACCTCGG	CR612552
4180139	DDB1	-1.33	0.00583	PREDICTED: Homo sapiens damage-specific DNA binding protein 1, 127kDa (DDB1), mRNA.	ILMN_1748105	GTGTTTGTCGGGTCTCGCCTGGGTGACTCCCAGCTTGTGAAGCTCAACGT	XM_001128983.1
6380452	DNA2	-1.33	0.0127	Homo sapiens DNA replication helicase 2 homolog (yeast) (DNA2), mRNA.	ILMN_2282959	TTGTGTTAGTGGGGGACCATCAGCAGCTTCCTCCCCTGGTGCTAAACCGT	NM_001080449.1
5560546	LOC148137	-1.33	0.0134	Homo sapiens hypothetical protein BC017947 (LOC148137), mRNA.	ILMN_1692947	CTGTCTTTCCCTTCCACCCACAGTTAACCAGGAAATCCTGCCATCTCCGC	NM_144692.1
1500129	DCPS	-1.33	0.0179	Homo sapiens decapping enzyme, scavenger (DCPS), mRNA.	ILMN_1740737	TACCTGCCCTCCTACTACCACCTGCATGTGCACTTCACCGCCCTGGGCTT	NM_014026.3
2750356	COL6A2	-1.33	0.0216	Homo sapiens collagen, type VI, alpha 2 (COL6A2), transcript variant 2C2, mRNA.	ILMN_1809928	CTCTGCCCGGACCCTCAGATCGTGTGCCCAGACCTTCCCTGCCAAACAGA	NM_001849.3
130619	PRPS2	-1.33	0.0244	Homo sapiens phosphoribosyl pyrophosphate synthetase 2 (PRPS2), transcript variant 1, mRNA.	ILMN_1758104	CTGAATGGGGGTGGACCTGGCATTTATCTGGCCAAAAACAGGAGCCAGAG	NM_001039091.1
6400176	IRF7	-1.33	0.0253	Homo sapiens interferon regulatory factor 7 (IRF7), transcript variant b, mRNA.	ILMN_1798181	TGACGACATCGAGTGCTTCCTTATGGAGCTGGAGCAGCCCGCCTAGAACC	NM_004029.2
4570440	QKI	-1.33	0.0277	Homo sapiens quaking homolog, KH domain RNA binding (mouse) (QKI), transcript variant 1, mRNA.	ILMN_1773485	GTTCGAAGGCACGATATGCGTGTCCATCCTTACCAAAGGATTGTGACCGC	NM_006775.1
3060767	MANEA	-1.33	0.029	Homo sapiens mannosidase, endo-alpha (MANEA), mRNA.	ILMN_1734702	GCGCTCAGCTTCAATTGGTGTACTAGCCCTCTCTTGGTACCCACCTGATG	NM_024641.2
830113	TNFRSF10D	-1.33	0.0317	Homo sapiens tumor necrosis factor receptor superfamily, member 10d, decoy with truncated death domain (TNFRSF10D), mRNA.	ILMN_1666022	CCATGGAGTTTTAGGAGGGGATGGCCTTTCCGGTCTTCGCACTTCCATCC	NM_003840.3
240661	LAS1L	-1.33	0.0348	Homo sapiens LAS1-like (S. cerevisiae) (LAS1L), mRNA.	ILMN_1774890	CAGGGCAACAGCCCACCCCCTAGTACAACTGATGCTCCCTGAGACAACCT	NM_031206.3
4780370	RAPSN	-1.33	0.0365	Homo sapiens receptor-associated protein of the synapse (RAPSN), transcript variant 1, mRNA.	ILMN_1724806	TCCTCGCCACTCCTGCTCTTTCTCCACTGCACGCCAGAGGCCCATTTACT	NM_005055.3
6650593	CEL	-1.33	0.0393	Homo sapiens carboxyl ester lipase (bile salt-stimulated lipase) (CEL), mRNA.	ILMN_1723418	CCAAGGAAGCTCAGATGCCTGCAGTCATTAGGTTTTAGCGTCCCATGAGC	NM_001807.3
3780246	EEF1B2	-1.32	0.000139	Homo sapiens eukaryotic translation elongation factor 1 beta 2 (EEF1B2), transcript variant 1, mRNA.	ILMN_1701930	TCTTCGGGTCCTTTTTCCTCTCTTCAGCGTGGGGCGCCCACAATTTGCGC	NM_001959.3
5860754	C6ORF62	-1.32	0.000186	Homo sapiens chromosome 6 open reading frame 62 (C6orf62), mRNA.	ILMN_1653797	CTTTCCCCAAGTTGCTATTGTAAGAGTATTCTGCTGCGTGTGGATGCAGT	NM_030939.3
6560403	WTAP	-1.32	0.000189	Homo sapiens Wilms tumor 1 associated protein (WTAP), transcript variant 1, mRNA.	ILMN_1734544	GGTAATCGAACTGTGGGTTCCCGCCACGTTCAGAATGGCTTGGACTCAAG	NM_004906.3
6980100	VARS	-1.32	0.000385	Homo sapiens valyl-tRNA synthetase (VARS), nuclear gene encoding mitochondrial protein, mRNA.	ILMN_1696601	AGCTCCAACAGACAGAAGCAGAGCTCAGGAAGGTGGATGAGGCCATCGCC	NM_006295.2
6180128	OTUB1	-1.32	0.000565	Homo sapiens OTU domain, ubiquitin aldehyde binding 1 (OTUB1), transcript variant 2, transcribed RNA.	ILMN_2354855	TCTCAGCCCCCAGGCTGTGAGCTCCTTGGGGGCAGGCCCTCAATAAATGT	NR_003089.1
4590403	C20ORF149	-1.32	0.000626	Homo sapiens chromosome 20 open reading frame 149 (C20orf149), mRNA.	ILMN_1720430	TCTTTTTCGGGAAGTCCACCCTCCCGTTCATGGCCACGGTGTTGGAGTCC	NM_024299.2
3800050	ADCY3	-1.32	0.00109	Homo sapiens adenylate cyclase 3 (ADCY3), mRNA.	ILMN_1676893	CTTGCCTTTTGAGCTCTTGCTACAGTCGCCTTTGCTACTGCTTTAAGAGA	NM_004036.3
7200129	TRIM23	-1.32	0.00164	Homo sapiens tripartite motif-containing 23 (TRIM23), transcript variant beta, mRNA.	ILMN_2327780	GTTGTCAGAGGTTTCTGCAGCCTGCCTCCACTGTGAAAAGACTTTGCAGC	NM_033227.2
4880068	RNF123	-1.32	0.00167	Homo sapiens ring finger protein 123 (RNF123), mRNA.	ILMN_1663605	CCTTTGCCCTTCTCCTGTATCCCACACCACCACATCCAACCTCCTTGCCT	NM_022064.2
870379	ZFAND2A	-1.32	0.0164	Homo sapiens zinc finger, AN1-type domain 2A (ZFAND2A), mRNA.	ILMN_1694671	GCCCCATTGAGCACCATCCCACACTGGCTGCTGATCTTGTTTGTTGAGGG	NM_182491.1
1230497	ZNF585A	-1.32	0.0183	Homo sapiens zinc finger protein 585A (ZNF585A), transcript variant 1, mRNA.	ILMN_1764415	CGGAAGTGGAAGTGGTCTTCCAAGGCTTTTTTGCCGCTGGTGTCAGGAGT	NM_152655.2
6110520	ARFRP1	-1.32	0.0185	Homo sapiens ADP-ribosylation factor related protein 1 (ARFRP1), mRNA.	ILMN_1703989	TGATGCAAAAAGCTGAGGGGGCCTGCTGGGAGTGGCTGTTTTTATGCCCC	NM_003224.2
1340703	LUC7L2	-1.32	0.021	Homo sapiens LUC7-like 2 (S. cerevisiae) (LUC7L2), mRNA.	ILMN_1747099	CTGTTGAATTGCTATGTTCAGGATGTTCTAGGGGGTGGGGGCAGGGACTC	NM_016019.2
5550356	EXOSC8	-1.32	0.0277	Homo sapiens exosome component 8 (EXOSC8), mRNA.	ILMN_1756162	GGCAAACTCTGTTGTCTTCACAAACCAGGTGGAAGTGGGCTAACTGGAGC	NM_181503.1
4010424	ANKRD13D	-1.32	0.0283	PREDICTED: Homo sapiens ankyrin repeat domain 13 family, member D, transcript variant 7 (ANKRD13D), mRNA.	ILMN_1672356	GGCTTGTCATTGGTGCGGCTGTGTTGGGGGCAGAATCCTTTGTGGGTAGC	XM_945571.1
5720192	FANCE	-1.32	0.0292	Homo sapiens Fanconi anemia, complementation group E (FANCE), mRNA.	ILMN_2043452	CCAGGAGGTCTGGGGTACCAGTGGGCTCAGATGAAGCTCTTGTGCTCATG	NM_021922.2
5890091	DUSP26	-1.32	0.0296	Homo sapiens dual specificity phosphatase 26 (putative) (DUSP26), mRNA.	ILMN_1667578	GCAGAACCAGACAGAGAACCCCACAGACTTTCCACTCCAAGCACAGGAGG	NM_024025.1
450082	MAPK12	-1.32	0.0314	Homo sapiens mitogen-activated protein kinase 12 (MAPK12), mRNA.	ILMN_1797786	TCATGGAGGAGCACCTGAACTTTCTGGACAAGACCTCTGGCCGACCTGGG	NM_002969.3
1170332	AAK1	-1.32	0.0407	Homo sapiens AP2 associated kinase 1 (AAK1), mRNA.	ILMN_1688755	GAGCACCTTGTTACAGTTCCGGCCTCTCAGTATGTGGGCTAAATGCCAGC	NM_014911.3
2340091	LOC646135	-1.32	0.0435	PREDICTED: Homo sapiens hypothetical protein LOC646135 (LOC646135), mRNA.	ILMN_1692916	CGAGACCAAGAGCAGTGATTATGAATGGCAAGTGGCAAGAAACGGGGTGG	XM_933437.1
6180465	SLC2A6	-1.32	0.0468	Homo sapiens solute carrier family 2 (facilitated glucose transporter), member 6 (SLC2A6), mRNA.	ILMN_1778321	TGCCCCAGCCCAACCTCTGGGAACAGGCAGCTCCTATCTGCAAACTGTGT	NM_017585.2
1430113	LOC728505	-1.31	8.28e-06	PREDICTED: Homo sapiens similar to CG17293-PA (LOC728505), mRNA.	ILMN_1802761	AAGACCATTCGACTCTGGGATCTCCGGGCTCCTAACTGCCAGGGCCTCAT	XM_001127580.1
6270367	LOC654174	-1.31	1.47e-05	PREDICTED: Homo sapiens similar to lethal (2) k00619 CG4775-PA (LOC654174), mRNA.	ILMN_1696946	TGTGGTGTATGGCCGTGGGCATCTCCTACATTAGCGTCTACGACCACCAA	XM_940438.2
4730411	SFXN1	-1.31	0.0004	Homo sapiens sideroflexin 1 (SFXN1), mRNA.	ILMN_2205935	CTGTAGATGTTTAACGTCATAGACAGTTGGCCCTCTGTATCCGTGAGCTC	NM_022754.4
7550161	ADK	-1.31	0.00122	Homo sapiens adenosine kinase (ADK), transcript variant ADK-short, mRNA.	ILMN_1801020	GCTCCCAGTCGCTGAGTGCCTGAGCCGGGAAGCAGTTGCTGTGGTACCTG	NM_001123.2
2850400	LOC23117	-1.31	0.00152	PREDICTED: Homo sapiens KIAA0220-like protein, transcript variant 16 (LOC23117), mRNA.	ILMN_1656868	GAACCCAAGAGGCGGAGGGTCGGTGATGTGGAACCGTCACGCAAACCCAA	XM_933834.2
2970100	LOC652773	-1.31	0.0026	PREDICTED: Homo sapiens similar to Shwachman-Bodian-Diamond syndrome (predicted) (LOC652773), mRNA.	ILMN_1687526	AGTAAGCCTGCCAGACACGCTGTGGCGGCTGCCTGAAGCTAGTGAGTCGC	XM_942415.1
2370132	TNFRSF11B	-1.31	0.00706	Homo sapiens tumor necrosis factor receptor superfamily, member 11b (TNFRSF11B), mRNA.	ILMN_1676663	ATGGCGACCAAGACACCTTGAAGGGCCTAATGCACGCACTAAAGCACTCA	NM_002546.3
2480661	SUV420H1	-1.31	0.00921	Homo sapiens suppressor of variegation 4-20 homolog 1 (Drosophila) (SUV420H1), transcript variant 1, mRNA.	ILMN_1669598	CTGGTGCTTTTAAATCCAGAGTGGGACTGCCTGCGCCTGCTCCTGTTATC	NM_017635.3
1710437	HS.551847	-1.31	0.0109	601452348F1 NIH_MGC_66 Homo sapiens cDNA clone IMAGE:3856355 5, mRNA sequence	ILMN_1909886	GGCTACATCTCATATGTGCTATGAGGACTTCTAGCCAGTGGGTGGCGCTG	BE612775
2760706	C16ORF48	-1.31	0.011	Homo sapiens chromosome 16 open reading frame 48 (C16orf48), mRNA.	ILMN_1787324	AGTCACCAGTGGCTGCAGAAGGGCCACCCTAGCCTTTTAACTGCTTTGTC	NM_032140.1
5130039	PLEKHJ1	-1.31	0.014	Homo sapiens pleckstrin homology domain containing, family J member 1 (PLEKHJ1), mRNA.	ILMN_1697701	CATCCAAAGCCTGAAGCCAGGTGGGTGTGGGCAGGGGCTGCATTTTATGA	NM_018049.1
5720162	ANKRD26	-1.31	0.0158	Homo sapiens ankyrin repeat domain 26 (ANKRD26), mRNA.	ILMN_1740161	CTTTGTTCACCACTCTCACTACCAGGCCAGTCATGGAGCCACCTTGTGTG	NM_014915.2
4260114	FKBP9	-1.31	0.0305	Homo sapiens FK506 binding protein 9, 63 kDa (FKBP9), mRNA.	ILMN_1666121	CCCCCCAATTCAGTGCTTCATTTTGATGTACTTCTGATGGATATTTGGAA	NM_007270.2
4230066	C16ORF53	-1.31	0.0333	Homo sapiens chromosome 16 open reading frame 53 (C16orf53), mRNA.	ILMN_1727444	AGCAGATCCTTCGTACCGGGAGGGACCTCTTCAGCCTGGACTCGGAGGAC	NM_024516.2
1010050	FAM21A	-1.31	0.0464	Homo sapiens family with sequence similarity 21, member A (FAM21A), mRNA.	ILMN_2191313	GCGAGTAAGTTAAAAGGTGCGTCTCTGCTGCCTGGCAAGCTCCCCACGTT	NM_001005751.1
5960021	HS.57079	-1.3	2.06e-05	Homo sapiens cDNA FLJ13267 fis, clone OVARC1000964	ILMN_1911042	TGCCCTGTTATCTCCTAGTGCTAACAATACACTCCAGTCATGAGCCGGGC	AK023329
2970463	CASC3	-1.3	0.0001	Homo sapiens cancer susceptibility candidate 3 (CASC3), mRNA.	ILMN_1665004	GCCTAAGGAAGCCAGTCACCTTCTGGGCAAGGGCTCCTATCTTTCCTCCC	NM_007359.3
3060110	SFRS6	-1.3	0.000108	Homo sapiens splicing factor, arginine/serine-rich 6 (SFRS6), mRNA.	ILMN_1697469	GCCTACTTTGACTTTTACGTTCCCATTCCTGTGTTACCACCTTCCTCCCG	NM_006275.4
4490348	C9ORF6	-1.3	0.000175	Homo sapiens chromosome 9 open reading frame 6 (C9orf6), mRNA.	ILMN_1685104	GTCCTAGCCCATCTGCCTCAACTCCTCTCCCTTTTAGGTTGTAGGGAAGA	NM_017832.2
5720131	C9ORF91	-1.3	0.000349	Homo sapiens chromosome 9 open reading frame 91 (C9orf91), mRNA.	ILMN_1803652	CCCTTGGACAGAAGACTGGCCTACCTAGCAGACCTGGATTTTTCTTCCTG	NM_153045.2
3060646	C14ORF173	-1.3	0.00155	Homo sapiens chromosome 14 open reading frame 173 (C14orf173), transcript variant 2, mRNA.	ILMN_2393450	TGTGCCCTGAGGCTGGCGGCTGGATGCGTGGCCAATAAAAAGCAGACCTA	NM_022489.2
2640554	EEF1B2	-1.3	0.0019	Homo sapiens eukaryotic translation elongation factor 1 beta 2 (EEF1B2), transcript variant 2, mRNA.	ILMN_1685678	TTCGGTCATCTCCGGCGCTTCTAGGGCTGGTTCCCGTCATCTTCGGGAGC	NM_021121.2
3310414	ZNF576	-1.3	0.00396	Homo sapiens zinc finger protein 576 (ZNF576), mRNA.	ILMN_1687711	GGAGTCCTTGTGTCTCTTTTCCACCCCCTGCCATCCTCACTTAGAGGGGC	NM_024327.1
4050673	ZNRD1	-1.3	0.00801	Homo sapiens zinc ribbon domain containing 1 (ZNRD1), transcript variant a, mRNA.	ILMN_1722894	TATACTCCTAGGTCCTGGGACAGAATAGTTACGACCTCTGGGACAGGAAC	NM_170783.1
4540376	FAM13A1	-1.3	0.00922	Homo sapiens family with sequence similarity 13, member A1 (FAM13A1), transcript variant 2, mRNA.	ILMN_1752510	AAGGACAGTGGGTTCTGTGTCCACCTTTGTGCTTTGCGAGGCCGAGCCCA	NM_001015045.1
6180445	LOC389286	-1.3	0.0121	Homo sapiens similar to FKSG62 (LOC389286), mRNA.	ILMN_2170625	TGCGGCCTTCCGCAGTGTTTGTGTCCCTGGGTACTTAAGATTAGGGAGTG	NM_001018022.1
2100348	C17ORF95	-1.3	0.0146	Homo sapiens chromosome 17 open reading frame 95 (C17orf95), mRNA.	ILMN_2382724	GCAGGTGGTAGGACTAACATGGGGTCATATATCTTGGGATCTTCTGGCTC	NM_001080510.2
5340161	C6ORF128	-1.3	0.0147	Homo sapiens chromosome 6 open reading frame 128 (C6orf128), mRNA.	ILMN_1756238	CCTCCCTACCCTGCCTGTCTTCTGTTGATGCTGCTTGGTTTGTCAGGGCT	NM_145316.2
1440037	BID	-1.3	0.0159	Homo sapiens BH3 interacting domain death agonist (BID), transcript variant 1, mRNA.	ILMN_1763386	GACCACAACATGAGGCCACTGGAGACGCATATGAGTAAGGGCACTGACGG	NM_197966.1
2810022	C1ORF163	-1.3	0.0173	Homo sapiens chromosome 1 open reading frame 163 (C1orf163), mRNA.	ILMN_1757415	GCCCATCATGCTGAGGGAGCAGATTCTTCCCAAGGCAGCTTCAGCTAGGA	NM_023077.1
7510608	C12ORF45	-1.3	0.0221	Homo sapiens chromosome 12 open reading frame 45 (C12orf45), mRNA.	ILMN_1728435	GCCGCGGAGGTATATGGGACAGGTTGCTCATCAACTCCCAACCTAAGTCC	NM_152318.2
4050735	XPOT	-1.3	0.0301	Homo sapiens exportin, tRNA (nuclear export receptor for tRNAs) (XPOT), mRNA.	ILMN_2188374	GTTGGCAGAAGCTCTTCCAGTATCTCATGGTGCTCACTTCTCAGGTGATG	NM_007235.3
6980377	MTMR15	-1.3	0.0309	Homo sapiens myotubularin related protein 15 (MTMR15), mRNA.	ILMN_2152178	TCAGGAGGCCATGACTACATCACAGCCAGGCGGCATTCCCTGCCACAGTG	NM_014967.3
70433	SMPD1	-1.3	0.0313	Homo sapiens sphingomyelin phosphodiesterase 1, acid lysosomal (SMPD1), transcript variant 1, mRNA.	ILMN_1741684	GGGGTTCTATGCTCTTTCCCCATACCCCGGTCTCCGCCTCATCTCTCTCA	NM_000543.3
2810500	DNAL1	-1.3	0.032	Homo sapiens dynein, axonemal, light chain 1 (DNAL1), mRNA.	ILMN_1730464	GGGGATGAGGAAGAAGACAACTAATGCCACGCTTTCCACTGTGTGTTAAC	NM_031427.1
5900605	DCLRE1A	-1.3	0.0333	Homo sapiens DNA cross-link repair 1A (PSO2 homolog, S. cerevisiae) (DCLRE1A), mRNA.	ILMN_1734096	GTCCCCTGCCCTCCATGGGCAGTTATATTCTGCATCAAGCCTTAGAAGAG	NM_014881.2
2340524	ALG14	-1.3	0.0339	Homo sapiens asparagine-linked glycosylation 14 homolog (S. cerevisiae) (ALG14), mRNA.	ILMN_2191822	ACTACATTCACCGAATTCCAAGAAGCCGGGAGGTTCAGCAGTCCTGGCCC	NM_144988.2
4150176	LOC644544	-1.3	0.0412	PREDICTED: Homo sapiens hypothetical protein LOC644544 (LOC644544), mRNA.	ILMN_1696468	TAGTTCAGGATCTGAAGGAGCTCTGCCTTTGGAATGCATGGGAGATAGAG	XM_927666.1
3130196	KCTD15	-1.3	0.0423	Homo sapiens potassium channel tetramerisation domain containing 15 (KCTD15), mRNA.	ILMN_1786326	GCGGGGCTCCCCAGCCATCACCATCCTGTGTACAATGGCTGTAGACTTGT	NM_024076.1
5690093	MAP1B	-1.3	0.0445	Homo sapiens microtubule-associated protein 1B (MAP1B), mRNA.	ILMN_1680154	GTCCACCTCGCCTAGCCTGTCGCACCGCTTCCTTGACAGCAAGTTCTACT	NM_005909.3
3290639	RAB7B	-1.3	0.0478	Homo sapiens RAB7B, member RAS oncogene family (RAB7B), mRNA.	ILMN_1771688	GCGCCCTCATGGGAATGGCATTTTGCATATCACACAGGCTGTCCTGGGAG	NM_177403.3
1690608	ALDH3A2	-1.3	0.0497	Homo sapiens aldehyde dehydrogenase 3 family, member A2 (ALDH3A2), transcript variant 2, mRNA.	ILMN_1794825	GGTACTCTGCTGAGTGGGCAAGGCTGAAGAAGAGGCCTGTGGAATGCAGC	NM_000382.2
4490706	BUD31	-1.29	4.26e-07	Homo sapiens BUD31 homolog (S. cerevisiae) (BUD31), mRNA.	ILMN_1710697	TGCCTGCGGTGCATTCAGACACGGGACACCAACTTCGGGACGAACTGCAT	NM_003910.2
730110	METTL4	-1.29	0.000699	Homo sapiens methyltransferase like 4 (METTL4), mRNA.	ILMN_1738173	CTTTTGCAGTCAATCCCCTGCTCCTATCCTTGGCCCCTGGCAAACACTGG	NM_022840.3
1470706	C8ORF55	-1.29	0.000708	Homo sapiens chromosome 8 open reading frame 55 (C8orf55), mRNA.	ILMN_1777740	AGCACTGCCCGATAGAACACGCCCGCCCTCACTGCTGTTCTTGCCTTACA	NM_016647.2
520639	TIGD5	-1.29	0.00394	Homo sapiens tigger transposable element derived 5 (TIGD5), mRNA.	ILMN_1705774	AGTCACATGCACTGGACGAGGGCCGAAACTCCTGTCTGCTATCGAGCCCT	NM_032862.2
1570424	WNK1	-1.29	0.00545	Homo sapiens WNK lysine deficient protein kinase 1 (WNK1), mRNA.	ILMN_1753165	GTCTATGTGCCCCCCACAGCAGTATGGCTTTCCAGCTACCCCATTTGGCG	NM_018979.2
4920139	CSE1L	-1.29	0.00616	Homo sapiens CSE1 chromosome segregation 1-like (yeast) (CSE1L), transcript variant 2, mRNA.	ILMN_1762275	GGGGTTTGTATTGGCGCACCAAGATCTCCAACAGCCAGTGTGTGTTTCCC	NM_177436.1
3460086	SSH1	-1.29	0.00801	Homo sapiens slingshot homolog 1 (Drosophila) (SSH1), mRNA.	ILMN_1727671	GAGTAGTCCCACGCTGTTGTTGAGCTGACTCTGTGCCCGAATGGTGGTGC	NM_018984.2
50332	MDFIC	-1.29	0.0101	Homo sapiens MyoD family inhibitor domain containing (MDFIC), mRNA.	ILMN_1717366	CAGACTCTGAATGCCGACTGTGTGGACTCTCTTCCTCAGACTGTGGGGAC	NM_199072.3
2100347	ZNF384	-1.29	0.0108	Homo sapiens zinc finger protein 384 (ZNF384), transcript variant 2, mRNA.	ILMN_1764891	AAGACCCTATACTCTCAGTCTCCCCAACCCACCCCCAAGGAGCTGTGGGA	NM_133476.3
4070048	NPHP4	-1.29	0.0136	Homo sapiens nephronophthisis 4 (NPHP4), mRNA.	ILMN_1808417	GAGGCATTTTGCGTGAAGGTCATCTACCAGTGAGGGCTTGAGGGTGACGT	NM_015102.2
2570068	C6ORF57	-1.29	0.0209	Homo sapiens chromosome 6 open reading frame 57 (C6orf57), mRNA.	ILMN_1728057	CCCAGGGGCCCAGAACCTACCCGATATGGAGATTGGGAACGAAAAGGACG	NM_145267.2
7560113	PEMT	-1.29	0.0239	Homo sapiens phosphatidylethanolamine N-methyltransferase (PEMT), nuclear gene encoding mitochondrial protein, transcript variant 1, mRNA.	ILMN_1727855	GGTGGCAGGGCCTGACTGCTGCGGAGGCCTCGGCAATATTGATTTTAGAC	NM_148172.1
2230681	CCDC5	-1.29	0.0314	Homo sapiens coiled-coil domain containing 5 (spindle associated) (CCDC5), mRNA.	ILMN_1745946	TAGTAAAGTGGCGGGAGCCGCAGCTATGGAGCCGCAGGAGGAGAGAGAAA	NM_138443.2
2190196	NIN	-1.29	0.0333	Homo sapiens ninein (GSK3B interacting protein) (NIN), transcript variant 2, mRNA.	ILMN_1726392	AGGTCCACTGCGACGCCTAGCCCGTCCCCTCATGCTTGGGATTTGCAGCT	NM_020921.3
6290328	MAFG	-1.29	0.0382	Homo sapiens v-maf musculoaponeurotic fibrosarcoma oncogene homolog G (avian) (MAFG), transcript variant 1, mRNA.	ILMN_2412761	CCCCTCAATCTGCTAGTCCCTGAAGCCTTTAACCAAACGGGAGTGGGCAC	NM_002359.2
3130154	AMACR	-1.29	0.039	Homo sapiens alpha-methylacyl-CoA racemase (AMACR), transcript variant 2, mRNA.	ILMN_2367172	TCCGGGTGCCATCAGAGTAGAGGGAGTAGAGAATGGATGTTGGGTAGGCC	NM_203382.1
1770717	HIRIP3	-1.29	0.0436	Homo sapiens HIRA interacting protein 3 (HIRIP3), mRNA.	ILMN_1678037	GCAGCTCCCAAGGACACAAGCTGTTGGGATGCTACTTCTCAGCTTCACGC	NM_003609.2
3360059	CASP2	-1.28	1.1e-06	Homo sapiens caspase 2, apoptosis-related cysteine peptidase (CASP2), transcript variant 1, mRNA.	ILMN_2410540	TTTGTTTGGGTGGTTTGTGAGCCTTGCTGCCAAGTCCTGCCTTTGGGTCG	NM_032982.2
1690348	WDR57	-1.28	1.49e-05	Homo sapiens WD repeat domain 57 (U5 snRNP specific) (WDR57), mRNA.	ILMN_1799814	TGCCCGGCCATGCTGGCTCCATCAATGAAGTGGCTTTCCACCCTGATGAG	NM_004814.1
6200736	HRB	-1.28	9.61e-05	Homo sapiens HIV-1 Rev binding protein (HRB), mRNA.	ILMN_1792497	CCACCTACGTTAACATGACGGTCGGCTCCTTCGTGTGTACCTCCTGCTCC	NM_004504.3
3420497	KEAP1	-1.28	0.00055	Homo sapiens kelch-like ECH-associated protein 1 (KEAP1), transcript variant 2, mRNA.	ILMN_2410771	GCCCTGCCGGAAGCAGATTGACCAGCAGAACTGTACCTGTTGAGGCACTT	NM_012289.3
510619	YWHAE	-1.28	0.000662	Homo sapiens tyrosine 3-monooxygenase/tryptophan 5-monooxygenase activation protein, epsilon polypeptide (YWHAE), mRNA.	ILMN_1807535	ATTGAGGCGCCGCCATTTTTGCTGCCCGGACGCGGAGCGAGAGGCTGAGA	NM_006761.3
6650433	TLN1	-1.28	0.00134	Homo sapiens talin 1 (TLN1), mRNA.	ILMN_1696643	CTATCTTCCCCCACCCCCAGCTACCCATAGGGGCTGCAGAGTTATAAGCC	NM_006289.2
7510114	CSDE1	-1.28	0.0016	Homo sapiens cold shock domain containing E1, RNA-binding (CSDE1), transcript variant 1, mRNA.	ILMN_1683538	GTGTGCGCTGTTCCTCACAACTTAGAGAGTAAATCTCCAGCTGCCCCGGG	NM_001007553.1
2070349	SNRPB	-1.28	0.00184	Homo sapiens small nuclear ribonucleoprotein polypeptides B and B1 (SNRPB), transcript variant 2, mRNA.	ILMN_1774661	CCACCAAGGCCCTAGACTCATCTTGGCCCTCCTCAGCTCCCTGCCTGTTT	NM_003091.3
3180446	MED16	-1.28	0.00212	Homo sapiens mediator complex subunit 16 (MED16), mRNA.	ILMN_1790782	TCCTCGGTTTCCTTGCCTCACCCGCGGAGAGCGCTGAACCTGGACAAGCA	NM_005481.2
5080546	MRPL12	-1.28	0.0022	Homo sapiens mitochondrial ribosomal protein L12 (MRPL12), nuclear gene encoding mitochondrial protein, mRNA.	ILMN_1699603	ATCCAAGGCATCAACCTCGTCCAGGCAAAGAAGCTGGTGGAGTCCCTGCC	NM_002949.2
10161	MOBKL2A	-1.28	0.00223	Homo sapiens MOB1, Mps One Binder kinase activator-like 2A (yeast) (MOBKL2A), mRNA.	ILMN_1721344	TCACTCCATCCACCTCGGAGACCACCCTCCCCCAGCCAGATACGGAATAA	NM_130807.2
670326	ABI2	-1.28	0.00434	PREDICTED: Homo sapiens abl interactor 2 (ABI2), mRNA.	ILMN_1775944	GGAGCCACCCAAGTAGTCGGAGCAGCAGTCGAGAGAACAGTGGAAGTGGT	XM_001126750.1
630100	SNX5	-1.28	0.00576	Homo sapiens sorting nexin 5 (SNX5), transcript variant 1, mRNA.	ILMN_1673676	TCTTTCTCTAGACGCGTCTTGCTGGGAGAGTGTCCGTTGCTTCCCGTCCG	NM_152227.1
1990484	GPR176	-1.28	0.00727	Homo sapiens G protein-coupled receptor 176 (GPR176), mRNA.	ILMN_1748890	CTGTGGGGACAAGAGCTGGGCAGTTTTGAATGGGTCTTGAGGTGGGTACC	NM_007223.1
4570026	CASP2	-1.28	0.00862	Homo sapiens caspase 2, apoptosis-related cysteine peptidase (CASP2), transcript variant 3, mRNA.	ILMN_1736568	CTTGACAATTCCCGGGCCCTTCAGTCCCTGAGCAGTCTACTTCTGTGTCT	NM_032983.2
2970324	ZER1	-1.28	0.00948	Homo sapiens zer-1 homolog (C. elegans) (ZER1), mRNA.	ILMN_1654032	AGGCAGGACGGCAGGGGTGAGCAGCTTTGGGAGAGACACCTGGCCTTTTT	NM_006336.2
6770647	TLK1	-1.28	0.012	Homo sapiens tousled-like kinase 1 (TLK1), mRNA.	ILMN_1811029	GGAAGGGAGCTTTCAAGATGGTAGGATATTGACTAACTGAGCTCCTTCAC	NM_012290.3
10209	HNRNPA1	-1.28	0.0123	Homo sapiens heterogeneous nuclear ribonucleoprotein A1 (HNRNPA1), transcript variant 2, mRNA.	ILMN_1663447	AAGGTAGGCTGGCAGATACGTTCGTCAGCTTGCTCCTTTCTGCCCGTGGA	NM_031157.2
6040754	TALDO1	-1.28	0.0159	Homo sapiens transaldolase 1 (TALDO1), mRNA.	ILMN_1746588	CTGTGGAGAAGCTCTCTGACGGGATCCGCAAGTTTGCCGCTGATGCAGTG	NM_006755.1
6060164	COQ6	-1.28	0.0163	Homo sapiens coenzyme Q6 homolog, monooxygenase (S. cerevisiae) (COQ6), transcript variant 1, mRNA.	ILMN_1664367	GGTGCCTGGGACCATATCTGCAACATGAGATACAGAGCCTTTCGGCGAAT	NM_182476.1
2450358	CKS1B	-1.28	0.0172	Homo sapiens CDC28 protein kinase regulatory subunit 1B (CKS1B), mRNA.	ILMN_2041046	CCTAAGCTGAGTGTGACCCCAGAAGCCACGATGTGCTCTGTATCCAGAAC	NM_001826.1
6960630	CD97	-1.28	0.0173	Homo sapiens CD97 molecule (CD97), transcript variant 1, mRNA.	ILMN_1673363	GGGCGCTTGTCCCATCCTGGACTTTTCCTCTCATGTCTTTGCTGCAGAAC	NM_078481.2
4230035	KIAA0999	-1.28	0.0175	Homo sapiens KIAA0999 protein (KIAA0999), mRNA.	ILMN_1732343	GCACCCTCCAGCAACAACAGATGAAAGCCAGTGAGCCTACTAACCGTGCC	NM_025164.3
2640195	LRRC15	-1.28	0.0268	Homo sapiens leucine rich repeat containing 15 (LRRC15), mRNA.	ILMN_1709717	GTTTTGTAGAGTGTGAGCCCTGGTGGGCAGGGTTGGGGGGTCTGTCTTCT	NM_130830.2
5960201	AP1B1	-1.28	0.0284	Homo sapiens adaptor-related protein complex 1, beta 1 subunit (AP1B1), transcript variant 2, mRNA.	ILMN_1781983	GGATTGAAAGCTGCCTCCGAGTGGTTGGGGATGGTTTTCTGACCCTACGG	NM_145730.1
4640348	TRIM37	-1.28	0.0293	Homo sapiens tripartite motif-containing 37 (TRIM37), transcript variant 2, mRNA.	ILMN_1711327	GCAGGAAGAGCATACCAGTGTGGGCGGGTTTCACGACTCCTTCATGGTCA	NM_001005207.1
630358	TCF20	-1.28	0.0312	Homo sapiens transcription factor 20 (AR1) (TCF20), transcript variant 2, mRNA.	ILMN_1789103	TTCTCTGGGCCAATGGAATCTACCTGGTTTGTGGCAGGCTCTATGGCCTG	NM_181492.1
5860519	CSPG4	-1.28	0.0323	Homo sapiens chondroitin sulfate proteoglycan 4 (CSPG4), mRNA.	ILMN_1666894	ACTAGGGCAGGCAGCTGGGGGCACTTGGTTCCATGGAGCCTGGATAAACA	NM_001897.4
1450192	CENPM	-1.28	0.0354	Homo sapiens centromere protein M (CENPM), transcript variant 2, mRNA.	ILMN_2368718	CAGCTGGCGAGACTGTAGCCCCCTCCCACTCCCACACTCACTCTTGCAGA	NM_001002876.1
4060437	C11ORF70	-1.28	0.0382	Homo sapiens chromosome 11 open reading frame 70 (C11orf70), mRNA.	ILMN_2168520	GGATCCTATCAGGCGTCACCTTCATGTTTTATACCACTGTTATGGTGTGG	NM_032930.1
5050113	LIG1	-1.28	0.0434	Homo sapiens ligase I, DNA, ATP-dependent (LIG1), mRNA.	ILMN_1706779	CTTCCCTCGGTTTATTCGAGTCCGTGAAGACAAGCAGCCGGAGCAGGCCA	NM_000234.1
6060653	DNMT3B	-1.28	0.0437	Homo sapiens DNA (cytosine-5-)-methyltransferase 3 beta (DNMT3B), transcript variant 1, mRNA.	ILMN_1794692	CCTCCACAGGCACAGGTCCCCAGATGAGAAGTCTGCTACCCTCATTTCTC	NM_006892.3
6380431	RXRB	-1.28	0.0451	Homo sapiens retinoid X receptor, beta (RXRB), mRNA.	ILMN_1774074	TGCTGGGGCTGCATGATTTTTGCCCTGCGTCCCTTCTCTTTGGGGCTCCT	NM_021976.3
1410678	FAM21C	-1.28	0.0459	Homo sapiens family with sequence similarity 21, member C (FAM21C), mRNA.	ILMN_1727249	GAAACACCTCAGGCAAATTTAGCGATCAACCCAGCGGCCTTGCTGCCCAC	NM_015262.1
1940068	ABHD11	-1.28	0.0464	Homo sapiens abhydrolase domain containing 11 (ABHD11), transcript variant 6, mRNA.	ILMN_2338268	CCGTCGTCTTTTTGCACGGGCTCTTCGGCAGCAAAACTAACTTCAACTCC	NM_148916.2
4540241	C5ORF32	-1.28	0.0499	Homo sapiens chromosome 5 open reading frame 32 (C5orf32), mRNA.	ILMN_1761566	GCCACCTCTGACAGGTGTGCCTGCCCCCATCTCTTCTGATTGCTGTTAAC	NM_032412.3
830176	C2ORF18	-1.27	9.53e-06	Homo sapiens chromosome 2 open reading frame 18 (C2orf18), mRNA.	ILMN_1812688	CTGGGCAACAGAGTGAAACCTGTCCCTGTTTTCCTGCTCTTACTCTCACC	NM_017877.3
5690373	GOT1	-1.27	0.000536	Homo sapiens glutamic-oxaloacetic transaminase 1, soluble (aspartate aminotransferase 1) (GOT1), mRNA.	ILMN_1656145	GATCAAGTTGTCTGAAGGAGCCAAAGTGTGAATGTGGGTGTCGGCTGCGG	NM_002079.1
4850440	HEATR3	-1.27	0.00109	Homo sapiens HEAT repeat containing 3 (HEATR3), mRNA.	ILMN_1808219	CCACCAAAGATCCTTCCCTTGTGGTAGCAGGAGAAGCTTTGGATGCCCTC	NM_182922.2
240348	PPM1F	-1.27	0.00164	Homo sapiens protein phosphatase 1F (PP2C domain containing) (PPM1F), mRNA.	ILMN_2059535	GACAAGTCCCAAGATGCCAGAAAGGCAGTCTCCCAAGGACCCACCATGCA	NM_014634.2
430309	C6ORF66	-1.27	0.00174	Homo sapiens chromosome 6 open reading frame 66 (C6orf66), mRNA.	ILMN_1659524	AGCAAGATGAAGCCCTCTGTCGCTCCCAGACACCCCTCTACCAACAGCCT	NM_014165.1
1240386	KLHL21	-1.27	0.00199	Homo sapiens kelch-like 21 (Drosophila) (KLHL21), mRNA.	ILMN_1692785	AAAACCAGGCACCAGCCTCTGCAGCAATGGGTCCCTCTAGCCTGTGGACA	NM_014851.2
6960717	LOC644762	-1.27	0.00219	PREDICTED: Homo sapiens hypothetical LOC644762 (LOC644762), mRNA.	ILMN_1719606	CATTTCCTTCTCCCACTGCTGCTGAGATGGCAGAAATTAGTCGAATTCGT	XR_019423.1
430333	NLRX1	-1.27	0.00231	Homo sapiens NLR family member X1 (NLRX1), transcript variant 2, mRNA.	ILMN_1723768	GGATGCCCTCACATTGGTGCTTTCTCCTCATCCTCATGCCCCCTTTGCCA	NM_170722.1
430630	HSPA9	-1.27	0.003	Homo sapiens heat shock 70kDa protein 9 (mortalin) (HSPA9), nuclear gene encoding mitochondrial protein, mRNA.	ILMN_1679209	TGTACATGGGGTCCTTCAACTGAGGCCTTGCAAGTCAAGCTGGCTGTGCC	NM_004134.4
4200753	HS.572219	-1.27	0.0055	CM3-MT0357-260101-690-b10 MT0357 Homo sapiens cDNA, mRNA sequence	ILMN_1875123	GGTTGAGTTGTTACCGTTGAACTCACAGCCCACTGGACTAGAACACATGC	BI024234
7550523	ZNF618	-1.27	0.00622	Homo sapiens zinc finger protein 618 (ZNF618), mRNA.	ILMN_1717094	GAGGAAGGTTCCACTCGGTTCTTTAAGTCGCCAAAAGCCCCAGCCCGGGA	NM_133374.2
4830484	MADD	-1.27	0.00678	Homo sapiens MAP-kinase activating death domain (MADD), transcript variant 5, mRNA.	ILMN_2328224	TTCTCTGTGACCCGGCATGACTGGGCGCCTGGAGCAGTTTCACTCTGTGA	NM_130473.1
6840079	UBQLN3	-1.27	0.00759	Homo sapiens ubiquilin 3 (UBQLN3), mRNA.	ILMN_1796639	CTCATTGCTACGGGGGGCGACGTGGATGCTGCTGTGGAGAAGCTGAGACA	NM_017481.2
3180309	KIAA0251	-1.27	0.0137	PREDICTED: Homo sapiens KIAA0251 protein (KIAA0251), mRNA.	ILMN_1703969	CCTGTAGTGGGCTCCGTGCTGAATTGGTTTTCTCCGGTCCAGGCTTTACA	XM_001125924.1
2000220	HEATR6	-1.27	0.0162	Homo sapiens HEAT repeat containing 6 (HEATR6), mRNA.	ILMN_1791106	GTCAGGGTTGTTGGAACATCTGACCTGTGCATCCAGGAGCCGAGGAGTCA	NM_022070.4
1410768	ICA1	-1.27	0.0182	Homo sapiens islet cell autoantigen 1, 69kDa (ICA1), transcript variant 3, mRNA.	ILMN_1694399	GGATCACAGTGACCTATAATGAGCCGTTGTGCTCCAGCCTGGGCGACAGA	NM_022308.1
7210450	LMO4	-1.27	0.0236	Homo sapiens LIM domain only 4 (LMO4), mRNA.	ILMN_2117171	CAGGCTCATAGCAGCTACTGTGTAGAAAATTCCCCCTACTTCTAATTTGC	NM_006769.2
4290544	SNRPD3	-1.27	0.0257	Homo sapiens small nuclear ribonucleoprotein D3 polypeptide 18kDa (SNRPD3), mRNA.	ILMN_1794599	TGGCCAGTTGCAGGTTAAGCCCCAGAAAAGTTCACCTTGGAGAAGCTCCG	NM_004175.3
1170598	PRSS7	-1.27	0.0303	Homo sapiens protease, serine, 7 (enterokinase) (PRSS7), mRNA.	ILMN_2220845	CCAAAGGTTTTTATTCTTACCTATGTCAATGAAATGCTAGGGGGCCAGGG	NM_002772.1
3370592	SIRT7	-1.27	0.032	Homo sapiens sirtuin (silent mating type information regulation 2 homolog) 7 (S. cerevisiae) (SIRT7), mRNA.	ILMN_2077858	GGTCCAGCCTGAAGGTTCTAAAGAAGTACCCACGCCTCTGGTGCATGACC	NM_016538.1
20273	TMTC3	-1.27	0.0329	Homo sapiens transmembrane and tetratricopeptide repeat containing 3 (TMTC3), mRNA.	ILMN_1732566	GGTCTGCATTAGAAGACCCACTCTTACTAGGTTCCCTAAGGATCTGCCAT	NM_181783.2
1660575	PPT2	-1.27	0.0386	Homo sapiens palmitoyl-protein thioesterase 2 (PPT2), transcript variant 2, mRNA.	ILMN_1676689	CCTCGAGGACTCTCTGCGTCTCTGGAGACAAGGGCACTACACGCACTTCA	NM_138717.1
1010161	ARL4A	-1.27	0.0408	Homo sapiens ADP-ribosylation factor-like 4A (ARL4A), transcript variant 3, mRNA.	ILMN_1704842	TCCTCTGCCATCGCCCACGCCTCCCTGGTGCCAGGGAACAGGTATCAGCG	NM_001037164.1
3930356	SNX8	-1.27	0.0492	Homo sapiens sorting nexin 8 (SNX8), mRNA.	ILMN_1804051	ACCTCCCACATCCTCCGCGCCTTCGTCAACTCTCAGATCCAAGGGCACAA	NM_013321.1
1070451	ANXA5	-1.26	4.36e-05	Homo sapiens annexin A5 (ANXA5), mRNA.	ILMN_1741003	GTGCCTGCACCACCCCACTGCCTTCCTTCAGCACCTTTAGCTGCATTTGT	NM_001154.2
4760504	HS.413494	-1.26	0.000379	Homo sapiens cDNA: FLJ21333 fis, clone COL02535	ILMN_1880406	CTGTGCAGCAGTGGCTCTGTGTGTAAATGCTATGCACTGAGGATACACAA	AK024986
4250372	KLHDC3	-1.26	0.000864	Homo sapiens kelch domain containing 3 (KLHDC3), mRNA.	ILMN_1730940	GTGGGGACCAGCAGATAAATCCCACCCTTCCTTGAGCTGTCGCTGTACTC	NM_057161.2
2320187	MED16	-1.26	0.00115	Homo sapiens mediator complex subunit 16 (MED16), mRNA.	ILMN_1800451	AACCTGGACAAGCAGCGGCTGGGAAGGACAGGTCCAATAAACGCCCTCTG	NM_005481.2
4070259	GNA12	-1.26	0.0012	Homo sapiens guanine nucleotide binding protein (G protein) alpha 12 (GNA12), mRNA.	ILMN_1692191	GTCGGTCAGACTCTTGGGTGTGTGTTGTCTGTGTGGTCCTTGAGTGGGTT	NM_007353.2
6840014	TULP3	-1.26	0.0016	Homo sapiens tubby like protein 3 (TULP3), mRNA.	ILMN_1719199	CATGTATCCCACCAAGTGCCTCCCTCACAGCCATGCCCAGAAGCCTCACA	NM_003324.3
1500711	JOSD1	-1.26	0.00378	Homo sapiens Josephin domain containing 1 (JOSD1), mRNA.	ILMN_1668535	AAGGAAGTGAACAGGCCTGACCCTGATGCCCAATAACGGGCAACCCTAGG	NM_014876.3
6040286	PER2	-1.26	0.00419	Homo sapiens period homolog 2 (Drosophila) (PER2), mRNA.	ILMN_1738095	AGCTCTCAGAGTTTCTGTGATGATTTGTTGAGCCTTGCTGGACAAGTGGT	NM_022817.2
1660608	C7ORF55	-1.26	0.0043	Homo sapiens chromosome 7 open reading frame 55 (C7orf55), mRNA.	ILMN_1779751	TCTCAAGTTGCCCCATCAGCCTGGAGGGAAGGGCTGGGAGCCATGAACAT	NM_197964.2
2470753	BBS4	-1.26	0.00678	Homo sapiens Bardet-Biedl syndrome 4 (BBS4), mRNA.	ILMN_1762466	CTAGATCCTATCAGGATGAGGAGCAGCAGCCCAGGGCTTGTCTGGATCAG	NM_033028.2
5310390	TRIM65	-1.26	0.00793	Homo sapiens tripartite motif-containing 65 (TRIM65), mRNA.	ILMN_1764165	GCCATTGCAGAGCAAGCTGCCACGAAGACCCCTGGGCATGATTTTGCTTG	NM_173547.2
3440528	NUP98	-1.26	0.0127	Homo sapiens nucleoporin 98kDa (NUP98), transcript variant 1, mRNA.	ILMN_1732776	CCTGCAAGCCAGACTACGCCCTTGCAGATGGCTCTTAATGGCAAACCTGC	NM_016320.3
2140047	FBXO17	-1.26	0.0152	Homo sapiens F-box protein 17 (FBXO17), transcript variant 2, mRNA.	ILMN_1714428	GCAGAGGTCCGCTGAGGCAGTCTGTCCTTGAGACTAACAAAGTCATCTGC	NM_024907.5
4210332	WDR73	-1.26	0.0157	Homo sapiens WD repeat domain 73 (WDR73), mRNA.	ILMN_1702592	TGAGTGGGTCTCATGGGAACACAGGTGCACTTTCCCACACTTGTCCCCCC	NM_032856.2
5310114	MBTPS1	-1.26	0.0157	Homo sapiens membrane-bound transcription factor peptidase, site 1 (MBTPS1), mRNA.	ILMN_1767256	GCTACAACCAGGAGGTGGGCCAGACCATTCCTGTCTTTGCCTTCCTGGGA	NM_003791.2
5290148	GPT2	-1.26	0.0176	Homo sapiens glutamic pyruvate transaminase (alanine aminotransferase) 2 (GPT2), mRNA.	ILMN_1684158	CCTGTGGCTGTTTTCCCGTCTAGGTTCTCACAGGTATCTCCTGACAGAGG	NM_133443.1
5820097	TMBIM1	-1.26	0.0191	Homo sapiens transmembrane BAX inhibitor motif containing 1 (TMBIM1), mRNA.	ILMN_1705213	TAAGTGCCTTGAGCTGGAATGGGGAAGGGGGACAAGGGTCAGTCTGTCGG	NM_022152.4
4150482	DOM3Z	-1.26	0.0195	Homo sapiens dom-3 homolog Z (C. elegans) (DOM3Z), mRNA.	ILMN_1726990	TCAGTCATTCCTCCCAGGGGTCCCGAATGTTGTTGCTGGCTTCCGTAACC	NM_005510.3
510725	NDUFA10	-1.26	0.0208	Homo sapiens NADH dehydrogenase (ubiquinone) 1 alpha subcomplex, 10, 42kDa (NDUFA10), nuclear gene encoding mitochondrial protein, mRNA.	ILMN_2225698	CCCGTTCCAGAGGTCCAGAGGCGGATTCAGAAGAAAGGAGATCCACATGA	NM_004544.2
4120039	FTHL2	-1.26	0.0209	Homo sapiens ferritin, heavy polypeptide-like 2 (FTHL2) on chromosome 1.	ILMN_1746525	CGCCCGAATCTGGCTCGGCGGAATACCTCTTAGACAAGCACACCCTGGGG	NR_002200.1
520575	ACN9	-1.26	0.031	Homo sapiens ACN9 homolog (S. cerevisiae) (ACN9), mRNA.	ILMN_1771348	CCCCGGACCTCAAATCCCTGGGCGACCAGTACGTGAAAGACGAATTTAGG	NM_020186.1
160204	RPP40	-1.26	0.0367	Homo sapiens ribonuclease P/MRP 40kDa subunit (RPP40), mRNA.	ILMN_1810423	CAGGACTATTGGCTTCAGATGGCTGTTGGGGCAAATGATCACTGTCCACC	NM_006638.2
2030189	POLR3D	-1.26	0.0444	Homo sapiens polymerase (RNA) III (DNA directed) polypeptide D, 44kDa (POLR3D), mRNA.	ILMN_1685109	GCGTGGAGATGGCACATCCTTGCTGCTGGGGACTTGGCCCTGCTATTTAT	NM_001722.2
150692	SLC26A6	-1.26	0.0457	Homo sapiens solute carrier family 26, member 6 (SLC26A6), transcript variant 3, mRNA.	ILMN_1785252	CAGTCAGGCTGGCAGTGGCGCGGTACAGGGAGGGAACTGGTGCATATTTT	NM_134426.2
770411	PHF15	-1.26	0.048	Homo sapiens PHD finger protein 15 (PHF15), mRNA.	ILMN_1795285	ACGAGCAATAGAATGTATGGTCACCTGGGTGTGGCCAGTGCCCGCTGTGC	NM_015288.4
130433	CTTN	-1.25	2.62e-05	Homo sapiens cortactin (CTTN), transcript variant 1, mRNA.	ILMN_1744912	TGCAGATGAGTGTGTGTTCTTCCCCAAGGTCCCCCCACAGCTCCAGGACA	NM_005231.2
6330373	EEF1B2	-1.25	0.000132	Homo sapiens eukaryotic translation elongation factor 1 beta 2 (EEF1B2), transcript variant 1, mRNA.	ILMN_1694587	GTGTCCAGCCCACCGCCTGCCGACTTGTGTCATGCCCTACGTTGGTATAA	NM_001959.2
3360377	UTP14A	-1.25	0.000817	Homo sapiens UTP14, U3 small nucleolar ribonucleoprotein, homolog A (yeast) (UTP14A), mRNA.	ILMN_1688725	CTCCTAACCACACAATCTCCCTCCGTGAAGTCTTTGGCAGTTCCCACAAT	NM_006649.2
4570598	KEAP1	-1.25	0.00108	Homo sapiens kelch-like ECH-associated protein 1 (KEAP1), transcript variant 2, mRNA.	ILMN_2410772	CCTGGACAGTGTGGAGTGTTACGACCCAGATACAGACACCTGGAGCGAGG	NM_012289.3
5810609	KIAA1143	-1.25	0.00113	Homo sapiens KIAA1143 (KIAA1143), mRNA.	ILMN_1752273	TTACCCAGAGCTACCATGAGCAAGCGGAACCAGGTATCGTACGTGCGGCC	NM_020696.2
20243	PRDM4	-1.25	0.00134	Homo sapiens PR domain containing 4 (PRDM4), mRNA.	ILMN_1691432	TGCTCAAGGCACAACCTCTGGGCTGGAGTAGAGGACTCTGGTGGGAAGGT	NM_012406.3
7100280	C11ORF48	-1.25	0.00145	Homo sapiens chromosome 11 open reading frame 48 (C11orf48), mRNA.	ILMN_1739345	GATCCGGCTTGCCCAGAAAGAGAAGACAGCCATGGAAGTGGAAGCCCCTT	NM_024099.3
2480554	POP7	-1.25	0.00163	Homo sapiens processing of precursor 7, ribonuclease P/MRP subunit (S. cerevisiae) (POP7), mRNA.	ILMN_1680091	CCAATACCTCCACCGTGGAGCTTGTTGATGAGCTGGAGCCAGAGACCGAC	NM_005837.2
6380367	BOLA2	-1.25	0.00252	Homo sapiens bolA homolog 2 (E. coli) (BOLA2), mRNA.	ILMN_1810680	TGAGTTTTCCAGCGGAAGTGGCTCCTGTAAGGCAGCAAGGTAGCGTGGCC	NM_001031827.1
4920474	INF2	-1.25	0.0033	Homo sapiens inverted formin, FH2 and WH2 domain containing (INF2), transcript variant 2, mRNA.	ILMN_1727248	CTTTGCTGCCACTGCCAGGCCTCTGCCCTGCAGCTGAAACTTGGCCATCA	NM_001031714.3
5050553	MKNK2	-1.25	0.00341	Homo sapiens MAP kinase interacting serine/threonine kinase 2 (MKNK2), transcript variant 2, mRNA.	ILMN_1654060	TCTGCCTGGCCCTGCTGCCCCTCCTGAATCTCGTATGATGGTCACAGTCC	NM_199054.2
6590504	FIBP	-1.25	0.00341	Homo sapiens fibroblast growth factor (acidic) intracellular binding protein (FIBP), transcript variant 1, mRNA.	ILMN_2411139	GGCTCCTTGGGAACTGAGACATATCTCAGGGAATGGTGTCTGTGCTCAGC	NM_198897.1
3610167	FLJ20674	-1.25	0.00357	Homo sapiens hypothetical protein FLJ20674 (FLJ20674), mRNA.	ILMN_1790197	GAAGTTGAATCTGGGCTCTGTTGCTTCCTTCTTTCATGGGCTAGAGCACG	NM_019086.3
5820500	C1ORF35	-1.25	0.00374	Homo sapiens chromosome 1 open reading frame 35 (C1orf35), mRNA.	ILMN_1790202	TCCTGTGGAAGTGGCTCTGGGCACCAGCCTGTGGGGCTAAAGACTTGACA	NM_024319.2
1820544	GPATCH4	-1.25	0.00414	Homo sapiens G patch domain containing 4 (GPATCH4), transcript variant 2, mRNA.	ILMN_2383305	GTTGAGGGAGTCAGCACAGTCCTTTCTGCAGCTTCTAACCCAGGACCATG	NM_182679.1
4760647	LOC401218	-1.25	0.00427	PREDICTED: Homo sapiens similar to CG31232-PA, isoform A (LOC401218), mRNA.	ILMN_1699451	GCTGAGAAGCCGTGGTGGCAGATTTATACCATGGACACAGAGATCCCCTA	XR_016722.1
4010196	GATA2	-1.25	0.00565	Homo sapiens GATA binding protein 2 (GATA2), mRNA.	ILMN_2102670	TGGGTCCAGTTGATTGTACGTAGCCACAGGAGCCCTGCTATGAAAGGAAT	NM_032638.3
430523	MED8	-1.25	0.00657	Homo sapiens mediator of RNA polymerase II transcription, subunit 8 homolog (S. cerevisiae) (MED8), transcript variant 3, mRNA.	ILMN_2339705	TGCAGGAACCTCAGGATTACAGCAGGTGCAGATGGCAGGAGCTCCAAGCC	NM_001001651.1
1230270	WTIP	-1.25	0.00696	PREDICTED: Homo sapiens Wilms tumor 1 interacting protein (WTIP), mRNA.	ILMN_1801223	TGTGTCTGCGCGCGGGGCAAGGGGCTCCACGACAAAAGGACAAGATTTGA	XM_059037.7
7560048	ASF1A	-1.25	0.00839	Homo sapiens ASF1 anti-silencing function 1 homolog A (S. cerevisiae) (ASF1A), mRNA.	ILMN_1714737	CACACCTGTAGTACTCTTCCCCATTTCCTCTGACACTCATGCAGAATGAG	NM_014034.1
830138	LOC653103	-1.25	0.00933	PREDICTED: Homo sapiens similar to Ankyrin repeat domain protein 11 (Ankyrin repeat-containing cofactor 1) (LOC653103), mRNA.	ILMN_1746706	AGCGAGGCGGAGGGACACAGAGCCAGGACTCCCAGCCGTATTGAAATGGA	XM_926036.1
2060037	ZBTB43	-1.25	0.00972	Homo sapiens zinc finger and BTB domain containing 43 (ZBTB43), mRNA.	ILMN_1731113	AGTGCTAAGGTGACACTCCACCAACCAGAGTGAGAGGGCAGATAGGCAGG	NM_014007.2
3520040	YARS	-1.25	0.00989	Homo sapiens tyrosyl-tRNA synthetase (YARS), mRNA.	ILMN_1766010	GGGTGGGGTACTTCTCCATAAGGCATCTCAGTCAAATCCCCATCACTGTC	NM_003680.2
6220600	LOC113386	-1.25	0.0107	Homo sapiens similar to envelope protein (LOC113386), mRNA.	ILMN_1667330	CCCCTTATCATCACTGCCTATTCGCTCTTCCTCCAGCCTCTGGCAACCAC	NM_138781.2
6840022	MANBAL	-1.25	0.0108	Homo sapiens mannosidase, beta A, lysosomal-like (MANBAL), transcript variant 2, mRNA.	ILMN_2395926	AGGGTTCCTGGGGGAAGTATGGTGAATAAACTGACATGCATGCTTCAGAA	NM_001003897.1
7560301	LANCL2	-1.25	0.0108	Homo sapiens LanC lantibiotic synthetase component C-like 2 (bacterial) (LANCL2), mRNA.	ILMN_1708009	CCAGCTCGGTCCCTCCAGGCAAAGGAGAAACGGGACTTACTTCACAGGAC	NM_018697.3
4150278	DUSP14	-1.25	0.0114	Homo sapiens dual specificity phosphatase 14 (DUSP14), mRNA.	ILMN_1666546	TGGGGCCTCATTAACCCTTTAGAGACAAGCTTTGCCCCAGGCTGCGGACC	NM_007026.2
4060468	CENPL	-1.25	0.0125	Homo sapiens centromere protein L (CENPL), mRNA.	ILMN_1742779	TCCCCACCATGCCTTTGGAGTTGCCAAGATGGAAGCCAAGAAGGATCTAG	NM_033319.1
4220041	SLC12A2	-1.25	0.0133	Homo sapiens solute carrier family 12 (sodium/potassium/chloride transporters), member 2 (SLC12A2), mRNA.	ILMN_1720996	GGGCATGGACTGAGTGCTGCTATCTTGAAATGTGCACAGGTACACTTACC	NM_001046.2
5130162	AK1	-1.25	0.0177	Homo sapiens adenylate kinase 1 (AK1), mRNA.	ILMN_1779965	CACGTGTCCTTAACACCTGATCTGGCCCAAGCTGCGTGCCCTTTAAGCCA	NM_000476.1
4830500	IPO4	-1.25	0.0184	Homo sapiens importin 4 (IPO4), mRNA.	ILMN_1798172	CTGACCAGGTTATAGATGTGGCTCCCGAGCTTCTGCGTATCTGCAGCCTC	NM_024658.3
7510470	CREB1	-1.25	0.0259	Homo sapiens cAMP responsive element binding protein 1 (CREB1), transcript variant A, mRNA.	ILMN_2334242	TGTTAGGTTATAATTTCTCATTTGGAGCCGGGCGCAGTGGCTCACGCCTG	NM_004379.2
5050520	SPATA20	-1.25	0.0268	Homo sapiens spermatogenesis associated 20 (SPATA20), mRNA.	ILMN_1687247	CTCGGCCATACTCACTGCCCCCCTTGGGCACCCACTCACCCTAGAATAAA	NM_022827.2
3170605	IKIP	-1.25	0.0278	Homo sapiens IKK interacting protein (IKIP), transcript variant 1, mRNA.	ILMN_1701402	CTGGAGTTAGGAGGGCCTGTGGTAGACAGCGTGAATCATGAAAATAAGCC	NM_153687.2
1580504	AACS	-1.25	0.0311	Homo sapiens acetoacetyl-CoA synthetase (AACS), mRNA.	ILMN_1698554	GTGCTGCCTCCACCTGAGAGTTGCTAGGGGGTTCTTGTCGAGATCATGTC	NM_023928.3
5720767	REXO1	-1.25	0.0324	Homo sapiens REX1, RNA exonuclease 1 homolog (S. cerevisiae) (REXO1), mRNA.	ILMN_1753008	TCTCCGGACCCCCTTCCCCCTCACCTCCAGGCAGGGACAGAATAAATGTT	NM_020695.3
5130209	LOC648189	-1.25	0.0372	PREDICTED: Homo sapiens similar to TBC1 domain family, member 2B (LOC648189), mRNA.	ILMN_1689876	TGCTGGGCATCTCCCCATGTTCTCTCTCCTGTACATAGTGGGCAGTGGTG	XM_937239.2
7000333	ASB6	-1.25	0.0413	Homo sapiens ankyrin repeat and SOCS box-containing 6 (ASB6), transcript variant 2, mRNA.	ILMN_2397776	TTGACGGGATGGCTTACAAGTCCTGCCTGATACCTACACACCATGATGCC	NM_177999.1
6330338	ITGA5	-1.25	0.0442	Homo sapiens integrin, alpha 5 (fibronectin receptor, alpha polypeptide) (ITGA5), mRNA.	ILMN_1792679	GCCCAACCCTTCCCTCACCTTGGCACCAGACACCCAGGACTTATTTAAAC	NM_002205.2
5550743	LOC730051	-1.25	0.047	PREDICTED: Homo sapiens similar to Zinc finger protein 418 (LOC730051), mRNA.	ILMN_1724052	AAACCACGTGGTTCGATGGCTGCCGCGGCTACGCTGAGGCTCTCCGCTCA	XR_015766.1
1570523	ASCC2	-1.24	0.000324	Homo sapiens activating signal cointegrator 1 complex subunit 2 (ASCC2), mRNA.	ILMN_1679919	CAAACCTCGGGCCACAAGACACCACTTCCCCTTTACCCTGGACAGCAGGA	NM_032204.3
6770025	FAU	-1.24	0.000385	Homo sapiens Finkel-Biskis-Reilly murine sarcoma virus (FBR-MuSV) ubiquitously expressed (FAU), mRNA.	ILMN_1664614	GAGGCCCTGACTACCCTGGAAGTAGCAGGCCGCATGCTTGGAGGTAAAGT	NM_001997.3
6380220	MAGMAS	-1.24	0.000477	Homo sapiens mitochondria-associated protein involved in granulocyte-macrophage colony-stimulating factor signal transduction (Magmas), nuclear gene encoding mitochondrial protein, mRNA.	ILMN_1763884	TTCTACCTGCAGTCAAAGGTGGTCCGCGCAAAGGAGCGCCTGGATGAGGA	NM_016069.8
4260142	DHX37	-1.24	0.000631	Homo sapiens DEAH (Asp-Glu-Ala-His) box polypeptide 37 (DHX37), mRNA.	ILMN_2192683	GGATTCTGCTCCTGGCTTTGCTTCTGCGGCTTCGGTGGAGACAGTTATGG	NM_032656.2
3360408	MYO9B	-1.24	0.00105	Homo sapiens myosin IXB (MYO9B), mRNA.	ILMN_1672547	CTGCTTTTGGCACTACCCACCCCGTGTGACAGAATAGGAGCCAGCGACTC	NM_004145.2
7150280	LOC145853	-1.24	0.00143	PREDICTED: Homo sapiens hypothetical LOC145853 (LOC145853), mRNA.	ILMN_1655311	CAACTACCACGTCCTGCGCACCGGCTGCTTCCCCTTCATCAAGTACCACT	XM_096885.9
6650044	KRR1	-1.24	0.00277	Homo sapiens KRR1, small subunit (SSU) processome component, homolog (yeast) (KRR1), mRNA.	ILMN_1767579	CCCATCAATCATCTGGTCCTCTGGGTACTGGTGAGCATCCCTGGTCTTCA	NM_007043.6
6250397	DPH3	-1.24	0.00295	Homo sapiens DPH3, KTI11 homolog (S. cerevisiae) (DPH3), transcript variant 1, mRNA.	ILMN_1679912	TGACAAAGATCAGTTTGTGTGTGGAGAAACAGTCCCAGCCCCTTCAGCCA	NM_206831.1
7400554	WDR18	-1.24	0.00523	Homo sapiens WD repeat domain 18 (WDR18), mRNA.	ILMN_1694479	GTCGTGTTCGGGTTTTTCCTCTGTGACTGGGCCGTCTTGGTGTCTCGTGG	NM_024100.3
5220224	DIABLO	-1.24	0.00537	Homo sapiens diablo homolog (Drosophila) (DIABLO), nuclear gene encoding mitochondrial protein, transcript variant 1, mRNA.	ILMN_2332990	CTGCCCTGGCCAATCAGGCGAGACGCCTTTGTGAGCTGTGAGTGCCTCCT	NM_019887.3
1010309	SLC4A2	-1.24	0.00859	Homo sapiens solute carrier family 4, anion exchanger, member 2 (erythrocyte membrane protein band 3-like 1) (SLC4A2), mRNA.	ILMN_2078389	CATGCCGCCCAAACACCACCCAGATGTCACTTACGTCAAGAAGGTCCGGA	NM_003040.2
7150189	PHF17	-1.24	0.0134	Homo sapiens PHD finger protein 17 (PHF17), transcript variant S, mRNA.	ILMN_1736015	GCCTTTATGCCAGCCCGACACCTGCTGTAATTGGGGTGCATGAGCTATGG	NM_024900.3
4900279	GMEB1	-1.24	0.0145	Homo sapiens glucocorticoid modulatory element binding protein 1 (GMEB1), transcript variant 2, mRNA.	ILMN_2383419	CACCAGACACAGTGACCATCCACCCTTCATCTAGCTTGGCGCTGCTGAGC	NM_024482.1
7400608	UXT	-1.24	0.0163	Homo sapiens ubiquitously-expressed transcript (UXT), transcript variant 1, mRNA.	ILMN_1745499	TGTGTGAGGCCAAACTGGATCGGTCAACATGGTCTTCCCCCTCCCCACTC	NM_153477.1
4540327	RRBP1	-1.24	0.0189	Homo sapiens ribosome binding protein 1 homolog 180kDa (dog) (RRBP1), transcript variant 1, mRNA.	ILMN_2268381	TCTGAGGTCCTGGAGGTGCCATTTCCCTCTCTGTTGAAGCAAAGGCCGGG	NM_001042576.1
1820133	DDX31	-1.24	0.0202	Homo sapiens DEAD (Asp-Glu-Ala-Asp) box polypeptide 31 (DDX31), transcript variant 1, mRNA.	ILMN_1781721	TGCGCGTCAGCCTGGAACGGGCTTGATTGCTGCCCTTAACTGTGTTCTGA	NM_022779.7
3060162	CBR1	-1.24	0.0205	Homo sapiens carbonyl reductase 1 (CBR1), mRNA.	ILMN_1809003	GAACTGACATGGCGGGACCCAAGGCCACCAAGAGCCCAGAAGAAGGTGCA	NM_001757.2
5360324	GRINL1A	-1.24	0.021	Homo sapiens glutamate receptor, ionotropic, N-methyl D-aspartate-like 1A (GRINL1A), transcript variant 2, mRNA.	ILMN_2368145	ACCCCGTTCTTCCGGGAAAATGGCGACTCCCGCTCGTGCCCCGGAGTCAC	NM_001018102.1
3370273	SGPL1	-1.24	0.026	Homo sapiens sphingosine-1-phosphate lyase 1 (SGPL1), mRNA.	ILMN_1761531	TGTAGAGCGTCTCCCCAGAACCAGACCCCGAGCCACTCGCTTCCTCTGTG	NM_003901.2
1110315	FAM36A	-1.24	0.0303	Homo sapiens family with sequence similarity 36, member A (FAM36A), mRNA.	ILMN_1808584	CCATAGGATGTTCAACCATGTTTTCAGAGGCCGCACTGCATGAATGCGGG	NM_198076.4
70168	MED29	-1.24	0.0323	Homo sapiens mediator complex subunit 29 (MED29), mRNA.	ILMN_1728360	ACTCGGAGGCTGAGAGGTGGGAGGATGCCTTGAGCTTGAGAGGTTGAAGC	NM_017592.1
2030278	PPP2R5D	-1.24	0.0391	Homo sapiens protein phosphatase 2, regulatory subunit B', delta isoform (PPP2R5D), transcript variant 1, mRNA.	ILMN_1699384	AGAATCGGGAGCTGCAGAAGCTTCCTGCCCTGAAAGATTCGCCAACCCAG	NM_006245.2
5560504	TIAL1	-1.24	0.0398	Homo sapiens TIA1 cytotoxic granule-associated RNA binding protein-like 1 (TIAL1), transcript variant 1, mRNA. XM_945560 XM_945564 XM_945566 XM_945569 XM_945570 XM_945572 XM_945573	ILMN_2351309	AGGGAGTGCAAATGTTTTGGCAATGTATTCAAAATGCTGGCCTGGGCACC	NM_003252.3
3940376	SGK3	-1.24	0.0458	Homo sapiens serum/glucocorticoid regulated kinase family, member 3 (SGK3), transcript variant 3, mRNA.	ILMN_1747020	CTCTTTGGCTTAAAATGTTCAGCAGAATTGGGCAGTGGGGGTGACTTTTC	NM_001033578.1
6590088	LRRC41	-1.24	0.0488	Homo sapiens leucine rich repeat containing 41 (LRRC41), mRNA.	ILMN_1712755	AGCAGGCACCCAGGCTTTAGAGAAGTATAGGGGGCTTCTTCCCTGCTGGG	NM_006369.4
6480092	FAM65A	-1.23	0.000176	Homo sapiens family with sequence similarity 65, member A (FAM65A), mRNA.	ILMN_1680037	GGCTTGGCCACCCTGCCGCTGCCCAGCCACATCCCTTGGTTTTGTATTTT	NM_024519.2
3930376	LCMT1	-1.23	0.000215	Homo sapiens leucine carboxyl methyltransferase 1 (LCMT1), transcript variant 2, mRNA.	ILMN_2336186	GCAGTCCGCAAACCTCCTGAAGTGGGCAGCCAACAGTTTTGAGAGAGCCA	NM_001032391.1
290603	AARS	-1.23	0.000491	Homo sapiens alanyl-tRNA synthetase (AARS), mRNA.	ILMN_1662364	AGATAACGGCTCTCCAGACCTGAGCTTTCCGCGTCAGCAAGTAGGAATCG	NM_001605.2
5670180	TUBG1	-1.23	0.00104	Homo sapiens tubulin, gamma 1 (TUBG1), mRNA.	ILMN_1695731	CTGACTGACCACCCCCTCAGAGCACAGATCAGGGACCTCACGCATCTCTT	NM_001070.3
7510731	WBP5	-1.23	0.0013	Homo sapiens WW domain binding protein 5 (WBP5), transcript variant 2, mRNA.	ILMN_1679838	CAGGCGGTGGTCCCTGAGGCCCGTGGAAGGAGTCAAACTTGCGGGAATTT	NM_001006612.1
2470520	RBMS1	-1.23	0.00166	Homo sapiens RNA binding motif, single stranded interacting protein 1 (RBMS1), transcript variant 3, mRNA.	ILMN_2358540	TAGTCCGACTTCACCCATGGTGTTCTGTGCTTGCAGTGCGAGTGTTGCTG	NM_002897.3
5820598	MED16	-1.23	0.00229	Homo sapiens mediator complex subunit 16 (MED16), mRNA.	ILMN_1730307	GGACAGCATGTCCCTGCTCTTCCGCCTGCTCACCAAGCTCTGGATCTGCT	NM_005481.2
3420270	IFT52	-1.23	0.0025	Homo sapiens intraflagellar transport 52 homolog (Chlamydomonas) (IFT52), mRNA.	ILMN_1673172	TTGAGACGCCGCTGCCAACCCTTCAGCCTGCGGTTTTTCCTCCCAGTTTC	NM_016004.2
1820538	RDBP	-1.23	0.00255	Homo sapiens RD RNA binding protein (RDBP), mRNA.	ILMN_1765532	ACATGGCCAGTGCCTGTTCCCCACTCCCTTGCCCCAAAAGGATCTGGAAC	NM_002904.5
430025	CSNK2A1	-1.23	0.00257	Homo sapiens casein kinase 2, alpha 1 polypeptide (CSNK2A1), transcript variant 2, mRNA.	ILMN_2386354	TCCACCGTCCCACACTTTAGGGGGTTGGTATCTCGTGCTCTTCTCCAGAG	NM_001895.3
60148	BOLA2	-1.23	0.00379	Homo sapiens bolA homolog 2 (E. coli) (BOLA2), mRNA.	ILMN_1782633	ATGGAACTCAGCGCCGAATACCTCCGCGAGAAGCTGCAGCGGGACCTGGA	NM_001031827.1
5090402	ARID4B	-1.23	0.00389	Homo sapiens AT rich interactive domain 4B (RBP1-like) (ARID4B), transcript variant 1, mRNA.	ILMN_2269564	GAGTGCTATCCACCAGGCATGAAAGTCCAAGTGCGGTATGGACGAGGGAA	NM_016374.5
130241	SMARCB1	-1.23	0.00469	Homo sapiens SWI/SNF related, matrix associated, actin dependent regulator of chromatin, subfamily b, member 1 (SMARCB1), transcript variant 2, mRNA.	ILMN_2403458	TACGCCTTCAGCGAGAACCCTCTGCCCACAGTGGAGATTGCCATCCGGAA	NM_001007468.1
6770091	LOC642031	-1.23	0.00591	PREDICTED: Homo sapiens hypothetical protein LOC642031 (LOC642031), mRNA.	ILMN_1655694	GGTGCTCACCTGGGGCCTCCATCCCAGAAGCGCAGGGCTTATTTTTCTGA	XM_936101.2
3290576	VRK3	-1.23	0.00716	Homo sapiens vaccinia related kinase 3 (VRK3), transcript variant 2, mRNA.	ILMN_1771697	TGCAGGATCTGCGTGTGTCTCCATATGACCCCATTGGCCTCCCGATGGTG	NM_001025778.1
2600382	GPX4	-1.23	0.00738	Homo sapiens glutathione peroxidase 4 (phospholipid hydroperoxidase) (GPX4), transcript variant 2, mRNA.	ILMN_1734353	GATCCAACCCAAGGGCAAGGGCATCCTGGGAAATGCCATCAAGTGGAACT	NM_001039847.1
270133	C1ORF128	-1.23	0.00754	Homo sapiens chromosome 1 open reading frame 128 (C1orf128), mRNA.	ILMN_1784207	GTCAAGTTGCCCAGCTTGGAGTTGTCTGTCACGCACATGTGTCCTGTGGT	NM_020362.3
2940537	PPP3CA	-1.23	0.00902	Homo sapiens protein phosphatase 3 (formerly 2B), catalytic subunit, alpha isoform (PPP3CA), mRNA.	ILMN_1670970	CTTCTTCCTAGGGGCCTCGTGATCTGAGGGGTGGTGCCTACTTCCACTGT	NM_000944.3
4200538	SHC1	-1.23	0.00984	Homo sapiens SHC (Src homology 2 domain containing) transforming protein 1 (SHC1), transcript variant 2, mRNA.	ILMN_1812570	GCTATCAATGGCAGTGCACCCCGGGACCTGTTTGACATGAAGCCCTTCGA	NM_003029.3
2450093	VCP	-1.23	0.00985	Homo sapiens valosin-containing protein (VCP), mRNA.	ILMN_1777220	ACTTGACTCAATGCTGCCCGAGCCCTCCCTTCCCCCTATCCAACCTGGGT	NM_007126.2
1570746	LOC651816	-1.23	0.0125	PREDICTED: Homo sapiens similar to Ubiquitin-conjugating enzyme E2S (Ubiquitin-conjugating enzyme E2-24 kDa) (Ubiquitin-protein ligase) (Ubiquitin carrier protein) (E2-EPF5) (LOC651816), mRNA.	ILMN_1729115	AGGTGCCTGCTGATCCACCCTAACCCCGAGTCTGCACTCAACGAGGAGGC	XM_941060.1
3170497	CDC42BPA	-1.23	0.0132	Homo sapiens CDC42 binding protein kinase alpha (DMPK-like) (CDC42BPA), transcript variant B, mRNA.	ILMN_1781472	CGACTGGCTTCCTCTCTCAGGTGCTGGATTGTGGGGTTAGTGGCATTTCC	NM_003607.3
1230307	RRBP1	-1.23	0.0145	Homo sapiens ribosome binding protein 1 homolog 180kDa (dog) (RRBP1), transcript variant 1, mRNA.	ILMN_1803810	TTGGAGAAGCTCCGCACAGCCGGCCCCCTAGAGTCTTCAGAAACAGAGGA	NM_001042576.1
3370703	FEN1	-1.23	0.0146	Homo sapiens flap structure-specific endonuclease 1 (FEN1), mRNA.	ILMN_2160929	GAGAAGATGGGCAGAAAGCTGGAGCCCCTGGAGTTGGCTGTGTCTGTGTT	NM_004111.4
6760746	MRPL55	-1.23	0.0164	Homo sapiens mitochondrial ribosomal protein L55 (MRPL55), nuclear gene encoding mitochondrial protein, transcript variant 1, mRNA.	ILMN_1813817	ACCGCCAGGCTTATGCACGACTCTACCCCGTGCTGCTGGTGAAGCAGGAT	NM_181454.1
2810605	ZNF266	-1.23	0.0169	Homo sapiens zinc finger protein 266 (ZNF266), mRNA.	ILMN_1753782	AGCCAAGGACAGAGACCTGGAACAGATGCTTTCATTATGGCCTCCAGAGG	NM_006631.2
6110014	FUSIP1	-1.23	0.017	Homo sapiens FUS interacting protein (serine/arginine-rich) 1 (FUSIP1), transcript variant 2, mRNA.	ILMN_2354649	TCTGAGGCTCGGCCGCCTGAGCCGCGGACGGTTTGCTGAGCCCGTTAGTG	NM_054016.1
7100546	LRWD1	-1.23	0.0186	Homo sapiens leucine-rich repeats and WD repeat domain containing 1 (LRWD1), mRNA.	ILMN_1682368	CCAATGCCTCCTTCACCTACCTCACCGCCCTGACGGACTCCAACATCGTA	NM_152892.1
5290537	NUPL1	-1.23	0.0205	Homo sapiens nucleoporin like 1 (NUPL1), transcript variant 1, mRNA.	ILMN_2378316	GTTACTACTGGACCCACTCCTTTCAGCACCATGCCAAACGCAGCAGCCGT	NM_014089.3
20241	SLC7A1	-1.23	0.022	Homo sapiens solute carrier family 7 (cationic amino acid transporter, y+ system), member 1 (SLC7A1), mRNA.	ILMN_1683859	CTCCCCTTTTTGCTGACAACACTGTGTACATTGACCACTTCCTACCATAC	NM_003045.3
2120114	DYRK1A	-1.23	0.0229	Homo sapiens dual-specificity tyrosine-(Y)-phosphorylation regulated kinase 1A (DYRK1A), transcript variant 4, mRNA.	ILMN_2374293	GCAGAACACCGCGTTTCATTCTATTGGTCAATTCCATGTGGCTGACTAGG	NM_130437.2
7650189	LAMB2	-1.23	0.023	Homo sapiens laminin, beta 2 (laminin S) (LAMB2), mRNA.	ILMN_1752968	GGAAGGCACCTATGAGGAAAATGAGCGGGCACTGGAGAGTAAGGCAGCCC	NM_002292.3
5890468	C14ORF43	-1.23	0.0264	Homo sapiens chromosome 14 open reading frame 43 (C14orf43), transcript variant 1, mRNA.	ILMN_2412922	GGCGGGAAACTGACCTAGTGCCTGTGTTGCAGACCATTTCTGAGGTCTCC	NM_194278.3
2690324	KIAA1754	-1.23	0.0266	Homo sapiens KIAA1754 (KIAA1754), mRNA.	ILMN_1805192	GCCTCCAGAAGCCAAAACCATGCCTGGATCTCCCATAGCTTCTCCTTTGC	NM_033397.2
6770563	LOC650215	-1.23	0.0313	PREDICTED: Homo sapiens similar to Exportin-T (tRNA exportin) (Exportin(tRNA)) (LOC650215), mRNA.	ILMN_1743711	GGGCCCAGAATGTGTTCAGTATCTTCAACAAGAATACCTGCCCTCCTTGC	XR_018889.1
2490615	NAF1	-1.23	0.035	Homo sapiens nuclear assembly factor 1 homolog (S. cerevisiae) (NAF1), mRNA.	ILMN_1679891	CCTCCACCACTGCCTCCTCCACCCTCTTCTGGAGATAGTAATTCTCATTT	NM_138386.1
6370477	HDHD2	-1.23	0.0437	Homo sapiens haloacid dehalogenase-like hydrolase domain containing 2 (HDHD2), mRNA.	ILMN_1702265	GCTTCGGGTTTTGATGCTTGTTTAGAGATCAGCAGTCTTGGATGGGAGGG	NM_032124.4
4050634	FBXO9	-1.23	0.0439	Homo sapiens F-box protein 9 (FBXO9), transcript variant 2, mRNA.	ILMN_1717063	CTCTGCTAAGCTCCGCTGCAGAGACAGGCAGGAGTAGACACCCGGACACC	NM_033480.2
1410397	GPR27	-1.23	0.0446	Homo sapiens G protein-coupled receptor 27 (GPR27), mRNA.	ILMN_1744034	GCTGTGCAAGATGTTCTACGCCGTCACGCTGCTCTTCCTGCTCCTCTGGG	NM_018971.1
1470195	MCM7	-1.23	0.0452	Homo sapiens minichromosome maintenance complex component 7 (MCM7), transcript variant 2, mRNA.	ILMN_1663195	CTGGCAGGTCAATGCTTCCCGGACACGGATCACTTTTGTCTGATTCCAGC	NM_182776.1
5260458	DVL1	-1.23	0.0466	Homo sapiens dishevelled, dsh homolog 1 (Drosophila) (DVL1), transcript variant 2, mRNA.	ILMN_1783444	CAGCTTGCTGAAGCACGGCTTCCTGCGGCACACGGTCAACAAGATCACCT	NM_181870.1
2470070	TBL1X	-1.23	0.0469	Homo sapiens transducin (beta)-like 1X-linked (TBL1X), mRNA.	ILMN_1744795	GTTCAGATGACAGCGACCGCCTTTTCATTCCCCCCGCCACCTGTACTCAC	NM_005647.2
580592	CPNE8	-1.23	0.0485	Homo sapiens copine VIII (CPNE8), mRNA.	ILMN_1722294	CTTGTTATCACCATTCCACGTTGCCACACAAGGTGCACAGGCTGGAAGTC	NM_153634.2
1430187	CSTB	-1.22	0.000381	Homo sapiens cystatin B (stefin B) (CSTB), mRNA.	ILMN_1761797	CTGTGTTTAAGGCCGTGTCATTCAAGAGCCAGGTGGTCGCGGGGACAAAC	NM_000100.2
1300398	CGGBP1	-1.22	0.000599	Homo sapiens CGG triplet repeat binding protein 1 (CGGBP1), transcript variant 2, mRNA.	ILMN_2387090	CACCCAGCAGTCCGTGCTTTCCTATCTCGCCATGTGAAGAATGGAGGCTC	NM_003663.3
2140671	DBNL	-1.22	0.000971	Homo sapiens drebrin-like (DBNL), transcript variant 2, mRNA.	ILMN_1698307	GCCTTGGCCTGTTGTCTTCCCCTATTTTCTGTCCCAGCTCATCCGTGTCT	NM_001014436.1
270653	CLIC4	-1.22	0.00146	Homo sapiens chloride intracellular channel 4 (CLIC4), nuclear gene encoding mitochondrial protein, mRNA.	ILMN_1671250	AATGAAGCACTGGAGAGGGGTCTCCTGAAAACCCTGCAGAAACTGGATGA	NM_013943.1
7650653	EGLN2	-1.22	0.00147	Homo sapiens egl nine homolog 2 (C. elegans) (EGLN2), transcript variant 3, mRNA.	ILMN_2354391	TGCCACTGCTTGGGCAGAGTAAAAGGTGCCAGGAGGAGCATGGGTGTGGA	NM_080732.1
3390731	NFX1	-1.22	0.0016	Homo sapiens nuclear transcription factor, X-box binding 1 (NFX1), transcript variant 2, mRNA.	ILMN_1698402	CCCCCTGAATGTACCCAAACCTGCGCTAGAGTCCATGAGTGTGACCATCC	NM_147133.1
510475	FER	-1.22	0.00235	Homo sapiens fer (fps/fes related) tyrosine kinase (FER), mRNA.	ILMN_1789618	GCAAGTAGAAAGAGGATACCGGATGTCAGCTCCCCAGCACTGTCCAGAGG	NM_005246.2
1230747	SF3A3	-1.22	0.00276	Homo sapiens splicing factor 3a, subunit 3, 60kDa (SF3A3), mRNA.	ILMN_1705151	ACAGGATCCCCCAGAGACCCCATTTGCCTCTCAACACTCAGACCTTCAAC	NM_006802.2
6940647	C16ORF58	-1.22	0.0031	Homo sapiens chromosome 16 open reading frame 58 (C16orf58), mRNA.	ILMN_1685289	GGCTTTAATCACCAACCCATCAACATCAAGCCTCCCCCAGGCCGGTTCAA	NM_022744.1
2190537	WDR74	-1.22	0.00355	PREDICTED: Homo sapiens WD repeat domain 74 (WDR74), mRNA.	ILMN_1809866	CCTGGGTCCACCAGCCCCTGACGCCCCTGTGCCCACTTTGTAAATAAACT	XM_001125771.1
6560148	TCEB3	-1.22	0.00403	Homo sapiens transcription elongation factor B (SIII), polypeptide 3 (110kDa, elongin A) (TCEB3), mRNA.	ILMN_1808110	AACCTGCGTGCCACAGCCCCGCCTCCCTGCCTGGAGCACACTTTAGAATT	NM_003198.1
4280561	ACTR1A	-1.22	0.00499	Homo sapiens ARP1 actin-related protein 1 homolog A, centractin alpha (yeast) (ACTR1A), mRNA.	ILMN_1792314	GCACAGCCTCGCACAAACCACATTGCCTGGTGGGGCCCAGTGTACTGAAA	NM_005736.2
6220070	NT5C	-1.22	0.00542	Homo sapiens 5', 3'-nucleotidase, cytosolic (NT5C), mRNA.	ILMN_1806432	TCCCGAGAGGCTGTCCCTGGACCCTGGCTGGCATGGAAATACAGTGGGAA	NM_014595.1
6520156	PRCC	-1.22	0.00566	Homo sapiens papillary renal cell carcinoma (translocation-associated) (PRCC), transcript variant 1, mRNA.	ILMN_1802843	CAGGATCTCTTTCCCCAAGGACCCAGCCCTCGCCTCTGCGAGAATGAACA	NM_005973.4
5870382	TEX261	-1.22	0.0058	Homo sapiens testis expressed 261 (TEX261), mRNA.	ILMN_1692272	CAAGGAGCTTTGGCTATACTCTCTCCTCCCGACCCCCACCCTGGCATACT	NM_144582.2
160746	APRT	-1.22	0.00599	Homo sapiens adenine phosphoribosyltransferase (APRT), transcript variant 1, mRNA.	ILMN_1722491	TGAGGTCCTGGAGTGCGTGAGCCTGGTGGAGCTGACCTCGCTTAAGGGCA	NM_000485.2
4120465	NOLA1	-1.22	0.00865	Homo sapiens nucleolar protein family A, member 1 (H/ACA small nucleolar RNPs) (NOLA1), transcript variant 2, mRNA.	ILMN_1749752	CCCATATAAGCTGCTGCCACTGCAGAGGTTTTTACCTCGACCTCCAGGTG	NM_032993.1
1450376	KIAA0556	-1.22	0.0105	Homo sapiens KIAA0556 (KIAA0556), mRNA.	ILMN_1753426	GTCAGGGAGATGGCACTAACACGACACAAGCTCACTCCCAGAACCGCAGC	NM_015202.1
6760504	SEH1L	-1.22	0.0106	Homo sapiens SEH1-like (S. cerevisiae) (SEH1L), transcript variant 1, mRNA.	ILMN_2381138	GGGAGCCCAGTCAATGGGAGTTCTCAGCAGGGAACCTCAAATCCTTCCCT	NM_001013437.1
5360202	MRFAP1L1	-1.22	0.011	Homo sapiens Morf4 family associated protein 1-like 1 (MRFAP1L1), transcript variant 2, mRNA.	ILMN_1693702	GTTGACGGCTGCGACTCCATTTTGTAGGCCGCTTATTTGTGTGCATCCAC	NM_203462.1
2450634	POLR3H	-1.22	0.012	Homo sapiens polymerase (RNA) III (DNA directed) polypeptide H (22.9kD) (POLR3H), transcript variant 2, mRNA.	ILMN_1786024	GGGACAGGTCAATGTTCGCTCACCCTTCAGGCCTCAGCTGCAAGATCAGC	NM_001018052.1
1410398	CCNYL1	-1.22	0.0125	Homo sapiens cyclin Y-like 1 (CCNYL1), mRNA.	ILMN_1810069	GGCTCCCATCCTACACACAGATATTTGCTTACTGTGTGGGCCGATAGCTG	NM_152523.1
6760605	DEDD	-1.22	0.0132	Homo sapiens death effector domain containing (DEDD), transcript variant 4, mRNA.	ILMN_1699711	AAAACAAGCTGTGGCCCTTTCCACTCTCTCCTGGCCTCTGGTGCTGCTCC	NM_001039712.1
2600500	SEC22B	-1.22	0.0145	Homo sapiens SEC22 vesicle trafficking protein homolog B (S. cerevisiae) (SEC22B), mRNA.	ILMN_1784238	ATAGGATATGGAGAGGCCCCTGGCTTCATGAGAACAAAGGCAGGCCCAGG	NM_004892.4
2510768	C9ORF102	-1.22	0.0184	Homo sapiens chromosome 9 open reading frame 102 (C9orf102), mRNA.	ILMN_1753190	GTTGAGGAGAGAGGGCTTCCGTGTACTCAGGATGTAGAGTCATTGCTCAG	NM_020207.1
160220	ANAPC7	-1.22	0.0189	Homo sapiens anaphase promoting complex subunit 7 (ANAPC7), mRNA.	ILMN_2199284	GCAAACGCTACTCCCGGGCCCTCTATTTAGGAGCCAAGGCCATTCAGCTG	NM_016238.1
3460431	LIG3	-1.22	0.0205	Homo sapiens ligase III, DNA, ATP-dependent (LIG3), nuclear gene encoding mitochondrial protein, transcript variant alpha, mRNA.	ILMN_1660582	GTCCACAAAGCCTTCTCTCCCATCCTTGCCTGTTCCTTTGTACTTCCAGG	NM_013975.2
4060672	ARRDC3	-1.22	0.0236	Homo sapiens arrestin domain containing 3 (ARRDC3), mRNA.	ILMN_2198515	GCCTGGACTTTACCTGCGTATGCACATGCTCAGAATTGTCTACTAGGCTG	NM_020801.1
4540020	SCN3A	-1.22	0.0309	Homo sapiens sodium channel, voltage-gated, type III, alpha subunit (SCN3A), transcript variant 1, mRNA.	ILMN_2387395	ACCAGCTGACACTGCTGAGGAGAAACCCAATGGCTACCTAGACTATAGGG	NM_006922.3
3710471	LOC390466	-1.22	0.0319	PREDICTED: Homo sapiens similar to SMT3 suppressor of mif two 3 homolog 2 (LOC390466), mRNA.	ILMN_1665781	AACCACCGCTGCCGCCTCCTTCTTCTGTCACTCCTGGTGCTGCACTGTGT	XM_372521.1
10341	SHMT2	-1.22	0.039	Homo sapiens serine hydroxymethyltransferase 2 (mitochondrial) (SHMT2), nuclear gene encoding mitochondrial protein, mRNA.	ILMN_1661264	CGCGTCCTCTTTCTTGGGGAAGTTGAGGAGTGCCCTTCAGAGCCAGTAGC	NM_005412.4
3400672	SERPINB8	-1.22	0.0401	Homo sapiens serpin peptidase inhibitor, clade B (ovalbumin), member 8 (SERPINB8), transcript variant 2, mRNA.	ILMN_1718960	AGCTGAGCATGGTCATTCTGCTTCCCGATGACAACACGGACCTCGCCGTG	NM_198833.1
1230242	UBE2L3	-1.22	0.041	Homo sapiens ubiquitin-conjugating enzyme E2L 3 (UBE2L3), transcript variant 2, mRNA.	ILMN_1677877	TTCACACCCGCCTGGTTTCTTGAAGTGTGCTGGGTCCTTCCCTCTGCTCC	NM_198157.1
540725	HNRPH1	-1.22	0.0441	Homo sapiens heterogeneous nuclear ribonucleoprotein H1 (H) (HNRPH1), mRNA.	ILMN_2101920	ATAGGTAACCAAGGAGCAGTGAACAGCAGCTACTACAGTAGTGGAAGCCG	NM_005520.1
1570575	STRN3	-1.21	2.32e-05	Homo sapiens striatin, calmodulin binding protein 3 (STRN3), transcript variant 2, mRNA.	ILMN_1772946	GATCTCACTGACCCGTTGCCCTGTAACCACTTTCTTTCCTTCTTTTGCCT	NM_014574.3
160630	PLOD3	-1.21	0.00014	Homo sapiens procollagen-lysine, 2-oxoglutarate 5-dioxygenase 3 (PLOD3), mRNA.	ILMN_1774836	ACTGAATATGTCACCTTGCTCCCAAGACACGGCCCTCTCAGGAAGCTCCC	NM_001084.4
6940242	BRPF1	-1.21	0.000143	Homo sapiens bromodomain and PHD finger containing, 1 (BRPF1), transcript variant 2, mRNA.	ILMN_2365549	TATTCTCATTTGTAACTGCGTTTCCGGGTCGCGCCAGAGTCATTTGGTAC	NM_004634.2
1340647	NOLA1	-1.21	0.000191	Homo sapiens nucleolar protein family A, member 1 (H/ACA small nucleolar RNPs) (NOLA1), transcript variant 2, mRNA.	ILMN_2412549	GTTTTGTACAGTGCCTGGCACTCTGTGGGTGCTCAATAAATGGATAGGAG	NM_032993.2
270736	TRABD	-1.21	0.000247	Homo sapiens TraB domain containing (TRABD), mRNA.	ILMN_1755737	GCCGGCTGTGTCCTTCCTGCCACACTCGGGGATTCATTCCTTAGAAACTG	NM_025204.2
7210075	TTC1	-1.21	0.000513	Homo sapiens tetratricopeptide repeat domain 1 (TTC1), mRNA.	ILMN_1743303	CTGGCTGTCCTATGTCCAGGAAGAAGCCCATTTGTTGAGGCTGACCTTCC	NM_003314.1
70300	LYPLA1	-1.21	0.000663	Homo sapiens lysophospholipase I (LYPLA1), mRNA.	ILMN_1666713	CTCCAGTGCCACGGGGATTGTGACCCTTTGGTTCCCCTGATGTTTGGTTC	NM_006330.2
2360682	PSMB6	-1.21	0.00108	Homo sapiens proteasome (prosome, macropain) subunit, beta type, 6 (PSMB6), mRNA.	ILMN_1666409	TTGGGAGACCAGATACCCAAATTCGCCGTTGCCACTTTACCACCCGCCTG	NM_002798.1
4490259	COX8A	-1.21	0.00131	Homo sapiens cytochrome c oxidase subunit 8A (ubiquitous) (COX8A), mRNA.	ILMN_1809495	CATGGAATTGGCCGTTGGGCTTACCTCCTGCTTCGTGACCTTCCTCCTGC	NM_004074.2
540221	NOL1	-1.21	0.0016	Homo sapiens nucleolar protein 1, 120kDa (NOL1), transcript variant 2, mRNA.	ILMN_1723158	GACGGGTGGCTCACTGCCATTGTCACCAGGTTGGAACTCTTGCCTCTGTG	NM_001033714.1
1510014	PCNT	-1.21	0.00284	Homo sapiens pericentrin (PCNT), mRNA.	ILMN_1810922	GAGGTGACGGGCACTCACTCCCATGAGCCCTGGCTGTGTGCTGTTGTGTG	NM_006031.4
2680086	USP22	-1.21	0.00363	Homo sapiens ubiquitin specific peptidase 22 (USP22), mRNA.	ILMN_1666609	CTTGGCAATCACAGCCCGCAGAACCATCATGTGTGGCAGAAGCCTGAGGG	NM_015276.1
870458	TM2D1	-1.21	0.00408	Homo sapiens TM2 domain containing 1 (TM2D1), mRNA.	ILMN_1763670	CCGGGGGCGAGGAGTCGCTTAAGTGCGAGGACCTCAAAGTGGGACAATAT	NM_032027.2
3420451	C15ORF15	-1.21	0.00425	Homo sapiens chromosome 15 open reading frame 15 (C15orf15), mRNA.	ILMN_2175465	CCAGCATTGATCTAGAAGCAGAGGAATCCCAGCGCCTTTTAAAAGTTGTT	NM_016304.2
4260379	CTNNB1	-1.21	0.00467	Homo sapiens catenin (cadherin-associated protein), beta 1, 88kDa (CTNNB1), mRNA.	ILMN_1746396	AGCTGCAGGGGTCCTCTGTGAACTTGCTCAGGACAAGGAAGCTGCAGAAG	NM_001098209.1
1300228	CUEDC1	-1.21	0.00507	Homo sapiens CUE domain containing 1 (CUEDC1), mRNA.	ILMN_1676665	GCAGCAGCCAATTACAGCCCCTTTTGTAGCCGGGCGTTCCTATGGTCAAA	NM_017949.1
3180541	LOC440093	-1.21	0.00819	Homo sapiens histone H3-like (LOC440093), mRNA.	ILMN_1769705	TTCAACACTGACCTGAGGTTTCAGAGCGCAGTCGTCGGTGCGCTGCAGGA	NM_001013699.1
6480661	GSK3B	-1.21	0.0082	Homo sapiens glycogen synthase kinase 3 beta (GSK3B), mRNA.	ILMN_1779376	CTGCTTCTGCATCAGCTTCCAACTCCACCTGAACAGTCCCGAGCAGCCAG	NM_002093.2
2190241	AP1M1	-1.21	0.00992	Homo sapiens adaptor-related protein complex 1, mu 1 subunit (AP1M1), mRNA.	ILMN_1754738	ACGTCTGCGCTTGGTCACCCGTCCTCCCCACCCTGTGTGTGTTTATGTCA	NM_032493.2
3610091	CUTC	-1.21	0.0112	Homo sapiens cutC copper transporter homolog (E. coli) (CUTC), mRNA.	ILMN_1765044	GCTATCGCAAAGAACATCCTGGTGTAGCCAGACCTCTCTGAGAGACATGG	NM_015960.2
430593	RPL31	-1.21	0.0155	Homo sapiens ribosomal protein L31 (RPL31), transcript variant 1, mRNA.	ILMN_1754195	CAACTTGGACGCTGCAGAATGGCTCCCGCAAAGAAGGGTGGCGAGAAGAA	NM_000993.4
2370255	ALDH18A1	-1.21	0.0159	Homo sapiens aldehyde dehydrogenase 18 family, member A1 (ALDH18A1), nuclear gene encoding mitochondrial protein, transcript variant 1, mRNA.	ILMN_2302716	TGCATCCAGGAGATGCTGTGTTCCCCGTGATGCAGCTGGAACCCAAGCTG	NM_002860.3
5290358	CPT1A	-1.21	0.0169	Homo sapiens carnitine palmitoyltransferase 1A (liver) (CPT1A), nuclear gene encoding mitochondrial protein, transcript variant 2, mRNA.	ILMN_1696316	GGTTGCTGATGACGGCTATGGTGTGTCGTACATCCTTGTGGGAGAGAACC	NM_001031847.1
830719	AGPAT5	-1.21	0.0177	Homo sapiens 1-acylglycerol-3-phosphate O-acyltransferase 5 (lysophosphatidic acid acyltransferase, epsilon) (AGPAT5), mRNA.	ILMN_1662049	TAGTGTGGTGGATTCCCACTGGGCTCTGGTCCTTCCCTTGGATCCCGTCA	NM_018361.2
2810100	ZNF548	-1.21	0.0182	Homo sapiens zinc finger protein 548 (ZNF548), mRNA.	ILMN_1728228	CTCCCAGTCCATAGGTTGCTTTTTCGCTCTGTTGATTGTGTCCTTTGATG	NM_152909.2
5130113	TMEM141	-1.21	0.0188	Homo sapiens transmembrane protein 141 (TMEM141), mRNA.	ILMN_1774066	TGCATCTCCAACAAGTCCAAGGTGACAGCTGGTGCTAGGGGCGTGGGGTT	NM_032928.2
1090576	EIF2B5	-1.21	0.019	Homo sapiens eukaryotic translation initiation factor 2B, subunit 5 epsilon, 82kDa (EIF2B5), mRNA.	ILMN_1688534	GAGGAGCTAAGCAGGCCCGGCAGTTGGAGGAAGGCCAGAGGAACAGCTTT	NM_003907.2
2060612	MRPL27	-1.21	0.0196	Homo sapiens mitochondrial ribosomal protein L27 (MRPL27), nuclear gene encoding mitochondrial protein, transcript variant 2, mRNA.	ILMN_1811327	TGTTGAGGCCATCGGACAGAGACTGGAGCCCAGGTGACAGGAGATGGTGA	NM_148571.1
1260315	PMM2	-1.21	0.0203	Homo sapiens phosphomannomutase 2 (PMM2), mRNA.	ILMN_1785336	ACCTGGTTCCCTCCAAACCTCCCAGCCACTCGGGCTTGTAACTGTCTGAG	NM_000303.1
1580719	THADA	-1.21	0.021	Homo sapiens thyroid adenoma associated (THADA), transcript variant 1, mRNA.	ILMN_1811624	GTCAGAGCAGTGCCACCTCCTGTCTCAGTTCTTCAGAGAGCTTCCACCAG	NM_022065.4
4640168	PIN1	-1.21	0.0225	Homo sapiens peptidylprolyl cis/trans isomerase, NIMA-interacting 1 (PIN1), mRNA.	ILMN_1776375	CACGCTCCTCTGTTCAGTCGCAAAGGTGAACACTCATGCGGCCCAGCCAT	NM_006221.2
5570427	GLS	-1.21	0.0249	Homo sapiens glutaminase (GLS), mRNA.	ILMN_2188722	GTCTGGCAGGGACTGAATGACCTGATGTCAGATTTAGATTCTTCCTGGGG	NM_014905.2
580703	LOC728153	-1.21	0.0282	PREDICTED: Homo sapiens similar to FAM133B protein, transcript variant 1 (LOC728153), mRNA.	ILMN_1771048	TATAAGATATTAAAGGGTAAGTCTCTCCGGCCCGGTTTCCCTCGGTGTGC	XM_001128002.1
4070367	NSUN5B	-1.21	0.0301	Homo sapiens NOL1/NOP2/Sun domain family, member 5B (NSUN5B), transcript variant 2, mRNA.	ILMN_2352448	GGATCCTTCCTGCAGTGGCTCGGGTGAGATGGTATGCCGAGCAGACAGCT	NM_145645.2
6770465	C18ORF22	-1.21	0.0316	Homo sapiens chromosome 18 open reading frame 22 (C18orf22), mRNA.	ILMN_1736130	CGGACACAGAGGAGTTGGAGGCAGAGAGAGGAGGTGGCAGAACAGAGGAT	NM_024805.1
2360110	LOC653308	-1.21	0.0377	PREDICTED: Homo sapiens similar to N-acylsphingosine amidohydrolase 2, transcript variant 1 (LOC653308), mRNA.	ILMN_1784206	CAGATCCAATTCGTGTCTGTGGATGCTGCAAGGACTGGCTCACTGGAGCC	XM_928675.1
4610594	AMFR	-1.21	0.0393	Homo sapiens autocrine motility factor receptor (AMFR), mRNA.	ILMN_1666258	GGTTCCTGTAGCAGCAGCCGAAGGGAGACCTCGCTTAAACCAACACAATC	NM_001144.4
2260010	RIT1	-1.21	0.0409	Homo sapiens Ras-like without CAAX 1 (RIT1), mRNA.	ILMN_1656335	GGTCACCAAGGAAGAAGGATTGGCCTTGGCCCGAGAATTCAGCTGTCCCT	NM_006912.4
2120215	LOC650339	-1.21	0.0428	PREDICTED: Homo sapiens similar to ataxin-1 ubiquitin-like interacting protein, transcript variant 2 (LOC650339), mRNA.	ILMN_1729791	CCAAACAGCAGGGTGACTTTAGAGACATGGGCTCCAACCCCTTAGCTCTG	XM_945606.1
4180376	PI4K2A	-1.21	0.0431	Homo sapiens phosphatidylinositol 4-kinase type 2 alpha (PI4K2A), mRNA.	ILMN_1750549	AGACGTGGCTCCTGGGGCTATTTCTCCCTAATAAAGGATGATCCAGGTCC	NM_018425.2
2600176	C19ORF6	-1.21	0.0471	Homo sapiens chromosome 19 open reading frame 6 (C19orf6), transcript variant 1, mRNA.	ILMN_1762439	AATGGGCAGTATAGCAGCCTGGCCCTGGTCACCTCCTGGCTCTTCATCCA	NM_001033026.1
5340754	ZNF93	-1.21	0.0474	Homo sapiens zinc finger protein 93 (ZNF93), mRNA.	ILMN_1724158	AGATCCACAGCTAAGACACCAGGACCCCTGGAAGCCTAGAAATGGGACCA	NM_031218.2
3830131	TUBA1C	-1.2	0.000177	Homo sapiens tubulin, alpha 1c (TUBA1C), mRNA.	ILMN_1742167	ACCTTAACCGCCTTATTAGCCAGATTGTGTCCTCCATCACTGCTTCCCTG	NM_032704.2
10343	MRPS5	-1.2	0.00029	Homo sapiens mitochondrial ribosomal protein S5 (MRPS5), nuclear gene encoding mitochondrial protein, mRNA.	ILMN_1760441	TTGTGGAAATCCGGGAGGAATGTGGCCCTCTGCCCATTGTGGTTGCGTCC	NM_031902.3
6380241	UNC45A	-1.2	0.000338	Homo sapiens unc-45 homolog A (C. elegans) (UNC45A), transcript variant 3, mRNA.	ILMN_1726434	TGCCCAATACTCTTGCCCATCCTCGCTTGCTGCCCTAGGATGTCCTCTGT	NM_001039675.1
3060347	TTC4	-1.2	0.000611	Homo sapiens tetratricopeptide repeat domain 4 (TTC4), mRNA.	ILMN_1678140	TGGAGGACTGTGACAGACTTTGGACAGTGGCCTCTTGAGTTCCTCTGCAG	NM_004623.2
1430136	ARF4	-1.2	0.000927	Homo sapiens ADP-ribosylation factor 4 (ARF4), mRNA.	ILMN_1723884	TCACAAGTGCCACTACCGCCATGGGCCTCACTATCTCCTCCCTCTTCTCC	NM_001660.2
6550180	ZMAT5	-1.2	0.000975	Homo sapiens zinc finger, matrin type 5 (ZMAT5), transcript variant 1, mRNA.	ILMN_1745421	GGCCAGTGCGACTTTGGCTCCAACTGCAGATTTTCCCACATGTCAGAGCG	NM_019103.2
3850632	CTTN	-1.2	0.00126	Homo sapiens cortactin (CTTN), transcript variant 2, mRNA.	ILMN_2393712	GAGCCGCCAGGAACCCTCCTCCTGTCAATGGGGGTGTAGTATTTTTGCCA	NM_138565.1
70601	CUL1	-1.2	0.00203	Homo sapiens cullin 1 (CUL1), mRNA.	ILMN_1749629	CGCCATTTACCCTAATTTAAGAACAGCGGGGACTGACCCTCCGTGCCGAG	NM_003592.2
6860131	HNRNPUL2	-1.2	0.00269	Homo sapiens heterogeneous nuclear ribonucleoprotein U-like 2 (HNRNPUL2), mRNA.	ILMN_2072091	AGCAGGCAGGAGTGGGGACAGAGGGAGAGCTTGTGACTGGGACAGTGAAA	NM_001079559.1
1780095	RPL26L1	-1.2	0.00494	Homo sapiens ribosomal protein L26-like 1 (RPL26L1), mRNA.	ILMN_1776586	GCGCACTCAGGGTCTGAGGCAGCTAGTAGCCGGAGGGTCACCATGAAGTT	NM_016093.2
2570246	GOLGA1	-1.2	0.00497	Homo sapiens golgi autoantigen, golgin subfamily a, 1 (GOLGA1), mRNA.	ILMN_1807152	TGGCTTCTCCAGCCATTGAACTGGTCCCACACGCACCCCAGGCCCCACTC	NM_002077.2
5820133	AKIRIN1	-1.2	0.00604	Homo sapiens akirin 1 (AKIRIN1), mRNA.	ILMN_1658337	CGGAAAGTCAACCTCACTCCTCAGCACTCACAGCACCTAGCTCTCCAGGT	NM_024595.1
6330754	UBE2Q1	-1.2	0.00621	Homo sapiens ubiquitin-conjugating enzyme E2Q (putative) 1 (UBE2Q1), mRNA.	ILMN_1776325	GGTTTTCAAGGCCTCTGTGGCTTTCTTCTGAACTTACCACCAGCCCTGGC	NM_017582.5
5360524	CACYBP	-1.2	0.00733	Homo sapiens calcyclin binding protein (CACYBP), transcript variant 2, mRNA.	ILMN_1705141	CCTTCTTCTCGCGGAGGCTGAGAGACTAACCTTACACAACATGGCGGCCT	NM_001007214.1
5080487	GRPEL2	-1.2	0.00815	Homo sapiens GrpE-like 2, mitochondrial (E. coli) (GRPEL2), nuclear gene encoding mitochondrial protein, mRNA.	ILMN_1721138	GGCTCACTCTCACTTGAAGAGGGGATCTTGGTGTTGTAGTACTTGGACTG	NM_152407.3
4200100	COX15	-1.2	0.00905	Homo sapiens COX15 homolog, cytochrome c oxidase assembly protein (yeast) (COX15), nuclear gene encoding mitochondrial protein, transcript variant 1, mRNA.	ILMN_1718309	CTCTCGCTTGCTCTCTCTCACCATGTGACACACTGGCTCCCCTTCACCTT	NM_078470.2
7650278	TRMT1	-1.2	0.0093	Homo sapiens TRM1 tRNA methyltransferase 1 homolog (S. cerevisiae) (TRMT1), mRNA.	ILMN_1812940	GTTTCTGCTGATGCTGCCCCTGACTGTCCAGAGACCTCCAACCAGACCCC	NM_017722.2
4120411	ARHGEF2	-1.2	0.0118	Homo sapiens rho/rac guanine nucleotide exchange factor (GEF) 2 (ARHGEF2), mRNA.	ILMN_1703477	TGGGGGATTTTTCAGTGGAACCCTTGCCCCCAAATGTCGACCAGCCCCCA	NM_004723.2
6380079	FAM53B	-1.2	0.0158	Homo sapiens family with sequence similarity 53, member B (FAM53B), mRNA.	ILMN_1704571	CACCTTGCCATGTCCACGCTGTTGGTCAAACCCCTCTGTCATGCCTCTTT	NM_014661.3
3060176	ZNF746	-1.2	0.0177	Homo sapiens zinc finger protein 746 (ZNF746), mRNA.	ILMN_1706342	TTGTTGAAGCAGCCACTGGTCCTCTTGTTTCCCCTGCAGACGGAGGGACC	NM_152557.3
1190221	REXO4	-1.2	0.0181	Homo sapiens REX4, RNA exonuclease 4 homolog (S. cerevisiae) (REXO4), mRNA.	ILMN_1677452	GTGGCACTGACAAGGGGACGGAGTCCAAGGCGTTATTGGGCCACCTGACA	NM_020385.2
7400341	C11ORF2	-1.2	0.0204	Homo sapiens chromosome 11 open reading frame2 (C11orf2), mRNA.	ILMN_2077094	TCTCGGTGGTCCTTCCCCGCAGGCAGGTGTCAGGACCGGCCTAATAAACA	NM_013265.2
4010187	UGCGL2	-1.2	0.0226	Homo sapiens UDP-glucose ceramide glucosyltransferase-like 2 (UGCGL2), mRNA.	ILMN_1788387	CCTGCTGGGGAAGTCTGGAGCCCCTGCTGAGACGATTTGGAAGTCTCGTT	NM_020121.2
6660201	GCDH	-1.2	0.024	Homo sapiens glutaryl-Coenzyme A dehydrogenase (GCDH), nuclear gene encoding mitochondrial protein, transcript variant 1, mRNA.	ILMN_2296843	TGAGCTTAGAAAGGGAGGTGGCGGATGGAGTGGGAAGTGAGAGACACTGA	NM_000159.2
150040	ZNF142	-1.2	0.0244	Homo sapiens zinc finger protein 142 (ZNF142), transcript variant 2, mRNA.	ILMN_1676745	GACTGGCTTTTGGGGTACAAGGGTGACTAGAACCTTCCTGGGACTCTGGC	NM_005081.2
6510603	APRT	-1.2	0.0244	Homo sapiens adenine phosphoribosyltransferase (APRT), transcript variant 1, mRNA.	ILMN_1726410	TCCCTGGAGTACGGGAAGGCTGAGCTGGAGATTCAGAAAGACGCCCTGGA	NM_000485.2
7160142	FREQ	-1.2	0.0256	Homo sapiens frequenin homolog (Drosophila) (FREQ), mRNA.	ILMN_1756784	ACCACATTTCTGGCAGCGTTTCCCAGACACCCCTCTGCTAGGCCATCCCT	NM_014286.2
2970475	NARFL	-1.2	0.0274	Homo sapiens nuclear prelamin A recognition factor-like (NARFL), mRNA.	ILMN_1813833	TGAGGCAGAGCAAGACGGGTTCTCACCCCTGACTTCTGGAGGCTTCCCTT	NM_022493.1
3360402	CAD	-1.2	0.0294	Homo sapiens carbamoyl-phosphate synthetase 2, aspartate transcarbamylase, and dihydroorotase (CAD), mRNA.	ILMN_1810992	TCAACGAGATAAGCGTGGAAGTGGACTCGGATCCCCGCGCAGCCTACTTC	NM_004341.3
3130255	RUFY2	-1.2	0.0309	Homo sapiens RUN and FYVE domain containing 2 (RUFY2), transcript variant 1, mRNA.	ILMN_1707872	CCTGCTCTGACAACGAACTACCTTTGCCTTCTTCACCAAAACCAGTACGG	NM_017987.4
4890112	ZNRD1	-1.2	0.032	Homo sapiens zinc ribbon domain containing 1 (ZNRD1), transcript variant b, mRNA.	ILMN_2398587	AGTCGGACCTGGATTTCTGTTCAGATTGCGGCTCGGTCCTGCCTCTGCCC	NM_014596.4
6480605	SSSCA1	-1.2	0.0324	Homo sapiens Sjogren syndrome/scleroderma autoantigen 1 (SSSCA1), mRNA.	ILMN_1728714	GATAAAGATAATCCCGCTCTGAATGCCCAGGCTGCCCTCTCCCAAGCTCG	NM_006396.1
7380608	HMGCL	-1.2	0.0327	Homo sapiens 3-hydroxymethyl-3-methylglutaryl-Coenzyme A lyase (HMGCL), mRNA.	ILMN_2122420	CAAGCTGGCAGAGGCCATTTGTGGAAAGTGGAGAGCTACGTGGTGGCCGT	NM_000191.2
2900255	ZBTB45	-1.2	0.0346	Homo sapiens zinc finger and BTB domain containing 45 (ZBTB45), mRNA.	ILMN_1661484	ATATGGGGGCTGGGCCTCGGGACTCTCGCTCTAATAAAGGACTGTAGGCC	NM_032792.2
4780632	POMT1	-1.2	0.0375	Homo sapiens protein-O-mannosyltransferase 1 (POMT1), mRNA.	ILMN_1743663	CTATGACAGCGTCAAGACTGCCCTTGGCACCGTGCTGTGTGGAAACCCTC	NM_007171.2
3060703	LOC81691	-1.2	0.0395	Homo sapiens exonuclease NEF-sp (LOC81691), mRNA.	ILMN_1796923	CGTGAGTCGGCCTGCCATGTTTCCATGTGCCATTTCTTACCCCTTGTAGG	NM_030941.1
1440451	EXOSC2	-1.2	0.0487	Homo sapiens exosome component 2 (EXOSC2), mRNA.	ILMN_1697736	GTCCACACCGGGCTGCCTTAATCTGTCCTGCTTGGAGAGTGACTTGTAAG	NM_014285.4
990167	C1ORF52	-1.19	0.000335	Homo sapiens chromosome 1 open reading frame 52 (C1orf52), mRNA.	ILMN_1742611	AGAGTGCCTCCTGTGTTCCAGGTGCTTTGTGCATATATTTTCTCTGATCC	NM_198077.2
2450131	ZMIZ1	-1.19	0.000348	Homo sapiens zinc finger, MIZ-type containing 1 (ZMIZ1), mRNA.	ILMN_1771627	CGTACACACATAAACACACCCACCAGTGCAGCCTGAAGTAACTCCCACAG	NM_020338.2
3450608	DC2	-1.19	0.000417	Homo sapiens DC2 protein (DC2), mRNA.	ILMN_1776005	ACGGCCCTTGCTGCCACCAACATGGAGACTTTGTACCGTGTCCCGTTCTT	NM_021227.2
2900470	LOC388532	-1.19	0.000927	PREDICTED: Homo sapiens similar to ribosomal protein L21 (LOC388532), mRNA.	ILMN_1656292	AACCAATGAGAAGGAGCCTGAGCTGCTGGAACCTATTCCGTATGAACTCA	XM_939726.2
380373	BANP	-1.19	0.00137	Homo sapiens BTG3 associated nuclear protein (BANP), transcript variant 2, mRNA.	ILMN_1663631	GAGCCCTTTGCTGTGTGCTCTGTCCAGTGTCATGAGACGGGAGCCCTTTG	NM_079837.2
6550082	LCMT1	-1.19	0.00407	Homo sapiens leucine carboxyl methyltransferase 1 (LCMT1), transcript variant 1, mRNA.	ILMN_1688452	CAAGCCTCCCCTATCCAGCCCCATTCTAGAACTGCATTCAGAGGACACAC	NM_016309.2
5700520	PRMT5	-1.19	0.00554	Homo sapiens protein arginine methyltransferase 5 (PRMT5), transcript variant 1, mRNA.	ILMN_1811955	TTGCAGGGCTCAAGCCACCAATCTATGAAGACCTCAGGCCAGGGGGTGAG	NM_006109.3
6350647	SMARCAL1	-1.19	0.00569	Homo sapiens SWI/SNF related, matrix associated, actin dependent regulator of chromatin, subfamily a-like 1 (SMARCAL1), mRNA.	ILMN_1752111	ATGGAGCTCCTGGAAGCAGCAGAGTCCTTTGACCCAGGAAGTGCTTCAGG	NM_014140.2
10487	SLC25A25	-1.19	0.00667	Homo sapiens solute carrier family 25 (mitochondrial carrier; phosphate carrier), member 25 (SLC25A25), nuclear gene encoding mitochondrial protein, transcript variant 1, mRNA.	ILMN_1791728	CTGCCCTTGCTTAACAATGCCGGCCAACTGGCGACCTCACGGTTGCACTT	NM_052901.2
1450523	ECD	-1.19	0.00667	Homo sapiens ecdysoneless homolog (Drosophila) (ECD), mRNA.	ILMN_1653143	GCAGCAGTCCAGGCATTTTACCTACGAGACCCTATTGACCTGCGAGCTTG	NM_007265.1
2600576	PRNPIP	-1.19	0.00721	PREDICTED: Homo sapiens prion protein interacting protein (PRNPIP), mRNA.	ILMN_1737813	CCCCACCTTGTGTCTACCCCCATCCCCGCTGTGAACGTGCCACTGAATAA	XM_001132636.1
1410484	NSF	-1.19	0.00824	Homo sapiens N-ethylmaleimide-sensitive factor (NSF), mRNA.	ILMN_1680687	TCAGCACCACCATCCACGTGCCCAACATTGCCACAGGAGAGCAGCTGTTG	NM_006178.1
460468	CHMP4A	-1.19	0.00993	Homo sapiens chromatin modifying protein 4A (CHMP4A), mRNA.	ILMN_1715607	AGCCCTTGGGCTCCCTTCTCTTTGATAGCAGTTATAATGCCCTTGTTCCC	NM_014169.2
3800671	CTNNB1	-1.19	0.0103	Homo sapiens catenin (cadherin-associated protein), beta 1, 88kDa (CTNNB1), mRNA.	ILMN_1757350	CTGCAGGGGTCCTCTGTGAACTTGCTCAGGACAAGGAAGCTGCAGAAGCT	NM_001098209.1
1470154	NPLOC4	-1.19	0.0109	Homo sapiens nuclear protein localization 4 homolog (S. cerevisiae) (NPLOC4), mRNA.	ILMN_1807600	AAGGAGGTCTCAGCCCCACCTCGCATCTTCACCTGCCCTTGGTGTGGACA	NM_017921.1
5870446	ATP5G1	-1.19	0.0125	Homo sapiens ATP synthase, H+ transporting, mitochondrial F0 complex, subunit C1 (subunit 9) (ATP5G1), nuclear gene encoding mitochondrial protein, transcript variant 2, mRNA.	ILMN_1676393	CTCCATGGGGGGTCACCGGCCTGTTGCTACTGCAACTCCACACCATTCTT	NM_001002027.1
2100309	XPNPEP3	-1.19	0.0146	Homo sapiens X-prolyl aminopeptidase (aminopeptidase P) 3, putative (XPNPEP3), mRNA.	ILMN_2054928	AAAAAATGATTTCTGGCCGGGCGTGGTGGCTCAAGCCTGTAATCCCAGCA	NM_022098.2
3940692	SBF1	-1.19	0.0197	Homo sapiens SET binding factor 1 (SBF1), transcript variant 1, mRNA.	ILMN_1703246	CCTAACTTATTTTGGCGTCACAGCTGAGCACCGTGCCGGGAGGTGGCCAA	NM_002972.1
430239	NRBP1	-1.19	0.0224	Homo sapiens nuclear receptor binding protein 1 (NRBP1), mRNA.	ILMN_1670096	CCTCCCCTCTGCACTTTGTTTACTTGTTTTGCACAGACGTGGGCCTGGGC	NM_013392.2
3060523	NAMPT	-1.19	0.0226	Homo sapiens nicotinamide phosphoribosyltransferase (NAMPT), mRNA.	ILMN_1753111	AATCCTGCGGCAGAAGCCGAGTTCAACATCCTCCTGGCCACCGACTCCTA	NM_005746.2
4570240	ACVR1B	-1.19	0.0245	Homo sapiens activin A receptor, type IB (ACVR1B), transcript variant 1, mRNA.	ILMN_2243308	CACAGACCAAGTCCAAGCCCGTTCTTACGTCGCCATAAAGGCCCCCGAAC	NM_004302.3
2630687	CHPT1	-1.19	0.0249	Homo sapiens choline phosphotransferase 1 (CHPT1), mRNA.	ILMN_1729112	GGATCCACTATAGCAGGCACCAGTGTCTTGTCACCTGGACTCCACATAGG	NM_020244.2
5550673	SIVA	-1.19	0.0261	Homo sapiens CD27-binding (Siva) protein (SIVA), transcript variant 1, mRNA.	ILMN_1787248	CACGTGGGCAGATGCTGATTGGACCAGACGGCCGCCTGATCAGGAGCCTT	NM_006427.2
6370044	PTRH1	-1.19	0.028	Homo sapiens peptidyl-tRNA hydrolase 1 homolog (S. cerevisiae) (PTRH1), mRNA.	ILMN_1763842	CAGGGGCCACAATGGAGTCCGTTCCTGCATTAGCTGCCTCAACTCCAATG	NM_001002913.1
620603	HS.107418	-1.19	0.029	Homo sapiens cDNA FLJ41853 fis, clone NT2RI3004161	ILMN_1839051	CCTAGGTAAAAGAACCAGCCTGGCAGTCTTTCCCACCTCATTGGTCCGTG	AK123847
1050356	LPAR1	-1.19	0.0291	Homo sapiens lysophosphatidic acid receptor 1 (LPAR1), transcript variant 2, mRNA.	ILMN_1701441	CTTTGTTTGAGGGACTCGTTATCCAGCTCTTGGTAGCCACACCTGCAATG	NM_057159.2
6400632	RTTN	-1.19	0.0302	Homo sapiens rotatin (RTTN), mRNA.	ILMN_1735658	CTCCAACACCGTCCAGTTGTGGCAGCTCTCCAGAAGTAATAGCAGCTGAC	NM_173630.2
1340075	BAG3	-1.19	0.0305	Homo sapiens BCL2-associated athanogene 3 (BAG3), mRNA.	ILMN_1659766	TTCTGCAGCCCTGTCTACTTGGGCACCCCCACCACCTGTTAGCTGTGGTT	NM_004281.3
6330025	EXOSC6	-1.19	0.0326	Homo sapiens exosome component 6 (EXOSC6), mRNA.	ILMN_1670218	TGTGTGTTTTCTGCGGCCCTGGATAATGCTGTAGCATTCAGGGTCGATTG	NM_058219.2
650324	ZDHHC13	-1.19	0.0334	Homo sapiens zinc finger, DHHC-type containing 13 (ZDHHC13), transcript variant 2, mRNA.	ILMN_1684663	GTGTGGCTGCTTTGGCTTGGTGAAGCCCTGTGTGGTAGATTGGACATCAC	NM_001001483.1
6580484	MOV10	-1.19	0.0343	Homo sapiens Mov10, Moloney leukemia virus 10, homolog (mouse) (MOV10), mRNA.	ILMN_1725700	AGCTCTGAAGACACAGCACCCAGCCTTCTCGCACCAGCCAAGCCTTAACT	NM_020963.2
7400711	KIAA0664	-1.19	0.04	Homo sapiens KIAA0664 (KIAA0664), mRNA.	ILMN_1770719	GACGTGATGTCGCTTCTCTGGTGCCCAGCTCCCTTCCTGGTCTGAGACTA	NM_015229.3
4120707	COL4A3BP	-1.19	0.0463	Homo sapiens collagen, type IV, alpha 3 (Goodpasture antigen) binding protein (COL4A3BP), transcript variant 1, mRNA.	ILMN_1680109	GATGGGCACCAGCCTCAGTGTTAAGGGCAGTGGCAAAGCGAGAGTATCCT	NM_005713.1
4860368	TMEM22	-1.19	0.0472	Homo sapiens transmembrane protein 22 (TMEM22), transcript variant 2, mRNA.	ILMN_1728202	CAACATTTGGAGATTGTGGTAGCTATGGTCTTGCAGCTTCTCGTGCTGCA	NM_001097599.1
1470750	CDC23	-1.18	4.6e-05	Homo sapiens cell division cycle 23 homolog (S. cerevisiae) (CDC23), mRNA.	ILMN_1799688	AGCCTTCTCAGGCAAGCTGTATACTAGTTACTGGTCTCCACTGCCATGCC	NM_004661.3
2490066	CD2BP2	-1.18	0.000141	Homo sapiens CD2 (cytoplasmic tail) binding protein 2 (CD2BP2), mRNA.	ILMN_1796244	GCCCAGTTTGGTGGGCCCTTCTTTCCTGGACTTTGTGGAGGAGGCACCAA	NM_006110.1
4760538	ZC3H3	-1.18	0.000304	Homo sapiens zinc finger CCCH-type containing 3 (ZC3H3), mRNA.	ILMN_1702389	GCCACTGGCCAGGCCTCCCAGGCAGGTGTTTTATGTTCAGCAATAAAGGT	NM_015117.1
4200068	NUP62	-1.18	0.000441	Homo sapiens nucleoporin 62kDa (NUP62), transcript variant 2, mRNA.	ILMN_1738681	CAGCTTCCAGTGGTGGCCGTAGACTTGGCTCGGAACTTAGTGGCACCAGA	NM_016553.3
2140370	RPS29	-1.18	0.000462	Homo sapiens ribosomal protein S29 (RPS29), transcript variant 2, mRNA.	ILMN_2415722	CCTCGTTGCACTGCTGAGAGCAAGATGGGTCACCAGCAGCTGTACTGGAG	NM_001030001.1
3610646	LOC401019	-1.18	0.000977	PREDICTED: Homo sapiens similar to 40S ribosomal protein S15 (RIG protein), transcript variant 3 (LOC401019), mRNA.	ILMN_1656962	GGCCACTACCTGGGCGAGTTCTCCATCACCTACAAGCCCGTAAAGCACGG	XM_940289.1
5560010	CPSF4	-1.18	0.00128	Homo sapiens cleavage and polyadenylation specific factor 4, 30kDa (CPSF4), transcript variant 2, mRNA.	ILMN_1660426	TGTGAAACTGTCTCCTGCAACCTGCTGGGCATGTGGGCCTGGCTGTGTTC	NM_001081559.1
5220196	CTCF	-1.18	0.00139	Homo sapiens CCCTC-binding factor (zinc finger protein) (CTCF), mRNA.	ILMN_1786015	ATGTAGCAGAATGGCACCCAGACCACTGCCCACCAGTGACGGACATGCAC	NM_006565.2
5690066	XBP1	-1.18	0.00141	Homo sapiens X-box binding protein 1 (XBP1), transcript variant 1, mRNA.	ILMN_1809433	GACCCCCAGGTATTGTCTTTTGACATCCAGCAGTCCAAGGTATTGAGACA	NM_005080.2
1780736	RHBDD1	-1.18	0.00154	Homo sapiens rhomboid domain containing 1 (RHBDD1), mRNA.	ILMN_2209766	GCCAAATGTCCAAAACACGCCCTTGGGCCCCGCCACGTTACAATCCACAG	NM_032276.2
3450427	MED19	-1.18	0.00276	Homo sapiens mediator complex subunit 19 (MED19), mRNA.	ILMN_1754553	AAAGCTGCCTTCCAGGCTCTTGGACACTGCCTTGGGAGCATCCTGCAGCT	NM_153450.1
5670719	IL10RB	-1.18	0.00282	Homo sapiens interleukin 10 receptor, beta (IL10RB), mRNA.	ILMN_2230892	ACTCAAGGGTGGTCAGCTCAATGCTACACAGAGCACGGACTTTTGGATTC	NM_000628.3
6580369	DYNLRB1	-1.18	0.00393	Homo sapiens dynein, light chain, roadblock-type 1 (DYNLRB1), mRNA.	ILMN_1766762	AGAAAGGCACAGGACTCGCTAAGTGTTCGCTACGCGGGGCTACCGGATCG	NM_014183.2
4490161	GAPDH	-1.18	0.00395	Homo sapiens glyceraldehyde-3-phosphate dehydrogenase (GAPDH), mRNA.	ILMN_1343295	CTTCAACAGCGACACCCACTCCTCCACCTTTGACGCTGGGGCTGGCATTG	NM_002046.3
6960056	JTV1	-1.18	0.00502	Homo sapiens JTV1 gene (JTV1), mRNA.	ILMN_1673252	CAGTGTGACAGTGCCAGCCAATGTGCAGAGGTGGATGAGGTCTTGTGAAA	NM_006303.3
380753	SEC61G	-1.18	0.00587	Homo sapiens Sec61 gamma subunit (SEC61G), transcript variant 2, mRNA.	ILMN_1787026	GCTACGTGTCCCTGGCATTTTAGGTGTCGGTTGGGCAGTCATGGATCAGG	NM_001012456.1
6660411	ALG13	-1.18	0.00628	Homo sapiens asparagine-linked glycosylation 13 homolog (S. cerevisiae) (ALG13), mRNA.	ILMN_1761456	GAGGGTCATCTCTTCTATTGTACCTGCAGCACGCTTCCTGGGCTGTTACA	NM_018466.3
5560253	LOC642897	-1.18	0.00729	PREDICTED: Homo sapiens misc_RNA (LOC642897), miscRNA.	ILMN_1701077	GAAGACAAAAGGTCTGCAAGGAACCACTGCACTTTCCAGACAAGCAGGCC	XR_017554.1
4200441	SEC14L1	-1.18	0.00805	Homo sapiens SEC14-like 1 (S. cerevisiae) (SEC14L1), transcript variant 1, mRNA.	ILMN_2285802	CGCCCACCCAGCGGCGACATTGTACAGACTCCTCTCACCTCTAGATAGCA	NM_003003.2
2680064	SYVN1	-1.18	0.00809	Homo sapiens synovial apoptosis inhibitor 1, synoviolin (SYVN1), transcript variant 1, mRNA.	ILMN_1803143	GCCAGACTCCTGGTCTTTCCAGTTTAGAAAAGGCTCTGTGCCAAGGAGGG	NM_032431.2
1340600	PPP1R15A	-1.18	0.0106	Homo sapiens protein phosphatase 1, regulatory (inhibitor) subunit 15A (PPP1R15A), mRNA.	ILMN_1659936	CCCTGGACCTCAGTGGGAGGCGTGGCTGAGACCAACTGGTTTGCCTATAA	NM_014330.2
150280	HECTD3	-1.18	0.0112	Homo sapiens HECT domain containing 3 (HECTD3), mRNA.	ILMN_1656902	GTTCCTAGAGCTATGCACACCCCTGCCCCAGTTTACCGTTCCTCCCTCAG	NM_024602.4
5090088	EPRS	-1.18	0.0117	Homo sapiens glutamyl-prolyl-tRNA synthetase (EPRS), mRNA.	ILMN_1783695	ACTACACCTTATTTGGTCGCAGCTACTGAGGGATGAACGAAAGCCCCCTC	NM_004446.2
5870040	SUPV3L1	-1.18	0.0123	Homo sapiens suppressor of var1, 3-like 1 (S. cerevisiae) (SUPV3L1), mRNA.	ILMN_1750008	CCAGCCCCGATGCAGGAGAGCTGTCCCTTGCTTCCAGATTGGTGCAGCAA	NM_003171.2
2760673	NOLA2	-1.18	0.0133	Homo sapiens nucleolar protein family A, member 2 (H/ACA small nucleolar RNPs) (NOLA2), transcript variant 2, mRNA.	ILMN_1718672	CCATGAGGAGTACCAGGAGGCTTACGATGAGTGCCTGGAGGAGGTGCAGT	NM_001034833.1
2750709	LSM12	-1.18	0.014	Homo sapiens LSM12 homolog (S. cerevisiae) (LSM12), mRNA.	ILMN_2092693	CTAACCTGCTGAGAGCTAAAATTGGCACCCATTGCCCCGTGCCTTCAGGC	NM_152344.1
3120519	SYPL1	-1.18	0.0144	Homo sapiens synaptophysin-like 1 (SYPL1), transcript variant 2, mRNA.	ILMN_1691458	GCCAGCCCCGCCTGCCCTTCCTCGCCACCGGGCTGCTCTGGTCTCGTCGG	NM_182715.1
3140382	SCAP	-1.18	0.0151	Homo sapiens SREBF chaperone (SCAP), mRNA.	ILMN_1677534	AATGCACTGAACCTGGACTTGGGGGAAAGAGCCGAGTATCTTCCAGCCGC	NM_012235.2
7210767	GAK	-1.18	0.0153	Homo sapiens cyclin G associated kinase (GAK), mRNA. XM_943600 XM_943603	ILMN_1813775	ACGCTGCTGGCGCTCATGGGCCCTGGTGTTTGCACCGCACTTTGTAATCA	NM_005255.1
6370484	POLR1D	-1.18	0.0153	Homo sapiens polymerase (RNA) I polypeptide D, 16kDa (POLR1D), transcript variant 1, mRNA.	ILMN_1767422	ACTCTGTCCTTCAGAAAGGCGTGATTCTAGCTGTTGACCCCTTGCAGCTG	NM_015972.2
620504	MED12	-1.18	0.0175	Homo sapiens mediator of RNA polymerase II transcription, subunit 12 homolog (yeast) (MED12), mRNA.	ILMN_1793386	CTTTGGTCCGGCAACTTCAACAACAGCTCTCTAATACCCAGCCACAGCCC	NM_005120.1
3800110	ORC5L	-1.18	0.0197	Homo sapiens origin recognition complex, subunit 5-like (yeast) (ORC5L), transcript variant 1, mRNA.	ILMN_1705093	ACATTTTGCTCTGTGAACTATCCCCTGCGCTTTGAACGTGCCAGCAGCCC	NM_002553.2
4220692	CENTG2	-1.18	0.0198	Homo sapiens centaurin, gamma 2 (CENTG2), mRNA.	ILMN_1800530	AGAGAGGAAATCAGTCGCTGAGTATTATTTGACTCCGGTCTCCTTGGTGC	NM_014914.2
380541	FAM152B	-1.18	0.0206	Homo sapiens family with sequence similarity 152, member B (FAM152B), mRNA.	ILMN_1737580	GGCACAGTTCCTGACTGGGCGGAAGATTCCTTCTTACATCACAGACCTGC	NM_015704.1
7200292	SCAMP3	-1.18	0.0211	Homo sapiens secretory carrier membrane protein 3 (SCAMP3), transcript variant 1, mRNA.	ILMN_1793712	ACTGTGACCTAGTCCCCCCATCAGGCCACACTGCTGCCACCTCTCACACG	NM_005698.2
4670424	MRPL11	-1.18	0.024	Homo sapiens mitochondrial ribosomal protein L11 (MRPL11), nuclear gene encoding mitochondrial protein, transcript variant 1, mRNA.	ILMN_2316540	CAGGATGAGGCATTTGCCCTGCAGGATGTACCCCTGTCGTCTGTTGTCCG	NM_016050.2
1990441	TRIM27	-1.18	0.024	Homo sapiens tripartite motif-containing 27 (TRIM27), mRNA.	ILMN_1655482	GGAAAGAATATTGGGCTCTTACCTCCCCAATGACTGCCCTACCCCTGCGG	NM_006510.4
20427	RNH1	-1.18	0.0241	Homo sapiens ribonuclease/angiogenin inhibitor 1 (RNH1), transcript variant 4, mRNA.	ILMN_2375599	AGCCTGGCTCTGTGCTGCGGGTGCTCTGGTTGGCCGACTGCGATGTGAGT	NM_203385.1
6550553	TYW1	-1.18	0.0256	Homo sapiens tRNA-yW synthesizing protein 1 homolog (S. cerevisiae) (TYW1), mRNA.	ILMN_1736135	GGGCCTCTTCCCCTTACCCGGCCCTTAGATTTCATGGAGCAGCCACTTAG	NM_018264.2
6270037	RAPGEF1	-1.18	0.0319	Homo sapiens Rap guanine nucleotide exchange factor (GEF) 1 (RAPGEF1), transcript variant 2, mRNA.	ILMN_1769412	GGGAGCATCTTCCCGCTCCGGCCCCACGACCTCCACAGGGTTACATTGTA	NM_198679.1
4010092	ZNF664	-1.18	0.0328	Homo sapiens zinc finger protein 664 (ZNF664), mRNA.	ILMN_1670640	TGGCATTCGCAAGCAGTGGGGAAGGGGAGAGATGCCGAGGTGGTCAGTAT	NM_152437.1
4890133	NUFIP2	-1.18	0.0364	Homo sapiens nuclear fragile X mental retardation protein interacting protein 2 (NUFIP2), mRNA.	ILMN_1765829	CTTGTGTAACCACTTGTCGCCTTAGGGCCAGATTCCCCTCTCTAGTCCCC	NM_020772.1
5890487	TPCN2	-1.18	0.0404	Homo sapiens two pore segment channel 2 (TPCN2), mRNA.	ILMN_1726873	ACCGTCAGACTTCCGGGGCATTCAGGTGGGGATGCTGGTGGTTTGACATG	NM_139075.2
5090221	HS.556255	-1.18	0.0415	Homo sapiens clone TESTIS-609 mRNA sequence	ILMN_1886515	CCTGGAATTGCCCGGCCTCCGATGCTGGAATCAAAGATTGCCTTCCGAAG	AY726563
4610608	LOC731049	-1.18	0.0436	PREDICTED: Homo sapiens similar to Ubiquitin-conjugating enzyme E2S (Ubiquitin-conjugating enzyme E2-24 kDa) (Ubiquitin-protein ligase) (Ubiquitin carrier protein) (E2-EPF5) (LOC731049), mRNA.	ILMN_1808591	CGGCGGCTGTAGTGGGCTCTCTTCCTCCTTCCACCGTGACCCCAACCTCT	XM_001129232.1
6900424	TYK2	-1.18	0.0455	Homo sapiens tyrosine kinase 2 (TYK2), mRNA.	ILMN_1676955	CCAGCCCTTAAATCCCCCAGCTTCCAAACTTGAGGCCCACCATCTCCACC	NM_003331.3
1850307	ASPSCR1	-1.18	0.0498	PREDICTED: Homo sapiens alveolar soft part sarcoma chromosome region, candidate 1 (ASPSCR1), mRNA.	ILMN_1688180	GCGGAGCTGCCTGATGAGTTCTTTGAGCTGACGGTGGACGACGTGAGAAG	XM_001132706.1
5050082	PUF60	-1.17	0.000214	Homo sapiens poly-U binding splicing factor 60KDa (PUF60), transcript variant 2, mRNA.	ILMN_1779404	CTGCGTGACAGTGGTCCCTCTCCCCGGACTTGCACTTGTTCCTTGTTTCC	NM_014281.3
5290025	C14ORF156	-1.17	0.000797	Homo sapiens chromosome 14 open reading frame 156 (C14orf156), mRNA.	ILMN_1661945	ATCAGCCGGTTGCTTTTGTGAGAAGAATTCCTTGGACTGCGGCGTCGAGT	NM_031210.3
160309	TSSC4	-1.17	0.000812	Homo sapiens tumor suppressing subtransferable candidate 4 (TSSC4), mRNA.	ILMN_1802753	TGTGGGGTGTGGGCTGGAAGCACTGGCTCCCTGGTAGGGACAATAAAGGT	NM_005706.2
7210241	CSNK1A1	-1.17	0.0012	Homo sapiens casein kinase 1, alpha 1 (CSNK1A1), transcript variant 1, mRNA.	ILMN_1785988	GTACTGCAACTGCCAGAACTTGGTATTGTAGCTGCTGCCCGCTGACTAGC	NM_001025105.1
60092	PUS1	-1.17	0.00163	Homo sapiens pseudouridylate synthase 1 (PUS1), transcript variant 2, mRNA.	ILMN_1662658	CCGGCGTTGTAACCTCAGGACCTTCCCTTGTAGGAACAGCCTTTCTCGAA	NM_001002019.1
6330072	TBC1D20	-1.17	0.00188	Homo sapiens TBC1 domain family, member 20 (TBC1D20), mRNA.	ILMN_1742869	CTTCCCTGCCTCAGAAAACGGAATCTCTGTCTGTGACCTTCTCCTGCCCC	NM_144628.1
2710386	SRP72	-1.17	0.00198	Homo sapiens signal recognition particle 72kDa (SRP72), mRNA.	ILMN_1683888	CACATTGAACAGCTGTGAGACAGACATATTGAGATGCCTGCCCTTGTTAG	NM_006947.3
4780519	ZC3HC1	-1.17	0.00209	Homo sapiens zinc finger, C3HC-type containing 1 (ZC3HC1), mRNA.	ILMN_1761479	GGACCTGACCACCCATTTCAGCATCTTCAATGTGGAGCAGTGTTCTGAGG	NM_016478.3
730068	JARID1A	-1.17	0.00212	Homo sapiens Jumonji, AT rich interactive domain 1A (RBBP2-like) (JARID1A), mRNA.	ILMN_1786920	GCTTTTTCCCTTGCAGCCCTGACCCCAATGTCTGCTGTTTCCAACACTGG	NM_005056.1
520358	IKBKG	-1.17	0.00234	Homo sapiens inhibitor of kappa light polypeptide gene enhancer in B-cells, kinase gamma (IKBKG), transcript variant 2, mRNA.	ILMN_1707308	CGGGTGCTCTCCTTTTGGGCTGCATGCTATTCCATTTTGCAGCCAGACCG	NM_001099856.1
6940243	COMT	-1.17	0.00312	Homo sapiens catechol-O-methyltransferase (COMT), transcript variant S-COMT, mRNA.	ILMN_1730084	ACGTGCTCCTGCTGACCTTCTGCGGCTCCGGGCTGTGTCCTAAATGCAAA	NM_007310.1
6560468	INTS9	-1.17	0.00324	Homo sapiens integrator complex subunit 9 (INTS9), mRNA.	ILMN_1777118	CTCGGCCAGGGGAGCCAGCCTTTGGTTTCGTTTACTTGCCTACAGTGCTG	NM_018250.1
430168	SCMH1	-1.17	0.00443	Homo sapiens sex comb on midleg homolog 1 (Drosophila) (SCMH1), transcript variant 1, mRNA.	ILMN_1653861	GTCCACAGGCTTCCTTGTAAGCAAGTCAGCAGCACAGCTACTCACGCTGC	NM_001031694.1
1260025	CDK5RAP1	-1.17	0.00519	Homo sapiens CDK5 regulatory subunit associated protein 1 (CDK5RAP1), transcript variant 1, mRNA.	ILMN_1711023	GGACCACTCTGAGGGACTCTTCTGCATATTGCTGACCTGAGAGGATGGCC	NM_016408.2
3870484	LUZP1	-1.17	0.00584	Homo sapiens leucine zipper protein 1 (LUZP1), mRNA.	ILMN_1714159	TGGAGCTGCCTGTCTGCATGTATCCTCTGGCGCGAATGCTCTCTGTTGGC	NM_033631.2
3710544	EIF1	-1.17	0.0067	Homo sapiens eukaryotic translation initiation factor 1 (EIF1), mRNA.	ILMN_1803846	GAGCTCAAAGAGGCCCTCTTACCGCTAGCGAGGTGATAGGACATCTGGCT	NM_005801.3
7160100	PPRC1	-1.17	0.00788	Homo sapiens peroxisome proliferator-activated receptor gamma, coactivator-related 1 (PPRC1), mRNA.	ILMN_1796210	CCCAGAAGAACCTCAGGAGGTAACCTTGGGCCCTTCCCTGCTATCCTTTT	NM_015062.3
1260241	EIF4EBP2	-1.17	0.00952	Homo sapiens eukaryotic translation initiation factor 4E binding protein 2 (EIF4EBP2), mRNA.	ILMN_1728083	TTTTGCATTCACCCTCCTTCCCACCTACCTGTCCTGGGGCTGTTGAGCAG	NM_004096.3
2000204	MTA2	-1.17	0.00959	Homo sapiens metastasis associated 1 family, member 2 (MTA2), mRNA.	ILMN_1773763	GAGGCCCCTAAGCTGGCATCAACCCCAGGCCACGCTCGCTCTTTCCTTCC	NM_004739.2
5560086	RIPK1	-1.17	0.0134	Homo sapiens receptor (TNFRSF)-interacting serine-threonine kinase 1 (RIPK1), mRNA.	ILMN_2119535	TGTCCGGTTACTACTTGGCCACCACGCAGCCTTGGCTCCTACAGCCCAAA	NM_003804.3
1400279	ZNF586	-1.17	0.0169	Homo sapiens zinc finger protein 586 (ZNF586), mRNA.	ILMN_1666727	TTCCAGCCTGCCAGTCATGAATCTCAGACAGCCTGCCACCTATTGCCCTG	NM_017652.2
4150189	CTSL1	-1.17	0.0182	Homo sapiens cathepsin L1 (CTSL1), transcript variant 1, mRNA.	ILMN_1812995	AGGAATTCATCTTCAGTCTACCAGCCCCCGCTGTGTCGGATACACACTCG	NM_001912.3
4260386	CTSL1	-1.17	0.0188	Homo sapiens cathepsin L1 (CTSL1), transcript variant 2, mRNA.	ILMN_2374036	GCATGCATGGGAGGAATTCATCTTCAGTCTACCAGCCCCCGCTGTGTCGG	NM_145918.2
6290598	TMEM138	-1.17	0.0201	Homo sapiens transmembrane protein 138 (TMEM138), mRNA.	ILMN_1664761	GGACAGAAGGACCTCCCAGCCCCCAAAGGATCTCCCAGTGACCAAAGGAT	NM_016464.3
3060750	PSMD5	-1.17	0.0203	Homo sapiens proteasome (prosome, macropain) 26S subunit, non-ATPase, 5 (PSMD5), mRNA.	ILMN_1720926	ACTGTCTATTCCCTCTTTTCCCCAGCCTCTGGCAACCACCATTCTGCTTC	NM_005047.2
840543	SBDSP	-1.17	0.0214	Homo sapiens Shwachman-Bodian-Diamond syndrome pseudogene (SBDSP) on chromosome 7.	ILMN_1765725	CCGGCTTCTGGGTCTTTGAACAGCCGCGATGTCGATCTTCACCCCCACCA	NR_001588.1
2690292	NCOA5	-1.17	0.022	Homo sapiens nuclear receptor coactivator 5 (NCOA5), mRNA.	ILMN_1770035	AGAAGGAGGGTTTCTGGCTGTGGTTCTAAATGGAGCCCCAGGAAGCTGCC	NM_020967.2
5690553	HADHA	-1.17	0.0237	Homo sapiens hydroxyacyl-Coenzyme A dehydrogenase/3-ketoacyl-Coenzyme A thiolase/enoyl-Coenzyme A hydratase (trifunctional protein), alpha subunit (HADHA), nuclear gene encoding mitochondrial protein, mRNA.	ILMN_1712751	GCAGATGCTTTGCCCAGGCTTCTCACCACGGTGTACCGGGATATTAAACC	NM_000182.4
1340092	RALY	-1.17	0.0255	Homo sapiens RNA binding protein, autoantigenic (hnRNP-associated with lethal yellow homolog (mouse)) (RALY), transcript variant 2, mRNA.	ILMN_2403994	AAGTCCAATATCGATGCCCTGCTGAGCCGCTTGGAGCAGATCGCTGCGGA	NM_007367.2
3290739	ARL2	-1.17	0.0263	Homo sapiens ADP-ribosylation factor-like 2 (ARL2), mRNA.	ILMN_1787879	GCTGTGGGCCTCATCCTTCACTCAGTTGTGAAATAAACCGCTCCTTGCCC	NM_001667.2
6650452	DET1	-1.17	0.0269	Homo sapiens de-etiolated homolog 1 (Arabidopsis) (DET1), mRNA.	ILMN_1661653	CCCCATCAACCACACAGTGCGACGCCTTGTTGCCTTCACCTTTCACCCTT	NM_017996.2
4070014	APBA3	-1.17	0.0294	Homo sapiens amyloid beta (A4) precursor protein-binding, family A, member 3 (APBA3), mRNA.	ILMN_1686610	TGTACCTGTGACCACCTCATCCCTTGCCTGCCACTGTGCCTTCGCCTCCA	NM_004886.3
6250280	PRDX1	-1.17	0.0299	Homo sapiens peroxiredoxin 1 (PRDX1), transcript variant 2, mRNA.	ILMN_2366391	CATGGGGAAGTGTGCCCAGCTGGCTGGAAACCTGGCAGTGATACCATCAA	NM_181696.1
3610112	RAB11FIP3	-1.17	0.0308	Homo sapiens RAB11 family interacting protein 3 (class II) (RAB11FIP3), mRNA.	ILMN_1708328	GTGTGGGAAACGCTCCTGCTTTAATTCCCCGAGAAACGGCTCTTCCTGCC	NM_014700.2
6550291	NOLA2	-1.17	0.0314	Homo sapiens nucleolar protein family A, member 2 (H/ACA small nucleolar RNPs) (NOLA2), transcript variant 2, mRNA.	ILMN_2365544	CATGAGGAGTACCAGGAGGCTTACGATGAGTGCCTGGAGGAGGTGCAGTC	NM_001034833.1
1300136	LZIC	-1.17	0.034	Homo sapiens leucine zipper and CTNNBIP1 domain containing (LZIC), mRNA.	ILMN_1661627	AAAGTCGCATCAGAGAGCTGAGGGTAAGACTCAGGTGTCCTGACTCCCAG	NM_032368.3
20692	HINT3	-1.17	0.0361	Homo sapiens histidine triad nucleotide binding protein 3 (HINT3), mRNA.	ILMN_1779076	CCATTTCCCACTTGCACCTTCATGTTCTGGCACCAGTGGATCAGCTTGGC	NM_138571.3
4490632	PAK4	-1.17	0.037	Homo sapiens p21 protein (Cdc42/Rac)-activated kinase 4 (PAK4), transcript variant 3, mRNA.	ILMN_1728887	TAACACTCTAGCCCCTGCCCTTATTGGGGGACAGATGGTCCCTGTCCTGC	NM_001014832.1
770639	PDLIM7	-1.17	0.0398	Homo sapiens PDZ and LIM domain 7 (enigma) (PDLIM7), transcript variant 1, mRNA.	ILMN_1814985	GCGTTCCTTCCGCATCCTTGCCCACCTCACAGGCACCGAGTTCATGCAAG	NM_005451.3
3390327	MBD1	-1.17	0.0399	Homo sapiens methyl-CpG binding domain protein 1 (MBD1), transcript variant 2, mRNA.	ILMN_1683595	AGGATGGCCTGGAACCCATGTCAGTCTCTCACCACCTCCAGCTTCGATGA	NM_015845.2
6350048	LOC728739	-1.17	0.0408	PREDICTED: Homo sapiens similar to programmed cell death 2 isoform 2 (LOC728739), mRNA.	ILMN_1686401	GCAGCAAGGAGCATCAGACCCTAGACTGGAGATTGGGACATAAGCAGGCT	XR_015689.1
2640500	DTD1	-1.17	0.0445	Homo sapiens D-tyrosyl-tRNA deacylase 1 homolog (S. cerevisiae) (DTD1), nuclear gene encoding mitochondrial protein, mRNA.	ILMN_1774432	TGCGCATGTGGTAGAAGGTGTGCGCTCGTGCCTCCCCCACAGAAAGGCTT	NM_080820.4
3710324	SURF1	-1.17	0.0471	Homo sapiens surfeit 1 (SURF1), nuclear gene encoding mitochondrial protein, mRNA.	ILMN_1663407	CACAGGCGCAGAGCCCATCTTCATTGATGCCAACTTCCAGAGCACAGTCC	NM_003172.2
3180088	FAM40A	-1.17	0.048	Homo sapiens family with sequence similarity 40, member A (FAM40A), mRNA.	ILMN_1791217	TAGGATTAGGGCCAGGGCCAGAAAGTCGGTATCTTGGTTGTGCTCTGGGG	NM_033088.2
4230309	GCS1	-1.17	0.0489	Homo sapiens glucosidase I (GCS1), mRNA.	ILMN_1727642	AACTACCTGGCTTTGGGAGCACTCCACCACTATGGGCATCTGGAGGGTCC	NM_006302.2
6550056	IFNAR2	-1.17	0.0489	Homo sapiens interferon (alpha, beta and omega) receptor 2 (IFNAR2), transcript variant 3, mRNA.	ILMN_1765146	GCAAGCAGTAATAAAGTCTCCCTTAAAATGCACCCTCCTTCCACCTGGCC	NM_207584.1
6380128	CLTA	-1.16	0.000148	Homo sapiens clathrin, light chain (Lca) (CLTA), transcript variant 2, mRNA.	ILMN_1695420	TGGGAACGGGTGGCCCGGCTGTGTGACTTTAACCCCAAGTCTAGCAAGCA	NM_007096.2
3400088	CXXC1	-1.16	0.00109	Homo sapiens CXXC finger 1 (PHD domain) (CXXC1), mRNA.	ILMN_1691276	TGGGGCTGCGGAGTCCACTCATCCTTGCCTCCTCTCCCTGGGTTTTGTTA	NM_014593.2
940431	CALU	-1.16	0.0014	Homo sapiens calumenin (CALU), mRNA.	ILMN_1727194	GAACTGTGTGGCAAGAGAGCCTCACACCTCACTAGGTGCAGAGAGCCCAG	NM_001219.2
2140634	VPS24	-1.16	0.00175	Homo sapiens vacuolar protein sorting 24 homolog (S. cerevisiae) (VPS24), transcript variant 2, mRNA.	ILMN_2406043	CAGCCCCATCCATGTTCCTGCAAAGGACATGATCTTTCTTTGGCAACCAC	NM_001005753.1
4560671	SLC39A3	-1.16	0.00206	Homo sapiens solute carrier family 39 (zinc transporter), member 3 (SLC39A3), transcript variant 1, mRNA.	ILMN_2234970	AGGCTGTGCCCCCGATCCTACACCCTGAGCCTCAGAGCACTGCTACTTTT	NM_144564.4
540451	LOC127295	-1.16	0.00231	PREDICTED: Homo sapiens similar to 60S ribosomal protein L36 (LOC127295), mRNA.	ILMN_1744347	TGGCTCTGCGCTACCCTATGGCCATGGGCCTCAACAAGGGCCACAAGGTG	XM_060417.3
4280136	ADRM1	-1.16	0.00396	Homo sapiens adhesion regulating molecule 1 (ADRM1), transcript variant 2, mRNA.	ILMN_2389013	TTCAGCGCAGCCTTGGCCTCGGGGCAGCTGGGCCCCCTCATGTGCCAGTT	NM_175573.1
6020474	SELS	-1.16	0.00499	Homo sapiens selenoprotein S (SELS), transcript variant 2, mRNA.	ILMN_1803744	GACCTGGACGCAGAGGCCCGTCATCTGGCGGATGAGGCTAAGAATCTTGT	NM_018445.4
10133	SLC9A1	-1.16	0.00702	Homo sapiens solute carrier family 9 (sodium/hydrogen exchanger), member 1 (SLC9A1), mRNA.	ILMN_1800425	TCCTCGGCCCATCTGTCCATCCTCCTCTCCATGCAAGTGCTGTTTGGGCA	NM_003047.2
2450563	FNIP1	-1.16	0.00948	Homo sapiens folliculin interacting protein 1 (FNIP1), transcript variant 2, mRNA.	ILMN_1737343	GGATTCCTGAGTTACTGTTTTGTTCCTCCCCACTGCTTCCCATTCCTGAG	NM_001008738.2
1240739	LEPRE1	-1.16	0.00952	Homo sapiens leucine proline-enriched proteoglycan (leprecan) 1 (LEPRE1), mRNA.	ILMN_1664294	TACATCTGCCACTCAGCCGAGGGGACCCTGCTCACAGCCTTCTACATGGT	NM_022356.2
6770376	NSMAF	-1.16	0.00978	Homo sapiens neutral sphingomyelinase (N-SMase) activation associated factor (NSMAF), mRNA.	ILMN_1716596	TATCACAATTGCCACCCATCGGGTTTTGGGTGTGTGTTTTCATAGCGTGG	NM_003580.2
5870746	PPP2R5A	-1.16	0.01	Homo sapiens protein phosphatase 2, regulatory subunit B', alpha isoform (PPP2R5A), mRNA.	ILMN_1738784	TCCAGTCCTCACAACCTGTCCTTCACCTAGTCCCTCCTGACCCAGGGATG	NM_006243.2
4050270	LOC652481	-1.16	0.0104	PREDICTED: Homo sapiens similar to Mitochondrial import inner membrane translocase subunit Tim23 (LOC652481), mRNA.	ILMN_1708605	GTTACTCGCACGCGGATTTGGCTGGCGTCCCGCGTAAGTATGGGGCCTAG	XM_941942.1
7050746	GLTSCR1	-1.16	0.0123	Homo sapiens glioma tumor suppressor candidate region gene 1 (GLTSCR1), mRNA.	ILMN_1782829	TAGTCTTCCCTCTGTTCTTCCTGCCTCCAGCCGCCCGCGCCAGATTTTGA	NM_015711.2
3130577	C6ORF153	-1.16	0.0135	Homo sapiens chromosome 6 open reading frame 153 (C6orf153), mRNA.	ILMN_1815039	GAAGAGGGGCCAATGAAAACCATGGAGTCTGTTCGTGACTCCCAGGGCTG	NM_033112.2
5270039	FIP1L1	-1.16	0.0147	Homo sapiens FIP1 like 1 (S. cerevisiae) (FIP1L1), mRNA.	ILMN_1768743	TCCCCATCTTCCTGGTTCTGCTCCTTCGTGGCCTAGTCTTGTGGACACCA	NM_030917.2
6100411	FKBP14	-1.16	0.015	Homo sapiens FK506 binding protein 14, 22 kDa (FKBP14), mRNA.	ILMN_1665243	GCTACCTAGGACTTAAGCTGATGAAGCTTGGCTCCTAGTGATTGGTGGCC	NM_017946.2
4730564	TRIM37	-1.16	0.0171	Homo sapiens tripartite motif-containing 37 (TRIM37), transcript variant 1, mRNA.	ILMN_1704383	TGCCGTCAGTAACCCGCCCGGCATTGGTGCTCTACTGTCTTTGGCTAGAG	NM_015294.2
610138	PSMB2	-1.16	0.0171	Homo sapiens proteasome (prosome, macropain) subunit, beta type, 2 (PSMB2), mRNA.	ILMN_1764794	TGCAGCCCACGGCTATGGTGCCTTCCTGACTCTCAGTATCCTCGACCGAT	NM_002794.3
4250706	KLC1	-1.16	0.0209	Homo sapiens kinesin light chain 1 (KLC1), transcript variant 1, mRNA.	ILMN_1726901	TGAGAGCCTCAACGTGGACGTGGTCAAGTACGAGAGTGGCCCTGACGGAG	NM_005552.4
7050349	DDA1	-1.16	0.0213	Homo sapiens DET1 and DDB1 associated 1 (DDA1), mRNA.	ILMN_1694530	TGCACGCACGTTGGGGAGAAGTCGGCCCTTGGGATCTTTCTCTTGAGTCA	NM_024050.4
3850068	SEC24B	-1.16	0.0215	Homo sapiens SEC24 family, member B (S. cerevisiae) (SEC24B), transcript variant 1, mRNA.	ILMN_1735148	GCAGATGTATATGCGGGAGTGGATGTACAAGCTGCCATCTGCCTTCTGGC	NM_006323.2
5890440	PKP4	-1.16	0.0216	Homo sapiens plakophilin 4 (PKP4), transcript variant 1, mRNA.	ILMN_1749410	CCACACATAGTGTACTTTGGAAGCACAACGTCCAGGCTGGTACCGCAGCG	NM_003628.3
7100307	LOC441087	-1.16	0.0292	Homo sapiens hypothetical gene supported by AK125735 (LOC441087), mRNA.	ILMN_1742163	TTGGTTTGAAAATACTTGGAGAGGCCGGGTGTGGTGGCTCACGCCTGTGG	NM_001013716.1
2360156	RABL2B	-1.16	0.0298	Homo sapiens RAB, member of RAS oncogene family-like 2B (RABL2B), transcript variant 2, mRNA.	ILMN_2385688	TTTGAGGAATAGTTTGGACCTTGTGCCTCCTGTGGGAGGCTGAGGACTGC	NM_007081.2
6520497	C16ORF63	-1.16	0.0307	Homo sapiens chromosome 16 open reading frame 63 (C16orf63), mRNA.	ILMN_1790650	CTCCCGGGGGACTTGGTTTTCGTCCAAGGATGTTGGCAGTGGACACTTAG	NM_144600.2
6940484	ASPSCR1	-1.16	0.0315	Homo sapiens alveolar soft part sarcoma chromosome region, candidate 1 (ASPSCR1), mRNA.	ILMN_1660749	GGACCACCTCCTCTGCCAGCAGGAATAAAGACTTGTGCATCCCTCAAAAA	NM_024083.2
1850681	EIF6	-1.16	0.0321	Homo sapiens eukaryotic translation initiation factor 6 (EIF6), transcript variant 4, mRNA.	ILMN_1787410	ACATTCCGCCCAATCTGTACCGGATGCTGGCAGGGAGGTGGCAGAGAGCT	NM_181466.1
4900386	TOP3B	-1.16	0.0324	Homo sapiens topoisomerase (DNA) III beta (TOP3B), mRNA.	ILMN_1765021	GATGTCAGCCCTGGCCGCCTACTTTGTATGATGACCCTGTCCTCCCTCAC	NM_003935.3
3310524	CACYBP	-1.16	0.0333	Homo sapiens calcyclin binding protein (CACYBP), transcript variant 1, mRNA.	ILMN_1726574	CGGGTAGGCGTCTGCGCTCGGTTTGAGGGCTCGGCGCGGGGTTTCCTGTT	NM_014412.2
4860239	WDR1	-1.16	0.0354	Homo sapiens WD repeat domain 1 (WDR1), transcript variant 1, mRNA.	ILMN_1675844	CATACCGGCTGGCCACGGGAAGCGATGATAACTGCGCGGCATTCTTTGAG	NM_017491.3
4060255	ZNRD1	-1.16	0.0384	Homo sapiens zinc ribbon domain containing 1 (ZNRD1), transcript variant a, mRNA.	ILMN_1692486	CTGTGGTTGACAGGCGCTGCCCTCGATGTGGTCATGAAGGAATGGCATAC	NM_170783.1
5220445	QKI	-1.16	0.0414	Homo sapiens quaking homolog, KH domain RNA binding (mouse) (QKI), transcript variant 1, mRNA.	ILMN_1690476	TGAACCTAGTGGTGTATTAGGTGCGGTGGCTACTAAAGTTCGAAGGCACG	NM_006775.1
520224	C3ORF26	-1.16	0.0422	Homo sapiens chromosome 3 open reading frame 26 (C3orf26), mRNA.	ILMN_1705753	GCACATAAAGGTCCAGGCGCAGGTAAAGTTGCTGGAGAAGCGTGTGGTGC	NM_032359.2
940477	RETSAT	-1.16	0.0437	Homo sapiens retinol saturase (all-trans-retinol 13,14-reductase) (RETSAT), mRNA.	ILMN_1702633	GATCTCTTTTGTGCTGGGTTCAGTGGCTCTTCAGGGGACAGGAAATGCCT	NM_017750.2
4150017	PAQR7	-1.16	0.0453	Homo sapiens progestin and adipoQ receptor family member VII (PAQR7), mRNA.	ILMN_1746618	GAACTGTCAAGGGAGGTGCTGGAGAGGGATTAACCTGTGCTGCCTGGGAC	NM_178422.4
5550220	NOL5A	-1.16	0.0453	Homo sapiens nucleolar protein 5A (56kDa with KKE/D repeat) (NOL5A), mRNA.	ILMN_1787628	GGAAGCAATGGTTCAGGCAGAGGAAGCGGCTGCTGAGATTACTAGGAAGC	NM_006392.2
3780450	BANP	-1.16	0.0463	Homo sapiens BTG3 associated nuclear protein (BANP), transcript variant 2, mRNA.	ILMN_1701216	TTTCGTTTGAGTCCTGCTGTTGGTGTCGGAGCACGAGGGGAGGCACGGTG	NM_079837.2
4220767	SMAD7	-1.16	0.0471	Homo sapiens SMAD family member 7 (SMAD7), mRNA.	ILMN_2203891	CCCATCCTGTGTGTTAAGCTCTGCTATTAGGCCAGCAAGCGGGGATGTCC	NM_005904.2
4210358	ALG11	-1.16	0.0489	Homo sapiens asparagine-linked glycosylation 11 homolog (yeast, alpha-1,2-mannosyltransferase) (ALG11), mRNA.	ILMN_1660856	AAAGATGACCCCAGGACATTTGCTGGTTTCTGTTGGCCAGTTTAGGCCGG	NM_001004127.1
3390192	RAB35	-1.15	0.000374	Homo sapiens RAB35, member RAS oncogene family (RAB35), mRNA.	ILMN_1812571	GTGGGGACTCAGGGCTGGACCGACGTCCTAGTGGACCTGATGTGAAATTC	NM_006861.4
620376	PPP1R11	-1.15	0.000519	Homo sapiens protein phosphatase 1, regulatory (inhibitor) subunit 11 (PPP1R11), mRNA.	ILMN_1747598	CCTAGACTTTGATTTCTCCGGCAGCCCAGATGTTCAGTTCTCTTGGCCCC	NM_021959.2
7150196	TMEM87A	-1.15	0.000967	Homo sapiens transmembrane protein 87A (TMEM87A), mRNA.	ILMN_1716816	GCGTGGAGGCCCTGGACTGCTGCTCGTTCTTTAGGATGGACTGTTCTGGT	NM_015497.2
20465	MRPL36	-1.15	0.0018	Homo sapiens mitochondrial ribosomal protein L36 (MRPL36), nuclear gene encoding mitochondrial protein, mRNA.	ILMN_1800197	CCGAGGCACAAGCAGAGACAGATGTAGACCCTTTCCCTCCAGAGTCACGC	NM_032479.2
5420136	LOC650152	-1.15	0.00195	PREDICTED: Homo sapiens similar to tropomyosin 3 isoform 2 (LOC650152), mRNA.	ILMN_1660775	TGGCTTAAAATGTACTCTCCTTTTATGTGGTCTCTTTGGGGCCGATTGGG	XR_018707.1
6520220	CAPRIN1	-1.15	0.00211	Homo sapiens cell cycle associated protein 1 (CAPRIN1), transcript variant 1, mRNA.	ILMN_1754145	CGGGGCCCTGCCAATGGATTCAGAGGAGGATATGATGGTTACCGCCCTTC	NM_005898.4
1740504	MCRS1	-1.15	0.00329	Homo sapiens microspherule protein 1 (MCRS1), transcript variant 1, mRNA.	ILMN_1784227	CTAAAAACAACCCTACCCCCCATTGCCACCTTCACTCCTGTGTCTCCAGC	NM_006337.3
450398	KIF3B	-1.15	0.00345	Homo sapiens kinesin family member 3B (KIF3B), mRNA.	ILMN_1702279	TGCTGCAACTGGGGCGTGGGCCGCTCTCTGCTTTTCCTGTCTGACTCTGA	NM_004798.2
3180343	C17ORF85	-1.15	0.00357	Homo sapiens chromosome 17 open reading frame 85 (C17orf85), mRNA.	ILMN_2221076	GTGCAGCCTGGATCCTGTCGATCTTTACTTGTGGCGGAGCTAATGGTCAC	NM_018553.1
1770520	CYC1	-1.15	0.00361	Homo sapiens cytochrome c-1 (CYC1), mRNA.	ILMN_1815115	GTGTCTGCTTGCCATCCTGCCAGAACAGGCCCTCAAGCCCAAGAGCCATC	NM_001916.3
2030376	GLG1	-1.15	0.00392	Homo sapiens golgi apparatus protein 1 (GLG1), mRNA.	ILMN_1772261	GGCAGTCCAGCCTGACCTTTCTGCACACTCCAGACAAACTTCCCAGACAA	NM_012201.4
2510224	ANKRD57	-1.15	0.00455	Homo sapiens ankyrin repeat domain 57 (ANKRD57), mRNA.	ILMN_1724040	CTAGTTTTTTCACGCCTGCAATCTTGGAGTCTAGGTTGCCTTGTCTCTCC	NM_023016.3
770692	C9ORF114	-1.15	0.00629	Homo sapiens chromosome 9 open reading frame 114 (C9orf114), mRNA.	ILMN_1803317	CTGCCTGGCTCCTCCTTGAGGCTGGAACTCTCTCCAGGGTGGTTAACTCT	NM_016390.2
6770202	IPO11	-1.15	0.00659	Homo sapiens importin 11 (IPO11), mRNA.	ILMN_1684746	CAGTATGTAACTGCGGGAAACCCACTGCCCCTTTGTAAGCTGTGGAACCC	NM_016338.3
6580474	TUBB	-1.15	0.00797	Homo sapiens tubulin, beta (TUBB), mRNA.	ILMN_2101885	CTCTGGAGTGGTGTATACTGCCACATCAGTGTTTGAGTCAGTCCCCAGAG	NM_178014.2
20553	C1ORF124	-1.15	0.00925	Homo sapiens chromosome 1 open reading frame 124 (C1orf124), transcript variant 2, mRNA.	ILMN_1655485	GGGTGCTACATTCACTCTTGCCTTAGGTATACTGTAACCCAGGTTCTGCC	NM_001010984.1
3930053	COX10	-1.15	0.00945	Homo sapiens COX10 homolog, cytochrome c oxidase assembly protein, heme A: farnesyltransferase (yeast) (COX10), nuclear gene encoding mitochondrial protein, mRNA.	ILMN_1670901	CTTCCCTCTTGGCTGCCCCCAGGTATTTACTGTGGAGAACATTGCATAGG	NM_001303.2
5890707	C4ORF30	-1.15	0.0111	Homo sapiens chromosome 4 open reading frame 30 (C4orf30), mRNA.	ILMN_1753440	CTGTGTGTGGTCCTGGTTGACTGGGCATCTAAAGGGAATCAGAAAAGAGA	NM_017741.3
4780193	POFUT2	-1.15	0.0115	Homo sapiens protein O-fucosyltransferase 2 (POFUT2), transcript variant 1, mRNA.	ILMN_1701482	GGAACTCATTTCACTCAGCTGCTCCTCTCAGTTCTCCCTGACTCTGGAAC	NM_015227.4
160255	LSM10	-1.15	0.0125	Homo sapiens LSM10, U7 small nuclear RNA associated (LSM10), mRNA.	ILMN_1751803	TCCATCGGGTGCGAAACTTTGGTGGCAAGGGCCAAGGCCGGTGGGAATTT	NM_032881.1
4150739	MTMR2	-1.15	0.0145	Homo sapiens myotubularin related protein 2 (MTMR2), transcript variant 3, mRNA.	ILMN_1659952	TCTGATTCACGACTGCCTTCTCTGACATCCCCACCTTCCTCTGTGCCCCC	NM_201281.1
840647	RPL36	-1.15	0.0146	Homo sapiens ribosomal protein L36 (RPL36), transcript variant 1, mRNA.	ILMN_1685088	CCACAAAGTGACCAAGAACGTGAGCAAGCCCAGGCACAGCCGACGCCGCG	NM_033643.2
1570162	TBL2	-1.15	0.0166	Homo sapiens transducin (beta)-like 2 (TBL2), mRNA.	ILMN_1764489	CTCTCTTCTTGCTGGCTGTGACTCCTCCCTGACTAGTGGCCAAGGTGCTT	NM_012453.2
4490615	TSPAN3	-1.15	0.018	Homo sapiens tetraspanin 3 (TSPAN3), transcript variant 1, mRNA.	ILMN_1790549	GGAAACCAGCTTTCTGGTTAAGGTTAACACCAGATGGTGCCCCTCATTGG	NM_005724.4
6350671	C8ORF33	-1.15	0.0189	Homo sapiens chromosome 8 open reading frame 33 (C8orf33), mRNA.	ILMN_1706275	GGCTTGGTCTAGCAGTAACACCAGTGTCTGGGAAGATGCCTGTTGCAAAG	NM_023080.1
4890500	TOR1A	-1.15	0.0194	Homo sapiens torsin family 1, member A (torsin A) (TOR1A), mRNA.	ILMN_1805812	CAGCCTCTCCAAGGGTTTTCACCTTAGCAACAATGGGAGCTGTGGGAGTG	NM_000113.2
290326	LOC643357	-1.15	0.0217	PREDICTED: Homo sapiens similar to SMT3 suppressor of mif two 3 homolog 2 (LOC643357), mRNA.	ILMN_1760338	ACTGCCGCCTCCTTCTGCCGCTCCTGGTGCTGCTTGTGTGCTCGTTTGGT	XM_926688.1
2940739	RASSF1	-1.15	0.0228	Homo sapiens Ras association (RalGDS/AF-6) domain family 1 (RASSF1), transcript variant B, mRNA.	ILMN_1734205	CTGAGGTCAGGGAGTGCTGGCTCACAGTACAGCATGTGCCTTAATGCTTC	NM_170712.1
1660332	FBXW2	-1.15	0.0234	Homo sapiens F-box and WD-40 domain protein 2 (FBXW2), mRNA.	ILMN_1775753	TGGGTGCAACCTCTGCGGCAGCCGACTGCATGAACCAAAGTTCTCACCTA	NM_012164.2
1660215	ATP6V0A1	-1.15	0.024	Homo sapiens ATPase, H+ transporting, lysosomal V0 subunit a1 (ATP6V0A1), transcript variant 3, mRNA.	ILMN_1752579	GCCCTGGTGTCCTGGGTTTTCGTGATGATCTTTGCTCTGTTTCCAGTGGG	NM_005177.3
2690338	RPS21	-1.15	0.0244	Homo sapiens ribosomal protein S21 (RPS21), mRNA.	ILMN_1800573	CGCCGATATCTCTGCCGGGTGACTAGCTGCTTCCTTTCTCTCTCGCGCGC	NM_001024.3
4560246	ATP5I	-1.15	0.0248	Homo sapiens ATP synthase, H+ transporting, mitochondrial F0 complex, subunit E (ATP5I), nuclear gene encoding mitochondrial protein, mRNA.	ILMN_1772506	AGGCTTTGCTGGCTTGTGCGGCATCCTGCTCCGTCTGCAGGTTGTGCTTC	NM_007100.2
2480315	RPAP2	-1.15	0.0263	Homo sapiens RNA polymerase II associated protein 2 (RPAP2), mRNA.	ILMN_1657754	TCTCTGTATGGGCAAAGGCTACTGTCATCCTGTTGTTGGTCTGGGGCCAC	NM_024813.1
3060619	MED8	-1.15	0.0273	Homo sapiens mediator of RNA polymerase II transcription, subunit 8 homolog (S. cerevisiae) (MED8), transcript variant 5, mRNA.	ILMN_1736847	GTGGGGTACAAATGGCTCAGGCAGGTCAACCAGGGAAAATGCCAAGTGGA	NM_001001654.1
3310056	NOMO1	-1.15	0.0294	Homo sapiens NODAL modulator 1 (NOMO1), mRNA.	ILMN_1678730	TTCCCCCCACTGCTCAGAGACGGCGAGAACTATGTTGTGCTTCTGGACTC	NM_014287.3
620292	ZNF594	-1.15	0.0302	Homo sapiens zinc finger protein 594 (ZNF594), mRNA.	ILMN_1726199	GCTTCTGACTGGCACCATGTAGGCAGACCTAGGTACTAAAATTCCAGCCC	NM_032530.1
6520692	C6ORF125	-1.15	0.0309	Homo sapiens chromosome 6 open reading frame 125 (C6orf125), mRNA.	ILMN_1790461	ACAAACACAAGTACCCTCGCCCCAGAGACACCAGCTTCAGTGGCCTGTCG	NM_032340.2
4890463	EXOSC10	-1.15	0.0332	Homo sapiens exosome component 10 (EXOSC10), transcript variant 1, mRNA.	ILMN_1670796	GACAGAGGCTTCAGGTACAACTGGCCACAGAGATAGTCCTGGAAGACACG	NM_001001998.1
2230187	MAPBPIP	-1.15	0.0355	Homo sapiens mitogen-activated protein-binding protein-interacting protein (MAPBPIP), mRNA.	ILMN_1756352	GGGCCGCCTACGACCGGAACGGGAACCAAGCGTTTAATGAAGACAATCTC	NM_014017.1
3180408	C3ORF21	-1.15	0.0371	Homo sapiens chromosome 3 open reading frame 21 (C3orf21), mRNA.	ILMN_1671116	CCTCCTGTACGTAGGCTGCAGACGTGAAAGCCCCAGGGGTCCATTTGTAT	NM_152531.3
2570441	TFIP11	-1.15	0.0399	Homo sapiens tuftelin interacting protein 11 (TFIP11), transcript variant 2, mRNA.	ILMN_2408102	GTCTTCATGCCCGTCATTGGGAAGCGACACGAAGGGAAGCAGCTCTACAC	NM_012143.2
3800725	SPHK2	-1.15	0.0403	Homo sapiens sphingosine kinase 2 (SPHK2), mRNA.	ILMN_1729281	CATATCCCCTGTTCGTCTCATGCGCGTCCTCCGTCCCCAATCTAAAAAGC	NM_020126.3
6020669	LOC391811	-1.15	0.0411	PREDICTED: Homo sapiens similar to DNA polymerase delta subunit 2 (DNA polymerase delta subunit p50) (LOC391811), mRNA.	ILMN_1746252	TTTGACCAGAGAGGCCCAGATGGAGGCTGTTCATTCCCTGCAGTGTCGGC	XR_018614.1
2940349	SENP2	-1.15	0.0441	Homo sapiens SUMO1/sentrin/SMT3 specific peptidase 2 (SENP2), mRNA.	ILMN_1801121	GGGCTCCTGTTGCCTTTCAGAGGAAGTCTGACACTACAGCGTTGGCACAG	NM_021627.2
520630	CLN3	-1.15	0.0449	Homo sapiens ceroid-lipofuscinosis, neuronal 3 (CLN3), transcript variant 1, mRNA.	ILMN_1669281	GGGCTCCTGGCTTTGCCTCTGCATGACTTCCTCTGCCAGCTCTCCTGATA	NM_001042432.1
5090541	IPO9	-1.15	0.0453	Homo sapiens importin 9 (IPO9), mRNA.	ILMN_1723117	GGAGGATTACTACGAGGATGATGAGGAAGATGACCCTGATGCCCTGAAGG	NM_018085.4
990193	SF3B4	-1.14	0.000862	Homo sapiens splicing factor 3b, subunit 4, 49kDa (SF3B4), mRNA.	ILMN_1722648	GCTGTAGCTCCTTGGGGCAAAGGTACTAATCCCTTTCAGCACCCCCACTC	NM_005850.3
3450253	ZNHIT3	-1.14	0.00133	Homo sapiens zinc finger, HIT type 3 (ZNHIT3), mRNA.	ILMN_1812478	GGCCTTTACCGGCATTGATGTGGCTCATGTTTCAGGCAGACTTGGGGTCC	NM_004773.2
5490008	RSL1D1	-1.14	0.00137	Homo sapiens ribosomal L1 domain containing 1 (RSL1D1), mRNA.	ILMN_1723729	CCTCAATGCTGCCTCCAGAGCTTTTTGGAAATACTCAGATCCTGGCCGCC	NM_015659.2
4640376	MRLC2	-1.14	0.00162	Homo sapiens myosin regulatory light chain MRLC2 (MRLC2), mRNA.	ILMN_1654016	CTTCTCAGACACTTCCCCCACCCTCATAGAACCTGTTGCATGCAACTTAG	NM_033546.2
7200403	SPG21	-1.14	0.00208	Homo sapiens spastic paraplegia 21 (autosomal recessive, Mast syndrome) (SPG21), transcript variant 1, mRNA. XM_945612 XM_945613 XM_945615 XM_945617 XM_945619 XM_945622	ILMN_1657423	CCCCGAAGTATCAGGTGTCCTCTCATATTCCTGCCCCCTGTCAGTGGAAC	NM_016630.3
4290273	NUDCD3	-1.14	0.00297	Homo sapiens NudC domain containing 3 (NUDCD3), mRNA.	ILMN_1796900	CCTTGCTCCCGTTGAGCCACGCTGTCTGGTGGGTGATTCTCTGCCCTGAG	NM_015332.3
5340561	ACAD9	-1.14	0.00298	Homo sapiens acyl-Coenzyme A dehydrogenase family, member 9 (ACAD9), mRNA.	ILMN_1775579	GGAGACACCATAGTGGAAACTGGGGCTTATGCTGCTGCCTCCAGGGTGTG	NM_014049.3
830730	ERP29	-1.14	0.00437	Homo sapiens endoplasmic reticulum protein 29 (ERP29), transcript variant 1, mRNA.	ILMN_2251184	GTTCGACACCCAGTACCCCTACGGTGAGAAGCAGGATGAGTTCAAGCGTC	NM_006817.3
830739	RPP21	-1.14	0.00499	Homo sapiens ribonuclease P/MRP 21kDa subunit (RPP21), mRNA.	ILMN_2186597	CCACTACAACCCTTGCCAAACACAGCCCACTCCATTTCAGACCGCCTTCC	NM_024839.1
1980687	PITPNB	-1.14	0.00532	Homo sapiens phosphatidylinositol transfer protein, beta (PITPNB), mRNA.	ILMN_1809245	CCTCGTTTTCCCACATGTCCTGCATCCCTCCCCCACTGGAGTGATTTCAG	NM_012399.3
20446	CEBPB	-1.14	0.0056	Homo sapiens CCAAT/enhancer binding protein (C/EBP), beta (CEBPB), mRNA.	ILMN_1693014	GACTGACGCAACCCACGTGTAACTGTCAGCCGGGCCCTGAGTAATCGCTT	NM_005194.2
1410168	ELF4	-1.14	0.0063	Homo sapiens E74-like factor 4 (ets domain transcription factor) (ELF4), mRNA.	ILMN_1652082	TACAGAACCATCCACTTGACCTAACTACCTCCCCTGGCCGCGCTCTCGCT	NM_001421.2
5900112	CCDC16	-1.14	0.00677	Homo sapiens coiled-coil domain containing 16 (CCDC16), mRNA.	ILMN_1795922	GCAGATAGAGTGTTACCGACGGGTGGAAAAGCTACGGAATCGCCAGGATG	NM_052857.2
1570373	GATAD2A	-1.14	0.00931	Homo sapiens GATA zinc finger domain containing 2A (GATAD2A), mRNA.	ILMN_1673682	GTTCCAATTGAGCTCCAGCCCTGGTTTTCCTACCCATGCAGTTAGGGACT	NM_017660.2
5130253	HGS	-1.14	0.00932	Homo sapiens hepatocyte growth factor-regulated tyrosine kinase substrate (HGS), mRNA.	ILMN_1715994	GAGGCTTCAGGTCTCCAGCTTCTCTGCTTCTCAGCTGCCATCTCCAGTGC	NM_004712.3
6370097	TUFM	-1.14	0.00991	Homo sapiens Tu translation elongation factor, mitochondrial (TUFM), nuclear gene encoding mitochondrial protein, mRNA.	ILMN_1738369	CAGCGTTTCACCCTGCGAGATGGCAACCGGACTATTGGCACCGGTCTAGT	NM_003321.3
4830577	MRPS16	-1.14	0.0124	Homo sapiens mitochondrial ribosomal protein S16 (MRPS16), nuclear gene encoding mitochondrial protein, mRNA.	ILMN_1775744	GGAAGCTGAGGCAGTAAGATCACTTGAGCCCAGGAGGCCGATGCTGCAGT	NM_016065.3
1190717	BMS1	-1.14	0.0129	Homo sapiens BMS1 homolog, ribosome assembly protein (yeast) (BMS1), mRNA.	ILMN_1772713	AAGCCTGGGCTGCTGGGACTGGGTTCATTCTCATGACTTGGGGCTGTCGA	NM_014753.2
5090068	STX5	-1.14	0.013	Homo sapiens syntaxin 5 (STX5), mRNA.	ILMN_1749345	AGCCCTTCAGCTGCCTGCACAACCCCTGACATTGGCTGCTGGTGACTCAA	NM_003164.3
2630161	NOL11	-1.14	0.0132	Homo sapiens nucleolar protein 11 (NOL11), mRNA.	ILMN_1688971	GCGACCATCTCAGTGTCAAGAGAAACGTGTCAGTGAGTACCTGGACCATC	NM_015462.3
3520541	CHUK	-1.14	0.0139	Homo sapiens conserved helix-loop-helix ubiquitous kinase (CHUK), mRNA.	ILMN_1677041	CCTTTATTTTGCTGCTTGATGATGAGAGGGAGGGCTGCTGCCACAGACTG	NM_001278.3
1070286	M6PR	-1.14	0.014	Homo sapiens mannose-6-phosphate receptor (cation dependent) (M6PR), mRNA.	ILMN_2084353	ACACAGCCAGATTTCTCAAGCAGTCTCAACTCCAGTCCCTCATCTCACCC	NM_002355.2
7510204	CWC15	-1.14	0.0155	Homo sapiens CWC15 homolog (S. cerevisiae) (CWC15), mRNA.	ILMN_1713482	TCTGAGCGGAAACCCTCTCCTTAATCTCACTGGCCCATCCCAGCCTCAGG	NM_016403.3
7000470	KHSRP	-1.14	0.0186	Homo sapiens KH-type splicing regulatory protein (KHSRP), mRNA.	ILMN_1673936	CCTGCCTCTCTGAGGATAAAGCAATTCATTTTCTCCCACCCTCGGCCCTC	NM_003685.2
6060349	PRPF8	-1.14	0.02	Homo sapiens PRP8 pre-mRNA processing factor 8 homolog (S. cerevisiae) (PRPF8), mRNA.	ILMN_1738677	ATCGGGAGGACCTGTATGCCTGACCGTTTCCCTGCCTCCTGCTTCAGCCT	NM_006445.3
5270315	WDR12	-1.14	0.0205	Homo sapiens WD repeat domain 12 (WDR12), mRNA.	ILMN_1770692	GATGGTTCTTTGGTGTCGCTGTCCCTAACGTCACATACTGGTTGGGTGAC	NM_018256.2
3440053	MPRIP	-1.14	0.0213	Homo sapiens myosin phosphatase Rho interacting protein (MPRIP), transcript variant 2, mRNA.	ILMN_1678692	AATTGAGCAGGTCTCGTGGGATACCTGAAATGCACCCGCTTCCCGGCCCA	NM_201274.2
4810224	NDUFA9	-1.14	0.0213	Homo sapiens NADH dehydrogenase (ubiquinone) 1 alpha subcomplex, 9, 39kDa (NDUFA9), mRNA.	ILMN_1760741	CCTTGGTATTCAGGCAACACCACTGGAACTCAAGGCCATTGAGGTGCTGC	NM_005002.3
5860626	MRPS11	-1.14	0.0218	Homo sapiens mitochondrial ribosomal protein S11 (MRPS11), nuclear gene encoding mitochondrial protein, transcript variant 2, mRNA.	ILMN_2405915	TGAAAGGCCTGGGGCCAGGACGCTTGTCTGCCATGCACGGACTGATCATG	NM_176805.1
2850438	RBM12	-1.14	0.0222	Homo sapiens RNA binding motif protein 12 (RBM12), transcript variant 1, mRNA.	ILMN_2329834	TGCCCACAGGTGAAGCCATGGTGGCCTTTGAGTCTCGGGATGAAGCCACA	NM_006047.4
1500102	KDELR2	-1.14	0.0224	Homo sapiens KDEL (Lys-Asp-Glu-Leu) endoplasmic reticulum protein retention receptor 2 (KDELR2), transcript variant 1, mRNA.	ILMN_1724293	GCATCTGTCCTTCAGGGTGCTCGGACAGAATTCTTACCACAGCAAAGGCA	NM_006854.3
7100066	POLR2G	-1.14	0.0226	Homo sapiens polymerase (RNA) II (DNA directed) polypeptide G (POLR2G), mRNA.	ILMN_1748438	GATTCAGCAGGACGATGAGATCCGCTTAAAGATTGTGGGGACCCGTGTGG	NM_002696.1
2570471	SPTLC1	-1.14	0.0252	Homo sapiens serine palmitoyltransferase, long chain base subunit 1 (SPTLC1), transcript variant 1, mRNA.	ILMN_2274420	CAAGACTCCCGCTGGCCATGGAGTGGCCTGAAAGAGAGCAAGAACATGTG	NM_006415.2
1300315	MRPL21	-1.14	0.0275	Homo sapiens mitochondrial ribosomal protein L21 (MRPL21), nuclear gene encoding mitochondrial protein, transcript variant 4, mRNA.	ILMN_2348050	CAGACCCAGTTGAGGAGACCAGACACCATGCAGAGGTCGTGAAGAAGGTG	NM_181514.1
770524	EEF1D	-1.14	0.0317	Homo sapiens eukaryotic translation elongation factor 1 delta (guanine nucleotide exchange protein) (EEF1D), transcript variant 1, mRNA.	ILMN_1782543	ACGTATCTCCCATGCGCCAAGTGGAGCCCCCAGCCAAGAAGCCAGCCACA	NM_032378.2
2450193	MID2	-1.14	0.0321	Homo sapiens midline 2 (MID2), transcript variant 2, mRNA.	ILMN_1760180	GATCCTGTCTGGCTTGCCTGCCCCAGATTTTATTGATTACCCTGAGCGGC	NM_052817.1
520017	PAPD5	-1.14	0.0333	Homo sapiens PAP associated domain containing 5 (PAPD5), transcript variant 2, mRNA.	ILMN_1710571	GTGCAATGATCTCATGCTCAGGACAGTTGCGCAGGGACTCCTGGGAGATA	NM_001040285.1
6590661	MED22	-1.14	0.0372	Homo sapiens mediator complex subunit 22 (MED22), transcript variant c, mRNA.	ILMN_1697218	TGCCCACGCATGTGGAAGCTAGGTGGGACTCATTCCTAATTCTGCCGTTG	NM_181491.1
580114	ILKAP	-1.14	0.0388	Homo sapiens integrin-linked kinase-associated serine/threonine phosphatase 2C (ILKAP), mRNA.	ILMN_1684647	GGCGCGCGGCCAGGAGCACGCATGGTATTGACTTAAAAGGTTCATTTTGT	NM_030768.2
510398	ECOP	-1.14	0.0395	Homo sapiens EGFR-coamplified and overexpressed protein (ECOP), mRNA.	ILMN_2226955	GCATGTAGAGCGTCCTGCCCTTTGAAATCAGACTGGGTGTGTGTCTTCCC	NM_030796.3
4570458	HERPUD1	-1.14	0.041	Homo sapiens homocysteine-inducible, endoplasmic reticulum stress-inducible, ubiquitin-like domain member 1 (HERPUD1), transcript variant 3, mRNA.	ILMN_2374159	GCTGTAGCTGTTGGAGGCTTTGACAGGAATGGACTGGATCACCTGACTCC	NM_001010990.1
7160270	ERH	-1.14	0.0458	Homo sapiens enhancer of rudimentary homolog (Drosophila) (ERH), mRNA.	ILMN_1781795	GGTTGGGGTGGGCTTGGAACACAGGTGTGTACAGCGTGCTGTAGTGGAAG	NM_004450.1
650372	UBE2Z	-1.14	0.0477	PREDICTED: Homo sapiens ubiquitin-conjugating enzyme E2Z (putative), transcript variant 3 (UBE2Z), mRNA.	ILMN_1783771	CCTTGTGTATTTTCACCCCAGCCTGTAGTCCTCCTCACTTCAACCCCAGG	XM_945544.1
4150136	RPS6KB2	-1.14	0.048	Homo sapiens ribosomal protein S6 kinase, 70kDa, polypeptide 2 (RPS6KB2), mRNA.	ILMN_1761175	ACAGCCCTCAGCGAGAGTGCCAACCAGGCCTTCCTGGGCTTCACATACGT	NM_003952.2
1400408	EGLN2	-1.14	0.0495	Homo sapiens egl nine homolog 2 (C. elegans) (EGLN2), transcript variant 1, mRNA.	ILMN_1768773	GAGGAGGCATTGTCACTTCCCACCAGGATGCAGGACTTGGGGTTGAGGTG	NM_053046.2
4260022	PSMG2	-1.13	0.000952	Homo sapiens proteasome (prosome, macropain) assembly chaperone 2 (PSMG2), mRNA.	ILMN_2088410	CTGCAGCTTCGTAGTACTCCCTTCCGGTACCTACTTACACCTTCCATGCA	NM_020232.3
3940551	HARS	-1.13	0.00202	Homo sapiens histidyl-tRNA synthetase (HARS), mRNA.	ILMN_1763523	AGGGCCCCGCACCAGTTGGAGCAGATGCCTCCCCACCACCAATTGCCAAA	NM_002109.3
5820333	RPUSD2	-1.13	0.00267	Homo sapiens RNA pseudouridylate synthase domain containing 2 (RPUSD2), mRNA.	ILMN_1730077	GGACGGGCTTCTAAAGAGACCTGCTCATACTTGCTACCTCCTTCCAGTGG	NM_152260.1
1850338	RPL39	-1.13	0.00326	Homo sapiens ribosomal protein L39 (RPL39), mRNA.	ILMN_1737015	CTCCTCTTCCTTTCTCCGCCATCGTGGTGTGTTCTTGACTCCGCTGCTCG	NM_001000.2
3130079	EIF2B2	-1.13	0.00455	Homo sapiens eukaryotic translation initiation factor 2B, subunit 2 beta, 39kDa (EIF2B2), mRNA.	ILMN_1713380	GAGTGTTGCTGCTGAAGCACATCCTTGCAATGTGGGAGTGCACAGGAGTC	NM_014239.2
3190008	ZNF787	-1.13	0.0048	Homo sapiens zinc finger protein 787 (ZNF787), mRNA.	ILMN_1791388	GGCCTGGGCGTGGTGGAGGAAGGGGTGCTGGAACAATAAACGGCACTATC	NM_001002836.2
6380347	XRCC6	-1.13	0.00535	Homo sapiens X-ray repair complementing defective repair in Chinese hamster cells 6 (XRCC6), mRNA.	ILMN_2166506	TGGAAGCCCTCACCAAGCACTTCCAGGACTGACCAGAGGCCGCGCGTCCA	NM_001469.3
2140369	NDUFA11	-1.13	0.00742	Homo sapiens NADH dehydrogenase (ubiquinone) 1 alpha subcomplex, 11, 14.7kDa (NDUFA11), nuclear gene encoding mitochondrial protein, mRNA.	ILMN_2175712	CCGCCGCTGCCTACAGAGTCACACTCAATCCTCCGGGCACCTTCCTTGAA	NM_175614.2
1850221	APH1A	-1.13	0.00833	Homo sapiens anterior pharynx defective 1 homolog A (C. elegans) (APH1A), transcript variant 1, mRNA.	ILMN_1658472	TCCTCATGGCTGGGCTCATTTCGGTCCCTTTCTCCTTGGTCCCAGACCTT	NM_001077628.1
6940255	PLSCR3	-1.13	0.00906	Homo sapiens phospholipid scramblase 3 (PLSCR3), mRNA.	ILMN_1703433	GGGCCCTGCCTTCAGCTGGTGCTTGCTGCGATTCCTGTGCCTTATGTAAC	NM_020360.2
3310136	C7ORF28B	-1.13	0.0092	Homo sapiens chromosome 7 open reading frame 28B (C7orf28B), mRNA.	ILMN_1713322	TACCACCTCCCTTTTCCCAAGGCACATCGAACCTGAGTTAGCAGGAAGGG	NM_198097.2
6270619	ZNF689	-1.13	0.00973	Homo sapiens zinc finger protein 689 (ZNF689), mRNA.	ILMN_1759008	CCACTACACCTTCTGGGGCTGGACTTGTTTCAGCAGCTTTGGTTGCACTG	NM_138447.1
4290446	EIF4G2	-1.13	0.0127	Homo sapiens eukaryotic translation initiation factor 4 gamma, 2 (EIF4G2), transcript variant 1, mRNA.	ILMN_2279635	CTCTTATCCCAGCTGCAAGGACAGTCGAAGGATATGCCACCTCGGTTTTC	NM_001418.3
3940639	PYCR2	-1.13	0.0128	Homo sapiens pyrroline-5-carboxylate reductase family, member 2 (PYCR2), mRNA.	ILMN_1808568	CCTGTCCCATGTTGGAAGTTGCTCTGAAGGGGTGGTAGATGCTGGAAGCC	NM_013328.2
3370189	ARF5	-1.13	0.0146	Homo sapiens ADP-ribosylation factor 5 (ARF5), mRNA.	ILMN_1752340	GGCCTCTGCTCCTGCTCCTGCCTGCATGTTCTCTCTGTTGTTGGAGCCTG	NM_001662.2
6960170	C3ORF19	-1.13	0.0147	Homo sapiens chromosome 3 open reading frame 19 (C3orf19), mRNA.	ILMN_1750144	CCCCTAGACAGTCTTTTTAGTGCCCTCTGCTCTCAGTCTTGTTGCCCTAG	NM_016474.3
510315	PSMB5	-1.13	0.0163	Homo sapiens proteasome (prosome, macropain) subunit, beta type, 5 (PSMB5), mRNA.	ILMN_1744649	ACAGAGATGCCTACTCAGGAGGTGCAGTCAACCTCTACCACGTGCGGGAG	NM_002797.2
5570524	LRRC42	-1.13	0.0165	Homo sapiens leucine rich repeat containing 42 (LRRC42), mRNA.	ILMN_1688479	TGACCTTTCTCTGGCCCCCAGCTCTAGTGTTTGAGTAAAGGAGACTGAGG	NM_052940.3
6510279	DPH3	-1.13	0.0195	Homo sapiens DPH3, KTI11 homolog (S. cerevisiae) (DPH3), transcript variant 2, mRNA.	ILMN_2349610	CCAAGGATCAGTTTGTGTGTGGAGAAACAGTCCCAGCCCCTTCAGCCAAC	NM_001047434.1
520482	RNF11	-1.13	0.0202	Homo sapiens ring finger protein 11 (RNF11), mRNA.	ILMN_1810785	CCCTTCCCCACCCGAATTCTTTTCTGAAGTTGCTGGCATTTGGGTCAAGG	NM_014372.3
6350075	LOC728006	-1.13	0.0244	PREDICTED: Homo sapiens hypothetical protein LOC728006 (LOC728006), mRNA.	ILMN_1692072	GGCCTCCCTGCTCTGTGGTGTTGGACATCCCTGGAAACCTTGCTGTTGGT	XM_001128698.1
4900070	GSTO1	-1.13	0.0247	Homo sapiens glutathione S-transferase omega 1 (GSTO1), mRNA.	ILMN_2227573	GACTGGCAAGGTTTCCTAGAGCTCTACTTACAGAACAGCCCTGAGGCCTG	NM_004832.1
5340768	NGRN	-1.13	0.0258	Homo sapiens neugrin, neurite outgrowth associated (NGRN), transcript variant 1, mRNA.	ILMN_1660345	ACATCCATTCTGCTTCCACGCATGGCTTCTGCCATTGGTTCTCTTCCCCC	NM_016645.2
6960315	PSMC3	-1.13	0.0267	Homo sapiens proteasome (prosome, macropain) 26S subunit, ATPase, 3 (PSMC3), mRNA.	ILMN_1809010	GAAAGCCAACCTACAATACTACGCCTAGGGCACACAGGCCAGCCCCAGTC	NM_002804.4
150577	EIF4G1	-1.13	0.0311	Homo sapiens eukaryotic translation initiation factor 4 gamma, 1 (EIF4G1), transcript variant 3, mRNA.	ILMN_2370772	AAGTGGCTCCGTGAAGCAGAGGAGGAGTCTGACCACAACTGAGGGCTGGT	NM_198244.1
6040112	DPH2	-1.13	0.0318	Homo sapiens DPH2 homolog (S. cerevisiae) (DPH2), transcript variant 1, mRNA.	ILMN_2375418	CAAGTGTTCAGACAGCCACATGAGGGGACAGTGCAGCTACAGGATATGCC	NM_001384.4
3800603	WWP2	-1.13	0.0319	Homo sapiens WW domain containing E3 ubiquitin protein ligase 2 (WWP2), transcript variant 3, mRNA.	ILMN_1659703	GCTAACTCCCGATCTGTAACCCCCAACCTATCCGCCGCACCCTGATCTAG	NM_199423.1
3460491	LSM12	-1.13	0.0322	Homo sapiens LSM12 homolog (S. cerevisiae) (LSM12), mRNA.	ILMN_1734428	GCGGCTGCACTCCCAAGATGGCGGCTCCTCCGGGCGAGTACTTCAGCGTT	NM_152344.2
6180440	PSMC4	-1.13	0.0324	Homo sapiens proteasome (prosome, macropain) 26S subunit, ATPase, 4 (PSMC4), transcript variant 1, mRNA.	ILMN_1687887	ACACAGAGGCCGGCTTGGTCACTATGGAGGAGATAGGCATCTTGGTGGAG	NM_006503.2
4640079	PGLS	-1.13	0.0333	Homo sapiens 6-phosphogluconolactonase (PGLS), mRNA.	ILMN_1797005	CCGCCTCCTGACCGTGCCCTTCGAGAAGCATTCCACTTTGTAGCTGGCCA	NM_012088.2
1440543	TRIM23	-1.13	0.0334	Homo sapiens tripartite motif-containing 23 (TRIM23), transcript variant alpha, mRNA.	ILMN_1752741	GGGACTGTATGAAGGGTTGGACTGGCTCTCACGGCAACTTGTAGCTGCTG	NM_001656.3
6130064	MEA1	-1.13	0.0337	Homo sapiens male-enhanced antigen 1 (MEA1), mRNA.	ILMN_1727073	AGTGGGAAGATGTGGTACAGAAAGCCCTCCAAGCCCGGCAGGCATCCCCT	NM_014623.2
4230189	TXNL2	-1.13	0.0352	Homo sapiens thioredoxin-like 2 (TXNL2), mRNA.	ILMN_2056479	CTCAGATGAAGAGGTTCGACAGGGACTCAAAGCCTATTCCAGTTGGCCTA	NM_006541.2
6510528	VPS37C	-1.13	0.0357	Homo sapiens vacuolar protein sorting 37 homolog C (S. cerevisiae) (VPS37C), mRNA.	ILMN_1789233	CTAATGGACTCTACTGGTTTGAGTGCTTCTGAGCTGGATGACCGACCGCC	NM_017966.4
1570754	CSTF3	-1.13	0.0359	Homo sapiens cleavage stimulation factor, 3' pre-RNA, subunit 3, 77kDa (CSTF3), transcript variant 1, mRNA.	ILMN_1808779	GTGGCAGAACCACATTTTGTTCCCTCTTCAAGGGTGTCTTGTATGTGCCG	NM_001326.2
1240243	ATL3	-1.13	0.036	Homo sapiens atlastin GTPase 3 (ATL3), mRNA.	ILMN_1751086	AGAACACAACAAGCCCCTACTGATTTCTGGGTTTCTGCCACGGCCACAGG	NM_015459.3
5420142	ABCF2	-1.13	0.0395	Homo sapiens ATP-binding cassette, sub-family F (GCN20), member 2 (ABCF2), nuclear gene encoding mitochondrial protein, transcript variant 2, mRNA.	ILMN_1781999	CCTGGAGACATCCTGGCTTACAAGGAGCACCTCAAGTCCAAGCTGGTGGA	NM_005692.3
5870646	L3MBTL2	-1.13	0.0414	Homo sapiens l(3)mbt-like 2 (Drosophila) (L3MBTL2), mRNA.	ILMN_2336109	CCTGAGTGTGCACTTTGGCTCTGCTACCTGCTCCTGAAGCCCCGCTAAAA	NM_031488.4
7380100	MCL1	-1.13	0.0418	Homo sapiens myeloid cell leukemia sequence 1 (BCL2-related) (MCL1), transcript variant 1, mRNA.	ILMN_1756806	CTCGAGTGATGATCCATGTTTTCAGCGACGGCGTAACAAACTGGGGCAGG	NM_021960.3
6280152	UTP11L	-1.13	0.0428	Homo sapiens UTP11-like, U3 small nucleolar ribonucleoprotein, (yeast) (UTP11L), mRNA.	ILMN_2130838	CCCGGAGCTAGTCGACAGAGTCTTTAATAGGCCCAGGATAGAGACCTTGC	NM_016037.2
2140139	BRWD2	-1.13	0.0435	Homo sapiens bromodomain and WD repeat domain containing 2 (BRWD2), mRNA.	ILMN_1662896	CAGTCCAGGATGAAGAGGAGTACAGGGTCCTGTGAGCTGTTTGACCACTG	NM_018117.10
5550278	ICAM3	-1.13	0.0478	Homo sapiens intercellular adhesion molecule 3 (ICAM3), mRNA.	ILMN_2212763	TTCGTGGCGGTGTTACTGACCCTGGGCGTGGTGACTATCGTACTGGCCTT	NM_002162.2
1170554	NAT10	-1.13	0.0478	Homo sapiens N-acetyltransferase 10 (GCN5-related) (NAT10), mRNA.	ILMN_1705594	GTGCTGTTCCACTCTTGGCTCCAGCAGACCCACTGTCCCAGAAAAGCCTG	NM_024662.1
4280253	PAK1IP1	-1.13	0.0498	Homo sapiens PAK1 interacting protein 1 (PAK1IP1), mRNA.	ILMN_1726064	CACTAATGCCAGGCTGACGTGTCTTGGAGTGTGGCTAGACAAAGTGGCAG	NM_017906.2
3460441	EDF1	-1.12	0.000531	Homo sapiens endothelial differentiation-related factor 1 (EDF1), transcript variant alpha, mRNA.	ILMN_1726169	CAATGAGAAGCCACAGGTGATCGCGGACTATGAGAGCGGACGGGCCATAC	NM_003792.2
5860201	SNRPD2	-1.12	0.0012	Homo sapiens small nuclear ribonucleoprotein D2 polypeptide 16.5kDa (SNRPD2), transcript variant 1, mRNA.	ILMN_2369785	CTGTTGACAGAACTCACTCCTCTGTCCTATGAAGACCGCTGCCATTGGTG	NM_004597.4
1470082	PLRG1	-1.12	0.0014	Homo sapiens pleiotropic regulator 1 (PRL1 homolog, Arabidopsis) (PLRG1), mRNA.	ILMN_1749634	CTGGAGCTGACAATGGCACCATGCATCTTTGGGACTGGAGAACTGGCTAC	NM_002669.2
7560327	GPN1	-1.12	0.00144	Homo sapiens GPN-loop GTPase 1 (GPN1), mRNA.	ILMN_1772719	GCCTCTACTCCCCCAGCTTCTTGCTCTTGACCCTGCACTGTAAGTTGCCC	NM_007266.2
5090561	ATP5EP2	-1.12	0.00166	Homo sapiens ATP synthase, H+ transporting, mitochondrial F1 complex, epsilon subunit pseudogene 2 (ATP5EP2), transcript variant 6, non-coding RNA.	ILMN_1756674	TACTGGAGACAGGCTGGACTCAGCTACATCCGATACTCCCAGATCTGTGC	NR_002162.1
6450703	FAF2	-1.12	0.0022	Homo sapiens Fas associated factor family member 2 (FAF2), mRNA.	ILMN_1670472	TCCATCCACAAAGGATGCAGTGCCCCAACTTGTACTGCGCCTGAATAGTC	NM_014613.2
5090010	ZNF35	-1.12	0.00425	Homo sapiens zinc finger protein 35 (ZNF35), mRNA.	ILMN_1692100	CTAGTCTCCATGGCCAAGCACTCAAGGATTGATGGACACCACACACCAGC	NM_003420.3
6900324	ATP5EP2	-1.12	0.00542	Homo sapiens ATP synthase, H+ transporting, mitochondrial F1 complex, epsilon subunit pseudogene 2 (ATP5EP2), transcript variant 6, non-coding RNA.	ILMN_2225887	AGAGTCTTGGCGATTTGGCCCGACGCGCTCCGCTTTCGCTACAGCATGGT	NR_002162.1
1940360	TPI1	-1.12	0.00565	Homo sapiens triosephosphate isomerase 1 (TPI1), mRNA.	ILMN_1707627	ACAGGCCCAGGAAGTACACGAGAAGCTCCGAGGATGGCTGAAGTCCAACG	NM_000365.4
5420343	ATF6	-1.12	0.00577	Homo sapiens activating transcription factor 6 (ATF6), mRNA.	ILMN_1703471	TGTTTCTTCAGTGGCAAATGTAGCCCTGCATCCTCCAGTGTTACCTGGTG	NM_007348.2
610341	WAC	-1.12	0.00625	Homo sapiens WW domain containing adaptor with coiled-coil (WAC), transcript variant 3, mRNA.	ILMN_2323526	CCACACTTGCACCTGATCAAGAGCAGTGCTTCTCCATTTGTTTTGCAGAG	NM_100486.1
6400025	C16ORF61	-1.12	0.00881	Homo sapiens chromosome 16 open reading frame 61 (C16orf61), mRNA.	ILMN_1783333	GGGCAGGGCGTTTAGTACTGTCTCCCCTTTACCAGCAAACCTGACTTCAC	NM_020188.2
6220470	TBP	-1.12	0.0103	Homo sapiens TATA box binding protein (TBP), mRNA.	ILMN_1697117	TTGTGCACTGAGAACACCGCGCAGCGTGACTGTGAGTTGCTCATACCGTG	NM_003194.3
7570192	RHBDD1	-1.12	0.013	Homo sapiens rhomboid domain containing 1 (RHBDD1), mRNA.	ILMN_1681543	GCAGATGCCACATACAGAGTAGAGCGAAGGCATTTGGTGGATCGGTCACT	NM_032276.2
6420180	TJAP1	-1.12	0.0141	Homo sapiens tight junction associated protein 1 (peripheral) (TJAP1), mRNA.	ILMN_1743763	GCCTGGCCCCCACTCCCAACCTTGGCTCTAGACTGTTACTCTTAAGCTTT	NM_080604.1
7320750	ILVBL	-1.12	0.0143	Homo sapiens ilvB (bacterial acetolactate synthase)-like (ILVBL), mRNA.	ILMN_1769451	GAGGCTCTCTTGTGAGCTCTTGGACCCTCCTCTTCACGGACCCAACTGTG	NM_006844.3
5810452	GTF2F1	-1.12	0.0146	Homo sapiens general transcription factor IIF, polypeptide 1, 74kDa (GTF2F1), mRNA.	ILMN_1748616	GGCCTGTGCTGCCCACTGGGTAACTTCTACAGTTCTCCCTTCCACTTCCC	NM_002096.1
2480326	HSP90B1	-1.12	0.0152	Homo sapiens heat shock protein 90kDa beta (Grp94), member 1 (HSP90B1), mRNA.	ILMN_2096116	CCCCTTCTCCCCTGCACTGTAAAATGTGGGATTATGGGTCACAGGAAAAA	NM_003299.1
3390577	MRRF	-1.12	0.0163	Homo sapiens mitochondrial ribosome recycling factor (MRRF), nuclear gene encoding mitochondrial protein, transcript variant 2, mRNA.	ILMN_1680675	CCCCTCTAACCTAGGACCCTCATTACCGGCTCTCATAGCACAGTCTACTG	NM_199177.1
1340411	CAMSAP1	-1.12	0.0181	Homo sapiens calmodulin regulated spectrin-associated protein 1 (CAMSAP1), mRNA.	ILMN_1811957	CGTGTTCGACACAGCCGCTCTCTGTCCTGTAAATAGGGAACTAAAGGCTG	NM_015447.1
5090056	ARFGAP3	-1.12	0.0198	Homo sapiens ADP-ribosylation factor GTPase activating protein 3 (ARFGAP3), mRNA.	ILMN_1731287	GCGGATGCTGGATGGGCCTGCAGAAACAACACTCACCACACACACTTCCT	NM_014570.3
6660554	RPL30	-1.12	0.0204	Homo sapiens ribosomal protein L30 (RPL30), mRNA.	ILMN_1754303	TTGGGGGCCGTCCCGCTCCTAAGGCAGGAAGATGGTGGCCGCAAAGAAGA	NM_000989.2
4610164	MLH1	-1.12	0.0208	Homo sapiens mutL homolog 1, colon cancer, nonpolyposis type 2 (E. coli) (MLH1), mRNA.	ILMN_1788363	CAGGCCAGCAGAGTGAAGTGCCTGGCTCCATTCCAAACTCCTGGAAGTGG	NM_000249.2
6250097	RPS9	-1.12	0.0215	Homo sapiens ribosomal protein S9 (RPS9), mRNA.	ILMN_1749447	AATTTACCCTGGCCAAGATCCGCAAGGCCGCCCGGGAACTGCTGACGCTT	NM_001013.3
4200259	ACLY	-1.12	0.0215	Homo sapiens ATP citrate lyase (ACLY), transcript variant 2, mRNA.	ILMN_2371379	CTTTGCATCTGTAATCCACAAAGATTCTGGGCAGCTGCCACCTCAGTCTC	NM_198830.1
5310494	LOC440733	-1.12	0.0222	PREDICTED: Homo sapiens similar to 40S ribosomal protein S15 (RIG protein) (LOC440733), mRNA.	ILMN_1671217	CGGCGCCACCCACTCCTTCTGCTTCATCCCTCTCAAGTAGTGGCTCAGCT	XM_496442.3
4900114	MORN2	-1.12	0.0226	Homo sapiens MORN repeat containing 2 (MORN2), mRNA.	ILMN_1756826	AGAGCTGGCCGCCCAGGGGGAGTCGCAGAGTTTGGAAGATCTCTCTAACA	NM_194270.1
4670487	SIVA	-1.12	0.0245	Homo sapiens CD27-binding (Siva) protein (SIVA), transcript variant 2, mRNA.	ILMN_1696046	CGGTGTTCACACTGAACTGTGGGGTCGACGGGAGGGGTGCCTTTTACATG	NM_021709.1
5310068	NUP93	-1.12	0.026	Homo sapiens nucleoporin 93kDa (NUP93), mRNA.	ILMN_2196569	CGAGGACCGCGACTCTCAACTCCGAAGTCAAGCCCGCACTCTGATTACCT	NM_014669.2
6290296	NDUFB7	-1.12	0.027	Homo sapiens NADH dehydrogenase (ubiquinone) 1 beta subcomplex, 7, 18kDa (NDUFB7), nuclear gene encoding mitochondrial protein, mRNA.	ILMN_1813604	AAGCAGGAGCGGCACGACTGGGACTACTGCGAGCACCGCGACTATGTGAT	NM_004146.4
5420747	PPP2R2D	-1.12	0.0274	Homo sapiens protein phosphatase 2, regulatory subunit B, delta isoform (PPP2R2D), transcript variant 2, mRNA.	ILMN_1778587	CACGTGGAGACGCTCTCGAAGCAGAGTTGACGGACACTGCTCCCAAAAGG	NM_001003656.1
4480280	BRPF3	-1.12	0.0303	Homo sapiens bromodomain and PHD finger containing, 3 (BRPF3), mRNA.	ILMN_1658800	ATGCTCTTTTAGAACGGGAAACGGCTCAGATCCTGCTGTGGCACGGGGCC	NM_015695.2
6330242	OGFOD1	-1.12	0.0304	Homo sapiens 2-oxoglutarate and iron-dependent oxygenase domain containing 1 (OGFOD1), mRNA.	ILMN_1677953	GACACAGTGAGTCATCACATTTCCTCCCACTGCCTGTGGCCTTGTTCCAC	NM_018233.3
2030044	C1ORF144	-1.12	0.0305	Homo sapiens chromosome 1 open reading frame 144 (C1orf144), mRNA.	ILMN_1707503	TGGCTTGAACTCTTAGGGGTCTGCAGTGCTCCATCTCCATTGGTGGCCCC	NM_015609.2
580196	SEH1L	-1.12	0.0308	Homo sapiens SEH1-like (S. cerevisiae) (SEH1L), transcript variant 1, mRNA.	ILMN_1708619	ATGCTGACACTGCCAACCTCCAGTATCCTCACCCTCGCAGACGATATCTC	NM_001013437.1
4070289	IWS1	-1.12	0.0316	Homo sapiens IWS1 homolog (S. cerevisiae) (IWS1), mRNA.	ILMN_1747241	CCCGTGCAAGGGTCCCAATGCCTTCAAACAAGGACTATGTTGTCAGGCCC	NM_017969.1
3460278	C22ORF13	-1.12	0.0318	Homo sapiens chromosome 22 open reading frame 13 (C22orf13), mRNA.	ILMN_1764410	CCAGAGAGCCTGGACATCAGGGACTTTTGCCCACAGCACATGACACCGAC	NM_031444.2
2470259	FBXO18	-1.12	0.0322	Homo sapiens F-box protein, helicase, 18 (FBXO18), transcript variant 2, mRNA.	ILMN_1729430	CTTGCCTCCCCTCTGGATGTATCTGGTCAGGGAAGTGGGGGATGTTCTTT	NM_178150.1
5890538	FEM1A	-1.12	0.0325	Homo sapiens fem-1 homolog a (C. elegans) (FEM1A), mRNA.	ILMN_1719985	GTCCCTGTCCCTCCCAAAGCACAGAGCACAGAAATGAGGCCGTTTACATG	NM_018708.2
3930070	SF3B2	-1.12	0.0329	Homo sapiens splicing factor 3b, subunit 2, 145kDa (SF3B2), mRNA.	ILMN_1775939	ATGGCCATGACCCAGAAGTATGAGGAGCATGTGCGGGAGCAGCAGGCTCA	NM_006842.2
650369	PSMD8	-1.12	0.0342	Homo sapiens proteasome (prosome, macropain) 26S subunit, non-ATPase, 8 (PSMD8), mRNA.	ILMN_1733256	CATGGCCCCAGGTAGGGGGACTGTTCTAGCCAGCTGTGGACACATAGGAA	NM_002812.3
6580402	LOC646463	-1.12	0.0348	PREDICTED: Homo sapiens similar to Ubiquitin-conjugating enzyme E2 H (Ubiquitin-protein ligase H) (Ubiquitin carrier protein H) (UBCH2) (E2-20K) (LOC646463), mRNA.	ILMN_1721651	TTGGCCTATCCTAACCCCATAGATCCTCTCAATGGTGAAGATGCAGCCAT	XM_001130106.1
2600066	SUMO2	-1.12	0.0356	Homo sapiens SMT3 suppressor of mif two 3 homolog 2 (S. cerevisiae) (SUMO2), transcript variant 2, mRNA.	ILMN_2333594	GTGAAGCGGCAGCTGAGGAGACTCCGGCGCTCGCCATGGCCGACGAAAAG	NM_001005849.1
160484	DPH5	-1.12	0.0369	Homo sapiens DPH5 homolog (S. cerevisiae) (DPH5), transcript variant 1, mRNA.	ILMN_1770048	GCCAGGGTTGGAGCCGACGACCAGAAAATTGCAGCAGGCACTTTAAGGCA	NM_001077394.1
10463	PDIA6	-1.12	0.0385	Homo sapiens protein disulfide isomerase family A, member 6 (PDIA6), mRNA.	ILMN_1680626	GAAAATGTGGGGGTGGCTGTGGACAGAAGCTGGAGCCCAGTCTGAACTTG	NM_005742.2
1300167	FLII	-1.12	0.039	Homo sapiens flightless I homolog (Drosophila) (FLII), mRNA.	ILMN_1737170	GTATATATCCAGCACATGCGGTCCAAGGAACATGAGCGGCCGCGCCGGCT	NM_002018.2
6020372	AATF	-1.12	0.0392	Homo sapiens apoptosis antagonizing transcription factor (AATF), mRNA.	ILMN_1703743	GAACTGTACCGCTCTCTTTTTGGCCAGCTCCACCCTCCCGACGAAGGCCA	NM_012138.3
3990594	COG3	-1.12	0.0392	Homo sapiens component of oligomeric golgi complex 3 (COG3), mRNA.	ILMN_1776154	TCCTCCTGAATGAAGGTTCAGGTCACCAGCCTTCTGTACACTGCCTTTGG	NM_031431.2
7160348	MAPK6	-1.12	0.04	Homo sapiens mitogen-activated protein kinase 6 (MAPK6), mRNA.	ILMN_1757287	TGCCTACCTAGCTGCATCTATAATGTCAGCTTATCCTAAGGCTGTCCACG	NM_002748.2
730114	PRICKLE4	-1.12	0.0411	Homo sapiens prickle homolog 4 (Drosophila) (PRICKLE4), mRNA.	ILMN_1695868	GGCACCTCAGCCAGGGGTGTAGCCAAGTAGACAAATGGAATCCTGTGCTG	NM_013397.4
7400050	CCM2	-1.12	0.0421	Homo sapiens cerebral cavernous malformation 2 (CCM2), transcript variant 1, mRNA.	ILMN_1784352	AGAGCCAGTCCTGTCGGCTGGGCCCTTGGACGGCTGTCAGTTTTGCACAT	NM_001029835.1
1740373	ULK1	-1.12	0.0425	Homo sapiens unc-51-like kinase 1 (C. elegans) (ULK1), mRNA.	ILMN_1735052	GCGCCTCAACTGCTGCCCCTGGTTGAATGTTCTCTTGATAGTGCTGGACC	NM_003565.1
610356	ZDHHC9	-1.12	0.0432	Homo sapiens zinc finger, DHHC-type containing 9 (ZDHHC9), transcript variant 1, mRNA.	ILMN_1803824	GCCAGGGTCCTGTCTGGATGACTTATGCGGTGGGGGAGTGTAAACCAGAA	NM_016032.2
1400450	BRE	-1.12	0.0438	Homo sapiens brain and reproductive organ-expressed (TNFRSF1A modulator) (BRE), transcript variant 3, mRNA.	ILMN_2363489	CCTGCCTCTGTTTTTCCCTCGAGACCAGCCAACTCTCACATTTCAGTCCG	NM_199191.1
1500706	SMCR7L	-1.12	0.0442	Homo sapiens Smith-Magenis syndrome chromosome region, candidate 7-like (SMCR7L), mRNA.	ILMN_1793203	GGCAGCTTAGCCCTGAGGCCCAGAGACCTGCTGTCCTTTTTCTCCTTGAG	NM_019008.4
3460242	HEATR1	-1.12	0.0444	Homo sapiens HEAT repeat containing 1 (HEATR1), mRNA.	ILMN_1787762	ACTGTCCTGGGAGAGCCACTCCAGAGCTATTTCTAAGACTTTCTGTGGTG	NM_018072.4
110270	MCM3AP	-1.12	0.0458	Homo sapiens minichromosome maintenance complex component 3 associated protein (MCM3AP), mRNA.	ILMN_1784766	TGCTAGACATGGTGGACATTTGAGCAGCCTGACCTGTGGGGAGGGGGTCT	NM_003906.3
6110538	C14ORF133	-1.12	0.0459	Homo sapiens chromosome 14 open reading frame 133 (C14orf133), mRNA.	ILMN_1734440	GGCCTAGACGTTGTGTTTCCTCAGCCATTTTCCCTCTGCTGCCCCAGTTT	NM_022067.2
5290576	SDHALP1	-1.12	0.049	Homo sapiens succinate dehydrogenase complex, subunit A, flavoprotein pseudogene 1 (SDHALP1) on chromosome 3.	ILMN_1750093	GATTGTGCCACCGTACTCCAGCCTGGGCGACAAGAGTTAGACCCTATCTC	NR_003264.1
4900575	PTRH2	-1.12	0.0497	Homo sapiens peptidyl-tRNA hydrolase 2 (PTRH2), nuclear gene encoding mitochondrial protein, mRNA.	ILMN_2311548	GGCCAGCCCAAGGTGGTGGTCAAAGCTCCTGATGAAGAAACCCTGATTGC	NM_016077.3
3440168	CHCHD9	-1.11	0.00312	PREDICTED: Homo sapiens coiled-coil-helix-coiled-coil-helix domain containing 9 (CHCHD9), mRNA.	ILMN_1677237	AGCAGCAGCCTTGCTTCTATGGGATCAAACAGTTTCTGGAGTGTGCCCAG	XM_928381.2
3060487	PSMC1	-1.11	0.00336	Homo sapiens proteasome (prosome, macropain) 26S subunit, ATPase, 1 (PSMC1), mRNA.	ILMN_1736353	GGAGTACGATGTGTAAGTGCCCATTGGGTGGCCTGTTGGTCACTGTGCAG	NM_002802.2
730725	AOF2	-1.11	0.00636	Homo sapiens amine oxidase (flavin containing) domain 2 (AOF2), transcript variant 2, mRNA.	ILMN_1813840	GGAGCTTGCCTCCTTTGAATGACCTAGAGCACAGGGAGGAACTTGTCCAT	NM_015013.2
150356	PPP2R5C	-1.11	0.00776	Homo sapiens protein phosphatase 2, regulatory subunit B', gamma isoform (PPP2R5C), transcript variant 4, mRNA.	ILMN_1789283	GACAGCACCCTCACGGAACCAGTGGTGATGGCACTTCTCAAATACTGGCC	NM_178588.1
3290398	SLC25A3	-1.11	0.00893	Homo sapiens solute carrier family 25 (mitochondrial carrier; phosphate carrier), member 3 (SLC25A3), nuclear gene encoding mitochondrial protein, transcript variant 2, mRNA.	ILMN_1782890	AGGTCTACTTCAGACTTCCTCGCCCTCCTCCACCCGAGATGCCAGAGTCT	NM_002635.2
3870577	MFSD10	-1.11	0.00896	Homo sapiens major facilitator superfamily domain containing 10 (MFSD10), mRNA.	ILMN_1674874	CTTCAGTGACTCCGAGCTGCAGCACTCCAAGGCTGTCAGGGCTTCTGTTT	NM_001120.3
4050156	ERBB2	-1.11	0.0113	Homo sapiens v-erb-b2 erythroblastic leukemia viral oncogene homolog 2, neuro/glioblastoma derived oncogene homolog (avian) (ERBB2), transcript variant 1, mRNA.	ILMN_2352131	GAGACTGTCCCTGAAACCTAGTACTGCCCCCCATGAGGAAGGAACAGCAA	NM_004448.2
670639	LONP2	-1.11	0.0126	Homo sapiens lon peptidase 2, peroxisomal (LONP2), mRNA.	ILMN_1691480	GGTAGATGTCCATGCCCATGTGCTCCTGCTGGGACTCAATTCAGGCTATG	NM_031490.2
2970292	SMC3	-1.11	0.0158	Homo sapiens structural maintenance of chromosomes 3 (SMC3), mRNA.	ILMN_1718807	TGGTAGCCCTTGCTCTGATTTTTGCCATTCAGAAATGTGACCCGGCTCCA	NM_005445.3
6110605	KRTCAP2	-1.11	0.0158	Homo sapiens keratinocyte associated protein 2 (KRTCAP2), mRNA.	ILMN_1658802	GCAGCAGCTCCAGTCCTCACACCAGCCAAGGTCACAGGCAAGAGCAAGAA	NM_173852.3
20707	COMMD5	-1.11	0.016	Homo sapiens COMM domain containing 5 (COMMD5), transcript variant 1, mRNA.	ILMN_2300396	ATTCAGATCCGGCTTGGACAGGCACCTGAGATGGTGCCAAAGTGCAGCTG	NM_014066.3
1410079	CDC26	-1.11	0.0161	Homo sapiens cell division cycle 26 homolog (S. cerevisiae) (CDC26), mRNA.	ILMN_2210837	CTGATGCTTCACTTGCACTCTAAGCTGGAATCCAAACTCTGGTTTGTCTC	NM_139286.3
630280	PRKCSH	-1.11	0.0164	Homo sapiens protein kinase C substrate 80K-H (PRKCSH), transcript variant 2, mRNA.	ILMN_1777794	CCAGCCCTGTCCCTGCCACCCCTCCTAGTGGGGACTAGTGAATGACTTGA	NM_001001329.1
6560041	IMP4	-1.11	0.0189	Homo sapiens IMP4, U3 small nucleolar ribonucleoprotein, homolog (yeast) (IMP4), mRNA.	ILMN_2156982	AGAATGGCCTGCTGAACTGGGATGTGGAACTGTGGCGGGTGGAGAGGTCT	NM_033416.1
7320386	TTL	-1.11	0.0265	Homo sapiens tubulin tyrosine ligase (TTL), mRNA.	ILMN_1764043	GTGTTTTCATTCACAGTGGAGGCTACATCAAGCAAGGGGAGGTCCAGCCC	NM_153712.4
5080482	TNPO1	-1.11	0.0276	Homo sapiens transportin 1 (TNPO1), transcript variant 2, mRNA.	ILMN_1786347	CAGTCTTGGAGACTATAAGGGAGCCTCTGCACCCAGGGAAAATGTTACCC	NM_153188.2
2320189	PTP4A2	-1.11	0.0289	Homo sapiens protein tyrosine phosphatase type IVA, member 2 (PTP4A2), transcript variant 2, mRNA. XM_944930 XM_944934	ILMN_2338997	GATGGAATAGAAGCCCTTGTTGCTGTAGATGTGCGTGCAGTCTGGCAGCC	NM_080392.2
5390685	LOC643433	-1.11	0.0291	PREDICTED: Homo sapiens similar to 60S ribosomal protein L29 (Cell surface heparin binding protein HIP), transcript variant 1 (LOC643433), mRNA.	ILMN_1661306	CCCCTGGGCTATCATCTGCATGGGGCTGGGGTCCTCCTGTGCTATTTGTA	XM_928197.1
5900110	RPS9	-1.11	0.0306	Homo sapiens ribosomal protein S9 (RPS9), mRNA.	ILMN_2038772	GTCAAATTTACCCTGGCCAAGATCCGCAAGGCCGCCCGGGAACTGCTGAC	NM_001013.3
60403	ZFAND2B	-1.11	0.0309	Homo sapiens zinc finger, AN1-type domain 2B (ZFAND2B), mRNA.	ILMN_1653718	GCCAGGCCCTACTCTTAGCCCCTTCATCATGTCATCTCCCTTATGCTGGA	NM_138802.1
3420121	ARS2	-1.11	0.0345	Homo sapiens arsenate resistance protein 2 (ARS2), transcript variant 1, mRNA.	ILMN_2358202	TCCCCCGTTCCTCAGTCCTGTATCATCCATACTTGTACTACCTTGTCCTA	NM_015908.4
6580131	MRPL22	-1.11	0.036	Homo sapiens mitochondrial ribosomal protein L22 (MRPL22), nuclear gene encoding mitochondrial protein, transcript variant 2, mRNA.	ILMN_1748819	CGCAGCCGGACCATCGTTCACACTCTATGATGAGGAGATTCAGACTCCAC	NM_001014990.1
1780619	EHD1	-1.11	0.0385	Homo sapiens EH-domain containing 1 (EHD1), mRNA.	ILMN_1651832	CACTCCATACAGTATTAGGTGAGGATGGATGCGGGCGCTGTCCTTGCCGG	NM_006795.2
3830538	CCDC130	-1.11	0.0408	Homo sapiens coiled-coil domain containing 130 (CCDC130), mRNA.	ILMN_1758633	GGTCCTGGTGAGGGTGTTTGTGCCTTGTGAGACTCCGTACATTAAAGACC	NM_030818.2
5820504	LOC728944	-1.11	0.043	PREDICTED: Homo sapiens similar to THAP domain-containing protein 4 (LOC728944), mRNA.	ILMN_1665601	CCTTCCACCCGGACACGCGCAAGCCGATGCACAGAGAGTGTGGCTTCATT	XM_001128859.1
1010682	ARIH2	-1.11	0.0438	Homo sapiens ariadne homolog 2 (Drosophila) (ARIH2), mRNA.	ILMN_1792825	TTGGCCTGTGTAGAGCCCCCTCCTGTGCCCTCAGTGGCTGTCGTTTGTTA	NM_006321.2
2940576	MEPCE	-1.11	0.0443	Homo sapiens methylphosphate capping enzyme (MEPCE), mRNA.	ILMN_2180827	TGAGGGTTAGACGGGGAAGACTGGCAGGGAGGCACGCAGGTACTGTGAAA	NM_019606.4
5090020	SMG5	-1.11	0.0451	Homo sapiens Smg-5 homolog, nonsense mediated mRNA decay factor (C. elegans) (SMG5), mRNA.	ILMN_2126239	CCTGCCTCTCTCCTCTAAAATAGCAAGTCTGGGAAATCCTGGGGTGAGTG	NM_015327.1
3180450	C16ORF72	-1.11	0.0476	Homo sapiens chromosome 16 open reading frame 72 (C16orf72), mRNA.	ILMN_1773407	ACGTCATAGCTCCTTAGTTCTGCTCCTGTCGCCCTAACTTGGCATGGGCA	NM_014117.2
3060184	MRPL43	-1.11	0.0477	Homo sapiens mitochondrial ribosomal protein L43 (MRPL43), nuclear gene encoding mitochondrial protein, transcript variant 1, mRNA.	ILMN_2258774	ATGAAGAGCTGCCTGTTTCTTTCCAGTGCCTGCTTCTGGGGGCAGTGACC	NM_032112.2
60400	RARS	-1.1	0.0012	Homo sapiens arginyl-tRNA synthetase (RARS), mRNA.	ILMN_1751378	TGTGGCGTATGCTGCTATGTGAAGCAGTAGCTGCTGTCATGGCCAAGGGG	NM_002887.3
2340372	MRFAP1	-1.1	0.00152	Homo sapiens Mof4 family associated protein 1 (MRFAP1), mRNA.	ILMN_2055165	CCGACCTGGCTGGGACTCGTGAATCTGGAGAAGAGCTGGAGAATGGATAG	NM_033296.1
730605	MRPS22	-1.1	0.00182	Homo sapiens mitochondrial ribosomal protein S22 (MRPS22), nuclear gene encoding mitochondrial protein, mRNA.	ILMN_1655377	AGATGGCCAGTCGGCTCAAGGGGCCAAGGATCAGGCTGCTGAGGGAATAA	NM_020191.2
6960440	UBE2A	-1.1	0.00293	Homo sapiens ubiquitin-conjugating enzyme E2A (RAD6 homolog) (UBE2A), transcript variant 2, mRNA.	ILMN_2307455	CTGACACATCCTCTCTTTGCAAGCTGCTGACTGGGCACACTCATGCCAAG	NM_181762.1
4230296	PSMC2	-1.1	0.00411	Homo sapiens proteasome (prosome, macropain) 26S subunit, ATPase, 2 (PSMC2), mRNA.	ILMN_1768784	CGTCTGCACAGAGGCTGGTATGTTTGCCATCAGAGCACGGCGAAAAATTG	NM_002803.2
7650528	LOC650518	-1.1	0.00607	PREDICTED: Homo sapiens similar to Proteasome subunit alpha type 6 (Proteasome iota chain) (Macropain iota chain) (Multicatalytic endopeptidase complex iota chain) (LOC650518), mRNA.	ILMN_1675852	CAAATATCATGGAGGTCCCTGGATTGAAAAAAGAGCCTCTCCCACTCCTC	XM_937285.1
1410348	ATG12	-1.1	0.00689	Homo sapiens ATG12 autophagy related 12 homolog (S. cerevisiae) (ATG12), mRNA.	ILMN_2188204	GAGTCGTGATTGTACCACTGCATTCCTGCTGAGCAACAGAGTGAGACCCC	NM_004707.2
2470079	ZNF207	-1.1	0.011	Homo sapiens zinc finger protein 207 (ZNF207), transcript variant 2, mRNA.	ILMN_1778177	GCATTTCAGATGCTGTTGGACTTCATGTCCCCAACCTAGCTTGGTGAGGG	NM_001032293.2
5050608	TIMM23	-1.1	0.0134	Homo sapiens translocase of inner mitochondrial membrane 23 homolog (yeast) (TIMM23), nuclear gene encoding mitochondrial protein, mRNA.	ILMN_1664231	GTGGTCTTCGAGGGATAGCACGAGGTGGTCTGACAGGACTAACACTTACC	NM_006327.2
990097	LOC729317	-1.1	0.0144	PREDICTED: Homo sapiens similar to voltage-dependent anion channel 2 (LOC729317), mRNA.	ILMN_1699253	CTCTGGTAGACGGGAAGAGCATTAATGCTGGAGGCCACAAGGTTGGGCTC	XM_001133585.1
6110253	SUMF2	-1.1	0.0173	Homo sapiens sulfatase modifying factor 2 (SUMF2), transcript variant 4, mRNA.	ILMN_2345872	GGAGAGTAGCCTGCTCCCACACTGTCACTGGATGTCATGGGGCCAATAAA	NM_001042470.1
7380113	ABCF1	-1.1	0.0181	Homo sapiens ATP-binding cassette, sub-family F (GCN20), member 1 (ABCF1), transcript variant 1, mRNA.	ILMN_1763875	GCCCAAGATTTGGTGCCTGCAGCCTCTTGTCTGGTTGAGGACTTGGGGCA	NM_001025091.1
2650026	LOC402694	-1.1	0.0192	Homo sapiens similar to ribosomal protein L15 (LOC402694), mRNA.	ILMN_1738356	TGATGGTTCTTGCTGGGCAGCTTGGAGAAGGCGTGATACTCTCCAGCTCC	NM_001089590.1
3360093	COMMD1	-1.1	0.0197	Homo sapiens copper metabolism (Murr1) domain containing 1 (COMMD1), mRNA.	ILMN_1761242	GGAGTTGGAGTTGTTGAAACCAAGGTGTCCATGATCCCTCCCCACTGACC	NM_152516.2
4480603	RBM10	-1.1	0.0214	Homo sapiens RNA binding motif protein 10 (RBM10), transcript variant 2, mRNA.	ILMN_2414014	GAGGTGGTGACTTTTGTTGGAAAATTGGGCTGGGATCACGTCCTGTTTTG	NM_152856.1
6370196	MRPL37	-1.1	0.0229	Homo sapiens mitochondrial ribosomal protein L37 (MRPL37), nuclear gene encoding mitochondrial protein, mRNA.	ILMN_2041327	AGCCTCAGTGCCCGTTTGGCCTGCTGCTCTCGCTGACAATAAAGAGCCCT	NM_016491.2
3930059	E2F3	-1.1	0.0241	Homo sapiens E2F transcription factor 3 (E2F3), mRNA.	ILMN_1669502	TGTTACAGGGTGACCTGTTCTCTAGCTGTGATCTTACCACTTCAAATGGG	NM_001949.2
610475	TP53BP1	-1.1	0.0259	Homo sapiens tumor protein p53 binding protein 1 (TP53BP1), mRNA.	ILMN_1664440	CCTGTGCCTTGCCAGTGGGATTCCTTGTGTGTCTCATGTCTGGGTCCATG	NM_005657.1
7510707	E2F6	-1.1	0.0268	Homo sapiens E2F transcription factor 6 (E2F6), mRNA.	ILMN_1656196	TGTACCTTGCCCTCTCTCCAGCTCTGCTCCCACATTTTCACATACCTAGC	NM_198256.2
1340193	DHX30	-1.1	0.0285	Homo sapiens DEAH (Asp-Glu-Ala-His) box polypeptide 30 (DHX30), transcript variant 1, mRNA.	ILMN_1795218	GCTGACGTATTTCATGGCAGTCAAGTCCAATGGCAGCGTCTTCGTCCGGG	NM_138615.1
4880563	MPRIP	-1.1	0.0298	Homo sapiens myosin phosphatase Rho interacting protein (MPRIP), transcript variant 1, mRNA.	ILMN_1774547	GCCCAGCCAGCACGCCTCAAGGTAGATGGAATCCCCACTGGTCAGAGAAA	NM_015134.2
4210095	ATP1A1	-1.1	0.0341	Homo sapiens ATPase, Na+/K+ transporting, alpha 1 polypeptide (ATP1A1), transcript variant 2, mRNA.	ILMN_2415189	GGAGTTTGGAACTCTACCCTGGTAGGAAAGCACCGCAGCATGTGGGGAAG	NM_001001586.1
5340209	NUPL2	-1.1	0.036	Homo sapiens nucleoporin like 2 (NUPL2), mRNA.	ILMN_1789616	GGCAGTTCTGTGGCTGGTTTTGGTAGTCCGGGCTCACATTCTCACACTGC	NM_007342.1
4830682	CCDC92	-1.1	0.038	Homo sapiens coiled-coil domain containing 92 (CCDC92), mRNA.	ILMN_1731107	AGGGCGGCACCGATCACCGAGCAGCCGTGCGTGTATCTCAAGGAACTAAA	NM_025140.1
6220379	PRELID1	-1.1	0.0396	Homo sapiens PRELI domain containing 1 (PRELID1), mRNA.	ILMN_2179652	TCATGTCTGAGCCAGGTCTGCTTATTCTCCCATTGGGCAGCTGAGGACCG	NM_013237.2
3890600	TRIM28	-1.1	0.0397	Homo sapiens tripartite motif-containing 28 (TRIM28), mRNA.	ILMN_1736575	GAAGTTGTCACCTCCCTACAGCTCCCCACAGGAGTTTGCCCAGGATGTGG	NM_005762.2
4760692	C1ORF131	-1.1	0.042	Homo sapiens chromosome 1 open reading frame 131 (C1orf131), mRNA.	ILMN_1805474	ATTTCTAGTTGCCGAAGTGTCTGCTTCATGGTGCTGAACGTGTCAGGCCC	NM_152379.2
610056	CENPB	-1.1	0.0441	Homo sapiens centromere protein B, 80kDa (CENPB), mRNA.	ILMN_1664028	GGGCCCAGAGTCCAGCCGTCCAGCTGCTCCTTTCCCAGTTTGATTTCAAT	NM_001810.5
2370100	DDB1	-1.1	0.0442	Homo sapiens damage-specific DNA binding protein 1, 127kDa (DDB1), mRNA.	ILMN_1775937	GCCTGACTGCCAAGCCATGGGTAGCCTGGGTGTAAAACCTGGAGATGGTG	NM_001923.3
4120152	RIOK2	-1.1	0.0459	Homo sapiens RIO kinase 2 (yeast) (RIOK2), mRNA.	ILMN_1655329	CAAGGAGGAGTCCCTGCTGGCTCTGACGAGTATGAAGATGAATGCCCTCA	NM_018343.1
1400017	CBX3	-1.1	0.0462	Homo sapiens chromobox homolog 3 (HP1 gamma homolog, Drosophila) (CBX3), transcript variant 2, mRNA.	ILMN_1790625	TCCCCCTTCGGATGTGGCTTGAGCTGTAGGCGCGGAGGGCCGGAGACGCT	NM_016587.2
4060768	DBT	-1.1	0.0473	Homo sapiens dihydrolipoamide branched chain transacylase E2 (DBT), nuclear gene encoding mitochondrial protein, mRNA.	ILMN_1714990	GCCCAGGAGTTCAAAGCTGTAGTGAGCTGTCATTGTGCCACTATCCTCCA	NM_001918.2
1400008	UTP14A	-1.1	0.0481	Homo sapiens UTP14, U3 small nucleolar ribonucleoprotein, homolog A (yeast) (UTP14A), mRNA.	ILMN_2095820	AGCTGCTCATCAGGTACGAGTGCTTCCATATCCATTTACCCACCATTGGC	NM_006649.2
5360551	SLC10A3	-1.1	0.0483	Homo sapiens solute carrier family 10 (sodium/bile acid cotransporter family), member 3 (SLC10A3), mRNA.	ILMN_1712887	GGTCATTGGCCACTTCATCTACAGCAGCCTGTTCCCAGTTCCCTGAGGCC	NM_019848.2
6290021	PSMD7	-1.09	0.00128	Homo sapiens proteasome (prosome, macropain) 26S subunit, non-ATPase, 7 (PSMD7), mRNA.	ILMN_1776173	GCTCTCTGCCTCCGGTCACTCTTGCTGTGGTGCTACGTGGAAGTGAATGG	NM_002811.3
6420369	MDH2	-1.09	0.00416	Homo sapiens malate dehydrogenase 2, NAD (mitochondrial) (MDH2), nuclear gene encoding mitochondrial protein, mRNA.	ILMN_2079004	CCTTCCAAATTGTGGGTGGCTCTGTGGGCGCATCAATAAAAGCCGTCCTT	NM_005918.2
3940528	PPP2CB	-1.09	0.00997	Homo sapiens protein phosphatase 2 (formerly 2A), catalytic subunit, beta isoform (PPP2CB), transcript variant 1, mRNA.	ILMN_1712659	TTCAATTTGACCCAGCGCCTCGTCGTGGTGAGCCTCATGTTACACGGCGC	NM_004156.2
3310332	TRIP4	-1.09	0.0132	Homo sapiens thyroid hormone receptor interactor 4 (TRIP4), mRNA.	ILMN_1661173	CGTCAGGTTGTCTTCTGGGCTGTGTGGACCTAATTGACTGCTTGTCCCAG	NM_016213.3
5960358	PELO	-1.09	0.0146	Homo sapiens pelota homolog (Drosophila) (PELO), mRNA.	ILMN_1770811	CCGCTTCCCTGTTCCCGAACTTTCTGACCAAGAGGGTGATTCCAGTTCTG	NM_015946.4
1660632	ZNF207	-1.09	0.0167	Homo sapiens zinc finger protein 207 (ZNF207), transcript variant 2, mRNA.	ILMN_1670895	CCCAGCTGTGGACCACTGCCTGAAAGGTTTGTACAGATGCATGCCACAGT	NM_001032293.2
4390327	CLTA	-1.09	0.0192	Homo sapiens clathrin, light chain (Lca) (CLTA), transcript variant 3, mRNA.	ILMN_2345837	GCCCCGCTGGTGCACTGAAGAGCCACCCTGTGGAAACACTACATCTGCAA	NM_001076677.1
5220438	C20ORF52	-1.09	0.0209	Homo sapiens chromosome 20 open reading frame 52 (C20orf52), mRNA.	ILMN_1801633	GAGTGGCGGCACCTTTGGCACATTCATGGCCATTGGGATGGGCATCCGAT	NM_080748.1
4540397	EIF4H	-1.09	0.0211	Homo sapiens eukaryotic translation initiation factor 4H (EIF4H), transcript variant 2, mRNA.	ILMN_1776021	TGCAGCTGTCTAGGTCTGCGGCCACATCTTGGGGACACACTGGACTGTTC	NM_031992.1
1820044	ALDH9A1	-1.09	0.0233	Homo sapiens aldehyde dehydrogenase 9 family, member A1 (ALDH9A1), mRNA.	ILMN_1761804	TTGGGTCCTTGAACTACAGCCTGCTGTCTTACACCAGTGGAGCTACCCTT	NM_000696.3
5820465	COX6C	-1.09	0.024	Homo sapiens cytochrome c oxidase subunit VIc (COX6C), mRNA.	ILMN_1654151	CAGGCGTCTGCGAAATCATATGGCTGTAGCATTCGTGCTATCCCTGGGGG	NM_004374.2
5690246	SPIRE1	-1.09	0.0288	Homo sapiens spire homolog 1 (Drosophila) (SPIRE1), transcript variant 2, mRNA.	ILMN_1757845	CTAGGCTTCCTGCGTGTGTAAAAGTCGAGGTATTGCTGGCATTCAGGGTG	NM_020148.2
830441	SCYL1BP1	-1.09	0.0313	Homo sapiens SCY1-like 1 binding protein 1 (SCYL1BP1), mRNA.	ILMN_1761911	TCTAGGGGTATGTTTCACCTTGATTTTGGCCCGGTTCTTTCAGTGTTCCG	NM_152281.1
6110477	NUDC	-1.09	0.0325	Homo sapiens nuclear distribution gene C homolog (A. nidulans) (NUDC), mRNA.	ILMN_2097546	CATCAGGAGAAAGGCTGGGTCTTGGGACCTTGTCCTCCCCAGTTGGCCTA	NM_006600.2
3400674	MRPS15	-1.09	0.0329	Homo sapiens mitochondrial ribosomal protein S15 (MRPS15), nuclear gene encoding mitochondrial protein, mRNA.	ILMN_1680703	CTGTATTACCGAAGAGCCCACCGCCGATTCGTGACCAAGAAGGCTCTGTG	NM_031280.2
6550209	KIF2A	-1.09	0.0333	Homo sapiens kinesin heavy chain member 2A (KIF2A), mRNA.	ILMN_1734476	CCTTGCCCACTCCTAGAGACAGCTGTGCTCACTTTTCCTGCTTTGTGCCT	NM_004520.1
6420017	SIN3A	-1.09	0.0365	Homo sapiens SIN3 homolog A, transcription regulator (yeast) (SIN3A), mRNA.	ILMN_1805996	CCTTGCTGCCTACCCTTTTCTCTCCTCTGGTTCTCAACCTCAACGAGTTC	NM_015477.1
7400246	BCDIN3D	-1.09	0.0383	Homo sapiens BCDIN3 domain containing (BCDIN3D), mRNA.	ILMN_1796113	GGGCTCTCTGAATCCTACCTGGTTTCTTCAGGCTTCTGGACTTGCTAGGC	NM_181708.1
4260754	PTBP1	-1.09	0.0392	Homo sapiens polypyrimidine tract binding protein 1 (PTBP1), transcript variant 1, mRNA.	ILMN_1655154	GAAACTCCTCCCTTGTCTAGCCCTGTGTTCGCTGTGGACGCTGTAGAGGC	NM_002819.3
4180673	C20ORF43	-1.09	0.0399	Homo sapiens chromosome 20 open reading frame 43 (C20orf43), mRNA.	ILMN_1771815	TCCCTCTGCTACAGCCCTGGGAGGAGCCAGGATCCTTGTTGGTCTAGCTA	NM_016407.2
6650164	LOC400027	-1.09	0.0399	PREDICTED: Homo sapiens hypothetical gene supported by BC047417, transcript variant 2 (LOC400027), mRNA.	ILMN_1780773	GCCGCGCTACTCCTGGCATGTGGATCACCAAGATACAATTTCTGGTCCTG	XM_931434.2
6450021	ANAPC4	-1.09	0.0439	Homo sapiens anaphase promoting complex subunit 4 (ANAPC4), mRNA.	ILMN_1802973	GAGTCAGAGGCAGAGAACCAACAAGCTGGTGCTGCCGCTTTAGCTCCAGA	NM_013367.2
5700301	C14ORF129	-1.09	0.0451	Homo sapiens chromosome 14 open reading frame 129 (C14orf129), mRNA.	ILMN_1712748	CAGCACCCCACCTTCCCCAACAGATGTACAGTGTTCTGTCTCCATTCGAA	NM_016472.3
1850468	CCDC56	-1.09	0.0489	Homo sapiens coiled-coil domain containing 56 (CCDC56), mRNA.	ILMN_2064898	CCCCTTCACCTTCCAGGGACGCAGTTGTTACGAGGTTAGACGTGGCAGCT	NM_001040431.1
6420739	PGM3	-1.08	0.0118	Homo sapiens phosphoglucomutase 3 (PGM3), mRNA.	ILMN_2168314	GCTTGGCAGTATTTCAGCTGGCTGGAGGAATTGGAGAAAGGCCCCAACCA	NM_015599.1
6350544	RPL10A	-1.08	0.0238	Homo sapiens ribosomal protein L10a (RPL10A), mRNA.	ILMN_2154566	GAGCACCATGGGCAAGCCCCAGCGCCTATATTAAGGCACATTTGAATAAA	NM_007104.4
1340475	BRD2	-1.08	0.0239	Homo sapiens bromodomain containing 2 (BRD2), mRNA.	ILMN_1758918	GCCCTGGGGGTTTCAGTCATCTCCCCATTTGGTCCCCTGGACTGTCTTTG	NM_005104.2
5130129	C20ORF4	-1.08	0.0277	Homo sapiens chromosome 20 open reading frame 4 (C20orf4), mRNA.	ILMN_1721225	ACCTGGTCAGCCTAAATCTTCCCAGTCCCGCTGTGGAGCTGTCAGTCACC	NM_015511.3
1660170	HNRNPA0	-1.08	0.0288	Homo sapiens heterogeneous nuclear ribonucleoprotein A0 (HNRNPA0), mRNA.	ILMN_1753279	GGCCTCATGGAAATCCCTTTCCCGATCTTTGTAGCACCATCTACTGGCAG	NM_006805.3
7000475	HINT1	-1.08	0.0375	Homo sapiens histidine triad nucleotide binding protein 1 (HINT1), mRNA.	ILMN_1807710	GGATGACCGGTGCCTTGCTTTCCATGACATTTCCCCTCAAGCACCAACAC	NM_005340.3
780068	PPP2R5C	-1.08	0.0401	Homo sapiens protein phosphatase 2, regulatory subunit B', gamma isoform (PPP2R5C), transcript variant 4, mRNA.	ILMN_2364971	GTGTCTCCAGCCCACACTTCCAGGTGGCAGAGCGAGCTCTCTATTACTGG	NM_178588.1
4890382	ILVBL	-1.08	0.0402	Homo sapiens ilvB (bacterial acetolactate synthase)-like (ILVBL), mRNA.	ILMN_1759419	TGCTGCTCTCACGGGAGAACGAGGATCAGGTGGTCAAGGTGCTGCACGAT	NM_006844.3
5220132	NUDT9	-1.08	0.041	Homo sapiens nudix (nucleoside diphosphate linked moiety X)-type motif 9 (NUDT9), transcript variant 3, mRNA.	ILMN_1680239	GCCATGCGTTGTAGCTGATGGTCTCCGTGTAAGCCAAAGGCCCACAGAGG	NM_198038.1
430519	FAM120A	-1.08	0.0426	Homo sapiens family with sequence similarity 120A (FAM120A), mRNA.	ILMN_2163306	GGGAGTTTTGCCCTAACTCATGGATTGTGCAAGAATGAACTGCTGTTGGG	NM_014612.3
1170600	UQCRC1	-1.08	0.0447	Homo sapiens ubiquinol-cytochrome c reductase core protein I (UQCRC1), mRNA.	ILMN_1671191	TGGCTGAATGGGAAAGCCGGATTGCGGAGGTGGATGCCAGTGTGGTACGT	NM_003365.2
3190452	DNAJB11	-1.08	0.0468	Homo sapiens DnaJ (Hsp40) homolog, subfamily B, member 11 (DNAJB11), mRNA.	ILMN_1753243	ACCTCTCCCTTTGGGGATTTAATGTCTGGTGCTGCCGCCTGAGTTTCAAG	NM_016306.4
6270546	RPS6	-1.07	0.00417	Homo sapiens ribosomal protein S6 (RPS6), mRNA.	ILMN_1656791	GGCCACAGAAGTTGCTGCTGACGCTCTGGGTGAAGAATGGAAGGGTTATG	NM_001010.2
130639	RFWD2	-1.07	0.00718	Homo sapiens ring finger and WD repeat domain 2 (RFWD2), transcript variant 1, mRNA.	ILMN_1661002	CCCTCCTTTATGACCTTTGGGACATTGGGAATACCCAGCCAACTCTCCAC	NM_022457.5
5080451	PSMA5	-1.07	0.0203	Homo sapiens proteasome (prosome, macropain) subunit, alpha type, 5 (PSMA5), mRNA.	ILMN_1759952	GGAGAAGCTGAATGCAACAAACATTGAGCTAGCCACAGTGCAGCCTGGCC	NM_002790.2
2140403	C8ORF76	-1.07	0.0244	Homo sapiens chromosome 8 open reading frame 76 (C8orf76), mRNA.	ILMN_1742074	TCACCCAGAGGTGAAGTGTGTTGGCTCCGTAGCCCTGACTGCCTTGGTGA	NM_032847.1
1980632	DNAJA1	-1.07	0.0248	Homo sapiens DnaJ (Hsp40) homolog, subfamily A, member 1 (DNAJA1), mRNA.	ILMN_1672496	ACATCATCCCAGAGGTGGTGTTCAGTGTCAGACCTCTTAATGGGCCAGTG	NM_001539.2
5870228	ADSL	-1.07	0.0301	Homo sapiens adenylosuccinate lyase (ADSL), mRNA.	ILMN_1790757	TCACTGGTCGTGCCTCCCAGCAGGTGCAGAGATTCTTAGAAGAGGAGGTG	NM_000026.1
4590372	VDAC1	-1.07	0.0449	Homo sapiens voltage-dependent anion channel 1 (VDAC1), mRNA.	ILMN_2175601	CCTTGGTTCCCTAACCCTAATTGATGAGAGGCTCGCTGCTTGATGGTGTG	NM_003374.1
1940546	RPL24	-1.07	0.0463	Homo sapiens ribosomal protein L24 (RPL24), mRNA.	ILMN_2160388	GTCTTTCCGTGGAGCTGTCGCCATGAAGGTCGAGCTGTGCAGTTTTAGCG	NM_000986.3
2640088	ALDOA	-1.07	0.0471	Homo sapiens aldolase A, fructose-bisphosphate (ALDOA), transcript variant 2, mRNA.	ILMN_1736700	AAGGGGTCCTGGTGACGAGTCCCGCGTTCTCTCCTTGAATCCACTCGCCA	NM_184041.1
1230523	COMMD3	-1.06	0.0489	Homo sapiens COMM domain containing 3 (COMMD3), mRNA.	ILMN_1690392	GCCTTCAGCTGAACCACCGTTTGTGCGAGCTGGATGTCCTTTTCAGTAGA	NM_012071.2
6380441	ENO1	-1.05	0.0172	Homo sapiens enolase 1, (alpha) (ENO1), mRNA.	ILMN_1710756	GAACTTCTACAGAAGCCAAGCTCCCTGGAGCCCTGTTGGCAGCTCTAGCT	NM_001428.2
3780220	RPL18	-1.05	0.0233	Homo sapiens ribosomal protein L18 (RPL18), mRNA.	ILMN_2230624	GACGGGCCAGCCGAGGCTACAAAAACTAACCCTGGATCCTACTCTCTTAT	NM_000979.2
7650433	TIMP1	-1.04	0.0385	Homo sapiens TIMP metallopeptidase inhibitor 1 (TIMP1), mRNA.	ILMN_1711566	AGTCCCTGCGGTCCCAGATAGCCTGAATCCTGCCCGGAGTGGAAGCTGAA	NM_003254.2
2680484	RPL41	1.01	0.0298	Homo sapiens ribosomal protein L41 (RPL41), transcript variant 2, mRNA.	ILMN_2331890	AGGCAGAGGTCCAAGTAAACCGCTAGCTTGTTGCACCGTGGAGGCCACAG	NM_001035267.1
3060300	UBC	1.02	0.0056	Homo sapiens ubiquitin C (UBC), mRNA.	ILMN_2331501	GCAGAGGTTGATCTTTGCTGGGAAACAGCTGGAAGATGGACGCACCCTGT	NM_021009.3
4220519	UBA52	1.02	0.0232	Homo sapiens ubiquitin A-52 residue ribosomal protein fusion product 1 (UBA52), transcript variant 1, mRNA.	ILMN_1782977	GATGATCTGCCGCAAGTGCTATGCTCGCCTTCACCCTCGTGCTGTCAACT	NM_001033930.1
6280021	LOC441876	1.02	0.0453	PREDICTED: Homo sapiens similar to 40S ribosomal protein S16, transcript variant 2 (LOC441876), mRNA.	ILMN_1713394	ACGCGGCAATGGTCTCATCAAGCTGCTGGAGCCAGTTCTGCTTCTCGGCA	XM_934931.2
3940220	RPS27	1.03	0.0337	Homo sapiens ribosomal protein S27 (metallopanstimulin 1) (RPS27), mRNA.	ILMN_1660498	CACGAGAACATGCCTCTCGCAAAGGATCTCCTTCATCCCTCTCCAGAAGA	NM_001030.3
6940066	PFN1	1.04	0.013	Homo sapiens profilin 1 (PFN1), mRNA.	ILMN_2151817	GGCTGGATGGACAGACACCTCCCCCTACCCATATCCCTCCCGTGTGTGGT	NM_005022.2
730541	PCID2	1.06	0.023	Homo sapiens PCI domain containing 2 (PCID2), mRNA.	ILMN_1788024	GCGTGAAGGCTGCTCGGCTCACTTTTCCTAAGTGTGGTTCCTGAAGGCTG	NM_018386.1
3890524	C9ORF78	1.06	0.045	Homo sapiens chromosome 9 open reading frame 78 (C9orf78), mRNA.	ILMN_1697166	GTCTTCTGCTTTCACGTGTCTGGGATGGGGTCAGAAATGCATCCTCCAGC	NM_016520.2
6180681	AKR7A2	1.06	0.0485	Homo sapiens aldo-keto reductase family 7, member A2 (aflatoxin aldehyde reductase) (AKR7A2), mRNA.	ILMN_1677043	TACACTGTGAAAGGTGGGGGGTGAGTCCCACTTGAGCGCTTCCTGTTGAA	NM_003689.2
4900670	COX5A	1.07	0.0217	Homo sapiens cytochrome c oxidase subunit Va (COX5A), nuclear gene encoding mitochondrial protein, mRNA.	ILMN_1704477	AACTGGGCCTTGACAAAGTGTAAACCGCATGGATGGGCTTCCCCAAGGAT	NM_004255.2
940711	ATP5A1	1.07	0.0234	Homo sapiens ATP synthase, H+ transporting, mitochondrial F1 complex, alpha subunit 1, cardiac muscle (ATP5A1), nuclear gene encoding mitochondrial protein, transcript variant 2, mRNA.	ILMN_2341363	TATCGTGAGGTTGCTGCTTTTGCCCAGTTCGGTTCTGACCTCGATGCTGC	NM_004046.4
3460121	TOMM20	1.07	0.0313	Homo sapiens translocase of outer mitochondrial membrane 20 homolog (yeast) (TOMM20), nuclear gene encoding mitochondrial protein, mRNA.	ILMN_1679796	GTAATCAGCTTGTTGTAGTGATGCTGGCCAAATGGTGCTCAGCAGGTGAG	NM_014765.1
3310546	E2F4	1.07	0.0388	Homo sapiens E2F transcription factor 4, p107/p130-binding (E2F4), mRNA.	ILMN_1761828	AGCCCTGATGATTGGCCCCACCTCCTGCTGCCCCATAACCCTCTCTTCAT	NM_001950.3
360382	LOC647340	1.07	0.0455	PREDICTED: Homo sapiens similar to ATP synthase, H+ transporting, mitochondrial F1 complex, gamma subunit isoform H (heart) precursor (LOC647340), mRNA.	ILMN_1685774	ACTCTCTGAAGGAGTCCACCACTAGTGAGCAGAGTGCCAGGATGACAGCC	XR_018104.1
4050452	PPA1	1.08	0.00586	Homo sapiens pyrophosphatase (inorganic) 1 (PPA1), mRNA.	ILMN_1805827	GAGAGCCCCTTCAAGTGTGATCCTGATGCTGCCAGAGCCATTGTGGATGC	NM_021129.3
2710446	CRLS1	1.08	0.0107	Homo sapiens cardiolipin synthase 1 (CRLS1), mRNA.	ILMN_1737685	GTGAATACAGCAGTCCAGTTAATCTTGGTGGCAGCTTCTTTGGCAGCTCC	NM_019095.3
1660307	IQWD1	1.08	0.0139	Homo sapiens IQ motif and WD repeats 1 (IQWD1), transcript variant 2, mRNA.	ILMN_1670000	ATCATATCCGAGCTGACCGGTTGGAGGGTGACAGATCAGAAGGCTCTGGT	NM_001017977.1
6420767	SFRS9	1.08	0.0189	Homo sapiens splicing factor, arginine/serine-rich 9 (SFRS9), mRNA.	ILMN_1760683	CCCCACACTACTTCTCTCCTTTCAGGCCCTACTGAGACAGGTGATGGGAA	NM_003769.2
7200600	VPS35	1.08	0.0193	Homo sapiens vacuolar protein sorting 35 homolog (S. cerevisiae) (VPS35), mRNA.	ILMN_1761721	TGCATATTTGGACTCAGCCATCCATTAAGAACCCATGTTGTCCTCTGGAC	NM_018206.3
6840711	DARS	1.08	0.0199	Homo sapiens aspartyl-tRNA synthetase (DARS), mRNA.	ILMN_1813836	GTTCGTCAGACCTCCATGTTCCCTCGTGATCCCAAACGACTCACTCCTTA	NM_001349.2
3450563	SCO1	1.08	0.0333	Homo sapiens SCO cytochrome oxidase deficient homolog 1 (yeast) (SCO1), nuclear gene encoding mitochondrial protein, mRNA.	ILMN_1728975	GCTCTTCTGAGTTCTTGGTGGCTAATAACAGTCAGATTAGGGTCTCTGCC	NM_004589.1
1740682	PHKB	1.08	0.0347	Homo sapiens phosphorylase kinase, beta (PHKB), transcript variant 2, mRNA.	ILMN_1800447	GGTGAATGCCACATCCTTGGCGGGGTTATGGACCTCTTGCATGTCATAGC	NM_001031835.1
580369	NDUFS4	1.08	0.0379	Homo sapiens NADH dehydrogenase (ubiquinone) Fe-S protein 4, 18kDa (NADH-coenzyme Q reductase) (NDUFS4), mRNA.	ILMN_1812312	GGGTTGGGCATCAACGGCTGATCCCTTATCCAACATGGTTCTAACCTTCA	NM_002495.1
1340750	SRP68	1.08	0.0388	Homo sapiens signal recognition particle 68kDa (SRP68), mRNA.	ILMN_1703524	GCCTTTGGTCAGTAATGCGTTCAGGAGTCCACACCAGGCACAGATGGGGC	NM_014230.2
6520215	ANXA1	1.08	0.0391	Homo sapiens annexin A1 (ANXA1), mRNA.	ILMN_2184184	CCTGGTGGCTCTTTGTGGAGGAAACTAAACATTCCCTTGATGGTCTCAAG	NM_000700.1
3940592	PGAM1	1.08	0.0403	Homo sapiens phosphoglycerate mutase 1 (brain) (PGAM1), mRNA.	ILMN_2112417	ATTGTCAAGCATCTGGAGGGTCTCTCTGAAGAGGCTATCATGGAGCTGAA	NM_002629.2
2480487	STX6	1.08	0.0403	Homo sapiens syntaxin 6 (STX6), mRNA.	ILMN_2157951	GGCTTTTCAATTCTGTGGACTTTGTACCATTTGGCTTCACCTTGTACTGC	NM_005819.4
3400612	WDFY1	1.08	0.043	Homo sapiens WD repeat and FYVE domain containing 1 (WDFY1), mRNA.	ILMN_1676448	GATATGGTGCCCTGTGTATCCCAGAGATGCTAGAAAACTGTTCTTTGCTC	NM_020830.3
2470386	DEXI	1.08	0.043	Homo sapiens dexamethasone-induced transcript (DEXI), mRNA.	ILMN_1738866	CGCTCCTTCATTTCAGGTTACTCGTTCTTCAGCAAGTTGGCAAAACAGAC	NM_014015.3
2260632	RY1	1.08	0.0481	Homo sapiens putative nucleic acid binding protein RY-1 (RY1), mRNA.	ILMN_2069945	CCAGGCTTCTTTGGGTTGATCCCACCTATGAGATCAGAATATGTATGCAG	NM_006857.1
6180408	NOSIP	1.09	0.00568	Homo sapiens nitric oxide synthase interacting protein (NOSIP), mRNA.	ILMN_1759436	TCTGGGGCTGTGGTCACCCTCGAATGCGTGGAGAAGCTGATTCGGAAGGA	NM_015953.3
520356	FXR1	1.09	0.00789	Homo sapiens fragile X mental retardation, autosomal homolog 1 (FXR1), transcript variant 1, mRNA.	ILMN_1679640	TCTGCAGGGACACTGGGCGATACTTGGCAGTGACTGTTCTACCTTGAGGC	NM_005087.2
5820528	TSEN34	1.09	0.0102	Homo sapiens tRNA splicing endonuclease 34 homolog (S. cerevisiae) (TSEN34), transcript variant 2, mRNA.	ILMN_2368292	GAGCTTCCCGAGAATGGGGCCTGGGTTTGATTCATCTGTTTTCTACAGGG	NM_001077446.1
3890408	RRBP1	1.09	0.0153	Homo sapiens ribosome binding protein 1 homolog 180kDa (dog) (RRBP1), transcript variant 1, mRNA.	ILMN_2360784	CTCACCCCTAGACGTTGCCAACCAGAACTGACGTGTGACCTCCTGGGTGT	NM_001042576.1
1300239	TRIM44	1.09	0.0156	Homo sapiens tripartite motif-containing 44 (TRIM44), mRNA.	ILMN_1796063	CCTGCCTGTCTGCCTGTGACCTGTGTACGTATTACAGGCTTTAGGACCAG	NM_017583.3
2000132	LRRC47	1.09	0.0211	Homo sapiens leucine rich repeat containing 47 (LRRC47), mRNA.	ILMN_1668484	CTGTACAGTCATGTGCCACGTAACAGCGTCTGGGTCAGTGACGGACACTT	NM_020710.1
1050600	MAP2K1	1.09	0.0249	Homo sapiens mitogen-activated protein kinase kinase 1 (MAP2K1), mRNA.	ILMN_1694240	GTTGACATCCAAATCTAGCCAGAGCCCTTCACTGCCATGATAGCTGGGGC	NM_002755.2
1300750	GOLGA7	1.09	0.0324	Homo sapiens golgi autoantigen, golgin subfamily a, 7 (GOLGA7), transcript variant 2, mRNA.	ILMN_1778673	AGGATCGGGGCTGCTTATGCCTTTCGTTTATCCTTGGGGTTTGAGAGCGC	NM_001002296.1
3460468	SEC23IP	1.09	0.0332	Homo sapiens SEC23 interacting protein (SEC23IP), mRNA.	ILMN_1690690	CGCTCTCCTAGCACGTCCATTTCCAGGAGGAGAAGCAAGCAGATGAGAGG	NM_007190.2
5490730	BTF3L4	1.09	0.0334	Homo sapiens basic transcription factor 3-like 4 (BTF3L4), mRNA.	ILMN_1759359	TCCTCAACCACTCTCCTACTCTTGGCCTTGAACCTACCTCTGGGTTGGAT	NM_152265.2
4070088	CNIH	1.09	0.0345	Homo sapiens cornichon homolog (Drosophila) (CNIH), mRNA.	ILMN_1758543	CAAATGAAGGGATTCTATCCAGCAAGATCCTGTCCAAGAGTAGCCTGTGG	NM_005776.2
4290615	ZBTB33	1.09	0.0367	Homo sapiens zinc finger and BTB domain containing 33 (ZBTB33), mRNA.	ILMN_1673138	GCACTGGCTTTCTGGCTGGTCAACTATATGAAACCTTGTTCATTCCTCCG	NM_006777.3
3610397	ATP6V0C	1.09	0.0415	PREDICTED: Homo sapiens ATPase, H+ transporting, lysosomal 16kDa, V0 subunit c (ATP6V0C), mRNA.	ILMN_1789005	CCGGGCCCGTGGCCCTGCGCGGAGCTGTGTCCAATAAAGTTCTTGGATGT	XM_001130742.1
6560180	ATP5J	1.09	0.0415	Homo sapiens ATP synthase, H+ transporting, mitochondrial F0 complex, subunit F6 (ATP5J), nuclear gene encoding mitochondrial protein, transcript variant 3, mRNA.	ILMN_2348093	TCTTCAGGTTCTCCTCTGTCATTCGGTCAGCCGTCTCAGTCCATTTGCGG	NM_001003696.1
3830653	DNAJB2	1.09	0.0419	Homo sapiens DnaJ (Hsp40) homolog, subfamily B, member 2 (DNAJB2), transcript variant 2, mRNA.	ILMN_2390974	GGGAGTGGTGGAGCCAGTCGCTGTAACACTGAGCCTCAGAGACGAACCAA	NM_006736.5
2680113	DCUN1D5	1.09	0.0429	Homo sapiens DCN1, defective in cullin neddylation 1, domain containing 5 (S. cerevisiae) (DCUN1D5), mRNA.	ILMN_2124352	GGTGCTTGGCCTGTTCTTCTTGATGAATTTGTTGAGTGGCAAAAAGTCCG	NM_032299.2
650066	ITGB1	1.09	0.0435	Homo sapiens integrin, beta 1 (fibronectin receptor, beta polypeptide, antigen CD29 includes MDF2, MSK12) (ITGB1), transcript variant 1C-2, mRNA.	ILMN_2383934	TGTAGCTGGTGTGGTTGCTGGAATTGTTCTTATTGGCCTTGCATTACTGC	NM_033669.1
3440487	DCUN1D5	1.09	0.0442	Homo sapiens DCN1, defective in cullin neddylation 1, domain containing 5 (S. cerevisiae) (DCUN1D5), mRNA.	ILMN_1726839	GCTTGGGAGGACATGGCCACTGTTTTCAGTATTTTACCAGTACCTGGAGC	NM_032299.2
6860373	RIC8A	1.1	0.00101	Homo sapiens resistance to inhibitors of cholinesterase 8 homolog A (C. elegans) (RIC8A), mRNA.	ILMN_1770733	GCCAGTGTGTTGGGGTATGTGCTGCACTTCCCAGGGAGAAAACCTGTCAG	NM_021932.4
3840079	RAB3GAP1	1.1	0.00113	Homo sapiens RAB3 GTPase activating protein subunit 1 (catalytic) (RAB3GAP1), mRNA.	ILMN_1739876	CATGGAGCTCAAGATGTCTTGTGTCTGTGTGGCTAGATGGCCTCTGCTTG	NM_012233.1
4730685	RAB7A	1.1	0.00234	Homo sapiens RAB7A, member RAS oncogene family (RAB7A), mRNA.	ILMN_1716524	TTCTTTGGTTGGAACCCTGGCAGTTCTGCTCCCTTCCTAGGATCTGCCCC	NM_004637.5
380594	ZFYVE21	1.1	0.0025	Homo sapiens zinc finger, FYVE domain containing 21 (ZFYVE21), mRNA.	ILMN_2197030	GGTCTGCAGTGGAGCCTGTTCGCCTCTAATAGCCAGTTTACAGCACTTGC	NM_024071.2
1110736	CSNK1D	1.1	0.00741	Homo sapiens casein kinase 1, delta (CSNK1D), transcript variant 2, mRNA.	ILMN_2286870	ATAGCATTCCTTTCGAACACCACGGCAAGTAGCTGCTCGTCTCCCATCGG	NM_139062.1
5670368	SLC39A1	1.1	0.0105	Homo sapiens solute carrier family 39 (zinc transporter), member 1 (SLC39A1), mRNA.	ILMN_2116714	GCTGGGGTAGGAGGAAGGTTGTTGCAGCCATCTACTGCTGCTGTACCCTA	NM_014437.3
6940377	TOMM7	1.1	0.0165	Homo sapiens translocase of outer mitochondrial membrane 7 homolog (yeast) (TOMM7), nuclear gene encoding mitochondrial protein, mRNA.	ILMN_2087060	TGGATGGCACAAGGCTCTTCACAGACGCATCTGTAGCAGAGTGGATCTTG	NM_019059.2
6420349	PTPLAD1	1.1	0.0192	Homo sapiens protein tyrosine phosphatase-like A domain containing 1 (PTPLAD1), mRNA.	ILMN_1743065	ATGCAGCAATTGGAGTCACTACGTCACCGGTGCTGCCTTCTCTGATCCAG	NM_016395.2
5420110	KIAA1279	1.1	0.0214	Homo sapiens KIAA1279 (KIAA1279), mRNA.	ILMN_1745813	CAGGCCCAATTCCATTGTGATGTTTACCTTTATAGCCAGGTGAGTGCAGT	NM_015634.2
5860162	ATP5J	1.1	0.0235	Homo sapiens ATP synthase, H+ transporting, mitochondrial F0 complex, subunit F6 (ATP5J), nuclear gene encoding mitochondrial protein, transcript variant 5, mRNA.	ILMN_1772929	GAGGCTCTTCAGGTTCTCCTCTGTCATTCGGTCAGCCGTCTCAGTCCATT	NM_001003701.1
2320093	PIGY	1.1	0.0253	Homo sapiens phosphatidylinositol glycan anchor biosynthesis, class Y (PIGY), transcript variant 2, mRNA.	ILMN_1672366	GCTTTGCGCATATCAGGCTTAGGACTGTGGGAGGCTTAAGTTGCAGATGC	NM_001042616.1
4560328	FSCN1	1.1	0.0308	Homo sapiens fascin homolog 1, actin-bundling protein (Strongylocentrotus purpuratus) (FSCN1), mRNA.	ILMN_1808707	CAGCCTCCCCCGTCCCCAACATGCATCTCACTCTGGGTGTCTTGGTCTTT	NM_003088.2
1470184	CLSTN1	1.1	0.0308	Homo sapiens calsyntenin 1 (CLSTN1), transcript variant 1, mRNA.	ILMN_2415179	GACCCTGACTGCTAGTTCTGAGGACACTGGTGGCTGTGCTATGTGTGGCC	NM_001009566.1
510209	LOC643310	1.1	0.033	PREDICTED: Homo sapiens similar to heat shock 70kD protein binding protein (LOC643310), mRNA.	ILMN_1756139	GGTGGCCTTCCAGGATGTGGCTCAGAACCCAGCAAATATGTCAAAATACC	XM_926656.1
7320435	DPM3	1.1	0.0339	Homo sapiens dolichyl-phosphate mannosyltransferase polypeptide 3 (DPM3), transcript variant 2, mRNA.	ILMN_2402674	AGTGACCATGACGAAATTAGCGCAGTGGCTTTGGGGACTAGCGATCCTGG	NM_153741.1
5960278	WBP11	1.1	0.0352	Homo sapiens WW domain binding protein 11 (WBP11), mRNA.	ILMN_1766435	GCTAACATCCATTCCCTTTCATACCACCATTTTCACCCTGTTTCTTCCCC	NM_016312.2
1570066	TMEM39B	1.1	0.0356	Homo sapiens transmembrane protein 39B (TMEM39B), mRNA.	ILMN_2212714	GCTGGAGGGCGCTGTCATTGTCTATCAGCTGTACTCCCTAATGTCCTCTG	NM_018056.1
5900575	CD276	1.1	0.0359	Homo sapiens CD276 molecule (CD276), transcript variant 1, mRNA. XM_945872 XM_945874	ILMN_2365307	CCACGGCTAGAGAATCTGGTGGTGTCCAAAATGTCTGTCCAGGTGTGGGC	NM_001024736.1
610022	BFAR	1.1	0.0364	Homo sapiens bifunctional apoptosis regulator (BFAR), mRNA.	ILMN_1814808	GGATCCCTTTCTCTGAATGGAGAGATTGAGAGGGATGTCGGGCAGTTCCC	NM_016561.1
5290246	XPR1	1.1	0.0377	Homo sapiens xenotropic and polytropic retrovirus receptor (XPR1), mRNA.	ILMN_1798030	CACTTCCACCATGTATTACAAGTCTTGACCCATCCCTGTCGTAACTCCAG	NM_004736.2
6980747	NSL1	1.1	0.039	Homo sapiens NSL1, MIND kinetochore complex component, homolog (S. cerevisiae) (NSL1), transcript variant 2, mRNA.	ILMN_1739210	CTGTCCTTAAGTGCCATCAACTCTCAGCTCCCTTGTAGCTTTTGTGGGAT	NM_001042549.1
1940100	TMEM184B	1.1	0.0466	Homo sapiens transmembrane protein 184B (TMEM184B), mRNA.	ILMN_1747460	ATTCCCACTCCCTTGGTTTTCGCCTGCCCAGCGTTGCTGTTTGCGTGGAG	NM_012264.3
7380445	LRRC49	1.1	0.0472	Homo sapiens leucine rich repeat containing 49 (LRRC49), mRNA.	ILMN_1763941	GGCGTGGCACTGCATCCTTGGTTCTTGCTTTGATTGGTGCCCTGCTATAG	NM_017691.2
650519	TMBIM6	1.11	0.00139	Homo sapiens transmembrane BAX inhibitor motif containing 6 (TMBIM6), transcript variant 1, mRNA.	ILMN_1693311	TGACATGCCACCCCGAATGGCTCACTTTCACTGAGGATGCTGTCCTCTGA	NM_003217.2
4250563	PUM2	1.11	0.00173	Homo sapiens pumilio homolog 2 (Drosophila) (PUM2), mRNA.	ILMN_1728305	CCTAGTCTTCCTTCATCCTTGCCCTCTGTTGGCACAGGCATTATCTCTGC	NM_015317.1
70181	NAP1L4	1.11	0.0019	Homo sapiens nucleosome assembly protein 1-like 4 (NAP1L4), mRNA.	ILMN_1804327	GGGCCCCACCATTCATCCTGTCTGAAGGTCCTGGGTTTGGTGTGACCGCT	NM_005969.3
4060326	ATP5F1	1.11	0.00233	Homo sapiens ATP synthase, H+ transporting, mitochondrial F0 complex, subunit B1 (ATP5F1), nuclear gene encoding mitochondrial protein, mRNA.	ILMN_1721989	GTGCATTGCGGACCTAAAGCTGCTGGCAAAGAAGGCTCAAGCACAGCCAG	NM_001688.4
130187	PAPSS1	1.11	0.00252	Homo sapiens 3'-phosphoadenosine 5'-phosphosulfate synthase 1 (PAPSS1), mRNA.	ILMN_1781819	GAAACCACCTGAAGGTTTCATGGCTCCCAAGGCTTGGACCGTGCTGACAG	NM_005443.4
6220487	PCMT1	1.11	0.00441	Homo sapiens protein-L-isoaspartate (D-aspartate) O-methyltransferase (PCMT1), mRNA.	ILMN_1671621	GTGTAAGCTGTGTCCTAGTTCTTGAACAGTTTATGCAGTGCTGCTTTGCC	NM_005389.1
3890220	TM2D3	1.11	0.0102	Homo sapiens TM2 domain containing 3 (TM2D3), transcript variant 1, mRNA.	ILMN_1761120	CCAGCCCAAATGTAGTCTGCCTTGAAAAGTCTTTCAGCTGTGACTGCAGG	NM_078474.2
1260615	SETD2	1.11	0.0112	Homo sapiens SET domain containing 2 (SETD2), mRNA.	ILMN_1769473	GACCTGACTCCACTCTTAAACCTGGGTCTTCTCCTTGGCGGTGCTGTCAG	NM_014159.4
7320494	ZFPM1	1.11	0.0117	Homo sapiens zinc finger protein, multitype 1 (ZFPM1), mRNA.	ILMN_1651438	ACCACCGGTACTGCCGTCTTTGCAACATCAAGTTCAGCAGCCTGTCCACC	NM_153813.2
5570767	PPP2R1A	1.11	0.0125	Homo sapiens protein phosphatase 2 (formerly 2A), regulatory subunit A , alpha isoform (PPP2R1A), mRNA.	ILMN_1810467	TCCCGGGTCACTGGATCCTGCTGCTGTAATGGGAACCCCTCCCCCATTTA	NM_014225.3
6860653	HBXIP	1.11	0.0152	Homo sapiens hepatitis B virus x interacting protein (HBXIP), mRNA.	ILMN_2220518	ATGATCCAGAAACACGATGGCATCACGGTGGCAGTGCACAAAATGGCCTC	NM_006402.2
6590463	UBB	1.11	0.0155	Homo sapiens ubiquitin B (UBB), mRNA.	ILMN_1762436	GTGAGCTTGTTTGTGTCCCTGTGGGTGGACGTGGTTGGTGATTGGCAGGA	NM_018955.2
4280669	RBL2	1.11	0.017	Homo sapiens retinoblastoma-like 2 (p130) (RBL2), mRNA.	ILMN_1756999	CCCCATTCGGTGTGGTGCAGTGTGAAAAGTCCTTGATTGTTCGGGTGTGC	NM_005611.2
60041	C21ORF51	1.11	0.0176	Homo sapiens chromosome 21 open reading frame 51 (C21orf51), transcript variant 2, mRNA.	ILMN_2356311	CACAGTCTACCATGAATTGGAAGGTTCTTGAGCACGTGCCCCTGCTGCTG	NM_001042401.1
1820068	AMY1C	1.11	0.0199	Homo sapiens amylase, alpha 1C (salivary) (AMY1C), mRNA.	ILMN_1663313	GGTCAGCAGTCTCTGATCCGTGCAGGGTATTAATGTGTCAGGGCTGAGTG	NM_001008219.1
4880386	SLC25A46	1.11	0.0211	Homo sapiens solute carrier family 25, member 46 (SLC25A46), mRNA.	ILMN_1720311	CAAGTCAGAGACAACATCCTTGTCCATATCCAAACCCAGTGTTTCAGTGC	NM_138773.1
5670181	TMEM181	1.11	0.0212	Homo sapiens transmembrane protein 181 (TMEM181), mRNA.	ILMN_1710078	AGGAGAGATAGAGCCATGTGTTCAGTTGTGGACCTGTCCGTGGGGCACAG	NM_020823.1
4150037	G3BP2	1.11	0.0231	Homo sapiens GTPase activating protein (SH3 domain) binding protein 2 (G3BP2), transcript variant 3, mRNA.	ILMN_2381753	CCAATTCAGGATATTGCCCTGCCATCCATGAAAACTGTTCTGGCACCAAA	NM_203504.1
5960703	2002-09-01	1.11	0.0236	Homo sapiens septin 2 (SEPT2), transcript variant 1, mRNA.	ILMN_1748546	GTGGTGTTCCATGACTTCAGAGTACATCCATGCGGAGTCCATTATTTGAG	NM_001008491.1
1050369	LOC646200	1.11	0.0252	PREDICTED: Homo sapiens similar to 60S ribosomal protein L22 (Heparin binding protein HBp15), transcript variant 1 (LOC646200), mRNA.	ILMN_1732328	AAAAAAGAAGCAAGTTCTGAAGTTCACTCTTGATTGCACCCACCCTGTAG	XM_930460.1
1710474	CHD9	1.11	0.0257	Homo sapiens chromodomain helicase DNA binding protein 9 (CHD9), mRNA.	ILMN_1762972	AGTTTACCGGTGGAGTATTTCAACACCAACCACATTTCCCTTCCTCCCTC	NM_025134.4
3170181	ETF1	1.11	0.0263	Homo sapiens eukaryotic translation termination factor 1 (ETF1), mRNA.	ILMN_2222992	GAGGGGGTGAAAACCGTAGCCTTTGCATTCTCTATAGCCTCTGCAGAGAG	NM_004730.1
6180176	AES	1.11	0.0273	Homo sapiens amino-terminal enhancer of split (AES), transcript variant 3, mRNA.	ILMN_2333107	GCGGAGCTCGGGATTGGCTAAACTCCCATAGTATTTATGGTGGCCGCCGG	NM_198970.1
5700142	FDFT1	1.11	0.0282	Homo sapiens farnesyl-diphosphate farnesyltransferase 1 (FDFT1), mRNA.	ILMN_2144088	GCAGAGCATTCAGTGCCACGGTTTAGGTGAAGTCGCTGCATATGTGACTG	NM_004462.3
4390195	HMGN1	1.11	0.0285	Homo sapiens high-mobility group nucleosome binding domain 1 (HMGN1), mRNA.	ILMN_1652123	GACTTACCTGCGGAAAACGGGGAAACGAAGACTGAGGAGAGTCCAGCCTC	NM_004965.6
60309	ASB3	1.11	0.032	Homo sapiens ankyrin repeat and SOCS box-containing 3 (ASB3), transcript variant 2, mRNA.	ILMN_2358784	CGTCTACGGTCTGACAGTTATATTAGTCAGCTGCCACTTCCCAGAAGCCT	NM_145863.1
4850612	UNG	1.11	0.0336	Homo sapiens uracil-DNA glycosylase (UNG), transcript variant 1, mRNA.	ILMN_1683120	TTCTCCTAGGGTTATGTCCAGTTGGGGTTTTTAAGGCAGCACAGACTGCC	NM_003362.2
2750309	MRPL53	1.11	0.0346	Homo sapiens mitochondrial ribosomal protein L53 (MRPL53), nuclear gene encoding mitochondrial protein, mRNA.	ILMN_1813682	GGCGCTCATCTCACCGCTCTGGAAATGCTCACCGCCTTCGCCTCCCACAT	NM_053050.2
6660152	KLHL12	1.11	0.0352	Homo sapiens kelch-like 12 (Drosophila) (KLHL12), mRNA.	ILMN_2164081	GCACATGTCTGCCAAGGAGTGGTTTGTACTGCTGTGTTTGGTACATCTAG	NM_021633.2
2230528	MMS19L	1.11	0.0359	Homo sapiens MMS19-like (MET18 homolog, S. cerevisiae) (MMS19L), mRNA.	ILMN_2174394	CCACTGGTCTCTGACTGCCTTTCCCACAGACACAGCACAAATGCTAGGCC	NM_022362.2
2490605	POFUT2	1.11	0.0407	Homo sapiens protein O-fucosyltransferase 2 (POFUT2), transcript variant 3, mRNA.	ILMN_1775823	GGAGGGACAGACAGCTCTTCCTTTCGGAGCCTGGCTAGTCTAGGACATCA	NM_133635.4
5340327	EIF4ENIF1	1.11	0.0428	Homo sapiens eukaryotic translation initiation factor 4E nuclear import factor 1 (EIF4ENIF1), mRNA.	ILMN_1794967	GGGCTTTTACTTTGGAGCACTCTGTGTGAAGCTGTTTGGTGGAACCCATG	NM_019843.2
7650414	FAM20B	1.11	0.0431	Homo sapiens family with sequence similarity 20, member B (FAM20B), mRNA.	ILMN_1811373	CCCTTCAATTCCTCAAGTCTGGGTGGTGACAAGGTAGGGGCTAGGTACTG	NM_014864.2
7210082	EIF3F	1.11	0.0447	Homo sapiens eukaryotic translation initiation factor 3, subunit F (EIF3F), mRNA.	ILMN_1694398	CTGGGAGGACCATGGGAGTGATGTTCACGCCTCTGACAGTGAAATACGCG	NM_003754.2
6900215	GTF2H5	1.11	0.047	Homo sapiens general transcription factor IIH, polypeptide 5 (GTF2H5), mRNA.	ILMN_1739497	CTGCCATGAAGCAGTTTCTGCTGTACTTGGATGAGTCCAATGCCCTGGGG	NM_207118.1
4150630	NKIRAS1	1.11	0.0476	Homo sapiens NFKB inhibitor interacting Ras-like 1 (NKIRAS1), mRNA.	ILMN_1664216	CCGTTTTTTCCTTAGCCAGACCCCTGTTGATAGACCAGATACTTGAGGGC	NM_020345.3
5820343	ERCC5	1.11	0.0476	Homo sapiens excision repair cross-complementing rodent repair deficiency, complementation group 5 (xeroderma pigmentosum, complementation group G (Cockayne syndrome)) (ERCC5), mRNA.	ILMN_1795495	CGCAGAACTCAGTGAAGGAAGCTCCCGTGAAGAATGGAGGTGCGACCACC	NM_000123.2
650634	SLC25A39	1.12	0.000575	Homo sapiens solute carrier family 25, member 39 (SLC25A39), mRNA.	ILMN_1743911	AGCTGCCCCCTTCGTGTTTCCCTGTGTTTGCTGTAGCTGGGCATGTCTCC	NM_016016.1
3610768	C19ORF62	1.12	0.00227	Homo sapiens chromosome 19 open reading frame 62 (C19orf62), transcript variant 2, mRNA.	ILMN_1806937	CCTTGGCCTAAAGCCTTGGTTCTCAAACTGGGTTCCTTGGGACCTCCGGG	NM_014173.2
1230458	AES	1.12	0.00238	Homo sapiens amino-terminal enhancer of split (AES), transcript variant 2, mRNA.	ILMN_1712944	AGTTCCAGACACCTCCACGCCCACCTGGTCCTCTCCCATCGCCCACAAAA	NM_001130.5
1090167	GNAI2	1.12	0.00293	Homo sapiens guanine nucleotide binding protein (G protein), alpha inhibiting activity polypeptide 2 (GNAI2), mRNA.	ILMN_1775762	CCCTGCCCTCCACAGAATTGGGTTCCAAGGGCTGTTCCAGACAACTGCCA	NM_002070.2
7380470	OSBPL9	1.12	0.00428	Homo sapiens oxysterol binding protein-like 9 (OSBPL9), transcript variant 3, mRNA.	ILMN_2313851	GCTTCCCTTTTCCCTCTGTGGCAGTTACGATTTTGACTTCAGTCCTGAGA	NM_148906.1
2630315	RNGTT	1.12	0.00587	Homo sapiens RNA guanylyltransferase and 5'-phosphatase (RNGTT), mRNA.	ILMN_1734198	GGAAAAGGTGTGGATGACTCTACTGCGTGGATGGTTACATTTGCTTTCCG	NM_003800.3
4670241	SYF2	1.12	0.00799	Homo sapiens SYF2 homolog, RNA splicing factor (S. cerevisiae) (SYF2), transcript variant 1, mRNA.	ILMN_2394498	CAGATTATGCTGCTGCCCAGTTACGCCAGTATCATCGGTTGACCAAGCAG	NM_015484.4
6350270	SON	1.12	0.00844	Homo sapiens SON DNA binding protein (SON), transcript variant f, mRNA.	ILMN_2247664	GCACTAAGTCCTGCATTCCTGTTAAAGCCACTTGGGTCATAAGAAGGGAG	NM_138927.1
3420671	TRAPPC1	1.12	0.00898	Homo sapiens trafficking protein particle complex 1 (TRAPPC1), mRNA.	ILMN_1716913	TGATGCTCTCCTCCTACCAGAGTGAAGCCCACAGAGTCCCTCCACCTCCA	NM_021210.3
7320187	DCTN3	1.12	0.0143	Homo sapiens dynactin 3 (p22) (DCTN3), transcript variant 1, mRNA.	ILMN_1762281	CCAAGCAATTCGTGCAGTGGGATGAGCTACTTTGCCAGCTAGAGGCCGCC	NM_007234.3
1570338	ZNF615	1.12	0.0148	Homo sapiens zinc finger protein 615 (ZNF615), mRNA.	ILMN_1672135	CCCTCATGCTCCTTGTTTATAGTCACAACCTCTCCTCAGCCCTAACCCTT	NM_198480.2
7550722	ZMYM6	1.12	0.0151	Homo sapiens zinc finger, MYM-type 6 (ZMYM6), mRNA.	ILMN_1657632	ATCCAGGGTCAGCCAGTGTTGAAAGAGACATTTTGTCTACCTGGCACTGC	NM_007167.2
2000086	ISCA1L	1.12	0.0157	Homo sapiens iron-sulfur cluster assembly 1 homolog (S. cerevisiae)-like (ISCA1L), mRNA.	ILMN_1672024	GTCCGAACCAGGGGCTGTAATGGCCTTTCTTATACTCTAGAATATACAAA	NM_001080540.1
7380221	LOC26010	1.12	0.0162	Homo sapiens viral DNA polymerase-transactivated protein 6 (LOC26010), transcript variant 2, mRNA.	ILMN_1683678	CCCTGCCCGAGGTGCTGACCCAATTCGCTGCCAAAAGAGTGTCAATCAGA	NM_001100422.1
4010075	XPR1	1.12	0.0175	Homo sapiens xenotropic and polytropic retrovirus receptor (XPR1), mRNA.	ILMN_2104106	CTTTGTGCTTCTATTGCTTTTTTGTGTTTTGTTAAGCATGTCCCTTGGCC	NM_004736.2
1410243	FRAP1	1.12	0.0183	Homo sapiens FK506 binding protein 12-rapamycin associated protein 1 (FRAP1), mRNA.	ILMN_1769031	GACCTGACCGCTAGTAGGGAGGTTTATTCAGATCGCTGGCAGCCTCGGCT	NM_004958.2
2370204	CCNC	1.12	0.0196	Homo sapiens cyclin C (CCNC), transcript variant 2, mRNA.	ILMN_2409395	TGCTCCAGTATGTGCAGGACATGGGCCAAGAAGACATGTTGCTTCCCCTT	NM_001013399.1
2320079	NME4	1.12	0.02	Homo sapiens non-metastatic cells 4, protein expressed in (NME4), nuclear gene encoding mitochondrial protein, mRNA.	ILMN_1800634	AGAGGAGTTTGAGCCACCAACTTCAGTGCCTTTCTGTACCCCAAGCCAGC	NM_005009.2
7040095	RPL17	1.12	0.021	Homo sapiens ribosomal protein L17 (RPL17), transcript variant 2, mRNA.	ILMN_1658283	ACTTGACCCGGAGAACCCCACGAAATCATGCAAATCAAGAGGTTCCAATC	NM_001035006.1
670673	BCL2L1	1.12	0.0227	Homo sapiens BCL2-like 1 (BCL2L1), nuclear gene encoding mitochondrial protein, transcript variant 1, mRNA.	ILMN_1654118	AGCGTGTCTGTATTTATGTGTGAGGAGCTGCTGGCTTGCAGTGCGCGTGC	NM_138578.1
6200437	AP3M1	1.12	0.0245	Homo sapiens adaptor-related protein complex 3, mu 1 subunit (AP3M1), transcript variant 1, mRNA.	ILMN_1667086	TGGTGCTGGTACAAGGAGCCCACTCAGCAGTTTTCTTACCTTTGCCTGCC	NM_207012.2
2470608	LLGL1	1.12	0.0264	Homo sapiens lethal giant larvae homolog 1 (Drosophila) (LLGL1), mRNA.	ILMN_1798212	GTGTGTGCGGGCATGGATGTGACTGGGAGCTCTGCTGGGCACCCACATCT	NM_004140.3
7330379	PTMS	1.12	0.0289	Homo sapiens parathymosin (PTMS), mRNA.	ILMN_1721046	CCTACCAGCCTCATTCTTCCTCCGGTAGCCTCTCCCACCTAACCTCTGCA	NM_002824.4
5700646	CRTAP	1.12	0.0289	Homo sapiens cartilage associated protein (CRTAP), mRNA.	ILMN_1665235	AGCCTGTTCATCCGAGCAGTGCGGGCATACAACGGTGAGAACTGGAGAAC	NM_006371.3
5220220	SUCLA2	1.12	0.0293	Homo sapiens succinate-CoA ligase, ADP-forming, beta subunit (SUCLA2), mRNA.	ILMN_1660787	CGGTTACAAGGTACACGAGTCGATGATGCTAAGGCACTGATAGCGGACAG	NM_003850.1
2750025	PEX19	1.12	0.0303	Homo sapiens peroxisomal biogenesis factor 19 (PEX19), mRNA.	ILMN_1658759	GCAGATCATCTTTGAGTAGCACTGTTTTGGGGCCCTCGGTCTCTCTGAAG	NM_002857.2
150349	PHKB	1.12	0.0314	Homo sapiens phosphorylase kinase, beta (PHKB), transcript variant 1, mRNA.	ILMN_2288232	AGGCTCAGCACAGTAGCTCACACCTGAAATCTTAGCACTTCGGGAGGCTG	NM_000293.1
5870482	JARID1B	1.12	0.0346	Homo sapiens jumonji, AT rich interactive domain 1B (JARID1B), mRNA.	ILMN_1755727	AAGGGGTCTGTTCTGCAGTGGAGAAGACATTCTGGTGACCAGACTTTTGC	NM_006618.3
7040709	IGF2BP2	1.12	0.0355	Homo sapiens insulin-like growth factor 2 mRNA binding protein 2 (IGF2BP2), transcript variant 1, mRNA.	ILMN_1702447	ATATCAACTGCCAGCCTGGAGAAGGTGACAGTCCAAGTGTGCAACAGCTG	NM_006548.4
2370504	TTPAL	1.12	0.0387	Homo sapiens tocopherol (alpha) transfer protein-like (TTPAL), transcript variant 2, mRNA.	ILMN_1744442	GAGGCTGGATGAAATGTCAGCTAGGGCCATTTTGGCTGCTGAGGCTCTGG	NM_001039199.1
4210347	DUSP28	1.12	0.039	Homo sapiens dual specificity phosphatase 28 (DUSP28), mRNA.	ILMN_1741780	GAGCTCCCCATTCGAGGCCTTCACAGTGTCACCCACATTCACCTCTTTCC	NM_001033575.1
6510133	POFUT2	1.12	0.0398	Homo sapiens protein O-fucosyltransferase 2 (POFUT2), transcript variant 3, mRNA.	ILMN_2376667	GAGAGAGGACAGTTAGGAGGGACAGACAGCTCTTCCTTTCGGAGCCTGGC	NM_133635.4
3180273	PDXP	1.12	0.0405	Homo sapiens pyridoxal (pyridoxine, vitamin B6) phosphatase (PDXP), mRNA.	ILMN_1736441	GGGGCTTTCGTGTCCCCCTGTGCGGTCAGTGTTTTCAGTACCACCTCTCT	NM_020315.4
5270121	SNX5	1.12	0.0419	Homo sapiens sorting nexin 5 (SNX5), transcript variant 2, mRNA.	ILMN_1709772	TACAAACCCATGATTGTCAGGGAGGTGCCAGTTACAGCAGGTGATTCAGC	NM_014426.2
5890703	MUT	1.12	0.0422	Homo sapiens methylmalonyl Coenzyme A mutase (MUT), nuclear gene encoding mitochondrial protein, mRNA.	ILMN_1785113	CTCCCTTGGACGGCCAGATATTCTTGTCATGTGTGGAGGGGTGATACCAC	NM_000255.1
4180100	APPL2	1.12	0.046	Homo sapiens adaptor protein, phosphotyrosine interaction, PH domain and leucine zipper containing 2 (APPL2), mRNA.	ILMN_1765076	CTGTGGACAGGGTGCAGCTCTACCAGTTCCTGTTTCTTCTGAGCCAGACC	NM_018171.3
6940719	PAPOLA	1.12	0.0462	Homo sapiens poly(A) polymerase alpha (PAPOLA), mRNA.	ILMN_1798354	CCTGGAGATCAGACTGTTGCTTTCGCATGATGTATGTAGTGTCTCATGAC	NM_032632.3
4260364	RNUXA	1.12	0.0465	Homo sapiens RNA U, small nuclear RNA export adaptor (phosphorylation regulated) (RNUXA), mRNA.	ILMN_1728074	GTCACAGGAAGGACATGCAGAAGCCAAGTTGGAGGCAGAGGAAGCCATTG	NM_032177.2
3360646	MVP	1.12	0.049	Homo sapiens major vault protein (MVP), transcript variant 2, mRNA.	ILMN_1803277	GTCCCTGGGCCTGAAATCAACCCTCATCACCGATGGCTCCACTCCCATCA	NM_005115.3
2060450	NNT	1.12	0.049	Homo sapiens nicotinamide nucleotide transhydrogenase (NNT), nuclear gene encoding mitochondrial protein, transcript variant 1, mRNA.	ILMN_1806634	GAAACTTTTATGAACTTCTGAGCTGTCCCCTTGCAATTCAACCGCAGTTT	NM_012343.3
5820050	DCTN2	1.13	2.18e-05	Homo sapiens dynactin 2 (p50) (DCTN2), mRNA.	ILMN_1662232	GGCCCAGCCACATGCCAACTCATGTCCAATACTGCTTTGCCTGGTGTGGG	NM_006400.3
2850626	RAB5B	1.13	2.59e-05	Homo sapiens RAB5B, member RAS oncogene family (RAB5B), mRNA.	ILMN_1752582	TTCCTACCACCTCTTCTGCCTTCCTTTGAGCTCTGTTGGGCTTGGGGATC	NM_002868.2
7200402	AP3S1	1.13	0.000245	Homo sapiens adaptor-related protein complex 3, sigma 1 subunit (AP3S1), transcript variant 2, mRNA.	ILMN_2311761	AATCTGAGGCTGGCTTAGCAGGAGCTCCAGCCCGTGCTGTATCAGCTGTA	NM_001002924.1
1400025	PTOV1	1.13	0.000727	Homo sapiens prostate tumor overexpressed 1 (PTOV1), mRNA.	ILMN_1700109	GGGACTTCAACTGCCCAGCAACATGGAGGATGGTGTCCTGAGGCCTCCAA	NM_017432.3
1690500	PUM1	1.13	0.000907	Homo sapiens pumilio homolog 1 (Drosophila) (PUM1), transcript variant 1, mRNA.	ILMN_2401155	CTGAGACGGGCAAGTGGTTGCTCCAGGATTACTCCCTCCTCCAAAAAAGG	NM_001020658.1
430224	CHD4	1.13	0.000999	Homo sapiens chromodomain helicase DNA binding protein 4 (CHD4), mRNA.	ILMN_1658411	GGCGGGCTGGCCTTCTGGACCCTGGCTTCTCCCCACTGTAACGCCTGTTA	NM_001273.2
1110541	C20ORF30	1.13	0.00194	Homo sapiens chromosome 20 open reading frame 30 (C20orf30), transcript variant 1, mRNA.	ILMN_2404539	CCTCTGTTTAACAGTCCTTGGACCATTCTGATCCAGTTCACCAGTAGGTT	NM_001009923.1
6380086	GORASP1	1.13	0.00244	Homo sapiens golgi reassembly stacking protein 1, 65kDa (GORASP1), mRNA.	ILMN_1716821	GGAGCCCAGTGTCAAGTCTGCTGGAATGCAGGAAGTAGAACAGAATCGCC	NM_031899.2
2850026	H3F3A	1.13	0.00318	Homo sapiens H3 histone, family 3A (H3F3A), mRNA.	ILMN_1699015	CGTACAAAGCAGACTGCCCGCAAATCGACCGGTGGTAAAGCACCCAGGAA	NM_002107.3
630167	SDCBP	1.13	0.00379	Homo sapiens syndecan binding protein (syntenin) (SDCBP), transcript variant 2, mRNA.	ILMN_2363591	AACTGTGCAGGATGGAGCTCTGATAAAGCGCACAAGGTGCTCAAACAGGC	NM_001007067.1
6290068	UBXN1	1.13	0.00664	Homo sapiens UBX domain protein 1 (UBXN1), mRNA.	ILMN_1812769	CAGGACTCGTGCCTTCTGCTGTTCTCATTGTGGCCAAGAAATGTCCCAGC	NM_015853.3
1070731	LOC440567	1.13	0.00704	Homo sapiens hCG25371 (LOC440567), mRNA.	ILMN_1718136	GTAACTGTAAGTTCACATGAACCTCGTGGGTTTTGGCTTAGGCTGGTAGC	NM_001089591.1
7050523	API5	1.13	0.00753	Homo sapiens apoptosis inhibitor 5 (API5), mRNA.	ILMN_1815051	GACCAGCTAATCTGGACCTCAGAGATAGATCAGCCAGTGGCCCAAAGCCA	NM_006595.2
4050195	FAM10A4	1.13	0.00794	Homo sapiens family with sequence similarity 10, member A4 pseudogene (FAM10A4), non-coding RNA.	ILMN_1726308	GGTGGCCTTCCAGGATGTGGCTCAGAACCCAGCAAATATGTCAAAGTACC	NR_002183.1
3940215	MTFMT	1.13	0.00879	Homo sapiens mitochondrial methionyl-tRNA formyltransferase (MTFMT), mRNA.	ILMN_1672884	TGGATATTTGCACCCCTGGTACCAGAAAAATTCCCAAGCTCAACCAAGCC	NM_139242.2
1300743	IAH1	1.13	0.00904	Homo sapiens isoamyl acetate-hydrolyzing esterase 1 homolog (S. cerevisiae) (IAH1), mRNA.	ILMN_2217329	GACGTACTTGACCTGTGGACCCTGATGCAGGACAGCCAGGACTTCTCATC	NM_001039613.1
3190255	SDF4	1.13	0.0119	Homo sapiens stromal cell derived factor 4 (SDF4), mRNA.	ILMN_2378257	ATGAACGAGTACAACGCGCTGAACGAGGCCAAGCAGATGATCGCCGTCGC	NM_016176.2
2030739	PIGB	1.13	0.0131	Homo sapiens phosphatidylinositol glycan anchor biosynthesis, class B (PIGB), mRNA.	ILMN_1733311	TGCCCACTTCCCATGAGATTTCTCCAGTGCCCGCCAGACCTGACTGGAAA	NM_004855.4
7040280	CLINT1	1.13	0.0141	Homo sapiens clathrin interactor 1 (CLINT1), mRNA.	ILMN_1745076	TGGCAAGGCTTCCTTCCGTGTTTATCCCTGTAGCCATCATTTAAGTCAGG	NM_014666.2
6560162	TMED7	1.13	0.0143	Homo sapiens transmembrane emp24 protein transport domain containing 7 (TMED7), mRNA.	ILMN_2186482	TAAACAAATGGTTTGTGGTTCACAGCTTTCATCCAAGCTTGGTGATAATC	NM_181836.3
5570196	ACTR2	1.13	0.0147	Homo sapiens ARP2 actin-related protein 2 homolog (yeast) (ACTR2), transcript variant 1, mRNA.	ILMN_2388605	GCAGTTGGGTTCAGGGAAATGGGATTGACTTGGCCTTCAGGCTCCTTTGG	NM_001005386.1
3180132	LOC285636	1.13	0.015	Homo sapiens hypothetical protein LOC285636 (LOC285636), mRNA.	ILMN_1783023	GATGGTTTCAGATTGCTTGCCTCTTTTCTCTTTCTACCTTACAGGGCTCC	NM_175921.4
1940064	PHACTR4	1.13	0.016	Homo sapiens phosphatase and actin regulator 4 (PHACTR4), transcript variant 1, mRNA.	ILMN_1736548	CCTGAGCTACTTGTTCGCCTTCTGTGCGTCACCAAGTAATCTGGTTCATC	NM_001048183.1
2450446	TRIM33	1.13	0.019	Homo sapiens tripartite motif-containing 33 (TRIM33), transcript variant a, mRNA.	ILMN_1682316	CACAGCCTTACTAGTTCCTTGCTTCCAGTATTTCAATTGGTCTCCTCCCC	NM_015906.3
4010438	LOC653438	1.13	0.0206	PREDICTED: Homo sapiens similar to CG33096-PB, isoform B, transcript variant 1 (LOC653438), mRNA.	ILMN_1751195	GCATGCGCGTCGCCTTCCGCGACACCAAGAAGACCTACTGCTTCGACGCC	XM_929895.1
7000037	ZFAND1	1.13	0.0218	Homo sapiens zinc finger, AN1-type domain 1 (ZFAND1), mRNA.	ILMN_1730907	CATGTGGCCAAGCCTAGCATCATGGAGCCAGAAAGTATAGCCTTGCTGTC	NM_024699.1
1230333	SS18	1.13	0.024	Homo sapiens synovial sarcoma translocation, chromosome 18 (SS18), transcript variant 2, mRNA.	ILMN_1741782	CTAGCCCAAAGGTAAGTTGCTATTTTCATCACAGTTGCCTATGCCCAGGG	NM_005637.2
2000022	IRF9	1.13	0.0251	Homo sapiens interferon regulatory factor 9 (IRF9), mRNA.	ILMN_1745471	GTCCGTGATAATCGTGTCCTGAAAATCCTCGCACACACTGGCTGGTGGAG	NM_006084.4
4150494	NIPBL	1.13	0.0275	Homo sapiens Nipped-B homolog (Drosophila) (NIPBL), transcript variant A, mRNA.	ILMN_2264625	GGGCAAACATTTTTGTGGGAGCTCCCTTCGCTGTTGTGCAGCAGAAACAG	NM_133433.2
3190348	LOC440927	1.13	0.0284	PREDICTED: Homo sapiens similar to 60S acidic ribosomal protein P1, transcript variant 4 (LOC440927), mRNA.	ILMN_1689712	AAGCTAAGGCCGCGTTGGGGTAAGGCCCTCACTTCATCCTGCGACTAGCA	XM_944816.1
4540176	EVI5	1.13	0.0285	Homo sapiens ecotropic viral integration site 5 (EVI5), mRNA.	ILMN_1746314	CCTGTGAAAGAATAACCACTGCACTCCAACCTGGGCAACATGGCAAGACC	NM_005665.4
770520	TAF4	1.13	0.0301	Homo sapiens TAF4 RNA polymerase II, TATA box binding protein (TBP)-associated factor, 135kDa (TAF4), mRNA.	ILMN_1737535	GCCTTGGGCCGACTTTACAGACGTCCAGAGCAAAGCCCCTTCTTTGTACC	NM_003185.3
2760202	AP3M1	1.13	0.0303	Homo sapiens adaptor-related protein complex 3, mu 1 subunit (AP3M1), transcript variant 2, mRNA.	ILMN_2362122	CCTTACACTCATCCCATCTATGCTGTCAAGGGCTGCTGGTTGGTGCTGGT	NM_012095.4
460445	RPS17	1.13	0.0339	Homo sapiens ribosomal protein S17 (RPS17), mRNA.	ILMN_2207539	TTTCCTCTTTTACCAAGGACCCGCCAACATGGGCCGCGTTCGCACCAAAA	NM_001021.3
360608	FEZ2	1.13	0.0357	Homo sapiens fasciculation and elongation protein zeta 2 (zygin II) (FEZ2), transcript variant 1, mRNA.	ILMN_2403946	CTGTTGGTGGTGATGGATTTTGTAGCTTGCTGCTTGTTTCACCACTGGTC	NM_005102.2
1450072	PIGF	1.13	0.0358	Homo sapiens phosphatidylinositol glycan anchor biosynthesis, class F (PIGF), transcript variant 1, mRNA.	ILMN_1808938	CTAGCTTTGTAGGAGCATGGCTTGGAGCACTTCCTATTCCACTGGATTGG	NM_002643.3
5720091	RAB6A	1.13	0.0358	Homo sapiens RAB6A, member RAS oncogene family (RAB6A), transcript variant 1, mRNA.	ILMN_1800871	TCCCCTCATTGGAACAAAACCTTAAACTGGGAGAACCTTAGTCCCCTCTC	NM_002869.4
5090035	PPP2R5D	1.13	0.039	Homo sapiens protein phosphatase 2, regulatory subunit B', delta isoform (PPP2R5D), transcript variant 2, mRNA.	ILMN_1780940	GTGCTGTTGGTTCCCAAAACTAGAAAGAAGGAAGCAGGGAGCGGTGCCCC	NM_180976.1
4280347	BAZ1B	1.13	0.0396	Homo sapiens bromodomain adjacent to zinc finger domain, 1B (BAZ1B), transcript variant 1, mRNA.	ILMN_1680831	TTAAACTGCGGAATGTGGCCTCTGCTTCCTCCGTCCTCCTGCCCAAGGAC	NM_023005.2
3390445	RABL2A	1.13	0.0402	Homo sapiens RAB, member of RAS oncogene family-like 2A (RABL2A), transcript variant 1, mRNA.	ILMN_1724598	TCACCTCGGGGACAATTCCTTGGGCTTCTCCTGAGGTAATGATTACCCCC	NM_013412.1
830553	NPTN	1.13	0.0406	Homo sapiens neuroplastin (NPTN), transcript variant alpha, mRNA.	ILMN_2336982	ACCTAACGGTTCTCATGCGGTGCGTAATTGTAGATGCATGTACTTGTGTG	NM_017455.2
4590020	YOD1	1.13	0.0408	Homo sapiens YOD1 OTU deubiquinating enzyme 1 homolog (S. cerevisiae) (YOD1), mRNA.	ILMN_1678919	CAGTTTTCCAGTCACATTGGTGCCATTCAGGACTCCAGCTGTTTACAGGA	NM_018566.3
5670482	USP14	1.13	0.0424	Homo sapiens ubiquitin specific peptidase 14 (tRNA-guanine transglycosylase) (USP14), transcript variant 2, mRNA.	ILMN_2402947	TCCTGAATGTGCCTTATATGCTGTGCCACTCACACCGAGGCCATCATCTC	NM_001037334.1
4810286	CLDND1	1.13	0.043	Homo sapiens claudin domain containing 1 (CLDND1), transcript variant 1, mRNA.	ILMN_1710326	AAGAACGTTTCACCATAATGACCCTCCAGAGCTGGGAAACCTACCACAAG	NM_001040181.1
2570291	IFNGR2	1.13	0.0445	Homo sapiens interferon gamma receptor 2 (interferon gamma transducer 1) (IFNGR2), mRNA.	ILMN_1764964	AAGACCTGGTCGTCGTCTTGACTTTGGCAAATGAGCCGGAGCCCCTTGGG	NM_005534.2
5220161	RPL36AL	1.13	0.0459	Homo sapiens ribosomal protein L36a-like (RPL36AL), mRNA.	ILMN_2189933	AGCCCTGCTGCAAAGATGGTCAACGTACCTAAAACCCGAAGAACCTTCTG	NM_001001.3
7570603	EXOC1	1.13	0.047	Homo sapiens exocyst complex component 1 (EXOC1), transcript variant 1, mRNA.	ILMN_2347807	GGACATTCTGGATTATTGTTCCAGCATTGCACAGTCCCACTAAACCTTGT	NM_018261.3
4900333	HAGH	1.13	0.0479	Homo sapiens hydroxyacylglutathione hydrolase (HAGH), transcript variant 1, mRNA.	ILMN_1772731	GGCCGCCCTGCACCTTCAGCGGATTTGGGGATTAGGCTCTTTTAGGTAAC	NM_005326.4
5270500	CCT7	1.13	0.0481	Homo sapiens chaperonin containing TCP1, subunit 7 (eta) (CCT7), transcript variant 1, mRNA.	ILMN_1703718	GCCCAGGGGGGTACATGGTATGGAGTAGACATCAACAACGAGGACATTGC	NM_006429.2
50274	MRFAP1L1	1.14	3.44e-05	Homo sapiens Morf4 family associated protein 1-like 1 (MRFAP1L1), transcript variant 2, mRNA.	ILMN_1689774	TCAGGGCCTGGAAAGTCTCTTCCAGTTCATCAGGGTAGTAGACCTGTCAG	NM_203462.1
5860605	PDCD6IP	1.14	0.00024	Homo sapiens programmed cell death 6 interacting protein (PDCD6IP), mRNA.	ILMN_1693259	AGAGCCTTGTGTCCCTAAAGTTCTGTCCCAGTCAGCAGTCTTTATAGTCC	NM_013374.3
1990438	PANK2	1.14	0.000418	Homo sapiens pantothenate kinase 2 (PANK2), transcript variant 3, mRNA.	ILMN_1708095	GTGGCACATGTCCAGGCAGTGTGAGGATTTGCTGTATATAAGTTGCCTGC	NM_024960.4
110167	TRAM1	1.14	0.00108	Homo sapiens translocation associated membrane protein 1 (TRAM1), mRNA.	ILMN_1737146	GTTCACATCTTGTTCCCCATTTCTCACTTGTGTCACCAGCTGTTTGTGCC	NM_014294.4
3870010	SNRP70	1.14	0.00163	Homo sapiens small nuclear ribonucleoprotein 70kDa polypeptide (RNP antigen) (SNRP70), mRNA.	ILMN_1732053	GGCCACTTGAGTTTGTCCTCCAAGGGTAGGTGTCTCATTTGTTCTGGCCC	NM_003089.4
6100523	SNX3	1.14	0.00178	Homo sapiens sorting nexin 3 (SNX3), mRNA.	ILMN_1740180	GATGTCACTTGACCCCATTTATGTGTAGGAGCACTACACCATTGGTTTCC	NM_003795.3
2370494	FUBP3	1.14	0.0028	Homo sapiens far upstream element (FUSE) binding protein 3 (FUBP3), mRNA. XM_945904 XM_945906 XM_945907	ILMN_2353033	GTGCTCGTGTGTTTAGCCTACGTTTTTCTCATGCCTCCATTACCAGTTGC	NM_003934.1
5860242	LOC642755	1.14	0.00319	PREDICTED: Homo sapiens similar to DEXI, transcript variant 1 (LOC642755), mRNA.	ILMN_1655244	GCTGGGTTTAGCCCGAGGCTGGTCTTAGATGCAGCGACTGTTTCAGAGTG	XM_926382.2
6280270	TMEM66	1.14	0.00433	Homo sapiens transmembrane protein 66 (TMEM66), mRNA.	ILMN_1780141	GAGCTCTGAAGCTTTGAATCATTCAGTGGTGGAGATGGCCTTCTGGTAAC	NM_016127.4
7570215	CPNE3	1.14	0.00457	Homo sapiens copine III (CPNE3), mRNA.	ILMN_1773576	GTGGTGCCTTAGGCAATCTTTCCAAAGTAAATTCAGGGCCCCATTGCTAC	NM_003909.2
7510315	HIGD2A	1.14	0.00528	Homo sapiens HIG1 domain family, member 2A (HIGD2A), mRNA.	ILMN_1774334	AGGCCCATGTGTCGCTGGGGAGGAAGTGACCCTTTGTGTAACTGTAACCG	NM_138820.2
6590593	ATP5J2	1.14	0.00623	Homo sapiens ATP synthase, H+ transporting, mitochondrial F0 complex, subunit F2 (ATP5J2), nuclear gene encoding mitochondrial protein, transcript variant 1, mRNA.	ILMN_2310621	CCTTGGCCCGAGCCCCTCCGTGAGGAACACAATCTCAATCGTTGCTGAAT	NM_004889.2
5390372	C2ORF64	1.14	0.00705	Homo sapiens chromosome 2 open reading frame 64 (C2orf64), mRNA.	ILMN_1683065	ACCTCCGTGGTTCACTGGAGTTAAAGCAATCGGGGCGTTGTACAGCTCAC	NM_001008215.1
830369	UBE2Q2	1.14	0.00707	Homo sapiens ubiquitin-conjugating enzyme E2Q family member 2 (UBE2Q2), mRNA.	ILMN_1683817	TCTTTAATATCCTGATGGCAAGCAGACTGATAGCTGCACATTTGGCATGC	NM_173469.1
4150138	LANCL1	1.14	0.00708	Homo sapiens LanC lantibiotic synthetase component C-like 1 (bacterial) (LANCL1), mRNA.	ILMN_2081988	CTTCCGCTAAGTAAGAGCACCTCATTCCTGTGTTTTCTCTACTATTGAGC	NM_006055.1
4210400	TERF2	1.14	0.00826	Homo sapiens telomeric repeat binding factor 2 (TERF2), mRNA.	ILMN_1768488	GGGCTATGTAGGCAGGTTAATCCTCCACTTCTCATGTGGTTGAACCAGTG	NM_005652.2
2100709	TMEM41A	1.14	0.00834	Homo sapiens transmembrane protein 41A (TMEM41A), mRNA.	ILMN_1685602	GGCAAACAGTTGGTGGTGTCCTACTTTCCTGATAAAGTGGCCCTGCTGCA	NM_080652.2
2000767	KLHL36	1.14	0.00917	Homo sapiens kelch-like 36 (Drosophila) (KLHL36), mRNA.	ILMN_1703314	ACCATCCTCACCGTCACCTCCCAGGGCTCTGTAGACCAGCAGCAACTTCT	NM_024731.2
6450326	CHMP5	1.14	0.0112	Homo sapiens chromatin modifying protein 5 (CHMP5), mRNA.	ILMN_2094166	TTTCTTCGCGGCTGCTCAAGATGAACCGACTCTTCGGGAAAGCGAAACCC	NM_016410.2
4640689	EIF4A2	1.14	0.0115	Homo sapiens eukaryotic translation initiation factor 4A, isoform 2 (EIF4A2), mRNA.	ILMN_1685722	GGACCCTGTTGCTAAGCCCCAGCAAGCAATCCTAGGTAGGGTTTAATCCC	NM_001967.3
520324	REEP5	1.14	0.0126	Homo sapiens receptor accessory protein 5 (REEP5), mRNA.	ILMN_1758941	TGGATCAACAACTGCTACTCTCGGGAAGACTCCTCTACTCACAGCTGAAG	NM_005669.4
6840368	RDH11	1.14	0.0131	Homo sapiens retinol dehydrogenase 11 (all-trans/9-cis/11-cis) (RDH11), mRNA.	ILMN_1768719	GGAGGAATTGAGGGCAAGCACCCAGGACTGATGAGGTCTTAACAAAAACC	NM_016026.2
3850167	NUDT3	1.14	0.0135	Homo sapiens nudix (nucleoside diphosphate linked moiety X)-type motif 3 (NUDT3), mRNA.	ILMN_1724907	TCTGAAGAGAGGCCAACAGCCTTCCCCTGCCTTGGATTCTGAAGTGTTCC	NM_006703.2
7040014	CRK	1.14	0.0154	Homo sapiens v-crk sarcoma virus CT10 oncogene homolog (avian) (CRK), transcript variant II, mRNA.	ILMN_1666494	GCCAGGGTTATCCAGAAGCGAGTCCCCAATGCCTACGACAAGACAGCCTT	NM_016823.2
940041	TWSG1	1.14	0.0155	Homo sapiens twisted gastrulation homolog 1 (Drosophila) (TWSG1), mRNA.	ILMN_2214144	GACTTGTGCTTGTTAGCAGGTTTTTCTGTTAGTTTTTCCCCCATAACATT	NM_020648.3
940670	TRAM2	1.14	0.0162	Homo sapiens translocation associated membrane protein 2 (TRAM2), mRNA.	ILMN_1788783	CATCTGAAGGATGAACTAAGGCTGCTGGTGCCCTGAGCAACTGATAATGC	NM_012288.3
7550224	TNRC15	1.14	0.0169	Homo sapiens trinucleotide repeat containing 15 (TNRC15), mRNA.	ILMN_1750718	GCACCTTTGCTGCCTGTCATTGTTGCCTGAAGAAGGCTGGAGTTGCTCTG	NM_015575.2
270437	ACTN4	1.14	0.0182	Homo sapiens actinin, alpha 4 (ACTN4), mRNA.	ILMN_1725534	AGGAGATGGCCCCAACAAGCACCCCGCTTTTGCAGCAGAGGAGCTGAGTT	NM_004924.3
4640750	HIBCH	1.14	0.0183	Homo sapiens 3-hydroxyisobutyryl-Coenzyme A hydrolase (HIBCH), transcript variant 2, mRNA.	ILMN_1656977	GTAGCATGGGTTGGCAATCTACAGCATGTGGGCCAAATCCAGCCTGCTGC	NM_198047.1
5290193	KCTD6	1.14	0.0204	Homo sapiens potassium channel tetramerisation domain containing 6 (KCTD6), mRNA.	ILMN_2146372	GTCCCTGTGGTAGAAAACTTACTCTTTATGCCTGGTGCAGTATAATTCCC	NM_153331.2
10612	RBM17	1.14	0.0207	Homo sapiens RNA binding motif protein 17 (RBM17), mRNA.	ILMN_1781906	ACTGCATGTGACTTTCCTAAGCGGCAGCTGAAAGACTCGAGCCCGTGCTG	NM_032905.3
1470561	FAM173A	1.14	0.0227	Homo sapiens family with sequence similarity 173, member A (FAM173A), mRNA.	ILMN_1773780	CGGTTGGCGAGGGCCTGGACCGAGTATGGGCTTATGATGTTCCTGAGGGT	NM_023933.1
770164	RPAIN	1.14	0.0239	Homo sapiens RPA interacting protein (RPAIN), transcript variant 2, mRNA.	ILMN_2323774	CTGGCCTGTGATACTTGGGCTGTGATCCTCTAGAGCCAGCTTGGACTCAC	NM_032308.1
3850187	FBXL2	1.14	0.0252	Homo sapiens F-box and leucine-rich repeat protein 2 (FBXL2), mRNA.	ILMN_1688639	GCTCGGAGTCTGTGTTGCCTGATTGGAAAGTAGAAGCTCTGGTGTATGCT	NM_012157.2
3870408	DUSP18	1.14	0.0265	Homo sapiens dual specificity phosphatase 18 (DUSP18), mRNA.	ILMN_1734288	ATGTGGACCCCTGGGAGCATCAGTGTCCTCATCTGTCCAATGACAGCCCT	NM_152511.3
1780402	SEPN1	1.14	0.0266	Homo sapiens selenoprotein N, 1 (SEPN1), transcript variant 2, mRNA.	ILMN_1760890	TGGCCTGGGCTTTCTGAGGCCTTATCTGATGCCTCTGCAGTTCATGTCCC	NM_206926.1
3130128	GPRASP2	1.14	0.028	Homo sapiens G protein-coupled receptor associated sorting protein 2 (GPRASP2), transcript variant 1, mRNA.	ILMN_1754727	ACCACCTGCCGCTGATCAGCCTTATGTTCCCAAAGAGCCCTGAGTAGTGC	NM_001004051.1
2190730	CEPT1	1.14	0.0289	Homo sapiens choline/ethanolamine phosphotransferase 1 (CEPT1), transcript variant 2, mRNA.	ILMN_1676588	GAGCCAGATCCGCAGTGGTGGAGAGTTCTAATGTTGACTGTTTGCAGGCC	NM_001007794.1
50427	TMEM106B	1.14	0.03	Homo sapiens transmembrane protein 106B (TMEM106B), mRNA.	ILMN_1726288	GAAGTCTGGGAGGTACTATATCAGCTGTAGTTGGGTAATTCCAAGTGCTG	NM_018374.2
5820719	ZNF426	1.14	0.0302	Homo sapiens zinc finger protein 426 (ZNF426), mRNA.	ILMN_1673804	CAGCAATGCGGGAAAGCTTACAGTCATCCCCGTTCACTTCGAAGACATGA	NM_024106.1
5340048	UBE2E3	1.14	0.0303	Homo sapiens ubiquitin-conjugating enzyme E2E 3 (UBC4/5 homolog, yeast) (UBE2E3), transcript variant 1, mRNA.	ILMN_2390338	GTATGCAGTGTGAAGGAGCAGAAGGCATCTTCTCACTGTGCTGCAAATCT	NM_006357.2
4810747	ZNF484	1.14	0.034	Homo sapiens zinc finger protein 484 (ZNF484), transcript variant 2, mRNA.	ILMN_1683854	GTGCTCCATGCCACAATTATGGTGTGGGGACTCAGAAGGTGACCAAGGCC	NM_001007101.1
460630	PPA2	1.14	0.0391	Homo sapiens pyrophosphatase (inorganic) 2 (PPA2), nuclear gene encoding mitochondrial protein, transcript variant 3, mRNA.	ILMN_1687785	TAGCCCTTTCCGTTGCACTCAAGAGGAAGCAAGATCATTAGTTGAATCGG	NM_176866.2
1510452	C8ORF59	1.14	0.0401	Homo sapiens chromosome 8 open reading frame 59 (C8orf59), transcript variant 3, mRNA.	ILMN_1653205	GAACAAATTAAGAGGGCCGAAGTCCAGGAATGTATTTCACATAGCCAGCC	NM_001099672.1
3140543	ZMAT3	1.14	0.0425	Homo sapiens zinc finger, matrin type 3 (ZMAT3), transcript variant 2, mRNA.	ILMN_1654262	GGTCAGCAGAGATTTCAGTTTCCCAGGGCTTAACCAGAACCGCCACCTCA	NM_152240.1
130647	PEX1	1.14	0.0448	Homo sapiens peroxisome biogenesis factor 1 (PEX1), mRNA.	ILMN_1748109	GCCTCCAGTGTTAAGGACAGCTTCACAAGAGGGTTGCCAAGAACTTACAC	NM_000466.1
6280053	SMARCAD1	1.14	0.0468	Homo sapiens SWI/SNF-related, matrix-associated actin-dependent regulator of chromatin, subfamily a, containing DEAD/H box 1 (SMARCAD1), mRNA.	ILMN_1741976	CCTAACTTGCTAAGATGCTAGGTAGTACGACCCTCTGGATTTGGAAGGCA	NM_020159.2
6200128	ROD1	1.14	0.0481	Homo sapiens ROD1 regulator of differentiation 1 (S. pombe) (ROD1), mRNA.	ILMN_1768197	AGCACAGCTAGGAGCCTCTGACATTGTCTGGTGTTTTACGTGGTCTGTTC	NM_005156.4
1450463	SKIV2L2	1.14	0.0483	Homo sapiens superkiller viralicidic activity 2-like 2 (S. cerevisiae) (SKIV2L2), mRNA.	ILMN_1651513	GAAGGCAGCATAATTCGTTGTATGAGGCGCCTGGAAGAATTGCTTCGACA	NM_015360.3
2450612	LANCL1	1.15	9.71e-06	Homo sapiens LanC lantibiotic synthetase component C-like 1 (bacterial) (LANCL1), mRNA.	ILMN_1703697	GGACGGCGGTGTGGCCTGAGTTGTCAGTCTTTAATCCTGAGTCATGTGGC	NM_006055.1
60324	OCRL	1.15	0.000856	Homo sapiens oculocerebrorenal syndrome of Lowe (OCRL), transcript variant a, mRNA.	ILMN_1760855	GACCCAGACAGAAGAAATCTGCTTCCCTACCATGGCTATTCCAGCACCCC	NM_000276.3
4050609	DNAJA2	1.15	0.00135	Homo sapiens DnaJ (Hsp40) homolog, subfamily A, member 2 (DNAJA2), mRNA.	ILMN_1770127	AAAAAATGGGCTTTGCACACAATGGGTTTGGAGCTGACTGGGAACAATGG	NM_005880.2
870593	LOC285053	1.15	0.00137	PREDICTED: Homo sapiens similar to ribosomal protein L18a, transcript variant 1 (LOC285053), mRNA.	ILMN_1660832	CCATGAAGGCCTCGGGCACACTACGAGAGTACAAAGTAGTGGGTCGCTGC	XM_208281.7
2650370	RFX5	1.15	0.00146	Homo sapiens regulatory factor X, 5 (influences HLA class II expression) (RFX5), transcript variant 2, mRNA.	ILMN_1741200	GCTAGTTCTGTGGTCAGGCGGCACCAATGAGAAAGGAATGCAGACCCTCC	NM_001025603.1
7200037	SFRS4	1.15	0.00163	Homo sapiens splicing factor, arginine/serine-rich 4 (SFRS4), mRNA.	ILMN_2175075	TGGCCTTTCCTACAGGGAGCTCAGTAACCTGGACGGCTCTAAGGCTGGAA	NM_005626.3
6770608	BNIP3	1.15	0.00226	Homo sapiens BCL2/adenovirus E1B 19kDa interacting protein 3 (BNIP3), nuclear gene encoding mitochondrial protein, mRNA.	ILMN_1724658	CACCCTGGATGATCAGTTTTCTGCTGAAGGCACCTACTCAGTATCTTTTC	NM_004052.2
3800747	SRRM1L	1.15	0.00329	PREDICTED: Homo sapiens serine/arginine repetitive matrix 1-like (SRRM1L), mRNA.	ILMN_1661664	AAGAGCCAGTGGCAGCGCCAGAGCCGAAGAAGGAGACTGAAAGAAAAAGA	XM_932812.1
3800139	HEXB	1.15	0.00349	Homo sapiens hexosaminidase B (beta polypeptide) (HEXB), mRNA.	ILMN_1806692	CACTCCAAGATTATGGCCTCGGGCAAGTGCTGTTGGTGAGAGACTCTGGA	NM_000521.2
940021	PEX11B	1.15	0.00362	Homo sapiens peroxisomal biogenesis factor 11 beta (PEX11B), mRNA.	ILMN_1678546	CCTCTTCCTCCCTTATGTCTACCTCACCAACCTCGCTCATCATTTGGCCC	NM_003846.1
6400270	HPRT1	1.15	0.00457	Homo sapiens hypoxanthine phosphoribosyltransferase 1 (Lesch-Nyhan syndrome) (HPRT1), mRNA.	ILMN_2056975	TTGCACTATGAGCCTATAGACTATCAGTTCCCTTTGGGCGGATTGTTGTT	NM_000194.1
7200041	PPT1	1.15	0.00636	Homo sapiens palmitoyl-protein thioesterase 1 (ceroid-lipofuscinosis, neuronal 1, infantile) (PPT1), mRNA.	ILMN_1669273	TTGGAGAAATGATGAGCTACGCCTTGATGAAAGAACCGTGTTGGTGCTGC	NM_000310.2
240242	TUBGCP4	1.15	0.00829	Homo sapiens tubulin, gamma complex associated protein 4 (TUBGCP4), mRNA.	ILMN_1792173	GCACCTACTACGTACCTTGGTACTGTTCAAGCTGTGGGAGATACAGCGGT	NM_014444.2
4920619	SUZ12	1.15	0.0101	Homo sapiens suppressor of zeste 12 homolog (Drosophila) (SUZ12), mRNA.	ILMN_1797813	CTCTGATTTTTGCCTCTGGATAGTAGATCTCGAGCGTTTATCTCGGGCTT	NM_015355.1
7200162	ISY1	1.15	0.011	Homo sapiens ISY1 splicing factor homolog (S. cerevisiae) (ISY1), mRNA.	ILMN_1781099	CGAACTGGCTGCCTGTGTCTTATTTTGACTTGCACTGCCATTTTGAGGGG	NM_020701.1
6770692	ORC3L	1.15	0.012	Homo sapiens origin recognition complex, subunit 3-like (yeast) (ORC3L), transcript variant 1, mRNA.	ILMN_1784946	CTACCAAACAGAAGACTGACCATGTGGCAAGACTAACATGGGGAGGCTGC	NM_181837.1
3130474	PANK2	1.15	0.0124	Homo sapiens pantothenate kinase 2 (PANK2), transcript variant 2, mRNA.	ILMN_2373177	CGCCATGCGGCTTTTGGCATATGCTTTGGATTATTGGTCCAAGGGGCAGT	NM_153640.2
4060494	NFX1	1.15	0.0136	Homo sapiens nuclear transcription factor, X-box binding 1 (NFX1), transcript variant 3, mRNA.	ILMN_1804610	TGTGCTGTTGGAAAAGTGGAACAGATAGACTTGCTGGAGACAGGGTTGCC	NM_147134.1
2900626	SRI	1.15	0.0156	Homo sapiens sorcin (SRI), transcript variant 2, mRNA.	ILMN_1699525	GGCTACCACTGGGAGTCAGGATCATGAGTTCATCTTCTTCCTTCTTACTG	NM_198901.1
5700592	WBP4	1.15	0.0163	Homo sapiens WW domain binding protein 4 (formin binding protein 21) (WBP4), mRNA.	ILMN_1697906	CAGGAGTTCACATTCTAGCATATGCCTTTTTTCCCCCAGTCATGCACTCT	NM_007187.3
5860358	CANT1	1.15	0.0164	Homo sapiens calcium activated nucleotidase 1 (CANT1), mRNA.	ILMN_1664012	TGCCTGGCTGTCTCCTTGACCCGCCTCCTAGATCATTGTCCTTGATGTCC	NM_138793.2
160358	C16ORF13	1.15	0.0169	Homo sapiens chromosome 16 open reading frame 13 (C16orf13), transcript variant 4, mRNA.	ILMN_1774990	GGAAAAACTAAGCCCCTCCTTCACCCCCGCACACCTGCATCCCTGCCGGA	NM_001040162.1
4780450	ATP5C1	1.15	0.0176	Homo sapiens ATP synthase, H+ transporting, mitochondrial F1 complex, gamma polypeptide 1 (ATP5C1), nuclear gene encoding mitochondrial protein, transcript variant 2, mRNA.	ILMN_1701269	AGCGAGGTTGCTACACTAACAGCAGCTGGGAAAGAAGTTATGCTTGTTGG	NM_005174.2
7380671	YIPF3	1.15	0.0188	Homo sapiens Yip1 domain family, member 3 (YIPF3), mRNA.	ILMN_1673604	TGCAGCCAATGCAGAAAATGGGTCAGCTCCTTTGAGAACCCCTCCCCACC	NM_015388.2
6060326	ZNF295	1.15	0.0188	Homo sapiens zinc finger protein 295 (ZNF295), transcript variant 1, mRNA.	ILMN_1782110	CTTTCAGTGTATCTCAGCGGGTACTCCAGCTTGTGGCATTCCCATGTGAC	NM_001098402.1
770372	RYK	1.15	0.0191	Homo sapiens RYK receptor-like tyrosine kinase (RYK), transcript variant 2, mRNA.	ILMN_2363439	CCCTTCGAGATGGCCGCATACCTGAAAGATGGTTACCGAATAGCCCAGCC	NM_002958.3
4230626	PRKCD	1.15	0.0192	Homo sapiens protein kinase C, delta (PRKCD), transcript variant 1, mRNA.	ILMN_1801105	TTGGCTGCCGTCTGGCCGGGCTCTCATGGTACTTCCTCTGTGAACTGTGT	NM_006254.3
990615	MTCP1	1.15	0.0237	Homo sapiens mature T-cell proliferation 1 (MTCP1), nuclear gene encoding mitochondrial protein, transcript variant B1, mRNA.	ILMN_1814230	CAGGCTGTCATCCAAGAACTGCGTAAGTGTTGTGCTCAGTATCCCAAGGG	NM_014221.3
670242	ZNF444	1.15	0.0246	Homo sapiens zinc finger protein 444 (ZNF444), mRNA.	ILMN_1727300	GAGGCTGAAGGAAAGGGGTCTGGGTCTTGTCCCTAGGAATTCTCCTCCCT	NM_018337.2
1710280	LOC653479	1.15	0.0265	PREDICTED: Homo sapiens similar to mitochondrial ribosomal protein L45 (LOC653479), mRNA.	ILMN_1703301	CTATGTTCCTCCTGAGGGTGATGCACGCATATCATCTCTTTCAAAGGAGA	XR_017538.1
3460201	ADIPOR1	1.15	0.0275	Homo sapiens adiponectin receptor 1 (ADIPOR1), mRNA.	ILMN_2096322	TCCCTCCCTTACCCCCATCCTTAACTTTGTATCCTGGCTTATAACAGGCC	NM_015999.2
3390370	WRB	1.15	0.0284	Homo sapiens tryptophan rich basic protein (WRB), mRNA.	ILMN_1695092	CCGTCCTCGATCTGTACGAAATGTGAAATGTTTAGGGACATCTCCATGCT	NM_004627.2
5890112	ACBD3	1.15	0.0302	Homo sapiens acyl-Coenzyme A binding domain containing 3 (ACBD3), mRNA.	ILMN_1665945	CCCAGCTCATAGGTGTTCATACTGTTACATCCAGAACATTTGTCAGGCTC	NM_022735.3
2650709	CDH11	1.15	0.033	Homo sapiens cadherin 11, type 2, OB-cadherin (osteoblast) (CDH11), mRNA.	ILMN_1672611	CGTGCCAGATATAACTGTCTTGTTTCAGTGAGAGACGCCCTATTTCTATG	NM_001797.2
4250008	ATM	1.15	0.0332	Homo sapiens ataxia telangiectasia mutated (ATM), transcript variant 1, mRNA.	ILMN_2370825	AGGGAGATAATAGCTTTCCCACCCTACTTTGTGCAGGTCATACCTCCCCA	NM_000051.3
7610328	ADCK1	1.15	0.035	Homo sapiens aarF domain containing kinase 1 (ADCK1), mRNA.	ILMN_1698777	CCCCACTACTTCCGTTAACCCTTCCCATTGTCAAGATGTGCCACGGGTGC	NM_020421.2
1510458	MYH9	1.15	0.0361	Homo sapiens myosin, heavy chain 9, non-muscle (MYH9), mRNA.	ILMN_2087702	GTAGCTCGTCCTCACTGGTCTACACTGGTTGCCGAATTTACTTGTATTCC	NM_002473.3
1940504	FKBP1A	1.15	0.0364	Homo sapiens FK506 binding protein 1A, 12kDa (FKBP1A), transcript variant 12A, mRNA.	ILMN_2333367	GAGCTTCTAAAACTGGAATGACAGGAATGGCCTCCTCCCTTAGCTCCCTG	NM_054014.1
1850079	KIAA1267	1.15	0.0384	Homo sapiens KIAA1267 (KIAA1267), mRNA.	ILMN_1678235	GCTCCCCTTGCCTGTGGAACATTGTCTGGTCCTAGCTGTGGTTCCCATTG	NM_015443.2
10278	UBLCP1	1.15	0.0386	Homo sapiens ubiquitin-like domain containing CTD phosphatase 1 (UBLCP1), mRNA.	ILMN_2202481	GCAATGCTTAAGCCTGCAGATACGTAATGTGACCACTGTTTTGTGTTGAC	NM_145049.1
7560037	KIAA1949	1.15	0.0396	Homo sapiens KIAA1949 (KIAA1949), mRNA.	ILMN_1732967	GCCACGCTTACTTGCTGTGTCTGCGTGGAATTCTCTCCTCTGTCCCCTCC	NM_133471.1
6860291	GAS8	1.15	0.0453	Homo sapiens growth arrest-specific 8 (GAS8), mRNA.	ILMN_1783798	ACCTGTCAGACTTGGGTGAGCAGACACAGTGAGGCTGTTAGGTCCTGCAG	NM_001481.1
2680102	LOC649555	1.15	0.0471	PREDICTED: Homo sapiens similar to eukaryotic translation initiation factor 4E, transcript variant 2 (LOC649555), mRNA.	ILMN_1803799	TCAGATATAAGAGAAGTCTCATTCGCCTTTGTCTTGTACTTCTGTGTTCT	XM_945579.1
1770048	STRN4	1.15	0.0472	Homo sapiens striatin, calmodulin binding protein 4 (STRN4), transcript variant 2, mRNA.	ILMN_1696190	TAACGGGATTTTCATGGCGCCGCCCCACCCGCATTATCACTGTGTGATGG	NM_001039877.1
2450639	TSC22D1	1.15	0.0483	Homo sapiens TSC22 domain family, member 1 (TSC22D1), transcript variant 2, mRNA.	ILMN_1787567	GGTGACAGGTAGCTGGGACCTAGGCTATCTTACCATGAAGGTTGTTTTGC	NM_006022.2
6270195	ARL5A	1.16	8.27e-05	Homo sapiens ADP-ribosylation factor-like 5A (ARL5A), transcript variant 3, mRNA.	ILMN_1688526	CTCTGTGTTCTCTGTATTGTACTAACCAACCTCCCAAATCGCTGAGCTGC	NM_001037174.1
5890497	TSEN34	1.16	0.000192	Homo sapiens tRNA splicing endonuclease 34 homolog (S. cerevisiae) (TSEN34), transcript variant 2, mRNA.	ILMN_1673111	TGCAGTGAACTCCAGAGACCTAGGGGATGTGGCTGTGTCGGCAGCAAGAG	NM_001077446.1
1980301	FKTN	1.16	0.000788	Homo sapiens fukutin (FKTN), transcript variant 2, mRNA.	ILMN_2357386	CTGCAGTGAGCCAAGATCGCGGCATTGCACTTCAGCCTGGGCGATAGAGC	NM_006731.2
4220170	SLC30A9	1.16	0.00133	Homo sapiens solute carrier family 30 (zinc transporter), member 9 (SLC30A9), mRNA.	ILMN_1799128	GTTCAGGTAGCAGTGAGCATTGTTCATATGAGAATGGCGGCTGGGTGATC	NM_006345.3
6760717	GOLGA5	1.16	0.00185	Homo sapiens golgi autoantigen, golgin subfamily a, 5 (GOLGA5), mRNA.	ILMN_1773741	GCACCACGACCAACCATATGGCAAATGAACCAAGCCCAGTTGTTGCAGTG	NM_005113.2
5090176	C9ORF89	1.16	0.00234	Homo sapiens chromosome 9 open reading frame 89 (C9orf89), mRNA.	ILMN_1659189	CTGGGCCTTGCTGTGGGACTGGCCCTGCTCCTGTACTGCTATCCGCCAGA	NM_032310.3
6110204	MKLN1	1.16	0.00246	Homo sapiens muskelin 1, intracellular mediator containing kelch motifs (MKLN1), mRNA.	ILMN_1742578	GGGCTCTGTCGTGTTCTGCAATCTTCCCCATTCCCCTCATGATCTCTGGC	NM_013255.3
4180315	CHMP4B	1.16	0.00272	Homo sapiens chromatin modifying protein 4B (CHMP4B), mRNA.	ILMN_1771233	GTGTATTGGCCCTGTGTTTACCACTCTGGCCCACTCCTCACCCCCTTGCT	NM_176812.3
6370215	RSBN1	1.16	0.0032	Homo sapiens round spermatid basic protein 1 (RSBN1), mRNA.	ILMN_1791097	ATTTGCCTGGCGGACTATTTGCGTTGTGTGGCCTTAGTTTGTTTATTGAC	NM_018364.3
6860148	SLC9A6	1.16	0.00427	Homo sapiens solute carrier family 9 (sodium/hydrogen exchanger), member 6 (SLC9A6), transcript variant 1, mRNA.	ILMN_1677829	GGGGAACCAAGCCTGCTGTGCTTACATCAGCATCTGGAAGACTTTCCTCT	NM_001042537.1
6380639	RPLP1	1.16	0.00455	Homo sapiens ribosomal protein, large, P1 (RPLP1), transcript variant 2, mRNA.	ILMN_2386530	GCACGACGATGAGGTGACAGTCACGGCCCTGGCCAACGTCAACATTGGGA	NM_213725.1
6450681	DLST	1.16	0.00469	Homo sapiens dihydrolipoamide S-succinyltransferase (E2 component of 2-oxo-glutarate complex) (DLST), mRNA.	ILMN_1773228	CCTGAGGCTGCTGACGTTTGACACCAGGGCCAGTAGAGAGTGCCCTTTTG	NM_001933.3
5220672	KIAA1600	1.16	0.00546	Homo sapiens KIAA1600 (KIAA1600), mRNA.	ILMN_1752927	CTGGGCCCTGTAAAATAGTGTTACTGTAATACTCTGTTTTGCCTCCTGCC	NM_020940.2
1070754	CAP1	1.16	0.00576	Homo sapiens CAP, adenylate cyclase-associated protein 1 (yeast) (CAP1), mRNA.	ILMN_1797604	GTGCCTGTCACCTGTCTTCACTGCCTCCTTTTCCCTGTCATGCTCATCAG	NM_006367.2
290132	C20ORF117	1.16	0.0059	Homo sapiens chromosome 20 open reading frame 117 (C20orf117), transcript variant 2, mRNA.	ILMN_1693004	CAAGGGCATCCTTGGGCCAACTGTCCACCTCTCTTGTCCACTATTCTCTC	NM_199181.2
5390403	SLC35E1	1.16	0.00656	Homo sapiens solute carrier family 35, member E1 (SLC35E1), mRNA.	ILMN_1752333	CCAAGTTCCCACTGGTGATGCCTGTCTGACACGTTTTGGTATTTAGTAGG	NM_024881.3
6420446	CMPK1	1.16	0.00702	Homo sapiens cytidine monophosphate (UMP-CMP) kinase 1, cytosolic (CMPK1), mRNA.	ILMN_2104877	GCTTCCTTTCATCAGGTATCTTTCTGTGGCATTTGAGAACAGAAACCAAG	NM_016308.1
620280	JUND	1.16	0.00718	Homo sapiens jun D proto-oncogene (JUND), mRNA.	ILMN_1810214	GCTACGAGTCCACATTCCTGTTTGTAATCCTTGGTTCGCCCGGTTTTCTG	NM_005354.3
2000577	WDR68	1.16	0.00721	Homo sapiens WD repeat domain 68 (WDR68), mRNA.	ILMN_1682264	TAGGTTTTGTGGCATCCACGGTCAGGTGTAGAGGAAGCTGCCCCTTGCAG	NM_005828.3
2070376	RFNG	1.16	0.00892	PREDICTED: Homo sapiens radical fringe homolog (Drosophila) (RFNG), mRNA.	ILMN_1802603	TCTCCGCTCTGACTTGTGGCTCAGGACTACTTTCTGGGTCGTGCTCCTGC	XM_001132711.1
5960167	LOC284988	1.16	0.00896	PREDICTED: Homo sapiens hypothetical LOC284988 (LOC284988), mRNA.	ILMN_1733453	AGCATCACCTTCGCACTGAAGAGTGGAGAGAGTCTACTGGATGACTGGCC	XR_017252.1
4150079	PRKAA1	1.16	0.00997	Homo sapiens protein kinase, AMP-activated, alpha 1 catalytic subunit (PRKAA1), transcript variant 1, mRNA.	ILMN_1783889	GGTAGCCTGGGGCTAGATGTGGAACTCCATGGATCTGTGTTCTGACTGGC	NM_006251.5
6280201	PTPRK	1.16	0.0103	Homo sapiens protein tyrosine phosphatase, receptor type, K (PTPRK), mRNA.	ILMN_1810962	GAGTTTTTCAGCCTGTGGCCCAGCACTGGTCAAGAAAACAAGATGGCAAC	NM_002844.2
4070044	RNF38	1.16	0.0108	Homo sapiens ring finger protein 38 (RNF38), transcript variant 1, mRNA.	ILMN_1793616	GTCCCCCTGTTGGTACATTTGGTTACCTCATTTTGCCGTTTCAGATTGTG	NM_022781.4
2030228	ATG5	1.16	0.0114	Homo sapiens ATG5 autophagy related 5 homolog (S. cerevisiae) (ATG5), mRNA.	ILMN_1718265	CTAATCCCAGGTAAGTCAAGCCTACAATGCCCTAGAGGAAGAGTAAAACC	NM_004849.1
5340021	KPNA6	1.16	0.0128	Homo sapiens karyopherin alpha 6 (importin alpha 7) (KPNA6), mRNA.	ILMN_1696021	CACATCTCCTTCTGGCTCAGGTGAAATCCATGCCCTTCTGCTTATAGACC	NM_012316.3
6450138	BCAP31	1.16	0.0134	Homo sapiens B-cell receptor-associated protein 31 (BCAP31), mRNA.	ILMN_1812403	TGGAGAGCACGAGTTAGTTGTAGTCCGGCTTGCGGTGGGGCTGACTTCCT	NM_005745.6
1510196	PHF11	1.16	0.0145	Homo sapiens PHD finger protein 11 (PHF11), transcript variant 1, mRNA.	ILMN_2390162	CACTCTTTGCACACTCTTGTGTTTTTTGCTCACTGTCACATTCCCAGCAC	NM_001040443.1
270053	GABPA	1.16	0.0147	Homo sapiens GA binding protein transcription factor, alpha subunit 60kDa (GABPA), mRNA.	ILMN_1750029	GGTTTTGCACCATCCTCTTACGGCCTAGAGAGTTGACAAGTTGCTTGTAG	NM_002040.2
5310768	PAF1	1.16	0.0168	Homo sapiens Paf1, RNA polymerase II associated factor, homolog (S. cerevisiae) (PAF1), mRNA.	ILMN_1669508	CCCAGGGCATTCAGGGCTGGTTCAGACACCATTATTGTGAGCAGCAAAGC	NM_019088.2
1940053	ATP2A2	1.16	0.0168	Homo sapiens ATPase, Ca++ transporting, cardiac muscle, slow twitch 2 (ATP2A2), transcript variant 2, mRNA.	ILMN_1687375	GCCTTCGGTTGTAAGTAGCCAGATCCCTCTCCAGTGACATTGGAACATGC	NM_001681.2
6940520	ANKRD17	1.16	0.0197	Homo sapiens ankyrin repeat domain 17 (ANKRD17), transcript variant 2, mRNA.	ILMN_1712019	CACTGTAATGGCTGCTACAGAGATGGACCATCTTCATCATCACCAGTGGT	NM_198889.1
3290242	PDS5A	1.16	0.0206	Homo sapiens PDS5, regulator of cohesion maintenance, homolog A (S. cerevisiae) (PDS5A), mRNA.	ILMN_1670931	GATGTAAGTGGCCCACCCCAATTTTGTAACATGATGCAAGTGTCTGGCAC	NM_015200.1
6020333	ADSS	1.16	0.0214	Homo sapiens adenylosuccinate synthase (ADSS), mRNA.	ILMN_1778796	GTTTGGTGTAACTACTGGAAGGAAAAGAAGATGTGGCTGGTTGGACCTCG	NM_001126.2
6770403	EPM2AIP1	1.16	0.0246	Homo sapiens EPM2A (laforin) interacting protein 1 (EPM2AIP1), mRNA.	ILMN_1682658	GGTGCCCTTACTATCCATTCCCTATACACCCTGTTCTTTCCCAGACATAC	NM_014805.2
5960674	PRDX2	1.16	0.0258	Homo sapiens peroxiredoxin 2 (PRDX2), nuclear gene encoding mitochondrial protein, transcript variant 3, mRNA.	ILMN_2382829	GCGCCTTCAAAGAGGTGAAGCTGTCGGACTACAAAGGGAAGTACGTGGTC	NM_181738.1
6520079	EFTUD1	1.16	0.0261	Homo sapiens elongation factor Tu GTP binding domain containing 1 (EFTUD1), transcript variant 1, mRNA.	ILMN_2404629	GGAGATCATTCCCAGTGACCCCTTCTGGGTGCCAACTACTGAGGAGGAAT	NM_024580.5
60672	ZNF217	1.16	0.0279	Homo sapiens zinc finger protein 217 (ZNF217), mRNA.	ILMN_1755303	GCTCCTGTGTTACAAGGGAGAACTCATTTGAGATCAGTCTGTTGGCATTG	NM_006526.2
3170093	KIAA0247	1.16	0.0281	Homo sapiens KIAA0247 (KIAA0247), mRNA.	ILMN_2226917	AGTTGCCAAGCAAGGAGGAGAGATGTACGTGGGCTGTGTGGCAGTCCCCA	NM_014734.2
1410246	BBS2	1.16	0.0292	Homo sapiens Bardet-Biedl syndrome 2 (BBS2), mRNA.	ILMN_1767612	GAGCAGGTCGTCTGCGGGTTGGAAAACCAAAGAACCAGGTGATCACTGCT	NM_031885.2
7000382	PQLC3	1.16	0.031	Homo sapiens PQ loop repeat containing 3 (PQLC3), mRNA.	ILMN_1814213	GCTGGCTTGAGTTTGTACCAAAACAGTCCTTCAACTTTGCACTGTGCCTT	NM_152391.3
4640608	P76	1.16	0.0311	Homo sapiens mannose-6-phosphate protein p76 (P76), mRNA.	ILMN_1734184	GGCCATCTGTGGCTGGAGGGTTCTGAATGTCCTCTCTCCATGTCAGGCAG	NM_173542.2
1740209	MXRA8	1.16	0.0312	Homo sapiens matrix-remodelling associated 8 (MXRA8), mRNA.	ILMN_2068257	GGGCTGTACACCTGCAACCTGCACCATCACTACTGCCACCTCTACGAGAG	NM_032348.2
7570551	SRRM2	1.16	0.0328	Homo sapiens serine/arginine repetitive matrix 2 (SRRM2), mRNA.	ILMN_1734602	GGAATTAGTTGGTCCCTACTGTCCCCCATGAGGTTGTGAACCCCTCCCCC	NM_016333.2
630010	FKBP1A	1.16	0.0335	Homo sapiens FK506 binding protein 1A, 12kDa (FKBP1A), transcript variant 12A, mRNA.	ILMN_1683969	GAGGCTGGGAAGAAGGGGTTGCCCAGATGAGTGTGGGTCAGAGAGCCAAA	NM_054014.1
3870601	MAPK3	1.16	0.035	Homo sapiens mitogen-activated protein kinase 3 (MAPK3), transcript variant 2, mRNA.	ILMN_2402341	AGGAACATTCCTTAGTCTCAAGGGCTAGCATCCCTGAGGAGCCAGGCCGG	NM_001040056.1
50601	PURA	1.16	0.0355	Homo sapiens purine-rich element binding protein A (PURA), mRNA.	ILMN_2127328	CGTGCAGCAATTTCCAGTGAACCTGTACTTGGACATCAGGTAGTGAGTCT	NM_005859.3
160170	PKM2	1.16	0.0362	Homo sapiens pyruvate kinase, muscle (PKM2), transcript variant 3, mRNA.	ILMN_2366634	GCACTGGGCTGTTGTTCCATTGAAGCCGACTCTGGCCCTGGCCCTTACTT	NM_182471.1
4570484	USP48	1.16	0.0379	Homo sapiens ubiquitin specific peptidase 48 (USP48), transcript variant 1, mRNA.	ILMN_2285141	CCTCTTCCGGTTTTGCTGTTATTCAAAAGTGGGAAATGTACCTGGCACGT	NM_032236.5
1780068	MAPK7	1.16	0.0386	Homo sapiens mitogen-activated protein kinase 7 (MAPK7), transcript variant 2, mRNA.	ILMN_1709623	AGGCTTTAGCCCTGGACCCAGCAGGTGAGGCTCGGCTTGGATTATTCTGC	NM_139032.1
6650451	MYCBP2	1.16	0.0397	Homo sapiens MYC binding protein 2 (MYCBP2), mRNA.	ILMN_1811972	GAGGTGTTTGCATGTGGCCATTACCGTCATTGGCCTGTGAAGCATTGGAC	NM_015057.3
3290164	KLHL7	1.16	0.0443	Homo sapiens kelch-like 7 (Drosophila) (KLHL7), transcript variant 2, mRNA.	ILMN_1760792	CAAGATGGGCAACTCAGATGGAGCAGCTTAGTCTCACAGTTTGCTTGTCT	NM_018846.2
7160349	ZNF398	1.16	0.047	Homo sapiens zinc finger protein 398 (ZNF398), transcript variant 1, mRNA.	ILMN_2344047	CCAGACAAGATAGGAAAGGGGAAACCCCAGAAACGTGCTCTTCATCTGTC	NM_170686.1
1660661	SUB1	1.16	0.0486	Homo sapiens SUB1 homolog (S. cerevisiae) (SUB1), mRNA.	ILMN_1736054	CATGGCTTGTGTGAAAACTGAGCAGGTGTTTGTTTACCCATAGTGTTCTG	NM_006713.2
3140670	EMD	1.17	2.5e-06	Homo sapiens emerin (Emery-Dreifuss muscular dystrophy) (EMD), mRNA.	ILMN_1801421	AGGGAGGCAGCAGACTCAGGCCCTCCATGGTCCTCTTTGTCATTTTGTTG	NM_000117.1
1980600	LOC645058	1.17	0.000302	PREDICTED: Homo sapiens similar to hepatitis B virus x-interacting protein (LOC645058), mRNA.	ILMN_1742887	CACTTAATCTGGGTTGCCATGGGACCCTGTCAGATGAGCATGCTGGAGTG	XM_930423.1
6560156	DUSP3	1.17	0.000498	Homo sapiens dual specificity phosphatase 3 (vaccinia virus phosphatase VH1-related) (DUSP3), mRNA.	ILMN_1797522	CCATGGTGATGGATGGTTTGGAAAGGGAATGTTGGTGCCTTTTGTGCCAC	NM_004090.2
2070189	ZNF451	1.17	0.000607	Homo sapiens zinc finger protein 451 (ZNF451), transcript variant 1, mRNA.	ILMN_1706734	GGCTCTAGGAGGTAGTCACTGAGCTGGACCTTAAACACATCTGCAGGAGC	NM_001031623.2
50475	SLU7	1.17	0.000731	Homo sapiens SLU7 splicing factor homolog (S. cerevisiae) (SLU7), mRNA.	ILMN_1685369	GGCCCGCCTTCTTCATGTCAAGGAGACCATGCAGATTGATGAGAGGAAGC	NM_006425.4
7160458	EXDL2	1.17	0.000745	Homo sapiens exonuclease 3'-5' domain-like 2 (EXDL2), mRNA.	ILMN_1771689	CAGGTTGCAATATGAGGACTTCTCTGTCTCCTCTGAAGCCTGGGACACTG	NM_018199.2
5860730	ZFAND6	1.17	0.00195	Homo sapiens zinc finger, AN1-type domain 6 (ZFAND6), mRNA.	ILMN_1778803	AAGCCCACCTGCAACCTCTGTCAGTAGTCTGTCTGAATCTTTACCAGTTC	NM_019006.2
6580164	PHF21A	1.17	0.00275	Homo sapiens PHD finger protein 21A (PHF21A), mRNA.	ILMN_1699496	GTCAGTGAGGTCCCGTGAGTCTTTGTGAGTCCTTGTGTCATCGTTCGGGC	NM_016621.2
6110168	PGAM4	1.17	0.00309	Homo sapiens phosphoglycerate mutase family member 4 (PGAM4), mRNA.	ILMN_1706841	GCAGTTCTAGAGCACAGGTTCTCAGTCTAAGCTGTGGAAAAGCTCCCCTT	NM_001029891.2
7380372	ZMYM4	1.17	0.00378	Homo sapiens zinc finger, MYM-type 4 (ZMYM4), mRNA.	ILMN_1688404	CTGTATCAGGATTTCATTTGCATGTTAGTCCACAGAGTTGCCCAGAACCC	NM_005095.2
3140039	BRMS1L	1.17	0.00449	Homo sapiens breast cancer metastasis-suppressor 1-like (BRMS1L), mRNA.	ILMN_1775943	GGCCATTTGGTGCAATTTAGAAAGTGTTGGCCTCCCTTCCGCTAGCCACA	NM_032352.3
4010445	SFRS2IP	1.17	0.00465	Homo sapiens splicing factor, arginine/serine-rich 2, interacting protein (SFRS2IP), mRNA.	ILMN_2069593	CTGCTCCGACAGCAGCCCCAGGAAATACGGGAATGGTTCAGGGACCAAGT	NM_004719.2
5820392	CCT6A	1.17	0.00561	Homo sapiens chaperonin containing TCP1, subunit 6A (zeta 1) (CCT6A), transcript variant 2, mRNA.	ILMN_1722502	ACAGGCAGAGGTAAAAAGATGATGGAAGGTGTGGTGACTAAGGGCCACGG	NM_001009186.1
2190753	C11ORF17	1.17	0.0078	Homo sapiens chromosome 11 open reading frame 17 (C11orf17), transcript variant 1, mRNA.	ILMN_1788356	AGTGCTGACTGGGTCAGCCTTCCGGGAACTGGAGTCTGTCTCTTTCAGTG	NM_182901.2
240730	DGCR14	1.17	0.00928	Homo sapiens DiGeorge syndrome critical region gene 14 (DGCR14), mRNA.	ILMN_1719232	AGAACCGGGCCAAGAAGCAGGAAGCCTTGCGGAGAGTGACGGAGAATCTG	NM_022719.1
5560482	UBQLN2	1.17	0.00989	Homo sapiens ubiquilin 2 (UBQLN2), mRNA.	ILMN_1680770	GTGCAGCCTGAAGGATCAGTGTAGTAATGCCAGGAAAGTGCTTTTTACCT	NM_013444.2
2510674	SETD1A	1.17	0.00993	Homo sapiens SET domain containing 1A (SETD1A), mRNA.	ILMN_1714327	AGTCCTGGGGACTCCGTGCCTGGAACCCTGCCTCATCTGTTCCTGCCAGA	NM_014712.1
7050484	ZYX	1.17	0.01	Homo sapiens zyxin (ZYX), transcript variant 1, mRNA.	ILMN_2371169	GATTGCCCACCGTCTTCCAGACACCCCACCTGAGGGGGGCACCAGGTTTA	NM_003461.4
160142	GPR89A	1.17	0.0109	Homo sapiens G protein-coupled receptor 89A (GPR89A), mRNA.	ILMN_2116594	GCAGGAGCCTTCCTTACACTTCGCCATGAGTTTCCTGATCGACTCCAGCA	NM_016334.2
4490671	MIF	1.17	0.0114	Homo sapiens macrophage migration inhibitory factor (glycosylation-inhibiting factor) (MIF), mRNA.	ILMN_1807074	GCGCATCAGCCCGGACAGGGTCTACATCAACTATTACGACATGAACGCGG	NM_002415.1
1500041	TMEM93	1.17	0.0114	Homo sapiens transmembrane protein 93 (TMEM93), transcript variant 2, mRNA.	ILMN_2405592	CGCGGGCATTTCTTCCACTGCCCGTCTGAGGGAACGCTAAGTAGTGTGTC	NM_031298.2
3290091	WDR40A	1.17	0.012	Homo sapiens WD repeat domain 40A (WDR40A), mRNA.	ILMN_1786328	GACAGCAAGTCCACCCTAACTTGTTACACAGCACATACCACAGGTTCTGG	NM_015397.1
650075	ASXL2	1.17	0.014	Homo sapiens additional sex combs like 2 (Drosophila) (ASXL2), mRNA.	ILMN_1698968	AGTCCGTTTAGAGAGCAAACCATATTGTGCCTCTTCATCTTGACCCAGGC	NM_018263.4
2260603	RNF145	1.17	0.0146	Homo sapiens ring finger protein 145 (RNF145), mRNA.	ILMN_1710906	TAGTGAAGGAGACCAAAGTGGGAAGGGCTTTAGGGCACTGATAGAGGCCC	NM_144726.1
1440142	TMEM77	1.17	0.016	Homo sapiens transmembrane protein 77 (TMEM77), mRNA.	ILMN_1808634	GAAAGTAGACCTGGATTCATGTGGGCTCTTCCATGGCTTAAGTGTTGCCC	NM_178454.3
5220309	RILPL1	1.17	0.0161	Homo sapiens Rab interacting lysosomal protein-like 1 (RILPL1), mRNA.	ILMN_1805643	CCCACAAACGGAGGCCAGACTTCTGCGTTAACTTCAGTAACACAAGCTTC	NM_178314.2
60553	NDFIP1	1.17	0.0174	Homo sapiens Nedd4 family interacting protein 1 (NDFIP1), mRNA.	ILMN_1751452	TTCTCAGTTGAATGCACCAACTGGTTTGAGTCCTGTGAGCATTCAGTCAG	NM_030571.2
6420373	HRSP12	1.17	0.0175	Homo sapiens heat-responsive protein 12 (HRSP12), mRNA.	ILMN_1807633	CCTGCTAGAGCTGCTTACCAAGTTGCTGCTTTACCCAAAGGCAGCCGAAT	NM_005836.2
4890113	C1ORF43	1.17	0.0202	Homo sapiens chromosome 1 open reading frame 43 (C1orf43), transcript variant 1, mRNA.	ILMN_1660602	TGCTACAACTATCTGTATAGGATGAAAGCTCTGGATGCCATTCGTACCTC	NM_015449.2
610400	C11ORF1	1.17	0.0205	Homo sapiens chromosome 11 open reading frame 1 (C11orf1), mRNA.	ILMN_2128967	AGCGAGAGCCTCACTGGTTCCCAGGACATCAACCTGAACTGGATCCTCCC	NM_022761.2
4780047	DYNLRB1	1.17	0.0212	Homo sapiens dynein, light chain, roadblock-type 1 (DYNLRB1), mRNA.	ILMN_1703564	TTTAATGCCCCCCAAGAATGTTAATGTCAATCATGTCAGTGGACTAGCAC	NM_014183.2
430669	SPTLC1	1.17	0.022	Homo sapiens serine palmitoyltransferase, long chain base subunit 1 (SPTLC1), transcript variant 2, mRNA.	ILMN_2249473	GATACCTGTAATCCCAGCTACGTGGGAGGCTGAGGTGGGAGAATTGCTTC	NM_178324.1
5810750	CBR4	1.17	0.0245	Homo sapiens carbonyl reductase 4 (CBR4), mRNA.	ILMN_1813400	CTGTAGCTGTTTGCTGACTCCTATGAGCCCATAAGGGTTCTGTGCTTAGC	NM_032783.3
540075	NPC2	1.17	0.0258	Homo sapiens Niemann-Pick disease, type C2 (NPC2), mRNA.	ILMN_1716678	AGCTCCGGGTGGCTGGTTCTCAGTGGTTGTCTCATGTCTCTTTTTCTGTC	NM_006432.3
7550139	STAU2	1.17	0.026	Homo sapiens staufen, RNA binding protein, homolog 2 (Drosophila) (STAU2), mRNA.	ILMN_1769720	GAGCAGAATCTCCGGGAAATGACTTAGTCTGGCCACATGCATAGCCCATC	NM_014393.1
6650324	PLEKHA1	1.17	0.0264	Homo sapiens pleckstrin homology domain containing, family A (phosphoinositide binding specific) member 1 (PLEKHA1), transcript variant 2, mRNA.	ILMN_1662839	ATCCTTGTTCGATAGCATAGGAAAATGTTCTGGTGATTGTCAGGGTCTCC	NM_001001974.1
1940048	CLEC11A	1.17	0.0298	Homo sapiens C-type lectin domain family 11, member A (CLEC11A), mRNA.	ILMN_1807359	ACCACGACTGCCAGCGGCGTCTCTACTACGTCTGCGAGTTCCCCTTCTAG	NM_002975.2
5700343	BAIAP2L1	1.17	0.0347	Homo sapiens BAI1-associated protein 2-like 1 (BAIAP2L1), mRNA.	ILMN_1703593	TCTGCCACGTGCTGACGGTCGGGAAGCTTCAGTGGAGAGGCCTAACTCTA	NM_018842.3
4040114	TEF	1.17	0.0353	Homo sapiens thyrotrophic embryonic factor (TEF), mRNA.	ILMN_1706511	GATGTGATAGAGTGTGTGGGGCTCTGTGTCCTTCCCTGGGAGCTGGCATT	NM_003216.2
1190113	RAB11B	1.17	0.0381	Homo sapiens RAB11B, member RAS oncogene family (RAB11B), mRNA.	ILMN_1731135	ACGGACAGAAGCCCAACAAGCTGCAGTGCTGCCAGAACCTGTGACCCCTG	NM_004218.2
5220072	LRRC40	1.17	0.0403	Homo sapiens leucine rich repeat containing 40 (LRRC40), mRNA.	ILMN_1732509	TGATGGACCTAGCCAAAGTGAGTCTGCTACTGAGACTGCCATGACACTAC	NM_017768.3
770754	TTYH3	1.17	0.0411	Homo sapiens tweety homolog 3 (Drosophila) (TTYH3), mRNA.	ILMN_1692731	CATCCAGGAACTGAGGCCTGAACCATTTTGCATTTCCCCCTCCTCCAGCC	NM_025250.2
7000224	SIRT1	1.17	0.0421	Homo sapiens sirtuin (silent mating type information regulation 2 homolog) 1 (S. cerevisiae) (SIRT1), mRNA.	ILMN_1739083	GCTGTTCTTTATGCATAAAACACCCAGCTAGGACCATTACTGCCAGAGAA	NM_012238.3
620100	FAM133B	1.17	0.0428	Homo sapiens family with sequence similarity 133, member B (FAM133B), transcript variant 1, mRNA.	ILMN_2405233	ATCATCTGAGTCCTTGTCAGAATCAGAGTATATTGAGGAGGTGCGAGCAA	NM_152789.2
3990324	TANC1	1.17	0.0437	Homo sapiens tetratricopeptide repeat, ankyrin repeat and coiled-coil containing 1 (TANC1), mRNA.	ILMN_1772278	CCCCAGTCACGATTTGCATGTTCTCTGTAAGCTTCATCCATGCTGGTTAT	NM_033394.1
2630195	VAMP5	1.17	0.0452	Homo sapiens vesicle-associated membrane protein 5 (myobrevin) (VAMP5), mRNA.	ILMN_1809467	CATCCTGATTGTGCTGCTGGTCGTCTTTCTCCCTCAGAGCAGTGACAGCA	NM_006634.2
3930605	CYR61	1.17	0.0496	Homo sapiens cysteine-rich, angiogenic inducer, 61 (CYR61), mRNA.	ILMN_2188264	GAAACTGCCAAGGGTGCTGGTGCGGATGGACACTAATGCAGCCACGATTG	NM_001554.3
6590725	RAD23B	1.18	0.000138	Homo sapiens RAD23 homolog B (S. cerevisiae) (RAD23B), mRNA.	ILMN_1722662	GCTCAGGCCAAGTTTTGATCGTTCCATACAGTACCTTGTTTATCTGCTTC	NM_002874.3
4280471	GUK1	1.18	0.000155	Homo sapiens guanylate kinase 1 (GUK1), mRNA.	ILMN_1758398	TGGACCAGGCCTACGCAGAGCTGAAGGAGGCGCTCTCTGAGGAAATCAAG	NM_000858.4
6290709	HADH	1.18	0.000617	Homo sapiens hydroxyacyl-Coenzyme A dehydrogenase (HADH), nuclear gene encoding mitochondrial protein, mRNA.	ILMN_1719906	GCTGCTGAATGGGTCAGCATATCTCTGTTTGCATGGTTTGCAGGAGGTCG	NM_005327.2
580133	MOSPD3	1.18	0.000635	Homo sapiens motile sperm domain containing 3 (MOSPD3), transcript variant 2, mRNA.	ILMN_1805345	TCTTCTTGCTGACGGGGATTGTGTCTGTGGCCTTCCTGCTGCTCCCACTC	NM_001040097.1
6270112	C11ORF17	1.18	0.000643	Homo sapiens chromosome 11 open reading frame 17 (C11orf17), transcript variant 1, mRNA.	ILMN_1752988	GCCTTTTTTAACTTGAGGGTGTAGAGGTCCTCCACGCTTGTTTGCCTGAA	NM_182901.2
4210128	MTPN	1.18	0.000658	Homo sapiens myotrophin (MTPN), mRNA.	ILMN_2180682	GACGCAGTTGGGTTTCTCATAAGTATCCTAGTTCATGTACATCCGAATGC	NM_145808.1
5910095	CCDC115	1.18	0.00124	Homo sapiens coiled-coil domain containing 115 (CCDC115), mRNA.	ILMN_1730347	TGACTTGAGTCCACAAGGACACAAACACCTGAGTAGCTGGGCAGCCCTTG	NM_032357.2
160364	ZNF282	1.18	0.0017	Homo sapiens zinc finger protein 282 (ZNF282), mRNA.	ILMN_1668185	TGTGTCAAAAATGACTTTCCCTGCCCTTGCCGTGGGTCCGGCGTTCCTCC	NM_003575.2
3930349	LOC644096	1.18	0.00179	Homo sapiens hypothetical protein LOC644096 (LOC644096), mRNA.	ILMN_2070355	ACGTTTTGGGAAGGTGCCCTGATGAGCGGTGAGAAGCCCGGAATCCCCTT	NM_001042631.1
4780671	ERO1L	1.18	0.00179	Homo sapiens ERO1-like (S. cerevisiae) (ERO1L), mRNA.	ILMN_1744963	TCTTCTGTGTCCCTAAGGCCTGGTACAGTGCCAAGCACATACTTGGTATC	NM_014584.1
1240039	TMEM30A	1.18	0.00179	Homo sapiens transmembrane protein 30A (TMEM30A), mRNA.	ILMN_1735680	GGAGGGTGGAGGGAGTAGGGAAGTGGTCCTTTTACAAGAATTTTGATGCA	NM_018247.2
3130576	CHIC2	1.18	0.00273	Homo sapiens cysteine-rich hydrophobic domain 2 (CHIC2), mRNA.	ILMN_1679428	CCAAGTATGTTGTCTTTCCAATGGTGCCTTGCTTGGTGCTCTCCTGGTGG	NM_012110.2
5290215	CLASP1	1.18	0.00329	Homo sapiens cytoplasmic linker associated protein 1 (CLASP1), mRNA.	ILMN_1700507	GTTATGTTGGCACTGTGTTCACACGCATGGTCCCCACACCCCCAGGTTGG	NM_015282.1
4610687	CEPT1	1.18	0.00411	Homo sapiens choline/ethanolamine phosphotransferase 1 (CEPT1), transcript variant 1, mRNA.	ILMN_2266309	CCCAGTCGGCTGGAGTCGGAGGCGATATTTCTAGGGGTGTACTTGTTGGG	NM_006090.3
6760719	EMILIN1	1.18	0.00437	Homo sapiens elastin microfibril interfacer 1 (EMILIN1), mRNA.	ILMN_1711439	GCCGCCCATGCAGACTTTTGGCCTGGCGCGATCCCCCAAGAACCCCTCCA	NM_007046.1
6110386	PRCP	1.18	0.00547	Homo sapiens prolylcarboxypeptidase (angiotensinase C) (PRCP), transcript variant 1, mRNA.	ILMN_2367215	CTGCAAGCAGAGATTTCTCTTTGGTTTTGAGGTTGAAGTGTCTTTGGCCC	NM_005040.2
620767	MRPL49	1.18	0.00646	Homo sapiens mitochondrial ribosomal protein L49 (MRPL49), nuclear gene encoding mitochondrial protein, mRNA.	ILMN_1681324	CCCTGCCCCCAAACTGGCTAAGACAGCTTTCAGTTCCTGACTCCCCAACT	NM_004927.2
3710088	NUDT6	1.18	0.00722	Homo sapiens nudix (nucleoside diphosphate linked moiety X)-type motif 6 (NUDT6), transcript variant 1, mRNA.	ILMN_2366972	GACTCTGTGGCTGAGAGAAGGGCCCAGCAGATTACCAGGATATGCTTCAC	NM_007083.3
5890500	PGAM4	1.18	0.00802	Homo sapiens phosphoglycerate mutase family member 4 (PGAM4), mRNA.	ILMN_1682953	CCCTCCTATGAGAGTCCGAAGGATACTATTGCCAGAGCTCTGCCCTTCTG	NM_001029891.2
450468	MRPL44	1.18	0.00829	Homo sapiens mitochondrial ribosomal protein L44 (MRPL44), nuclear gene encoding mitochondrial protein, mRNA.	ILMN_1671452	CCCAAAGAAACCTTGAGAGCAGAAAAGAGCATCACTGCCAGCTAGCCGCC	NM_022915.2
1090687	POLR1D	1.18	0.00857	Homo sapiens polymerase (RNA) I polypeptide D, 16kDa (POLR1D), transcript variant 2, mRNA.	ILMN_1742427	AAACTAGAATAGACCTCTCCGCCACCGAGCTGCTGTGTCACGCCCTCAGC	NM_152705.1
6520113	C19ORF25	1.18	0.00913	Homo sapiens chromosome 19 open reading frame 25 (C19orf25), mRNA.	ILMN_1655225	GGGGTGCCCACAAACCCTGTGCCCCCAGTTTCTGCTTTCTGGCTCTGCTT	NM_152482.1
4570600	GPR89B	1.18	0.0106	Homo sapiens G protein-coupled receptor 89B (GPR89B), mRNA.	ILMN_1804539	ACAGGTGATCTTCTCCGTGACGTTTGCATTTTCTTGCACCATGTTTGAGC	NM_016334.3
3360014	TCEAL1	1.18	0.0111	Homo sapiens transcription elongation factor A (SII)-like 1 (TCEAL1), transcript variant 2, mRNA.	ILMN_2398408	AAAATGAAGAAGAGCCGCAGAGCGCGCCCAAGACCGATGAGGAGAGGCCT	NM_001006639.1
5690064	LASS6	1.18	0.0117	Homo sapiens LAG1 homolog, ceramide synthase 6 (LASS6), mRNA.	ILMN_1767662	CACAGGTCCATGAAAGTTTGGCTTCCTGGTTTGATGTCTGTTGCGTGGCC	NM_203463.1
670025	CORO1C	1.18	0.0119	Homo sapiens coronin, actin binding protein, 1C (CORO1C), transcript variant 1, mRNA.	ILMN_1745954	CCGTAGGGCATGTGGTTCAAAGAGAAGCAGGAGGGCAAGGGAAAGTTACC	NM_014325.2
580037	INO80E	1.18	0.012	Homo sapiens INO80 complex subunit E (INO80E), mRNA.	ILMN_1724406	TTCAGCGATGCAGGTAGCGGGGACGATGCCTTGGATGGAGACGATGACCT	NM_173618.1
1300500	ZNF827	1.18	0.0121	Homo sapiens zinc finger protein 827 (ZNF827), mRNA.	ILMN_1727574	TCCCAGCATCCCCTCACCCAAACACTCCTTCCTGGCCTATCTCGGACTGA	NM_178835.3
620543	SLC4A7	1.18	0.0129	Homo sapiens solute carrier family 4, sodium bicarbonate cotransporter, member 7 (SLC4A7), mRNA.	ILMN_2200917	ATGAAGTATAAGCCTCTACTGGGTCTATATTGTGAATCATCCTGCCTTTC	NM_003615.2
630142	FHL3	1.18	0.0154	Homo sapiens four and a half LIM domains 3 (FHL3), mRNA.	ILMN_1703558	AGGTCTCCTATGGGTGCCTGGGAAGTCCTTGAAAGTGGACTGTTCTCAGG	NM_004468.3
5870553	PTPRF	1.18	0.0156	Homo sapiens protein tyrosine phosphatase, receptor type, F (PTPRF), transcript variant 2, mRNA.	ILMN_1798081	ATCAGTCCTTATTATCCCAGCTTGCTGAGGGGCAGGGAGAGCGCCTCTTC	NM_130440.1
150154	FAM108A3	1.18	0.0161	Homo sapiens family with sequence similarity 108, member A3 (FAM108A3), mRNA.	ILMN_2239772	GTGCCTGGTGCCAGGTACACGGTCCTCTTCTCGCACGGCAATGCCGTGGA	NM_001080422.1
610528	MBD3	1.18	0.0166	Homo sapiens methyl-CpG binding domain protein 3 (MBD3), mRNA.	ILMN_1698491	CTGGCAGCTTCCTGCTGCTCCCTGTCAGAGTCAAAGCACAAATCCTCAGG	NM_003926.5
3180563	GPR180	1.18	0.0201	Homo sapiens G protein-coupled receptor 180 (GPR180), mRNA.	ILMN_1738712	ATGTCTCGCTAATAACCCCAGCTATTGTCTGTTGTGTTCAGCTGAGATGC	NM_180989.4
7330044	DYNLT3	1.18	0.0203	Homo sapiens dynein, light chain, Tctex-type 3 (DYNLT3), mRNA.	ILMN_1681890	ATTAGGGTACACAGCTGGCCACCAAATGCGAAGTCAATCTGCTACTTAAC	NM_006520.1
4570411	USP9X	1.18	0.0218	Homo sapiens ubiquitin specific peptidase 9, X-linked (USP9X), transcript variant 4, mRNA.	ILMN_1656165	CCCAGTGACGTGGAAGTCATCAGAACCCCACGGTACTTGGAGTACCTCTC	NM_001039591.2
2370576	GATAD2B	1.18	0.0228	Homo sapiens GATA zinc finger domain containing 2B (GATAD2B), mRNA.	ILMN_1766359	TGGTGTCTTACTCCCTGGAAGCCTGAAATGGGTGGAATAGCGGTAAGGCT	NM_020699.1
4670743	C14ORF108	1.18	0.0251	Homo sapiens chromosome 14 open reading frame 108 (C14orf108), mRNA.	ILMN_2204297	TCTTCAGAAACCATCTAGTCATCATCTTTATACTCTACCTGCTTCTGCAA	NM_018229.2
6590441	TRIP12	1.18	0.0289	Homo sapiens thyroid hormone receptor interactor 12 (TRIP12), mRNA.	ILMN_1720241	GCGTGAAAAACTGTTGATAGCAGCAAGAGAAGGGCAGCAGTCGTTCCATC	NM_004238.1
2030687	C3ORF59	1.18	0.0295	Homo sapiens chromosome 3 open reading frame 59 (C3orf59), mRNA.	ILMN_1700967	TTTGGTGTGGACTAATGGCAAGCTGGTGTTTAAGAGGTCAGGAGGCCTGC	NM_178496.2
5720292	HS.537004	1.18	0.0301	Homo sapiens cDNA clone IMAGE:4797120	ILMN_1917290	GAAGCTCACCACTGTATTGCTGCCATTAACTCATGCCAGAACCCTTTGCC	BC040653
7050494	LAPTM4A	1.18	0.033	Homo sapiens lysosomal-associated protein transmembrane 4 alpha (LAPTM4A), mRNA.	ILMN_1745110	AGGTTAAGCAAGAGCAAAGTGCCATTGTTTGCCTTTAATTGGGGGGTGGG	NM_014713.3
4670167	CAPZB	1.18	0.037	Homo sapiens capping protein (actin filament) muscle Z-line, beta (CAPZB), mRNA.	ILMN_2053921	CTTATTCCGTGTGTGTTTGGGAGTTGCTTGGGGTTGGGGGTCGTGGGGAC	NM_004930.2
3290682	SLC35F5	1.18	0.038	Homo sapiens solute carrier family 35, member F5 (SLC35F5), mRNA.	ILMN_2206554	CAGTCTACAGTCCATCCAAAGGACCAACCTGCCTTACACATCTCAAGGAA	NM_025181.2
3890632	DNM1L	1.18	0.0412	Homo sapiens dynamin 1-like (DNM1L), transcript variant 2, mRNA.	ILMN_1724826	CTGAGGACATGGCACAGCGCAGGAAAGAAGCAGCTGATATGCTAAAGGCA	NM_012063.1
3890682	C5ORF44	1.18	0.0416	Homo sapiens chromosome 5 open reading frame 44 (C5orf44), transcript variant 4, transcribed RNA.	ILMN_1658439	TGTGGGTCAAAAGTGCCGGTCAAAATGGAAGTGAATCCCCCTAAACAGGA	NR_003545.1
5090739	NPAL3	1.18	0.043	Homo sapiens NIPA-like domain containing 3 (NPAL3), mRNA.	ILMN_1684210	GGATACAGGACTCCATCAGGCTAGTGTTGGGGAACCAGCCCGGCAGCCTT	NM_020448.3
4250451	SEC24D	1.18	0.0442	Homo sapiens SEC24 related gene family, member D (S. cerevisiae) (SEC24D), mRNA.	ILMN_1656386	CCAGGAAGAGATGGCATTTAGAACTTCAGCTTTGGTGCTCAGGTATAAAG	NM_014822.1
2600204	SACM1L	1.18	0.0474	Homo sapiens SAC1 suppressor of actin mutations 1-like (yeast) (SACM1L), mRNA.	ILMN_1765019	CTGAACTGCTAATGTGGCTGCTTTGTAGGGAATGGACTAATATCAGTGTG	NM_014016.2
7040068	LOC653566	1.18	0.0477	Homo sapiens similar to Signal peptidase complex subunit 2 (Microsomal signal peptidase 25 kDa subunit) (SPase 25 kDa subunit) (LOC653566), mRNA.	ILMN_2408645	AGTGGCCGTAGCGGCTTGTTGGATAAGTGGAAGATAGATGATAAGCCTGT	NM_001080536.1
4290132	MGC3196	1.18	0.0482	Homo sapiens hypothetical protein MGC3196 (MGC3196), mRNA.	ILMN_2263144	TTCCTTTGAAGCAGGTATCTTGCATGGCCCACCGGGGTGAAGTCCCTGCC	NM_001080501.1
510397	LOC390354	1.19	0.000342	PREDICTED: Homo sapiens similar to ribosomal protein L18a; 60S ribosomal protein L18a, transcript variant 36 (LOC390354), misc RNA.	ILMN_1676765	CCAAGTCCCGCTTCTGGTACTTTGTATCTCAGTTAAAGAAGATGAAGAAA	XR_000900.1
6580608	PEX16	1.19	0.00189	Homo sapiens peroxisomal biogenesis factor 16 (PEX16), transcript variant 1, mRNA.	ILMN_1745655	CTGCGGCGCCGGACCATCCTGCTGCTCTACTACCTGCTGCGCTCTCCTTT	NM_004813.1
6770392	SRI	1.19	0.00251	Homo sapiens sorcin (SRI), transcript variant 1, mRNA.	ILMN_2400219	TGCTGGCTTGTGCCTCTTACTATGTGGTTTGGTCATTATAGATAATGCCC	NM_003130.2
4640743	CNN3	1.19	0.00268	Homo sapiens calponin 3, acidic (CNN3), mRNA.	ILMN_1782439	GTGGCCTGTGGACATTTAGGCCTGGGTGATGCATTTGCTCTTCCTGTTTG	NM_001839.2
5360086	WDR82	1.19	0.0028	Homo sapiens WD repeat domain 82 (WDR82), mRNA.	ILMN_1679655	CTTCACATATCTGCAACCAGAGCAGCCACCAAGCATTACTTAGCAGCAGG	NM_025222.3
6400474	MLF2	1.19	0.00293	Homo sapiens myeloid leukemia factor 2 (MLF2), mRNA.	ILMN_1671885	CCACTCCATCTTCAAACCCCCTCACCTTTCCCATCCTACTCCTGCCATGC	NM_005439.1
7000307	ACSL4	1.19	0.00294	Homo sapiens acyl-CoA synthetase long-chain family member 4 (ACSL4), transcript variant 1, mRNA.	ILMN_1683598	GTCAAACACTTGTGACTTTTGCTTTAATTCCATGAATGTTCCTGCCTCCT	NM_004458.1
6200576	SMARCA1	1.19	0.00335	Homo sapiens SWI/SNF related, matrix associated, actin dependent regulator of chromatin, subfamily a, member 1 (SMARCA1), transcript variant 1, mRNA.	ILMN_2376263	GTTCCCATCTTCAAATGCTAATTGCCAGTTCCAGTGTATTCATGGTACTC	NM_003069.2
2490670	GNPTAB	1.19	0.00916	Homo sapiens N-acetylglucosamine-1-phosphate transferase, alpha and beta subunits (GNPTAB), mRNA.	ILMN_1736757	GCAGCTGTACAAAAACTGCCCACCAGCCAGATGTGACCCTCAGGCCATCA	NM_024312.3
5290593	GAMT	1.19	0.00934	Homo sapiens guanidinoacetate N-methyltransferase (GAMT), transcript variant 1, mRNA.	ILMN_1756469	CACCAGCAGCTTTCCCAGCTTCTCTGTGAGGGTCACTGCTGCCCACTGCA	NM_000156.4
1170440	AHCYL1	1.19	0.0098	Homo sapiens S-adenosylhomocysteine hydrolase-like 1 (AHCYL1), mRNA.	ILMN_1770412	CCCGGCAGGTAGGTTAGATGTGGGTGGTGCATGTTAATTTCCCTTAGAAG	NM_006621.4
2360601	C12ORF30	1.19	0.0114	Homo sapiens chromosome 12 open reading frame 30 (C12orf30), mRNA.	ILMN_1788810	GCACCCTCTCCCAGCAATCGTATGCCATTGGTATTTGAAGAGAATTCCCA	NM_024953.2
2070746	RBX1	1.19	0.0115	Homo sapiens ring-box 1 (RBX1), mRNA.	ILMN_1666670	CTTTGCATAGAATGTCAAGCTAACCAGGCGTCCGCTACTTCAGAAGAGTG	NM_014248.2
4150561	AASDH	1.19	0.0165	Homo sapiens aminoadipate-semialdehyde dehydrogenase (AASDH), mRNA.	ILMN_1784269	CTGGCAGCAGCATCTACTGATGGGAAAGTGTGGATCTTGGAATCTCAGAG	NM_181806.2
5290768	HS.483906	1.19	0.0192	Homo sapiens mRNA; cDNA DKFZp667L2214 (from clone DKFZp667L2214)	ILMN_1843932	GGGTCTGGTGTTTTGAGGTAGAACCCAGCCTAGGGCAAGATATGAACTGT	AL833381
5080632	FBXO11	1.19	0.02	Homo sapiens F-box protein 11 (FBXO11), transcript variant 2, mRNA.	ILMN_1678404	GCTGGAGTCTGGGTGACAACTGGCAGCACTCCAGTACTGAGAAGAAACCG	NM_018693.2
7610079	HSF2BP	1.19	0.0205	Homo sapiens heat shock transcription factor 2 binding protein (HSF2BP), mRNA.	ILMN_2135756	GTGAGAGTGCTTGTAGGTGGTTGGTTAAGCTTGCCAAAGGAGAGGCCATG	NM_007031.1
7150274	SP3	1.19	0.0206	Homo sapiens Sp3 transcription factor (SP3), transcript variant 2, mRNA.	ILMN_1756942	GCAGTGATTTTTATCCAATCTTGTTTCCAAAAACCATGTCTCCCAGGGCC	NM_001017371.3
6060475	BMPR2	1.19	0.0207	Homo sapiens bone morphogenetic protein receptor, type II (serine/threonine kinase) (BMPR2), mRNA.	ILMN_1789095	CTCTTAGGGTGTTGTAGTAGCTGAAACATGGAGATGCGTAGCTGTCATGC	NM_001204.5
7040674	ANO6	1.19	0.0254	Homo sapiens anoctamin 6 (ANO6), mRNA.	ILMN_1674941	CCCTGGGGAAATTGATGGGTGTGGCAGTGGACCTGTGAAGAGGGAGAATC	NM_001025356.1
6560564	PRKCA	1.19	0.0264	Homo sapiens protein kinase C, alpha (PRKCA), mRNA.	ILMN_1771800	GGAGGAAGAGACGGAGGTTGAGGTTTTTCCTTCTGTATAAGCACCTACTG	NM_002737.2
650349	RPS28	1.19	0.0289	Homo sapiens ribosomal protein S28 (RPS28), mRNA.	ILMN_1651228	CGCCACACGTAACTGAGATGCTCCTTTAAATAAAGCGTTTGTGTTTCAAG	NM_001031.4
580132	LAPTM4B	1.19	0.0298	Homo sapiens lysosomal protein transmembrane 4 beta (LAPTM4B), mRNA.	ILMN_2101832	GAGGGTGGAATGGATGTGTTTGGCGCTGCATGGGATCTGGTGCCCCTCTT	NM_018407.4
1190386	RAB1B	1.19	0.0344	Homo sapiens RAB1B, member RAS oncogene family (RAB1B), mRNA.	ILMN_1664030	ACTCTGCTAGCACCTCCTCCCTTTCCCCAAGGTAGCACATCTGGCTCACT	NM_030981.2
2680523	SAMD4A	1.19	0.0365	Homo sapiens sterile alpha motif domain containing 4A (SAMD4A), mRNA.	ILMN_2119297	AACAGGCTGGAGTCGTTGTGCCTCAGTATGACCGAACACGCCCTGGGAGA	NM_015589.3
650598	CSTF3	1.19	0.0415	Homo sapiens cleavage stimulation factor, 3' pre-RNA, subunit 3, 77kDa (CSTF3), transcript variant 2, mRNA.	ILMN_2397880	AGCACGGAAGACTTATGAACGCCTTGTTGCCCAGTTCCCCAGTTCTGGCA	NM_001033505.1
4900068	KIAA1715	1.19	0.0424	Homo sapiens KIAA1715 (KIAA1715), mRNA.	ILMN_2055760	TGTCTCCAACCTTGTGCACTTGCTATCTATTCTGTGTGCTGCAGCCTGAG	NM_030650.1
1580601	USPL1	1.19	0.0426	Homo sapiens ubiquitin specific peptidase like 1 (USPL1), mRNA.	ILMN_1662686	CCCAGAACACACATCTGAGACAGGACCATAATTATTGTAGCCCCACCAAG	NM_005800.3
1410091	BTD	1.19	0.0462	Homo sapiens biotinidase (BTD), mRNA.	ILMN_1699728	GTATGAGAGGGACTAGGAAAAGTGTGTGGTCTGTGGGGCGGACTCTGGCC	NM_000060.2
1780719	PTGES3	1.19	0.0472	Homo sapiens prostaglandin E synthase 3 (cytosolic) (PTGES3), mRNA.	ILMN_1719749	GATGACTTGTCAGTGTTCCAGGTGTATCTTAGCTAAAACTAGAGAATGCC	NM_006601.4
60369	LOC440145	1.19	0.0492	Homo sapiens similar to RIKEN cDNA 2410129H14 (LOC440145), mRNA.	ILMN_1809662	CCAGAAGCTTTATCATCGGTTATTAAGGAGCTTCGCAAGGCTACTGAAGC	NM_001071775.1
1070538	NDUFS8	1.2	7.61e-05	Homo sapiens NADH dehydrogenase (ubiquinone) Fe-S protein 8, 23kDa (NADH-coenzyme Q reductase) (NDUFS8), mRNA.	ILMN_1794132	CGAGATCGCCGCCAACATCCAGGCTGACTACTTGTATCGGTGACGCCCCA	NM_002496.1
1780554	TMUB1	1.2	0.000652	Homo sapiens transmembrane and ubiquitin-like domain containing 1 (TMUB1), mRNA.	ILMN_1666050	TTAGTGTTCTGCCGGAGGACCCAGCCGCCTCCAATCCCTGACAGCTCCTT	NM_031434.2
1410309	NBPF11	1.2	0.00079	Homo sapiens neuroblastoma breakpoint family, member 11 (NBPF11), mRNA.	ILMN_2177090	ACCTCAGCCCATCTGCGGGCAGAGAAGGTCTAGTTTGTCCAACACCATTA	NM_183372.3
6380463	OSTF1	1.2	0.00105	Homo sapiens osteoclast stimulating factor 1 (OSTF1), mRNA.	ILMN_1742456	GAAGAAGCTGGCCTTCGACATGGCTACCAATGCTGCCTGTGCATCTCTCC	NM_012383.3
7000072	DDEF1	1.2	0.00109	Homo sapiens development and differentiation enhancing factor 1 (DDEF1), mRNA.	ILMN_1690963	GCATGAGGAACCAGTTGACATGCTGGGTTGTGACTGGCAGCTTTAGCAGC	NM_018482.2
1090747	TNFSF12	1.2	0.00153	Homo sapiens tumor necrosis factor (ligand) superfamily, member 12 (TNFSF12), mRNA.	ILMN_1683700	CACTGTACTCTGTGGGCAAGGATGGGTCCAGAAGACCCCACTTCAGGCAC	NM_003809.2
6400148	SELM	1.2	0.00198	Homo sapiens selenoprotein M (SELM), mRNA.	ILMN_1651429	GAATACTTCTCTTGCTGAGAGCCGATGCCCGTCCCCGGGCCAGCAGGGAT	NM_080430.2
1510327	UBA3	1.2	0.00202	Homo sapiens ubiquitin-like modifier activating enzyme 3 (UBA3), transcript variant 2, mRNA.	ILMN_2324157	AGGATGTTGCAGTGGCCTAAGGAGCAGCCTTTTGGAGAAGGGGTTCCATT	NM_198195.1
2940020	NSMCE1	1.2	0.00267	Homo sapiens non-SMC element 1 homolog (S. cerevisiae) (NSMCE1), mRNA.	ILMN_1697962	CTACTGGCCCCACGAGATCCCAAAAGTCTTCGACCCTGAGAAGGAGAGGG	NM_145080.3
1230022	LOC642817	1.2	0.00413	PREDICTED: Homo sapiens hypothetical LOC642817 (LOC642817), mRNA.	ILMN_1695034	AGCCCGAATAGCTGAGGAAGCTCTTCATTGGAGGGTTGAGCTTTGAAACA	XR_018564.1
6660630	TP53INP1	1.2	0.00423	Homo sapiens tumor protein p53 inducible nuclear protein 1 (TP53INP1), mRNA.	ILMN_1714108	AGTACCTGGGGAGGTTAGATGTGTGTTTCAGGCTTGGAGTGTATGAGTGG	NM_033285.2
7050132	LOC151579	1.2	0.00446	PREDICTED: Homo sapiens similar to basic leucine zipper and W2 domains 1 (LOC151579), mRNA.	ILMN_1666384	ATACTCAGTAATGACTCAAGCCTCTGGCTATTAACATACCCTAGTTGCCA	XM_045290.6
5310707	EI24	1.2	0.00549	Homo sapiens etoposide induced 2.4 mRNA (EI24), transcript variant 1, mRNA.	ILMN_1726138	TGCACCAGCGGTTGTCTAACATAGAAAGGAATTGGCCTTACTACTTTGGG	NM_004879.3
610750	MCL1	1.2	0.00552	Homo sapiens myeloid cell leukemia sequence 1 (BCL2-related) (MCL1), transcript variant 1, mRNA.	ILMN_1803988	GTGCTGACTGGCTACGTAGTTCGGGCAAATCCTCCAAAAGGGAAAGGGAG	NM_021960.3
1400240	LDHB	1.2	0.0059	Homo sapiens lactate dehydrogenase B (LDHB), mRNA.	ILMN_1728132	CCGGGGATTAACCAGCGTTATCAACCAGAAGCTAAAGGATGATGAGGTTG	NM_002300.4
4480520	HLTF	1.2	0.00721	Homo sapiens helicase-like transcription factor (HLTF), transcript variant 2, mRNA.	ILMN_1673820	GGGATTAGCCCGCTAGCATTAGGAGCAGTTGGGAAGTTACCTGGTAGATC	NM_139048.2
4200703	CDC42BPB	1.2	0.00722	Homo sapiens CDC42 binding protein kinase beta (DMPK-like) (CDC42BPB), mRNA.	ILMN_1689989	CCCTTTGTACCAGATGTTGAGTGACCAGCTCTGTGGCCCTGTGTCGTCAG	NM_006035.3
7040079	AP1S1	1.2	0.00739	Homo sapiens adaptor-related protein complex 1, sigma 1 subunit (AP1S1), transcript variant 1, mRNA.	ILMN_2316173	CCGATACGTGGAGCTCTTAGACAAATACTTTGGCAGTGTGTGCGAGCTGG	NM_001283.2
5700017	KBTBD4	1.2	0.00785	Homo sapiens kelch repeat and BTB (POZ) domain containing 4 (KBTBD4), transcript variant 1, mRNA.	ILMN_1687524	TCCCTCCCCATACAAACTCAAAGTCCCCTGGGCCCCAATTCAGAGTTATG	NM_018095.3
2570008	PIP5K1C	1.2	0.00897	Homo sapiens phosphatidylinositol-4-phosphate 5-kinase, type I, gamma (PIP5K1C), mRNA.	ILMN_1668514	TGGTGCGTGACAATCCAAAGCGCCGAGACGAGGGTGCTGTGTCCCTCAAA	NM_012398.1
1170482	PEX14	1.2	0.00948	Homo sapiens peroxisomal biogenesis factor 14 (PEX14), mRNA.	ILMN_1763634	TCATGCCCCGTCGTCCTCCCAGACAAATGAAACCACGCTGCGCTTCCGAT	NM_004565.2
4610044	AGPAT1	1.2	0.0111	Homo sapiens 1-acylglycerol-3-phosphate O-acyltransferase 1 (lysophosphatidic acid acyltransferase, alpha) (AGPAT1), transcript variant 1, mRNA.	ILMN_1679520	CTAATTCAGAGGTCTCATGCCTGCCCTTGCCCAGATGCCCAGGGTCGTGC	NM_006411.2
2490600	GMPR2	1.2	0.0114	Homo sapiens guanosine monophosphate reductase 2 (GMPR2), transcript variant 4, mRNA.	ILMN_1677919	CTGCACACACAAAATGCCCAAGGCACTCACTGGGGAGGAAGCAAGGAAGC	NM_001002002.1
4880646	FKSG30	1.2	0.0154	Homo sapiens actin-like protein (FKSG30), mRNA.	ILMN_1814998	CCTGGGCATGGAATCCTGTGGCATCCACAAAACTACCTTCAACTCCATAG	NM_001017421.1
4780358	STX7	1.2	0.016	Homo sapiens syntaxin 7 (STX7), mRNA.	ILMN_1792518	AGCTGTCAAGGGCAGCAGATTATCAGCGCAAATCCAGAAAAACCCTGTGC	NM_003569.1
7380068	CNBP	1.2	0.0166	Homo sapiens CCHC-type zinc finger, nucleic acid binding protein (CNBP), mRNA.	ILMN_2169839	CAAGTAACATCTGTATCAGGCCCTACATAGAACATACAGTTGAGTGGGAG	NM_003418.1
3290431	UNC45A	1.2	0.0197	Homo sapiens unc-45 homolog A (C. elegans) (UNC45A), transcript variant 3, mRNA.	ILMN_2395932	ACAGCCTGTGGATCCTGGGGCATCTGGAAGGGCGCACACATCAGCAGCCT	NM_001039675.1
6520605	SMNDC1	1.2	0.0232	Homo sapiens survival motor neuron domain containing 1 (SMNDC1), mRNA.	ILMN_1691789	CAGGTTGTCTGCATTTGTTGGTGTAAGTGAACATCATCACAGTTATCCTG	NM_005871.2
450458	PNPLA8	1.2	0.0282	Homo sapiens patatin-like phospholipase domain containing 8 (PNPLA8), mRNA.	ILMN_1680223	GGAGAATCCTGAAAAAGACGGTGCTTCAACCAGCTTGCATAGCACAGAGA	NM_015723.2
6940176	ACTR3	1.2	0.031	Homo sapiens ARP3 actin-related protein 3 homolog (yeast) (ACTR3), mRNA.	ILMN_1657153	GAAGAGTAAAGACAAGAGTGTTGGACCAGTATTGCAGTTCTGTAGTGTCA	NM_005721.3
5490612	ARHGAP12	1.2	0.0323	Homo sapiens Rho GTPase activating protein 12 (ARHGAP12), mRNA.	ILMN_1753500	GGAGTTTTAGTTAGCGGAAGTCAGTTCAGGGCATTTTAGGGCTGTCTTGC	NM_018287.5
3440014	LYRM2	1.2	0.0328	Homo sapiens LYR motif containing 2 (LYRM2), mRNA.	ILMN_1703132	GTGGACATGGCTGCTTCCCGCTTACCCCCAGCGACGCTAACGTTAAAGCA	NM_020466.4
5560338	IVNS1ABP	1.2	0.0346	Homo sapiens influenza virus NS1A binding protein (IVNS1ABP), mRNA.	ILMN_1717877	CAGAAGATGAAGCACACAGGAACCTAATGGGCCAACTGGGATGAGGTGAC	NM_006469.4
2810328	RBM12	1.2	0.0349	Homo sapiens RNA binding motif protein 12 (RBM12), transcript variant 1, mRNA.	ILMN_1797698	ATGGCCACAACATTGCCAGCAAATACTGCCTTGGCATCACTCAGCAGAGG	NM_006047.4
130403	RNF19B	1.2	0.037	Homo sapiens ring finger protein 19B (RNF19B), mRNA.	ILMN_1682081	GCCCATATGAACCTCTCTGCCCTAGCCGAGGGACAAACTGTCTTGAAGCC	NM_153341.1
4200575	VAMP2	1.2	0.0414	Homo sapiens vesicle-associated membrane protein 2 (synaptobrevin 2) (VAMP2), mRNA.	ILMN_1713491	GCCCAGAGAGAGCTGTCCTCTCATTGGGTGAACTGATTGAGGAAGGGTCT	NM_014232.1
4010270	LOC440731	1.2	0.0415	PREDICTED: Homo sapiens hypothetical LOC440731, transcript variant 2 (LOC440731), mRNA.	ILMN_1683250	TGGCTAGAATATGGCAGTAACTACAAGGCATGTTCTGCTCTGGCACGAAG	XM_933693.2
4590102	WRB	1.2	0.0424	Homo sapiens tryptophan rich basic protein (WRB), mRNA.	ILMN_2085922	GGTTAAAAGAACAACACTAATTGACATTGCGTGGGCTTTTTCTCCCTTTG	NM_004627.2
2480440	C3ORF64	1.2	0.0459	Homo sapiens chromosome 3 open reading frame 64 (C3orf64), mRNA.	ILMN_2136455	GGGATGACAAAAGCATGTTGCGCTTTGCATCAGCAAGGCATTGACTTCTG	NM_173654.1
3370450	BSDC1	1.21	4.75e-05	Homo sapiens BSD domain containing 1 (BSDC1), mRNA.	ILMN_1734483	CCAATGAGTGAAAGGGATCGTGGGTCAGGGACACCGAGAGAGTGAGGTCA	NM_018045.5
6560338	ZNF512	1.21	0.0003	Homo sapiens zinc finger protein 512 (ZNF512), mRNA.	ILMN_1730824	GGGTGGCTTTCTCTGGAACATTGGTTAGAGCAGCTTTGTTGTCGTGTTTC	NM_032434.2
4760255	ARHGDIA	1.21	0.000314	Homo sapiens Rho GDP dissociation inhibitor (GDI) alpha (ARHGDIA), mRNA.	ILMN_1734742	CAGGCCTTCCCTGACCCAGCCAGGAACAAACAAGGGACCAAGTGCACACA	NM_004309.3
6110474	HDGF	1.21	0.000355	Homo sapiens hepatoma-derived growth factor (high-mobility group protein 1-like) (HDGF), mRNA.	ILMN_1765621	GTGCTCTCCATTCTGCTCCTTCCCCATCGTTGCCCCCATTTCTGAGGTGC	NM_004494.1
2000228	FEM1C	1.21	0.000924	Homo sapiens fem-1 homolog c (C. elegans) (FEM1C), mRNA.	ILMN_1703330	GCCCTTATGTGTCACTAAACAACTAGTTTCTCTCCCTTTTGTCAGTTCCC	NM_020177.2
3130615	PDCD6	1.21	0.00136	Homo sapiens programmed cell death 6 (PDCD6), mRNA.	ILMN_1733931	CCTATCTGTGAGGGAATGGAGCACAGGTGCAGTTAGATGCTGTTCTTCCT	NM_013232.3
3800025	C2ORF28	1.21	0.00217	Homo sapiens chromosome 2 open reading frame 28 (C2orf28), transcript variant 2, mRNA.	ILMN_2386016	CCCAGAAATGTGTCCTGAGAATGGATCTTGTGTACCTGATGGTCCAGGTC	NM_080592.2
830653	GDI1	1.21	0.00282	Homo sapiens GDP dissociation inhibitor 1 (GDI1), mRNA.	ILMN_1734153	AGTGAGCCAAGCAGAAGGAGGTGGAAAACGGACCCAAACCCCAGTGTGCC	NM_001493.1
6940397	RRAGB	1.21	0.00295	Homo sapiens Ras-related GTP binding B (RRAGB), transcript variant RAGBs, mRNA.	ILMN_1741219	ACCTGGTTCCAATAGTTGTGTTTGCCCAAGCCTTTCTCGGCATCATCTTG	NM_006064.3
5550086	ANGEL1	1.21	0.00302	Homo sapiens angel homolog 1 (Drosophila) (ANGEL1), mRNA.	ILMN_1665871	GCATGTGCCTGTCTGAGCCCCAGGTCTGTCTACACCCCACCATTCATTCT	NM_015305.2
5890630	MTPN	1.21	0.00354	Homo sapiens myotrophin (MTPN), mRNA.	ILMN_1791478	GCATAGCTCACCTTTCTAAACCCAGTTAAGCATGGAAGAGAGGTAGTAGG	NM_145808.2
3440670	LOC402251	1.21	0.00364	PREDICTED: Homo sapiens similar to eukaryotic translation elongation factor 1 alpha 2 (LOC402251), mRNA.	ILMN_1687080	ATGCATCATGAAGCTTCGAGTGAAGCTCTTCCTGGGGACAATGTGGGACT	XM_377933.3
1780348	FH	1.21	0.00443	Homo sapiens fumarate hydratase (FH), nuclear gene encoding mitochondrial protein, mRNA.	ILMN_1719392	GAGCAGTTTGACGAATGGGTAAAACCTAAGGACATGCTGGGTCCAAAGTG	NM_000143.2
6860544	FOXK1	1.21	0.00467	Homo sapiens forkhead box K1 (FOXK1), mRNA.	ILMN_2082244	GGATGTGAAGTTCTGGTCATGTCACCTTGCGTGTCTCACCCTGGAGGAGT	NM_001037165.1
3290386	PPP2R5B	1.21	0.00524	Homo sapiens protein phosphatase 2, regulatory subunit B', beta isoform (PPP2R5B), mRNA.	ILMN_2124082	GGGGTCCATGGTCTATTTATTCTCGCCCAGCTCACCCTCTACACAGACAC	NM_006244.2
1990487	XRN1	1.21	0.00641	Homo sapiens 5'-3' exoribonuclease 1 (XRN1), mRNA.	ILMN_1809086	CGTTATCCGTAGATTTCTAGCATGAAGTTAGCCTCACGATGCTGTGCAAA	NM_019001.2
4860500	LOC652968	1.21	0.00712	Homo sapiens hypothetical protein LOC652968 (LOC652968), mRNA.	ILMN_2098418	CTGTTCTGCTGGGGACCCTCGTTCCGCTCTCTGTATGTAAGCTGCGTGCA	NM_001037666.1
1510088	ATP1B3	1.21	0.00745	PREDICTED: Homo sapiens ATPase, Na+/K+ transporting, beta 3 polypeptide, transcript variant 2 (ATP1B3), mRNA.	ILMN_1783304	GGTACCCGGCCAACATCAAGTGACTTTATAGCTGCAAGAAATGTGGTATG	XM_001133534.1
7550437	PLEKHM1	1.21	0.00759	PREDICTED: Homo sapiens pleckstrin homology domain containing, family M (with RUN domain) member 1 (PLEKHM1), mRNA.	ILMN_1709549	GGGGGCCCGTTCCCCAGAAGCTGCCAGTGCTTTCAGATGCATTGACTCTT	XM_001128220.1
3170451	NUDT18	1.21	0.00894	Homo sapiens nudix (nucleoside diphosphate linked moiety X)-type motif 18 (NUDT18), mRNA.	ILMN_1787885	AGCTTTCTGCACCCCCAGTGGCATCTCCTCATCACGTTCTGTGCCGTCCT	NM_024815.3
5290598	ABCB9	1.21	0.00915	Homo sapiens ATP-binding cassette, sub-family B (MDR/TAP), member 9 (ABCB9), transcript variant 2, mRNA.	ILMN_2343047	GCCCCTGTGCTCTGCTGTCTGGAGGCCACGTGGATGTTCATGAGATGCAT	NM_019624.2
4120008	ZNF33B	1.21	0.0135	Homo sapiens zinc finger protein 33B (ZNF33B), mRNA.	ILMN_1742935	CCAGTGGTTGCTGAGAGTTGAGGGGAAAGGAGGGATGGCAGGTAGGTGAT	NM_006955.1
610600	PAFAH2	1.21	0.0163	Homo sapiens platelet-activating factor acetylhydrolase 2, 40kDa (PAFAH2), mRNA.	ILMN_1682919	GTTTGGTCAGCTAAAACTCAGCTGCAGCCTGGACAGTAGAGCGAGACCCC	NM_000437.3
510484	RAB40B	1.21	0.0191	Homo sapiens RAB40B, member RAS oncogene family (RAB40B), mRNA.	ILMN_2230566	GTTGAACACAGCCAGCACAGTTTCGACAGGTCAAGGAAGAGCTGTTTCAG	NM_006822.1
4860343	MAP4K4	1.21	0.0195	Homo sapiens mitogen-activated protein kinase kinase kinase kinase 4 (MAP4K4), transcript variant 3, mRNA.	ILMN_2375002	GCAGGGACCCAGTGAAGTTTCTCCGTTAAAGATTGGGAGTCGTCGAAATG	NM_145687.2
2470528	C9ORF116	1.21	0.0229	Homo sapiens chromosome 9 open reading frame 116 (C9orf116), transcript variant 2, mRNA.	ILMN_2329569	GACCGGCTCAACTTCCACCCCAGTTACAACATCAACAGGCCATCCATCTG	NM_144654.2
5810743	LOC387882	1.21	0.0255	Homo sapiens hypothetical protein (LOC387882), mRNA.	ILMN_1716382	GGAGGCTGTTGTTGCCCAGCCAGGGCCGCTGCATTTTGACAACATTTCCA	NM_207376.1
5690475	LAYN	1.21	0.0264	Homo sapiens layilin (LAYN), mRNA.	ILMN_1716397	ACGACCTCCTGTTGGACCCCCACGTTTTGGCTGTATCCTTTATCCCAGCC	NM_178834.3
6330725	BCL3	1.21	0.0278	Homo sapiens B-cell CLL/lymphoma 3 (BCL3), mRNA.	ILMN_1710514	CTGTCCGGAATGCCACCCACATCTTCCATTTCCATGTCCCCTCCCAGAGC	NM_005178.2
6650561	ZNHIT3	1.21	0.0294	Homo sapiens zinc finger, HIT type 3 (ZNHIT3), mRNA.	ILMN_1750044	CCGGAAGCACAAAGAACAGTGCAACCCTGAAACTCGTCCTGTTGAGAAAA	NM_004773.2
4220307	LOC647673	1.21	0.0309	PREDICTED: Homo sapiens similar to Translationally-controlled tumor protein (TCTP) (p23) (Histamine-releasing factor) (HRF) (Fortilin) (LOC647673), mRNA.	ILMN_1757702	AGTGCTGCCGTAGTCTCCCTTCAGCCGCCATCATGATTATCTACCAGGAC	XM_936731.1
7150292	C1ORF225	1.21	0.0332	Homo sapiens chromosome 1 open reading frame 225 (C1orf225), mRNA.	ILMN_1695946	CGTGGGAGTGTGCTTGTGGCCCCTCAGAAAGATAGTCTGCTGGCTCCTAG	NM_001013642.2
4780112	CEP290	1.21	0.0332	Homo sapiens centrosomal protein 290kDa (CEP290), mRNA.	ILMN_1746832	GCTAACAAGGACCAAAGTGGAGCTGAAAGCACCATACCTGATGCTGATCA	NM_025114.2
6510619	NAE1	1.21	0.0334	Homo sapiens NEDD8 activating enzyme E1 subunit 1 (NAE1), transcript variant 3, mRNA.	ILMN_2415439	TGAAGAAGATATAGGAAAGTTGAAGTCTTGTCTCACTGGCTTCCTTCAGG	NM_001018160.1
7550112	CITED2	1.21	0.0338	Homo sapiens Cbp/p300-interacting transactivator, with Glu/Asp-rich carboxy-terminal domain, 2 (CITED2), mRNA.	ILMN_1663092	GTTCTGGATCAGGAAAGTCATACTGTTCACTTTCAAGTTGGCTGTCCCCC	NM_006079.3
7160709	HOMER3	1.21	0.0353	Homo sapiens homer homolog 3 (Drosophila) (HOMER3), mRNA.	ILMN_1811579	TGAGGCTGCGCCCTGAGCCGGGGCTGGTTTTCTATGAACGATTCCGGCCT	NM_004838.2
6860228	C5ORF41	1.21	0.0395	Homo sapiens chromosome 5 open reading frame 41 (C5orf41), mRNA.	ILMN_2195821	GACATAGGCAAGCTGTGCAGCTTTACATTTTAACCAGGGGACTCTGTGGC	NM_153607.1
2680722	HIF1A	1.21	0.0425	Homo sapiens hypoxia-inducible factor 1, alpha subunit (basic helix-loop-helix transcription factor) (HIF1A), transcript variant 2, mRNA.	ILMN_2379788	CCTAAATGTTCTGCCTACCCTGTTGGTATAAAGATATTTTGAGCAGACTG	NM_181054.1
1980762	SAT2	1.21	0.0439	Homo sapiens spermidine/spermine N1-acetyltransferase family member 2 (SAT2), mRNA.	ILMN_1746883	GCTTTCAAGGAGAGGCAACGAGAAAGTTGGCAGGAAAGTGACGCCATCCC	NM_133491.2
4120356	C2ORF34	1.21	0.0443	Homo sapiens chromosome 2 open reading frame 34 (C2orf34), mRNA.	ILMN_1738099	CCTCCCCGCCTCTTTTTACACTCTGCTTGTTGCTCGTCCTGCCCTAAACC	NM_024766.2
2030358	WDR26	1.22	0.000255	Homo sapiens WD repeat domain 26 (WDR26), mRNA.	ILMN_1719343	CTCGTGCACATGTGAAGTGCCCTCTGAGTTTAAGGTTTGGTTAATACTGG	NM_025160.4
2340521	C17ORF61	1.22	0.00103	Homo sapiens chromosome 17 open reading frame 61 (C17orf61), mRNA.	ILMN_2201533	TGGGCTGGCTTGCCTTGGCTCTTTGAGCTCCCTTTTGCTTAATTACTGGG	NM_152766.2
6450424	NME3	1.22	0.00114	Homo sapiens non-metastatic cells 3, protein expressed in (NME3), mRNA.	ILMN_1669456	AACATCCACCTGTCTGGACGTTGCATGGAGGGTGGCGCAGGCCTCTCCAA	NM_002513.2
3930113	TUT1	1.22	0.00122	Homo sapiens terminal uridylyl transferase 1, U6 snRNA-specific (TUT1), mRNA.	ILMN_1786108	AGGTCACCCAGGAGCTGAAAGGACTGAGTGGTGGCGAAGAGAGGCCAGAA	NM_022830.1
2060136	ATG4B	1.22	0.00146	Homo sapiens ATG4 autophagy related 4 homolog B (S. cerevisiae) (ATG4B), transcript variant 2, mRNA.	ILMN_2411915	ATGGACGCAGCTACTCTGACCTACGACACTCTCCGGTTTGCTGAGTTTGA	NM_178326.2
3120437	CRAT	1.22	0.0032	Homo sapiens carnitine acetyltransferase (CRAT), nuclear gene encoding mitochondrial protein, transcript variant 1, mRNA.	ILMN_1737992	AGCTCTTTGTCTCACCAGCTCAGCCCCGGCCACTCCCTGCCAACTCCATG	NM_000755.2
6110195	ZCCHC24	1.22	0.00349	Homo sapiens zinc finger, CCHC domain containing 24 (ZCCHC24), mRNA.	ILMN_1754660	CCAACGACTAACCCTGAAATGGGGGTGTTCCAGCCTTCAGCGAGATGGCC	NM_153367.2
1780681	HNRPUL1	1.22	0.0045	Homo sapiens heterogeneous nuclear ribonucleoprotein U-like 1 (HNRPUL1), transcript variant 4, mRNA.	ILMN_2395728	CAAGATAAGCATTTCTTTCCTGAGTTCAGGTGACTGAGGAAGAGCCACAA	NM_144732.1
270196	OBFC2B	1.22	0.00627	Homo sapiens oligonucleotide/oligosaccharide-binding fold containing 2B (OBFC2B), mRNA.	ILMN_1704672	TCTCATACTCCCTCATTGTCCAGCTGAACTACCTGTCCCCTGGGAGTCAG	NM_024068.2
3890521	DEDD2	1.22	0.00634	Homo sapiens death effector domain containing 2 (DEDD2), mRNA.	ILMN_1768031	GGGAGTGTTATGGCAGCATCATACCAAGGCCTACTGTTGCACATGGGGCC	NM_133328.2
1450333	AKAP11	1.22	0.00675	Homo sapiens A kinase (PRKA) anchor protein 11 (AKAP11), mRNA.	ILMN_2293758	TCCGGTTTTAATATTGCTGGATTTGCTACCTTTGGTTACTTGTGCAGTGT	NM_016248.2
1510681	NBPF10	1.22	0.00713	Homo sapiens neuroblastoma breakpoint family, member 10 (NBPF10), mRNA. XM_930727 XM_930739 XM_930751 XM_930759 XM_930766 XM_930776 XM_930785 XM_930797 XM_930808 XM_930830 XM_930841 XM_930850 XM_930862 XM_930872 XM_930880 XM_930889 XM_930897 XM_930903 XM_930910 XM_930917 XM_930926 XM_930936 XM_930943 XM_930951 XM_930954 XM_930961 XM_930967 XM_930975 XM_930985 XM_930993 XM_931003 XM_931009 XM_9310…	ILMN_2155719	GGGCCTGAAGTCTTGCAGGACTCACTGGATAGATGTTATTCGACTCCTTC	NM_001039703.1
6370739	MACF1	1.22	0.01	Homo sapiens microtubule-actin crosslinking factor 1 (MACF1), transcript variant 1, mRNA.	ILMN_2301624	CAGCCTAGACACCAGTAACTCTTGTGTTCACCAGGACCCAGACCCTTGGC	NM_012090.3
1780156	SAMD4B	1.22	0.0107	Homo sapiens sterile alpha motif domain containing 4B (SAMD4B), mRNA.	ILMN_1753467	ACACTATATCATAACCCAGAGATTCGTCCCAGCCCCAGAGTCCGACAGAC	NM_018028.2
3360446	HS.194225	1.22	0.0121	Homo sapiens mRNA; cDNA DKFZp686E0389 (from clone DKFZp686E0389)	ILMN_1843949	TGGGAACCTCCTCTAGGGAGAGTGATACTGCACCTTCACCCGTAGGACTC	BX640652
2230148	WDR7	1.22	0.0163	Homo sapiens WD repeat domain 7 (WDR7), transcript variant 1, mRNA.	ILMN_1689029	GAGGAGCAATAGCCCTGGGCCACAAGCGTGGGTAGGCCTTTCACGTATTC	NM_015285.2
4250646	SCAPER	1.22	0.0188	Homo sapiens S phase cyclin A-associated protein in the ER (SCAPER), mRNA.	ILMN_1811178	CCAAGACTATCTTGAGCTGGCTAACAGATTTCCTCAGCAGGCCTGGGAAG	NM_020843.1
450626	VGLL3	1.22	0.0209	Homo sapiens vestigial like 3 (Drosophila) (VGLL3), mRNA.	ILMN_1714586	ATCTGTTCCCCTTTAAGCATGACACTCTATCCTTTCTTGTGGATCTTGCT	NM_016206.2
110327	SEC62	1.22	0.0253	Homo sapiens SEC62 homolog (S. cerevisiae) (SEC62), mRNA.	ILMN_1762003	TCCGTGAATCCCTTAGAGGTCTGTGAATTGTAGGTTAAGAACCCCTGCCC	NM_003262.3
1470035	ADH5	1.22	0.0292	Homo sapiens alcohol dehydrogenase 5 (class III), chi polypeptide (ADH5), mRNA.	ILMN_1738604	GGGAAAGGAAGCAGGGCAGTGGTGGGTGTCTGAAACCTCAGAAACATAAC	NM_000671.3
5820681	PBX2	1.22	0.0305	Homo sapiens pre-B-cell leukemia homeobox 2 (PBX2), mRNA.	ILMN_1682699	GGGAGGCATGGGCCGGGGGCAGTTCTCTCCTCACTTGTAAACTTGTGTAG	NM_002586.4
4280482	DRAM	1.22	0.033	Homo sapiens damage-regulated autophagy modulator (DRAM), mRNA.	ILMN_1669376	CTTCTGCCTCACTTCGAGCAGACTTTTGTTCTCGGCGCTCCTCACGATGG	NM_018370.2
4560154	KIAA0831	1.22	0.0378	Homo sapiens KIAA0831 (KIAA0831), mRNA.	ILMN_1678808	GTGGACGGGACTCATGTAAGGACTCAATTTGGGGAAGAGCATTCAGTGGC	NM_014924.3
2190356	EIF5A2	1.22	0.0392	Homo sapiens eukaryotic translation initiation factor 5A2 (EIF5A2), mRNA.	ILMN_1735151	GGCTTTCACCTGCTAGAAACATACTTGTTGCCAACTTTGCCATCTACCAC	NM_020390.5
4850270	ZNF264	1.22	0.0453	Homo sapiens zinc finger protein 264 (ZNF264), mRNA.	ILMN_1795435	CTATCTGGGGGAATAGAAAGCCCACAGTCTTCTGAGTTGTGCTACACCAA	NM_003417.3
1940563	HS.10862	1.22	0.0469	Homo sapiens cDNA: FLJ23313 fis, clone HEP11919	ILMN_1843198	GTGTTTATGATGAGTCAGAGTGCTTTTCCTCGGTGGGACAGTTGCTGGCC	AK026966
1990468	ADD3	1.22	0.047	Homo sapiens adducin 3 (gamma) (ADD3), transcript variant 3, mRNA.	ILMN_1814526	TTACTTGCTTTGGCATAAAGAATGAGCCAATGAACCTCTGTGTCCTGTGG	NM_001121.2
7150209	SLC4A11	1.22	0.0482	Homo sapiens solute carrier family 4, sodium borate transporter, member 11 (SLC4A11), mRNA.	ILMN_1735156	AGGTGTAGGTGTGTGGGTGACTGCTCTGTGCTGCGCCTTCTCATGGCTGA	NM_032034.2
3930040	CRIM1	1.23	0.00258	Homo sapiens cysteine rich transmembrane BMP regulator 1 (chordin-like) (CRIM1), mRNA.	ILMN_2146418	AACGTGACAGGAAGAGGAGGGAGAGGGTGACGAACACCAGGCATTTCCAG	NM_016441.1
6220164	CENTG3	1.23	0.00342	Homo sapiens centaurin, gamma 3 (CENTG3), mRNA.	ILMN_1795918	AGGGATTTAGCCCTCTGCCCTAAGGTGCCATTGAAAAGGGACAGGACCCT	NM_031946.3
870537	LOC134997	1.23	0.00463	Homo sapiens peptidylprolyl isomerase A processed pseudogene (LOC134997) on chromosome 6.	ILMN_2205211	GACTTCACACGCCATAATGGCACTGGTGGCAAGTCACCACTGGGAGAAAT	NR_000030.1
1690521	MTA1	1.23	0.00476	Homo sapiens metastasis associated 1 (MTA1), mRNA.	ILMN_1671911	GCTTTGTGTTTACTTTTTGGCTGGAGCGGAGATGAGGGGCCACCCCGTGC	NM_004689.3
6130156	RAB11FIP1	1.23	0.00614	Homo sapiens RAB11 family interacting protein 1 (class I) (RAB11FIP1), transcript variant 3, mRNA.	ILMN_1692219	CTGTGTGAGCTACTTAACTGACGCCCTCTTCCTCCAACTGAAGGATCGCC	NM_001002814.1
6020746	CMTM3	1.23	0.00716	Homo sapiens CKLF-like MARVEL transmembrane domain containing 3 (CMTM3), transcript variant 5, mRNA.	ILMN_2370208	GGTGCTCCTGCCCACACCAGCCACTTTGGTGACAATGACCCTTCCAAGAA	NM_001048251.1
7040131	LOC651575	1.23	0.00749	PREDICTED: Homo sapiens similar to DALR anticodon binding domain containing 3 isoform 1 (LOC651575), mRNA.	ILMN_1709287	CCCGTCTTGCCACACTCTTTGAGAGTTACAAGTGTAGTATGGAACAAGGG	XM_940750.1
620546	RRAS2	1.23	0.00755	Homo sapiens related RAS viral (r-ras) oncogene homolog 2 (RRAS2), mRNA.	ILMN_2077623	GAAGCTGGCTAGTCCTTTCTGTGAAGCTAATACAATGGTCATTTCCAGAC	NM_012250.3
70161	PKD2	1.23	0.00935	Homo sapiens polycystic kidney disease 2 (autosomal dominant) (PKD2), mRNA.	ILMN_2052891	ATTTGAAGTGCAGCTATTATGTGGTATCCATGTGTATCGACCATGTGCCA	NM_000297.2
2260066	CLIP1	1.23	0.0097	Homo sapiens CAP-GLY domain containing linker protein 1 (CLIP1), transcript variant 1, mRNA.	ILMN_2404085	GCCTTTGATGTATTTTCCCCTCAAGATTATCAACTGTGTGTTCGACAGTG	NM_002956.2
6020497	DCTN4	1.23	0.0101	Homo sapiens dynactin 4 (p62) (DCTN4), mRNA.	ILMN_1741564	TTGTGAAGAAACACCCTTGTTTGGTCCCTTTTGGGACAGAGAGGTACTCC	NM_016221.2
4290079	BCAS4	1.23	0.0113	Homo sapiens breast carcinoma amplified sequence 4 (BCAS4), transcript variant 1, mRNA.	ILMN_1808059	GGCTTTGCAGGGGCTCCATGGTCCTTCTCTCTGTGATGGGTTTTTGCACG	NM_017843.3
2940113	AGL	1.23	0.0127	Homo sapiens amylo-1, 6-glucosidase, 4-alpha-glucanotransferase (AGL), transcript variant 5, mRNA.	ILMN_2371825	GTCTTGAACTACTGTGTCTAGTGGGCAAATGTCATTGTTACCTCTGTGTG	NM_000645.2
2490100	NIPSNAP3A	1.23	0.0153	Homo sapiens nipsnap homolog 3A (C. elegans) (NIPSNAP3A), mRNA.	ILMN_1700159	TCTAGGCTACACAAAACTAGTTGGAGTGTTCCACACAGAGTACGGAGCAC	NM_015469.1
5340576	TRIO	1.23	0.0179	Homo sapiens triple functional domain (PTPRF interacting) (TRIO), mRNA.	ILMN_1805792	CCTCCCCCTGTTCCTGCCCCAAGCCGTCAATCAGATTGTGGAGCAGTACA	NM_007118.2
7150240	TRIM2	1.23	0.019	Homo sapiens tripartite motif-containing 2 (TRIM2), mRNA.	ILMN_1745079	GAACGCTGTGCATCAAAGTGTTTGTATGTTCGTAGCTACATACGTACCAC	NM_015271.2
150392	HS.522924	1.23	0.0228	Homo sapiens cDNA FLJ43160 fis, clone FCBBF2000199	ILMN_1849941	ATCCTGGTCAGCAGGGTGTCACACCTGGAAACCTGAGTATGATAGCTGAC	AK125150
2630008	COQ10A	1.23	0.029	Homo sapiens coenzyme Q10 homolog A (S. cerevisiae) (COQ10A), transcript variant 1, mRNA.	ILMN_1666364	TTACCCTGCCTGAGATTCCTCAGGAGAAAAGGCAACCTGCCTCCAGCCTG	NM_144576.3
5260612	TRIM25	1.23	0.0338	Homo sapiens tripartite motif-containing 25 (TRIM25), mRNA.	ILMN_1813625	CCTGAGCTTATGCTAAAAGGTGGGATGACTCAGAGCTGGGGCTGGTCACC	NM_005082.4
1440022	PARN	1.23	0.0385	Homo sapiens poly(A)-specific ribonuclease (deadenylation nuclease) (PARN), mRNA.	ILMN_1724811	GCCCATTCTCCGTTGAAACAGATCACAGCAACGACAAACGCTCATGGCGC	NM_002582.1
1820646	ZNF462	1.23	0.0419	Homo sapiens zinc finger protein 462 (ZNF462), mRNA.	ILMN_1686679	GTGCACCCTGTGGTGGTCTTGGACAGTATGTGGAAACAGAAGCTCCATGA	NM_021224.4
4810546	FASTKD1	1.23	0.0421	Homo sapiens FAST kinase domains 1 (FASTKD1), mRNA.	ILMN_1751362	CGAAATAGTTGGATCAAGGCTGCCACCAGGGGCTGAAAGGATTGCTTTGG	NM_024622.2
4670500	HIVEP1	1.23	0.0427	Homo sapiens human immunodeficiency virus type I enhancer binding protein 1 (HIVEP1), mRNA.	ILMN_1735548	GCGACGTGAGCAGCGATGATGACGAGGACAGGCTTGTGATAGCAACCTGA	NM_002114.2
240736	TSPAN6	1.23	0.0432	Homo sapiens tetraspanin 6 (TSPAN6), mRNA.	ILMN_2183856	CTGCTGGAATGGTTGTTGTTTTCCACTGAGAAAGCTAAGCCCTACATTTC	NM_003270.2
4590551	TRA1P2	1.23	0.0486	PREDICTED: Homo sapiens tumor rejection antigen (gp96) 1 pseudogene 2 (TRA1P2), misc RNA.	ILMN_1690894	AGGACAAAATTGAGAAGGCTGTGGTGTCTCAGCACCTGACAGAATCTCTG	XR_000203.3
6450192	FAM127C	1.23	0.0495	Homo sapiens family with sequence similarity 127, member C (FAM127C), mRNA.	ILMN_2106107	GTTGCACAAAGCTGAGCTCCTGTTACACACTGACAGACCACTGACAGCCG	NM_001078173.1
6520598	SLC2A10	1.24	0.000168	Homo sapiens solute carrier family 2 (facilitated glucose transporter), member 10 (SLC2A10), mRNA.	ILMN_2120247	ACCAGCATTCATGCCGAACCTATACCCATTCTTCAGTGCCTAGCTGTACA	NM_030777.3
2680097	YPEL5	1.24	0.000389	Homo sapiens yippee-like 5 (Drosophila) (YPEL5), mRNA.	ILMN_1711069	GTGACTTCTGAGTACAGTTAAGTTCCTCCTATTTGCCACTGGGCTGTTGG	NM_016061.1
3460292	WDR7	1.24	0.000499	Homo sapiens WD repeat domain 7 (WDR7), transcript variant 1, mRNA.	ILMN_2383516	GGCAACCAAGGCCAGTAGAAAGCTATGGCTGCAAAACCCTGGGGTGGACG	NM_015285.2
4050370	METTL5	1.24	0.00566	Homo sapiens methyltransferase like 5 (METTL5), mRNA.	ILMN_1691570	GTCGTTGCAGATCTAGGATGTGGTTGTGGAGTACTTAGCATCGGAACTGC	NM_014168.2
2490382	USP14	1.24	0.00576	Homo sapiens ubiquitin specific peptidase 14 (tRNA-guanine transglycosylase) (USP14), transcript variant 2, mRNA.	ILMN_1806804	GCTGAATGCAGTGATGTTATCAGTCAGATTCTTTCCTTGGCTCAGTTGTG	NM_001037334.1
4880288	ABHD8	1.24	0.00742	Homo sapiens abhydrolase domain containing 8 (ABHD8), mRNA.	ILMN_1712707	GGGGGGCTGGCGCCACCGAACCTGCACATCTCAACTTGTAACTCAATAAA	NM_024527.4
6940402	CUTL1	1.24	0.00797	Homo sapiens cut-like 1, CCAAT displacement protein (Drosophila) (CUTL1), transcript variant 1, mRNA.	ILMN_2278636	GTGATTTCCACAGGTTCTGGAATAACTCTTACAGCTTTGCCTTGTGTCCT	NM_181552.1
3460167	NAP1L1	1.24	0.00838	Homo sapiens nucleosome assembly protein 1-like 1 (NAP1L1), transcript variant 1, mRNA.	ILMN_1699208	GGTCTTGGAATGTGAACACATTGTTTGTAGTGCTATCCATTCCTCTCCTG	NM_139207.1
2350397	YES1	1.24	0.0122	Homo sapiens v-yes-1 Yamaguchi sarcoma viral oncogene homolog 1 (YES1), mRNA.	ILMN_1691466	TCCAACAGCTTTTCGTCTTCAGTGTCTTAATGTGGAAGTTAACCCTTACC	NM_005433.3
3930195	MYST3	1.24	0.0131	Homo sapiens MYST histone acetyltransferase (monocytic leukemia) 3 (MYST3), mRNA.	ILMN_2095840	GTTGGAAGAGATGGCGCAGATGTGTGTCAGAAGGGAGATCACGGTGTGAG	NM_006766.2
610392	RBPMS	1.24	0.0142	Homo sapiens RNA binding protein with multiple splicing (RBPMS), transcript variant 3, mRNA.	ILMN_2323087	TGCACTTTACCCCAGTAGCCCTGAAGTGTGGGCCCCGTACCCTCTGTACC	NM_001008712.1
510239	CBWD5	1.24	0.0169	Homo sapiens COBW domain containing 5 (CBWD5), mRNA.	ILMN_2150352	GATGACATACTGTTAGAGACCACTGGATTAGCAGACCCTGGTGCAGTGAC	NM_001024916.2
5310632	LOC643319	1.24	0.0205	PREDICTED: Homo sapiens similar to Transgelin-2 (LOC643319), mRNA.	ILMN_1766539	CCCAAGGGGCAGGTCCCAGTAAAGAAGATCCAGGCCTCCACCATGGCCTT	XM_927980.1
1010458	LOC645466	1.24	0.0211	PREDICTED: Homo sapiens similar to coiled-coil domain containing 55 (LOC645466), mRNA.	ILMN_1712204	GGAACAAGATGGTGATTCTGGGCAGGCAGTATGGGTTTATTTTGCCAAAG	XR_017629.1
630278	H1F0	1.24	0.0234	Homo sapiens H1 histone family, member 0 (H1F0), mRNA.	ILMN_1757467	TCTAGGGCTAGTACTTAGTTTCACACCCGGGAGCTGGGAGAAAAAACCTG	NM_005318.2
5960133	NFIB	1.24	0.0282	Homo sapiens nuclear factor I/B (NFIB), mRNA.	ILMN_1778991	ATCACTATTCCTGGTTATCTCACCAACGAAGGCTAGGAGGCGGCGTCAGA	NM_005596.2
2570020	CTR9	1.24	0.032	Homo sapiens Ctr9, Paf1/RNA polymerase II complex component, homolog (S. cerevisiae) (CTR9), mRNA.	ILMN_1665164	GCCAAGGCTCTGGAAATGAATCGGAACCAGAGGGATCCAACAATGAGGCC	NM_014633.3
5490102	UTP3	1.24	0.0328	Homo sapiens UTP3, small subunit (SSU) processome component, homolog (S. cerevisiae) (UTP3), mRNA.	ILMN_1745423	GAGGCCAGGTTCGTGAAGTTCGTAAAGAAGAGCAACGTTATAGTGGTGAA	NM_020368.1
5340603	ATG10	1.24	0.0352	Homo sapiens ATG10 autophagy related 10 homolog (S. cerevisiae) (ATG10), mRNA.	ILMN_2206098	GGAATTGCGGCACGAAGAATGCCAAGAGTTTACCTGGCCAGCCCTGGCTT	NM_031482.3
1030438	RWDD1	1.24	0.0359	Homo sapiens RWD domain containing 1 (RWDD1), transcript variant 2, mRNA.	ILMN_1812970	CCTGTATAGCTCCAGTCCTGTTCATGTTCTCTCTCACCAGCAGTACATCT	NM_016104.2
430307	NPTN	1.24	0.0374	Homo sapiens neuroplastin (NPTN), transcript variant beta, mRNA.	ILMN_1792997	GGGCTTAACCTGTGACTTTAATAAGCTGGAACAGTCCACTGAATGGGTAT	NM_012428.2
2510239	TRIM56	1.24	0.0385	Homo sapiens tripartite motif-containing 56 (TRIM56), mRNA.	ILMN_1666376	GGGCCAAAGAGGTGTTAGGTTCAAAGGCTGCGAAGAGAATAGGCTACTGG	NM_030961.1
1340544	UBR5	1.24	0.0429	Homo sapiens ubiquitin protein ligase E3 component n-recognin 5 (UBR5), mRNA.	ILMN_2204726	GTATCCCTATTTCAATGAGCAGTCAGTCTCAAGAGGTTACTGCACTTCAG	NM_015902.4
5890358	HS.284464	1.24	0.0461	AGENCOURT_6795541 NIH_MGC_47 Homo sapiens cDNA clone IMAGE:5802062 5, mRNA sequence	ILMN_1827840	ATTGACTGACCTGGTGCCTACCCAGTTTGCTGGTTTCCTGCCTATAAGGG	BQ068637
380703	YIPF5	1.24	0.0492	Homo sapiens Yip1 domain family, member 5 (YIPF5), transcript variant 2, mRNA.	ILMN_1714756	CTTAACTGTTGCTCTGTCAAAACAGCTATGCAGTGGAGTTGCATTTGATG	NM_030799.6
3180672	LITAF	1.25	7.28e-06	Homo sapiens lipopolysaccharide-induced TNF factor (LITAF), mRNA.	ILMN_1713934	GCACATTTTGAGCATGTCTGGGTACCATGGTGCGGATGCTTGGGAACCAG	NM_004862.2
1240307	UBL7	1.25	0.000867	Homo sapiens ubiquitin-like 7 (bone marrow stromal cell-derived) (UBL7), transcript variant 1, mRNA.	ILMN_1653646	TGGGCAGCGCGGGCTCGATGTGTGTCAGCCAAGTAGCTGGTCCCACTGGA	NM_032907.3
2120450	HS.356079	1.25	0.00122	Homo sapiens cDNA FLJ42149 fis, clone THYMU1000692	ILMN_1875342	GGCAAGACAAGTTGGCCCTTTCTTACCCAGAGGTCTTTTGTGTGACTGCA	AK124143
2850068	LOC440280	1.25	0.00282	PREDICTED: Homo sapiens similar to CCR4-NOT transcription complex, subunit 6-like isoform 1 (LOC440280), mRNA.	ILMN_1799069	GGGTTCTGTAAAGCCTGAACTCCCTTTTAAAAGTGCCTAGTGATAGAGGC	XM_496071.2
940035	SLC4A7	1.25	0.0029	Homo sapiens solute carrier family 4, sodium bicarbonate cotransporter, member 7 (SLC4A7), mRNA.	ILMN_1808354	TCCAGAATGGAGCTTAGTGCTACTGAATACCCTGGCCACAGAGCCACCTC	NM_003615.3
7570209	ARMC1	1.25	0.00424	Homo sapiens armadillo repeat containing 1 (ARMC1), mRNA.	ILMN_1722066	CTAACATTGTCACCTTCTGGAGAGAGAGTTAATGGGGGGCATTGAGGATG	NM_018120.3
4920162	FLYWCH2	1.25	0.00438	Homo sapiens FLYWCH family member 2 (FLYWCH2), mRNA.	ILMN_1805796	AGAACTTTGCCCCCTGCTCTGTGGCGCCCGGCAAGTCCCTGTAACCTTGA	NM_138439.1
3120050	MLL5	1.25	0.00462	Homo sapiens myeloid/lymphoid or mixed-lineage leukemia 5 (trithorax homolog, Drosophila) (MLL5), transcript variant 1, mRNA.	ILMN_2259633	GGGGTTCGGGTGTCTCGTGTGTGAACATCACAGGTCTATTCTGGATAAGC	NM_182931.2
1230554	LOC654121	1.25	0.00667	PREDICTED: Homo sapiens similar to C49H3.3 (LOC654121), mRNA.	ILMN_1753892	AAGAGCTGAGGTGTGGGTGTTCGTTTCTCAGGTAAAACATGGCTAAAAGC	XM_942442.1
150706	UGP2	1.25	0.00701	Homo sapiens UDP-glucose pyrophosphorylase 2 (UGP2), transcript variant 1, mRNA.	ILMN_2389155	GATATGCTTGAATTGGATCACCTCACAGTTTCAGGAGATGTGACATTTGG	NM_006759.3
1470224	CYP2U1	1.25	0.00747	Homo sapiens cytochrome P450, family 2, subfamily U, polypeptide 1 (CYP2U1), mRNA.	ILMN_1790008	GCTAATAGCCTAACTGCAGAGGAACTGAGTGGATGGGGTAGCTGCTGTAT	NM_183075.2
2000110	BRSK1	1.25	0.00793	Homo sapiens BR serine/threonine kinase 1 (BRSK1), mRNA.	ILMN_2185845	TGCTCTCCGGAAGGAATTCTGGTTTCGCGTGATCCTGCCTGCGTCCGTGT	NM_032430.1
2640735	BHLHB2	1.25	0.00892	Homo sapiens basic helix-loop-helix domain containing, class B, 2 (BHLHB2), mRNA.	ILMN_1768534	GGTCCAGAGTACTTGTTTTCCCGATGTGTCCAGCCAGCTCCGCAGCAGCT	NM_003670.1
6280092	SLC25A23	1.25	0.0118	Homo sapiens solute carrier family 25 (mitochondrial carrier; phosphate carrier), member 23 (SLC25A23), nuclear gene encoding mitochondrial protein, mRNA.	ILMN_1679949	TCCTTCGACCTCCACTGCGCCCCACCTCCCTGCCTGTGTGTGTTATTTCA	NM_024103.2
5560347	UPF2	1.25	0.0164	Homo sapiens UPF2 regulator of nonsense transcripts homolog (yeast) (UPF2), transcript variant 1, mRNA.	ILMN_1796305	TGGCTTAGAAAAGTGATACCAGCCCAAGAACAGGGATCTAGGTGAGCCCA	NM_080599.1
6380187	C21ORF57	1.25	0.0215	Homo sapiens chromosome 21 open reading frame 57 (C21orf57), transcript variant 1, mRNA.	ILMN_1795836	GCGAGTCATCCCCATCAGGAGAGCGCCACTTCGCAGTAAGATCGAGATTG	NM_058181.1
770441	DOPEY1	1.25	0.0222	Homo sapiens dopey family member 1 (DOPEY1), mRNA.	ILMN_1739156	GTCTTCAACAGCAAAGTCACAAGCCGATGTGGAGGACACTCAGGGAGTCC	NM_015018.2
4280632	GAS6	1.25	0.0241	Homo sapiens growth arrest-specific 6 (GAS6), mRNA.	ILMN_1784749	GCTGAGAGCTGGGCTTTCCTCTGTGACCATCCCGGCCTGTAACATATCTG	NM_000820.1
4280100	FAT	1.25	0.0358	Homo sapiens FAT tumor suppressor homolog 1 (Drosophila) (FAT), mRNA.	ILMN_1754795	GGAAAGTGTAACGGGGACCTTCTGCATACCTGTTTAGAACCAAAACCACC	NM_005245.3
[truncated: 652 more rows]
