# Supplementary material for: NRF2 Activation Restores Disease Related Metabolic Deficiencies in Olfactory Neurosphere-Derived Cells from Patients with Sporadic Parkinson's Disease
Source: PLoS One. 2011 Jul 1;6(7):e21907. doi: 10.1371/journal.pone.0021907 (PMC3128624; doi:10.1371/journal.pone.0021907)
Supplement: Table S5 — Geneset enrichment of Pathway Annotations based on Disease Status or Treatment Status. (XLS) [file pone.0021907.s011.xls]

## Sheet: Sheet6
Supplementary Table 5 to accompany:
NRF2 Activation Restores Disease Related Metabolic Deficiencies in Olfactory Neurosphere-derived Cells from Patients with Sporadic Parkinson’s Disease
Anthony L Cook, Alejandra M Vitale, Sugandha Ravishankar, Nicholas Matigian, Greg T Sutherland, Jiangou Shan, Ratneswary Sutharsan, Chris Perry, Peter A Silburn, George D Mellick, Murray Whitelaw, Christine A Wells , Alan Mackay-Sim and Stephen A Wood*
*Corresponding author: s.wood@griffith.edu.au
Ingenuity Canonical Pathways Name	p-value Vehicle Vs L-SUL Treatment	p-value PD Vs Control (Veh treatment)	p-value PD Vs Control (L-SUL treatment)	Number of molecules Vehicle Vs L-SUL Treatment	Number of molecules PD Vs Control (Veh treatment)	Number of molecules PD Vs Control (L-SUL treatment)	Molecules Vehicle Vs L-SUL Treatment	Molecules PD Vs Control Veh treatment	Molecules PD Vs Control (L-SUL treatment)
NRF2-mediated Oxidative Stress Response	5.37032e-10	7.76247e-05	2.13796e-09	66	15	47	MAP2K4,RAF1,FTL,MAPK1,DNAJC3,KRAS,DNAJB2 (includes EG:3300),MAP2K2,DNAJC8,ABCC1,KEAP1,ATF4,JUND,FOSL1,TXN,GCLM,CBR1,PIK3C2B,DNAJB12,RRAS,MAPK12,MAFF,DNAJB14,TXNRD1,GSR,ERP29,DNAJC5,STIP1,PIK3CD,MAP2K3,MAPK7,SQSTM1,PTPLAD1,MGST3,FTH1,EPHX1,AKR7A2,USP14,PPIB,PRDX1,ACTA2,DNAJC10,MAFG,EP300,HMOX1,AKR1A1,AKT1,UBE2K,GSTM4,ACTC1,MAP2K1,UBB,SOD1,ACTB,NQO1,MAPK9,HERPUD1,DNAJB9,ACTG1,GSTO1,DNAJC21,FOS,RRAS…	MGST1,FTL,DNAJB12,GSTM5,NQO1,MAPK6,DNAJC13,KRAS,PRKCZ,TXNRD1,MAFG,GSR,DNAJC21,PRKCH,GCLM	AKR7A2,MAP2K4,AKR7A3,USP14,DNAJC17,PRDX1,MAPK3,MAF,DNAJC10,DNAJB2 (includes EG:3300),DNAJA1,PRKCZ,EP300,MAFG,KEAP1,PIK3C3,ABCC1,VCP,DNAJA2,JUND,GCLM,GSK3B,MAP2K1,CBR1,PRKCA,UBB,PIK3C2B,MGST1,MAP3K1,MAPK6,MAPK9,HERPUD1,SLC35A2,MAPK12,GSTO1,DNAJC11,GSR,ERP29,RRAS2,PRKCD,DNAJB11,CCT7,PRKCH,SQSTM1,MAPK7,EIF2AK3,PTPLAD1
Aldosterone Signaling in Epithelial Cells	0.0870964	0.00151356	0.000870964	20	8	19	RAF1,PIK3C2B,MAPK1,ITPR2,SLC12A2,PDPK1,KRAS,HSPA5,MAPK12,HSPA8,MAP2K2,DUSP1,PIP5K1C,HSP90AA1,PIK3CD,MAPK7,PLCL1,MAP2K1,PIP4K2A,PI4KA	ICMT,ACCN2,MAPK6,PLCG1,KRAS,PRKCH,PRKCZ,AHCY	PIK3C2B,MAPK3,SLC12A2,MAPK6,PIP4K2B,MAPK12,SLC9A1,PRKCZ,PLCD3,PLCB4,PIP5K1C,PRKCD,PIK3C3,ITPR3,PRKCH,MAPK7,MAP2K1,PIP4K2A,PRKCA
Prolactin Signaling	0.0323594	0.00338844	0.00436516	20	7	16	FYN,RAF1,PIK3C2B,MAPK1,GRB2,RRAS,KRAS,CEBPB,MAPK12,EP300,MYC,FOS,SHC1,RRAS2,MAP2K2,NMI,PIK3CD,MAPK7,STAT1,MAP2K1	MAPK6,PLCG1,KRAS,PRKCH,CEBPB,SOCS5,PRKCZ	PIK3C2B,MAPK3,MAPK6,SOCS4,CEBPB,MAPK12,PRKCZ,EP300,SHC1,RRAS2,PRKCD,PIK3C3,PRKCH,MAPK7,MAP2K1,PRKCA
G Beta Gamma Signaling	0.011749	0.00346737	0.0389045	26	8	16	RAF1,MAPK1,CDC42,GNA11,PDPK1,KRAS,PRKAG1,SHC1,AKT1,GNA13,CAV2,DNM2,EGFR,SRC,ADCY2,AKT2,RRAS,GRB2,MAPK12,GNG5,GNG10,GNAI2,RRAS2,GNB2,GNG2,MAPK7	GNB5,MAPK6,PLCG1,KRAS,PRKCH,PRKCZ,PRKAG1,GNG10	PRKACB,CDC42,MAPK3,GNA12,GNAQ,MAPK6,GNB5,MAPK12,PRKCZ,GNAI2,SHC1,RRAS2,PRKCD,PRKCH,MAPK7,PRKCA
α-Adrenergic Signaling	0.0380189	0.00346737	0.00954993	24	8	18	RAF1,ADCY2,CALM3,MAPK1,ITPR2,RRAS,PHKG2,ADCY3,ADCY6,CALM2,KRAS,MAPK12,GNG5,PRKAG1,GNG10,GNAI2,PHKB,GYS1,RRAS2,MAP2K2,GNB2,MAPK7,GNG2,MAP2K1	GNB5,MAPK6,PLCG1,KRAS,PRKCH,PRKCZ,PRKAG1,GNG10	PRKACB,MAPK3,ADCY3,GNAQ,MAPK6,GNB5,MAPK12,PRKCZ,GNAI2,PHKB,RRAS2,PRKCD,ITPR3,PRKCH,MAPK7,MAP2K1,ADCY7,PRKCA
Corticotropin Releasing Hormone Signaling	0.17378	0.00363078	0.0371535	25	9	19	RAP1B,RAF1,MAPK1,CALM2,CREB5,PRKAG1,GLI3,MAP2K2,CREB1,SMO,ATF4,JUND,MAP2K1,ADCY2,CALM3,GUCY1A3,ITPR2,ADCY3,ADCY6,MAPK12,GNAI2,FOS,MEF2D,MAPK7,NPR2	GLI2,MAPK6,SMO,PLCG1,PRKCH,MAPK13,PRKCZ,PRKAG1,ATF2	PRKACB,GLI2,MAPK3,ADCY3,GNAQ,MAPK6,MAPK12,PRKCZ,GNAI2,PRKCD,ITPR3,CREB1,SMO,JUND,PRKCH,MAPK7,MAP2K1,ADCY7,PRKCA
Cdc42 Signaling	0.0040738	0.00416869	9.12011e-05	33	9	27	MAP2K4,ANAPC2,RAF1,MPRIP,MAP3K11,ARPC1B,CDC42,MYL6,LIMK1,DIAPH1,ACTR3,LLGL1,CDC26,BAIAP2,EXOC2,ARPC1A,CDC16,ITGB1,SRC,CFL1,MAPK9,ANAPC7,EXOC7,MAPK12,MYL6B,ANAPC4,FOS,EXOC4,WAS,CFL2,FNBP1L,ANAPC5,CLIP1	FNBP1L,ARPC4,ANAPC5,CDC23 (includes EG:8697),PRKCH,MAPK13,ANAPC11,PRKCZ,ATF2	MAP2K4,MPRIP,CDC42,DIAPH3,CDC23 (includes EG:8697),IQGAP1,PRKCZ,MYLK,ACTR3,LLGL1,CDC26,GSK3B,ITGB1,ACTR2,PAK4,EXOC1,ITGA5,MAPK9,ANAPC7,MAPK12,ANAPC4,WIPF1,CDC42BPA,EXOC4,MYL12B,PRKCH,CLIP1
CREB Signaling in Neurons	0.0660693	0.00524807	0.00616595	38	11	29	RAF1,MAPK1,GNA11,CALM2,KRAS,CREB5,PRKAG1,EP300,SHC1,GTF2B,POLR2A,AKT1,POLR2C,MAP2K2,CREB1,ATF4,GNA13,PLCL1,MAP2K1,PIK3C2B,ADCY2,AKT2,CALM3,ITPR2,RRAS,GRB2,ADCY3,ADCY6,MAPK12,GNG5,GNG10,GNAI2,RRAS2,GNB2,PIK3CD,MAPK7,GNG2,CAMK2G	GNB5,MAPK6,PLCG1,KRAS,PRKCH,PRKCZ,PRKAG1,GRIA3,GNG10,CAMK2G,ATF2	PRKACB,POLR2D,MAPK3,POLR2J,GNB5,PRKCZ,EP300,PLCD3,SHC1,PIK3C3,CREB1,MAP2K1,PRKCA,PIK3C2B,GNA12,ADCY3,GNAQ,MAPK6,TBP,MAPK12,POLR2G,GNAI2,PLCB4,RRAS2,PRKCD,ITPR3,PRKCH,MAPK7,ADCY7
Nicotinate and Nicotinamide Metabolism	0.0301995	0.00549541	0.000851138	26	8	22	MAP2K4,MAPK1,CSNK1A1,IRAK1,SACM1L,LIMK1,MAP2K2,PIM1,PRKAA1,NAMPT,MAP2K1,AKT2,ENPP1,CDK7,CSNK1D,MAPK9,PKN1,NNT,ARAF,GRK6,NP,DUSP18,MAP2K3,MAPK7,NADK (includes EG:65220),ACVR2A	NT5C,NAPRT1,PCTK3,CDK7,PRKAA1,MAPK6,PRKCH,IRAK1	MAP2K4,PCTK3,MAP3K6,DMPK,MAPK3,MAPK6,CSNK1A1,CSNK1D,MAPK9,SACM1L,NT5C,NNT,NT5E,PRKCD,GRK6,PRKAA1,NAMPT,DUSP18,PRKCH,MAPK7,MAP2K1,DYRK1A
CCR5 Signaling in Macrophages		0.00831764	0.279898		6	9		GNB5,PLCG1,PRKCH,MAPK13,PRKCZ,GNG10	MAP2K4,GNAI2,PRKCD,GNB5,MAPK9,PRKCH,MAPK12,PRKCZ,PRKCA
Renin-Angiotensin Signaling	0.0707946	0.00870964	0.00107152	26	8	23	MAP2K4,RELA,RAF1,MAPK1,KRAS,PRKAG1,PTK2,SHC1,MAP2K2,STAT1,MAP2K1,PIK3C2B,ADCY2,RRAS,GRB2,ITPR2,ADCY3,RAC1,ADCY6,MAPK9,MAPK12,FOS,RRAS2,PIK3CD,MAPK7,AGTR1	MAPK6,PLCG1,KRAS,PRKCH,MAPK13,PRKCZ,PRKAG1,ATF2	MAP2K4,PRKACB,PIK3C2B,PAK4,MAPK3,ADCY3,MAP3K1,GNAQ,MAPK6,MAPK9,MAPK12,PRKCZ,PTK2,SHC1,RRAS2,PRKCD,PIK3C3,ITPR3,PRKCH,MAPK7,MAP2K1,ADCY7,PRKCA
Synaptic Long Term Potentiation	0.0489779	0.00912011	0.0125893	27	8	20	RAP1B,RAF1,MAPK1,PPP1R3C,GNA11,CALM2,KRAS,CREB5,PRKAG1,EP300,GRINA,MAP2K2,PPP1R10,PPP1R7,PPP3R1,CREB1,ATF4,PPP1CA,MAP2K1,CALM3,RRAS,ITPR2,PPP1R11,MAPK12,RRAS2,MAPK7,CAMK2G	MAPK6,KRAS,PRKCH,PRKCZ,PRKAG1,GRIA3,CAMK2G,ATF2	PRKACB,MAPK3,PPP1R3C,CHP,GNAQ,MAPK6,PPP1R11,MAPK12,PRKCZ,EP300,PLCB4,RRAS2,PRKCD,CREB1,ITPR3,PRKCH,MAPK7,MAP2K1,PPP3CA,PRKCA
Inositol Phosphate Metabolism	0.00724436	0.0102329	3.01995e-05	36	9	31	MAP2K4,INPP1,MAPK1,CSNK1A1,OCRL,LIMK1,PTEN,IRAK1,MAP2K2,PIM1,PRKAA1,IMPA2,INPP5J,IP6K1,PLCL1,MAP2K1,PI4KA,PIK3C2B,AKT2,IMPA1,CDK7,SEC16A,MTMR14,CSNK1D,MAPK9,PKN1,INPP4A,ARAF,SYNJ1,PIP5K1C,GRK6,MAP2K3,PIK3CD,MAPK7,PIP4K2A,ACVR2A	SYNJ2,PCTK3,INPP5E,CDK7,PRKAA1,MAPK6,PLCG1,PRKCH,IRAK1	MAP2K4,MAPK3,CSNK1A1,PIP4K2B,OCRL,PTEN,PLCD3,ITPKB,PIK3C3,INPP5B,PRKAA1,MAP2K1,ATM,PCTK3,PIK3C2B,IMPA1,MAP3K6,INPP5E,DMPK,MAPK6,CSNK1D,MAPK9,PLCB4,PI4K2A,PIP5K1C,PRKCD,GRK6,PRKCH,MAPK7,PIP4K2A,DYRK1A
Type II Diabetes Mellitus Signaling	0.212324	0.0107152	0.000125893	24	8	26	PKM2,MAP2K4,RELA,PIK3C2B,MAP3K14,ACSL3,AKT2,MAPK1,TNFRSF1A,PDPK1,MAPK9,IKBKE,CEBPB,MAPK12,ADIPOR1,PRKAG1,MTOR,TRAF2,IKBKG,AKT1,PRKAA1,PIK3CD,MAPK7,TNFRSF11B	ACSL3,PRKAA1,MAPK6,PRKCH,CEBPB,SOCS5,PRKCZ,PRKAG1	MAP2K4,MAPK3,SMPD1,ADIPOR1,PRKCZ,IKBKG,MTOR,PIK3C3,PRKAA1,ACSL4,CHUK,NSMAF,TNFRSF11B,PRKCA,PKM2,PIK3C2B,ACSL3,MAP3K1,MAPK6,MAPK9,SOCS4,CEBPB,MAPK12,PRKCD,PRKCH,MAPK7
Phenylalanine, Tyrosine and Tryptophan Biosynthesis	0.196789	0.0107152	0.292415	5	3	3	YARS,FARS2,ENO1,ENO3,GOT2	TOR3A,GOT2,FARSB	YARS,ENO1,GOT1
Glycine, Serine and Threonine Metabolism		0.0128825	0.151356		6	11		PSAT1,GAMT,CBS,PHGDH,PLCG1,SHMT1	PLCD3,PSAT1,PLCB4,PEMT,GAMT,CBS,PHGDH,DBT,SHMT1,GOT1,SHMT2
Melatonin Signaling	0.338844	0.0134896	0.0104713	15	6	15	MAP2K4,RAF1,CALM3,MAPK1,CALM2,MAPK12,PRKAG1,GNAI2,MAP2K2,ARAF,MAP2K3,MAPK7,PLCL1,MAP2K1,CAMK2G	MAPK6,PLCG1,PRKCH,PRKCZ,PRKAG1,CAMK2G	MAP2K4,PRKACB,MAPK3,GNAQ,MAPK6,MAPK12,PRKCZ,GNAI2,PLCD3,PLCB4,PRKCD,PRKCH,MAPK7,MAP2K1,PRKCA
LPS-stimulated MAPK Signaling	0.00165959	0.0134896	0.00060256	24	6	18	MAP2K4,RELA,PIK3C2B,MAP3K14,RAF1,MAPK1,ATF1,CDC42,RRAS,RAC1,MAPK9,IKBKE,KRAS,MAPK12,TLR4,FOS,IKBKG,RRAS2,MAP2K2,CREB1,MAP2K3,PIK3CD,MAPK7,MAP2K1	MAPK6,KRAS,PRKCH,MAPK13,PRKCZ,ATF2	MAP2K4,PIK3C2B,CDC42,MAPK3,MAPK6,MAPK9,MAPK12,PRKCZ,IKBKG,RRAS2,PRKCD,PIK3C3,CREB1,PRKCH,CHUK,MAPK7,MAP2K1,PRKCA
Fc Epsilon RI Signaling	0.144877	0.0154882	0.0977237	22	7	15	MAP2K4,PIK3C2B,FYN,RAF1,AKT2,MAPK1,GRB2,RRAS,RAC1,PDPK1,MAPK9,KRAS,MAPK12,PLA2G4C,AKT1,RRAS2,MAP2K2,LYN,MAP2K3,PIK3CD,MAPK7,MAP2K1	MAPK6,PLCG1,KRAS,PRKCH,MAPK13,RAC3,PRKCZ	MAP2K4,PIK3C2B,MAPK3,MAPK6,MAPK9,MAPK12,PRKCZ,RRAS2,PRKCD,PIK3C3,LAT,PRKCH,MAPK7,MAP2K1,PRKCA
Glioma Signaling	0.0128825	0.0162181	0.000630957	27	7	22	RAF1,MAPK1,PA2G4,CALM2,KRAS,E2F3,CCND1,PTEN,SHC1,MTOR,AKT1,MAP2K2,CAMK1G,MAP2K1,E2F2,EGFR,PIK3C2B,AKT2,CALM3,TFDP1,RRAS,GRB2,MAPK12,RRAS2,PIK3CD,MAPK7,CAMK2G	E2F6,MAPK6,PLCG1,KRAS,PRKCH,PRKCZ,CAMK2G	PIK3C2B,E2F4,RBL2,SUV39H1,MAPK3,MAPK6,MAPK12,E2F3,SIN3A,PRKCZ,PTEN,E2F6,SHC1,MTOR,RRAS2,PIK3C3,PRKCD,IGF1R,PRKCH,MAPK7,MAP2K1,PRKCA
Thrombopoietin Signaling	0.0338844	0.0165959	0.00537032	16	5	13	RAF1,PIK3C2B,MAPK1,GRB2,RRAS,KRAS,MAPK12,MYC,SHC1,FOS,RRAS2,MAP2K2,PIK3CD,MAPK7,STAT1,MAP2K1	MAPK6,PLCG1,KRAS,PRKCH,PRKCZ	PIK3C2B,MAPK3,MAPK6,MAPK12,PRKCZ,SHC1,RRAS2,PRKCD,PIK3C3,PRKCH,MAPK7,MAP2K1,PRKCA
BMP signaling pathway	0.133968	0.0165959	0.0151356	18	6	15	MAP2K4,RELA,RAF1,MAGED1,MAPK1,GRB2,RRAS,SMAD6,MAPK9,KRAS,MAPK12,PRKAG1,RRAS2,MAP2K2,CREB1,MAPK7,MAP2K1,MAP3K7IP1	SMAD7,MAPK6,KRAS,MAPK13,PRKAG1,ATF2	MAP2K4,PRKACB,MAGED1,MAPK3,MAPK6,SMAD7,BMPR2,MAPK9,SMAD5,MAPK12,PITX2,RRAS2,CREB1,MAPK7,MAP2K1
Glutamate Metabolism	0.025704	0.0169824	0.040738	12	4	8	EARS2,GSR,GFPT1,NAGK,CCDC92 (includes EG:80212),GLUL,CAD,GCLM,GPT2,GOT2,GLUD2,EPRS	GSR,GCLM,GOT2,EPRS	GSR,GLS,CCDC92 (includes EG:80212),GOT1,CAD,GCLM,GPT2,EPRS
Neuropathic Pain Signaling In Dorsal Horn Neurons		0.0169824	0.110662		7	15		MAPK6,PLCG1,PRKCH,PRKCZ,PRKAG1,GRIA3,CAMK2G	PRKACB,PIK3C2B,MAPK3,MAPK6,MAPK12,PRKCZ,PLCD3,PLCB4,PRKCD,PIK3C3,CREB1,ITPR3,PRKCH,MAPK7,PRKCA
GNRH Signaling	0.00912011	0.020893	0.00204174	34	8	25	MAP2K4,RAF1,RELA,MAP3K11,CDC42,MAPK1,GNA11,KRAS,CREB5,PRKAG1,PTK2,MAP2K2,CREB1,ATF4,MAP2K1,DNM2,EGFR,MAP3K14,SRC,ADCY2,RRAS,GRB2,ITPR2,ADCY3,ADCY6,RAC1,MAPK9,MAPK12,GNAI2,FOS,RRAS2,MAP2K3,MAPK7,CAMK2G	MAPK6,KRAS,PRKCH,MAPK13,PRKCZ,PRKAG1,CAMK2G,ATF2	MAP2K4,PRKACB,CDC42,MAPK3,PRKCZ,PTK2,CREB1,MAP2K1,PRKCA,PAK4,MAP3K6,ADCY3,MAP3K1,MAPK6,GNAQ,MAPK9,MAPK12,GNAI2,PLCB4,RRAS2,PRKCD,ITPR3,PRKCH,MAPK7,ADCY7
Oxidative Phosphorylation	9.77237e-08	0.020893	0.000165959	48	8	28	NDUFA4,COX7B,ATP6V1D,ATP6V0C,HCG 25371,ATP5D,ATP6V1C1,COX10 (includes EG:1352),TCIRG1,COX8A,NDUFB5,COX5B,ATP6AP1,NDUFA1,UQCRH,NDUFC2,ATP5H (includes EG:10476),ATP5J2,UQCRFS1,ATP6V1G1,ATP6V1G2,ATP5I,COX4I1,NDUFS4,SDHA,ATP5J,ATP6V0E2,NDUFC1,COX7A2,NDUFB3,COX17,ATP5O,NDUFV3,RPUSD1,SDHC,ATP6V1A,ATP6V1E1,NDUFS5,UCRC,COX11,ATP6V1H,NDUFV2,NDUFA11,PPA2,NDUFA12,UQCRC1,ATP6V1B2,ATP6V0E1	COX6B1,NDUFB3,ATP6V0B,COX6A1,ATP5H (includes EG:10476),ATP6V0A2,ATP5F1,PPA1	NDUFA9 (includes EG:4704),ATP6V0C,HCG 25371,NDUFA10 (includes EG:4705),COX10 (includes EG:1352),COX8A,ATP5G2,SDHAL1,ATP5G1,ATP5J2,ATP5F1,ATP5I,NDUFS4,ATP5J,ATP5A1,COX6C,PPA1,ATP6V0A1,ATP5C1,NDUFS8,NDUFA11,PPA2,NDUFB7,ATP6V0A2,COX5A,CYC1,UQCRC1,COX15
Aminoacyl-tRNA Biosynthesis	0.000977237	0.0218776	0.00275423	16	4	11	CARS2,TARSL2,TARS,EPRS,AARSD1,EARS2,NARS,LARS,WARS,YARS,FARS2,KARS,DARS,AARS2,AARS,SARS	CARS,WARS,FARSB,EPRS	CARS,WARS,RARS,YARS,DARS,HARS,AARS,VARS,MARS,MTFMT,EPRS
Glutathione Metabolism	0.121619	0.0234423	0.489779	15	5	7	G6PD,GLRX,ANPEP,GSTO1,IDH1,GSTZ1 (includes EG:2954),GSR,OPLAH,PGD,GSTM4,GPX8,IDH2,GCLM,MGST3,RNPEP	GSR,MGST1,GSTM5,G6PD,GCLM	GSR,MGST1,PGD,G6PD,GPX4,GCLM,GSTO1
IL-15 Signaling	0.00467735	0.0251189	0.0134896	20	5	13	RELA,PIK3C2B,RAF1,AKT2,MAPK1,RRAS,IL15,KRAS,AXL,MAPK12,PTK2,SHC1,BCL2L1,TRAF2,AKT1,RRAS2,MAP2K2,PIK3CD,MAPK7,MAP2K1	MAPK6,PLCG1,KRAS,MAPK13,RAC3	PIK3C2B,MAPK3,TYK2,MAPK6,AXL,MAPK12,PTK2,SHC1,BCL2L1,RRAS2,PIK3C3,MAPK7,MAP2K1
Huntington's Disease Signaling	0.0020893	0.0269153	0.00616595	55	11	35	MAP2K4,REST,HSPA1A,PDPK1,CREB5,HSPA5,AP2A2,NSF,CTSD,CASP9,HDAC7,ATF4,DLG4,TCERG1,DNM2,CAPN5,PIK3C2B,AKT2,CASP3,STX1A,GNG10,HSPA8,BCL2L1,DNAJC5,CAPN1,GNB2,PIK3CD,GNG2,GNA11,EP300,TGM2,SHC1,MTOR,POLR2C,AKT1,POLR2A,CREB1,NCOR1,BET1L,EGFR,SDHA,UBB,GRB2,HDAC1,APAF1,MAPK9,HIP1,BAX,GNG5,ZDHHC17,CAPNS1,DCTN1,NCOR2,GOSR2,UBC	HSPA1B,CASP3,HDAC8,CACNA1B,CASP1,GNB5,PRKCH,GOSR1,PRKCZ,GNG10,ATF2	MAP2K4,POLR2D,GNB5,POLR2J,CASP4,PRKCZ,EP300,CASP6,NSF,SHC1,MTOR,PIK3C3,CREB1,HDAC7,CASP1,IGF1R,ATP5C2,PRKCA,PIK3C2B,UBB,CASP3,GLS,HSPA9,GNAQ,TBP,MAPK9,SIN3A,POLR2G,BCL2L1,PLCB4,TAF4,PRKCD,CASP2,PRKCH,UBC
fMLP Signaling in Neutrophils	0.0489779	0.0275423	0.00281838	27	7	22	RELA,RAF1,MAPK1,ARPC1B,CDC42,CALM2,KRAS,ACTR3,MAP2K2,PPP3R1,ARPC1A,MAP2K1,PIK3C2B,CALM3,RRAS,ITPR2,RAC1,MAPK12,GNG5,GNG10,GNAI2,RRAS2,WAS,GNB2,PIK3CD,GNG2,MAPK7	ARPC4,GNB5,MAPK6,KRAS,PRKCH,PRKCZ,GNG10	ACTR2,PIK3C2B,CDC42,MAPK3,CHP,MAPK6,GNB5,MAPK12,PRKCZ,GNAI2,PLCB4,NFAT5,RRAS2,ACTR3,PIK3C3,PRKCD,ITPR3,PRKCH,MAPK7,MAP2K1,PPP3CA,PRKCA
Virus Entry via Endocytic Pathways	0.000489779	0.0301995	0.233884	29	6	12	B2M,FYN,AP2A1,ITSN1,CDC42,CD55,ACTA2,KRAS,AP1B1,AP2A2,FLNA,ACTC1,DNM2,ITGB5,ITGB1,AP2B1,SRC,PIK3C2B,AP2M1,RRAS,ACTB,RAC1,ACTG1,AP2S1,RRAS2,CLTA,CLTCL1,TFRC,PIK3CD	PLCG1,KRAS,PRKCH,RAC3,AP2S1,PRKCZ	ITGB1,PIK3C2B,RRAS2,CDC42,CLTA,PRKCD,PIK3C3,ITGA5,PRKCH,AP1B1,PRKCZ,PRKCA
IGF-1 Signaling	0.000758578	0.0331131	0.000457088	29	6	21	IGFBP4,RAF1,CTGF,MAPK1,YWHAH,PDPK1,KRAS,PRKAG1,YWHAQ (includes EG:10971),PTK2,SHC1,CASP9,AKT1,MAP2K2,RPS6KB2,CSNK2A1,MAP2K1,RPS6KB1,PIK3C2B,AKT2,YWHAE,RRAS,GRB2,MAPK12,FOS,NOV,RRAS2,PIK3CD,MAPK7	MAPK6,IGFBP5,KRAS,PRKCH,PRKCZ,PRKAG1	PRKACB,PIK3C2B,YWHAE,BAD,MAPK3,MAPK6,IGFBP5,MAPK12,PRKCZ,PTK2,CSNK2A2,SHC1,RRAS2,PIK3C3,RPS6KB2,CSNK2A1,IGF1R,PRKCH,MAPK7,CYR61,MAP2K1
CCR3 Signaling in Eosinophils	0.111173	0.0331131	0.060256	26	7	18	RAF1,MAPK1,CALM2,KRAS,LIMK1,MAP2K2,PPP1CA,MAP2K1,PIK3C2B,CALM3,CFL1,ITPR2,RRAS,RAC1,MAPK12,GNG5,GNG10,PLA2G4C,GNAI2,RRAS2,CFL2,RHOA,GNB2,PIK3CD,GNG2,MAPK7	GNB5,MAPK6,KRAS,PRKCH,MAPK13,PRKCZ,GNG10	PIK3C2B,PAK4,MAPK3,MAPK6,GNB5,MAPK12,PRKCZ,GNAI2,MYLK,PLCB4,RRAS2,PRKCD,PIK3C3,ITPR3,PRKCH,MAPK7,MAP2K1,PRKCA
Erythropoietin Signaling	0.0057544	0.0338844	0.0112202	21	5	14	RELA,RPS6KB1,RAF1,SRC,PIK3C2B,AKT2,MAPK1,GRB2,RRAS,PDPK1,KRAS,MAPK12,SHC1,FOS,AKT1,RRAS2,CBL,MAP2K2,PIK3CD,MAPK7,MAP2K1	MAPK6,PLCG1,KRAS,PRKCH,PRKCZ	PIK3C2B,EPOR,MAPK3,MAPK6,MAPK12,PRKCZ,SHC1,RRAS2,PRKCD,PIK3C3,PRKCH,MAPK7,MAP2K1,PRKCA
Neurotrophin/TRK Signaling	0.00251189	0.0338844	0.0537032	22	5	12	MAP2K4,PIK3C2B,RAF1,MAPK1,CDC42,GRB2,RRAS,PDPK1,KRAS,CREB5,MAPK12,FOS,SHC1,AKT1,RRAS2,MAP2K2,CREB1,ATF4,MAP2K3,PIK3CD,MAPK7,MAP2K1	MAPK6,PLCG1,KRAS,FRS2,ATF2	MAP2K4,SHC1,PIK3C2B,RRAS2,CDC42,MAPK3,PIK3C3,CREB1,MAPK6,MAPK7,MAPK12,MAP2K1
Androgen Signaling	0.0562341	0.0354813	0.0114815	28	7	21	RELA,MAPK1,SMAD3,GNA11,CALM2,GTF2E2,CCND1,PRKAG1,EP300,SHC1,GTF2B,POLR2C,POLR2A,GTF2H5,GNA13,SRC,CALM3,CDK7,GTF2F1,MAPK12,GNG5,GNG10,GNAI2,GNB2,GTF2H1,HSP90AA1,GNG2,MAPK7	CDK7,GNB5,MAPK6,PRKCH,PRKCZ,PRKAG1,GNG10	PRKACB,POLR2D,MAPK3,GNA12,GNAQ,MAPK6,TBP,POLR2J,GNB5,GTF2F1,MAPK12,PRKCZ,EP300,GNAI2,POLR2G,SHC1,PRKCD,GTF2H5,PRKCH,MAPK7,PRKCA
Growth Hormone Signaling		0.0354813	0.0125893		5	14		MAPK6,PLCG1,PRKCH,SOCS5,PRKCZ	PIK3C2B,MAPK3,RPS6KA3,MAPK6,SOCS4,MAPK12,PRKCZ,PRKCD,PIK3C3,IGF1R,RPS6KB2,PRKCH,MAPK7,PRKCA
Fatty Acid Biosynthesis	0.337287	0.0354813	0.350752	3	2	2	ACSL3,FASN,PCCB	ACSL3,OXSM	ACSL3,BTD
Purine Metabolism	0.000199526	0.0354813	0.00457088	80	14	48	ABCA2,ATP5D,XDH,NME2,TRAP1,TYMP,POLRMT,POLM,APRT,ATP11B,POLB,POLE,BCKDHB,ACIN1,NSF,POLD3,POLR3A,PRPS1,ABCC1,ATP5H (includes EG:10476),ADA,DLG4,RUVBL2,RAD51C,POLR3C,RECQL5,ATP5J,NME4,GUCY1A3,PSMC4,RRM2,DGUOK,ADAR,SPAST,PDE1C,INO80,PRPSAP1,NP,HPRT1,AK2,NPR2,GMPR2,CANT1,ATP6V0E1,RFC3,NME1,NUDT9,RUVBL1,ATP5S,WRNIP1,NME7,ADSL,POLR2A,POLR2C,PSMC6,MYO9B,ADK,ATP5J2,ATP6V1G1,ATP6V1G2,ACTC1,ATP5I,PKM2,ADCY…	NME4,ATP6V0B,ATP5S,PRPS1L1,NT5C,WRN (includes EG:7486),MYO9A,PPP2R4,MYO9B,ATP5H (includes EG:10476),POLR3G,MGC13098,AK3L1,ATP5F1	POLR2D,NUDT9,POLR2J,NME2,ATP5G2,APRT,NSF,ADSL,ATP5G1,MYO9B,ABCC1,ADK,AK1,VCP,ATP5J2,PSMC2,ATP5F1,ATP5I,POLR3D,POLR1D,PKM2,ATP5J,NME4,POLR1B,ATP5A1,ADCY3,PSMC4,GUK1,ADSS,PDE8A,NT5C,POLR2G,ATP5C1,NME3,POLR3H,PRPS2,PSMC1,NT5E,PAPSS1 (includes EG:9061),HPRT1,MYH9,PAPD5,AK3L1,HLTF,ADCY7,PSMC3,GMPR2,CANT1
PTEN Signaling	6.16595e-07	0.0389045	0.0001	37	6	23	RAF1,RELA,CDC42,MAPK1,YWHAH,ILK,PDPK1,KRAS,BCAR1,CCND1,PTEN,PTK2,SHC1,IKBKG,CASP9,AKT1,MAP2K2,CSNK2A1,RPS6KB2,MAP2K1,EGFR,ITGB1,RPS6KB1,AKT2,CASP3,GRB2,RRAS,RAC1,IKBKE,MAPK12,CNKSR3,BCL2L1,RRAS2,CBL,PIK3CD,MAPK7,CDKN1B	FOXO4,CASP3,MAPK6,KRAS,RAC3,PRKCZ	ITGB1,CASP3,BAD,CDC42,MAPK3,MAPK6,BMPR2,ITGA5,MAPK12,PRKCZ,PTEN,PTK2,SHC1,BCL2L1,CSNK2A2,IKBKG,RRAS2,CSNK2A1,RPS6KB2,CHUK,MAPK7,GSK3B,MAP2K1
IL-8 Signaling	0.00030903	0.0389045	0.0141254	49	9	28	MAP2K4,RAF1,MAPK1,KRAS,MAP4K4,CCND1,LIMK1,PTK2,IKBKG,MAP2K2,RHOB,GNA13,RND2,PIK3C2B,RPS6KB1,AKT2,RRAS,RAC1,VEGFC,RHOJ,MAPK12,GNG10,BCL2L1,ARAF,RHOA,GNB2,PIK3CD,MAPK7,GNG2,FNBP1,RELA,RHOT2,IRAK1,HMOX1,MTOR,AKT1,RHOT1,RHOD,MAP2K1,EGFR,SRC,ANGPT1,RHOC,MAPK9,IKBKE,BAX,GNG5,GNAI2,RRAS2	CCND2,GNB5,MAPK6,KRAS,PRKCH,RAC3,PRKCZ,GNG10,IRAK1	MAP2K4,MAPK3,GNB5,MAP4K4,PRKCZ,EIF4EBP1,PTK2,IKBKG,MTOR,PIK3C3,CHUK,MAP2K1,PRKCA,PIK3C2B,VEGFB (includes EG:7423),GNA12,MAPK6,MAPK9,MAPK12,CSTB,GNAI2,BCL2L1,CCND2,RRAS2,MYL12B,PRKCD,PRKCH,MAPK7
Cleavage and Polyadenylation of Pre-mRNA	0.0562341	0.0416869	0.0363078	5	2	4	CPSF2,CPSF6,WDR33,CPSF3,CSTF3	CPSF3,CSTF3	PAPOLA,WDR33,CSTF3,CPSF4
Fcγ Receptor-mediated Phagocytosis in Macrophages and Monocytes	0.00199526	0.0416869	0.0245471	29	6	17	FYN,ARPC1B,CDC42,MAPK1,ACTA2,CRK,TLN1,NCK1,PTEN,HMOX1,ACTR3,AKT1,RAB11B,RPS6KB2,ARPC1A,ACTC1,RPS6KB1,SRC,AKT2,ACTB,RAC1,MAPK12,ACTG1,MYO5A,CBL,WAS,LYN,RAB11A,MAPK7	ARPC4,MAPK6,PLCG1,PRKCH,RAC3,PRKCZ	ACTR2,CDC42,MAPK3,MAPK6,CRK,TLN1,MAPK12,PRKCZ,PTEN,YES1,ACTR3,RAB11B,PRKCD,RPS6KB2,PRKCH,MAPK7,PRKCA
p70S6K Signaling	0.00338844	0.0416869	7.24436e-06	34	7	30	RAF1,MAPK1,YWHAH,PPP2CA,PDPK1,PPP2R3B,KRAS,YWHAQ (includes EG:10971),SHC1,MTOR,AKT1,MAP2K2,EEF2K,PLCL1,MAP2K1,EGFR,RPS6KB1,SRC,PIK3C2B,AKT2,YWHAE,RRAS,GRB2,PPP2R5D,MAPK12,GNAI2,PPP2CB,RRAS2,PPP2R2B,LYN,PIK3CD,MAPK7,PPP2R5E,AGTR1	PPP2R4,MAPK6,PLCG1,KRAS,PRKCH,BCAP31,PRKCZ	F2R,BAD,MAPK3,PPP2R5B,RPS6,PRKCZ,PLCD3,SHC1,MTOR,PIK3C3,BCAP31,MAP2K1,PRKCA,PIK3C2B,PPP2R5C,YWHAE,PPP2R5D,GNAQ,MAPK6,MAPK12,PPP2R5A,GNAI2,PPP2CB,PLCB4,PPP2R1A,RRAS2,PRKCD,PRKCH,MAPK7,PPP2R1B
Sonic Hedgehog Signaling		0.0446684	0.215774		3	5		GLI2,SMO,PRKAG1	PRKACB,GLI2,SMO,GSK3B,DYRK1A
Axonal Guidance Signaling	0.114288	0.0457088	0.242661	77	16	45	DPYSL2,RAF1,PFN1,MYL6,MAPK1,ITSN1,SEMA4F,KRAS,NCK1,LIMK1,PTK2,MAP2K2,PPP3R1,BAIAP2,PLXNB2,ARPC1A,SRGAP2,ARHGEF11,GNA13,PLXNB3,FZD2,PIK3C2B,AKT2,STK36,CFL1,RRAS,SEMA5A,RAC1,VEGFC,MAPK12,MYL6B,GNG10,SDCBP,RHOA,CFL2,RTN4,GNB2,PIK3CD,GNG2,MAPK7,EPHA2,RAP1B,FYN,ADAM17,CDC42,ARPC1B,GNA11,EPHA4,CRK,ROBO1,BCAR1,PRKAG1,SHC1,AKT1,ACTR3,GLI3,SRGAP1,RHOD,PFN4,SMO,ERBB2,MAP2K1,ITGB1,SEMA3E,EPHB4,GRB2,ADAM15,W…	GLI2,PFN1,GNB5,MAPK6,KRAS,PLXNA2,RAC3,PRKCZ,PRKAG1,GNG10,ARPC4,SMO,PRKCH,SEMA3B,PLXNB3,WNT5B	PRKACB,PFN1,GLI2,CDC42,MAPK3,GNB5,CRK,ROBO1,PRKCZ,EIF4E,PTK2,SHC1,NFAT5,ACTR3,PIK3C3,SMO,GSK3B,ERBB2,MAP2K1,PPP3CA,PRKCA,SEMA3E,ITGB1,ACTR2,PIK3C2B,PAK4,VEGFB (includes EG:7423),ADAM15,GNA12,WNT2B,CHP,MAPK6,GNAQ,ITGA5,MAPK12,GNAI2,PLCB4,WIPF1,RRAS2,SDCBP,MYL12B,PRKCD,CXCL12,PRKCH,MAPK7
IL-17 Signaling	0.0169824	0.0467735	0.047863	21	5	13	MAP2K4,RELA,PIK3C2B,MAP3K14,AKT2,MAPK1,RRAS,IL17RC,MAPK9,KRAS,CEBPB,IL17RA,MAPK12,AKT1,RRAS2,MAP2K2,MAP2K3,PIK3CD,MAPK7,MAPKAPK2,MAP2K1	MAPK6,KRAS,MAPK13,CEBPB,ATF2	MAP2K4,PIK3C2B,MAPK3,MAPK6,MAPK9,CEBPB,MAPK12,RRAS2,TIMP1,PIK3C3,MAPK7,GSK3B,MAP2K1
Xenobiotic Metabolism Signaling	0.142889	0.047863	0.00295121	54	12	43	MAP2K4,RAF1,FTL,MAP3K11,MAPK1,PPP2CA,PPP2R3B,KRAS,CES2 (includes EG:8824),SULT1A2,MAP2K2,ALDH3A2,KEAP1,ALDH3A1,AHR,PIK3C2B,MAP3K14,ALDH1B1,RRAS,MAPK12,ALDH9A1,ABCC2,PPP2CB,PPP2R2B,HSP90AA1,PIK3CD,ALDH3B1,ALDH18A1,MAP2K3,MAPK7,ALDH16A1,NDST1,MGST3,CAMK2G,RELA,EP300,HMOX1,HSP90AB1,ALDH1A3,CAMK1G,GSTM4,MAP2K1,SRA1,PPP2R5D,NQO1,MAPK9,GSTO1,SULT2B1,RRAS2,ALDH1L2,NCOR2,PPP2R5E,ABCC3,SCAND1	MGST1,FTL,GSTM5,PPP2R4,NQO1,MAPK6,KRAS,PRKCH,MAPK13,ABCC3,PRKCZ,CAMK2G	MAP2K4,MAPK3,MAF,PPP2R5B,PRKCZ,EP300,SULT1A2,CEL,PTGES3 (includes EG:10728),PIK3C3,ALDH3A2,KEAP1,MAP2K1,CITED2,AHR,ALDH6A1,PRKCA,PIK3C2B,ALDH1B1,MGST1,MAP3K6,PPP2R5C,PPP2R5D,MAP3K1,MAPK6,MAPK9,DSEL,MAPK12,ALDH9A1,GSTO1,PPP2R5A,SULT2B1,PPP2CB,PPP2R1A,RRAS2,PRKCD,ALDH18A1,PRKCH,MAPK7,ABCC3,NDST1,PPP2R1B,EIF2AK3
Insulin Receptor Signaling	0.00380189	0.0512861	4.7863e-05	35	7	29	RAF1,FYN,MAPK1,PPP1R3C,PDPK1,KRAS,CRK,NCK1,PRKAG1,PTPRF,PTEN,SHC1,MTOR,AKT1,GYS1,PPP1R10,MAP2K2,PPP1R7,PTPN1,TSC2,RPS6KB2,STX4,PPP1CA,MAP2K1,RPS6KB1,PIK3C2B,AKT2,GRB2,RRAS,PPP1R11,MAPK12,RRAS2,CBL,PIK3CD,MAPK7	FOXO4,ACCN2,MAPK6,KRAS,PRKCH,PRKCZ,PRKAG1	PRKACB,BAD,TRIP10,PPP1R3C,MAPK3,CRK,EIF2B2,PRKCZ,PTPRF,EIF4E,PTEN,EIF4EBP1,SHC1,MTOR,PIK3C3,RPS6KB2,GSK3B,MAP2K1,PIK3C2B,MAPK6,PPP1R11,ACLY,MAPK12,VAMP2,RRAS2,EIF2B5,PRKCH,MAPK7,RAPGEF1
Chemokine Signaling	0.0229087	0.0512861	0.108143	21	5	12	RAF1,SRC,CALM3,CFL1,MAPK1,RRAS,CALM2,KRAS,MAPK12,LIMK1,PTK2,GNAI2,FOS,RRAS2,MAP2K2,RHOA,CAMK1G,MAPK7,PPP1CA,MAP2K1,CAMK2G	MAPK6,PLCG1,KRAS,MAPK13,CAMK2G	PTK2,GNAI2,PLCB4,RRAS2,MAPK3,CXCL12,MAPK6,GNAQ,MAPK7,MAPK12,MAP2K1,PRKCA
HGF Signaling	0.00562341	0.0537032	0.00229087	29	6	21	MAP2K4,RAP1B,RAF1,MAP3K11,MAPK1,CDC42,ETS2,KRAS,CCND1,PTK2,AKT1,MAP2K2,MAP2K1,ETS1,MAP3K14,PIK3C2B,AKT2,RRAS,GRB2,RAC1,MAPK9,MAPK12,ELF1,FOS,ELF2,RRAS2,PIK3CD,MAPK7,ELK3	MAPK6,PLCG1,KRAS,PRKCH,PRKCZ,ATF2	MAP2K4,PIK3C2B,MAP3K6,CDC42,MAPK3,MAP3K1,MAPK6,MAPK9,ETS2,MAPK12,PRKCZ,PTK2,ELF4,RRAS2,PIK3C3,PRKCD,PRKCH,MAPK7,MAP2K1,PRKCA,RAPGEF1
G Protein Signaling Mediated by Tubby		0.0537032			3
AMPK Signaling	0.0323594	0.0588844	0.0199526	32	7	22	PPP2CA,SMARCD2,PDPK1,PPP2R3B,PFKL,PRKAG1,MTOR,GYS1,AKT1,FASN,TSC2,PRKAA1,PPM1A,ADRA1B,PFKFB3,RPS6KB1,SRC,PIK3C2B,AKT2,STRADA,PPP2R5D,STK11,PFKP,MAPK12,PPP2CB,SMARCA2,PPP2R2B,MAP2K3,PIK3CD,PPP2R5E,AK2,HMGCR	PPP2R4,PRKAA1,AK3L1,MAPK13,PRKAG1,PFKM,ADRB2	PRKACB,PIK3C2B,CPT1A,PPP2R5C,STK11,PPP2R5D,PPP2R5B,CHRNB1,MAPK12,PPP2R5A,EIF4EBP1,PPP2CB,MTOR,PPP2R1A,SMARCA2,PIK3C3,AK1,PRKAA1,AK3L1,HLTF,PPP2R1B,ADRB2
Pentose Phosphate Pathway	9.33254e-05	0.0616595	0.0676083	16	3	7	TKT,TALDO1,G6PD,PFKP,PFKL,RPIA,BCKDHB,PRPS1L1,RBKS,DERA,GPI,PGD,PRPS1,PRPSAP1,ALDOA,PDHB	PRPS1L1,G6PD,PFKM	PRPS2,PGD,PGM3,PGLS,TALDO1,G6PD,ALDOA
TREM1 Signaling	0.42462	0.0616595	0.248886	11	4	8	ITGB1,TLR4,RELA,AKT2,AKT1,MAPK1,GRB2,IL10,MAPK7,MAPK12,IRAK1	CASP1,MAPK6,PLCG1,IRAK1	ITGB1,MAPK3,CASP1,MAPK6,ITGA5,CD83,MAPK7,MAPK12
VDR/RXR Activation	0.468813	0.0616595	0.353183	15	5	10	LRP5,CCNC,PPARD,CEBPB,KLF4,EP300,GTF2B,YY1,GADD45A,CYP27B1,CSNK2A1,NCOR1,NCOR2,CDKN1B,CST6	IGFBP5,PRKCH,SEMA3B,CEBPB,PRKCZ	CCNC,PRKCD,CSNK2A1,IGFBP5,PRKCH,CEBPB,RXRB,PRKCZ,PRKCA,EP300
Tight Junction Signaling	0.00467735	0.0630957	0.0831764	42	8	23	CPSF2,RELA,CDC42,MYL6,PPP2CA,MARK2,ACTA2,PVRL3,CTNNA1,PPP2R3B,SYMPK,PRKAG1,PTEN,TGFBR2,CPSF6,AKT1,LLGL1,ARHGEF2,STX4,ACTC1,TNFRSF11B,AKT2,TNFRSF1A,TJP1,PPP2R5D,HSF1,ACTB,RAC1,CSDA,CNKSR3,ACTG1,MYL6B,PPP2CB,FOS,RHOA,PPP2R2B,TGFB3,CPSF3,CLDN14,SPTAN1,PPP2R5E,CSTF3	PPP2R4,JAM2,CPSF3,PRKCH,CSTF3,PRKCZ,PRKAG1,PVRL2	PRKACB,PPP2R5C,CDC42,CLDN20,PPP2R5D,PPP2R5B,JAM2,PPP2R5A,CPSF4,PRKCZ,PTEN,MYLK,PPP2CB,PPP2R1A,CLDN23,LLGL1,MYH9,ARHGEF2,PRKCH,CTNNB1,PPP2R1B,CSTF3,TNFRSF11B
Parkinson's Signaling	0.300608	0.0630957	0.510505	4	2	2	CASP9,CASP3,PARK7,MAPK12	CASP3,MAPK13	CASP3,MAPK12
Methane Metabolism	0.0123027	0.0630957	0.0194984	7	2	5	PDIA6,PRDX5,PRDX1,MTHFR,SHMT1,ACADM,PRDX2	SHMT1,PRDX2	PDIA6,PRDX1,SHMT1,SHMT2,PRDX2
Hepatic Cholestasis		0.0645654	0.074131		7	20		LY96,PRKCH,ABCC3,TAP1,PRKCZ,PRKAG1,IRAK1	MAP2K4,PRKACB,SLC4A2,ADCY3,MAPK9,MAPK12,PRKCZ,CETP,IKBKG,LY96,SLCO3A1,PPRC1,PRKCD,ABCC1,PRKCH,CHUK,ABCC3,ADCY7,TNFRSF11B,PRKCA
Thrombin Signaling	0.00123027	0.0660693	0.0107152	51	9	31	RAF1,MAPK1,MYL6,PDPK1,KRAS,ARHGEF1,GATA2,PTK2,MAP2K2,RHOB,ARHGEF11,GNA13,PLCL1,RND2,PIK3C2B,RPS6KB1,AKT2,ITPR2,RRAS,RHOJ,MAPK12,MYL6B,GNG10,RHOA,GNB2,PIK3CD,MAPK7,GNG2,FNBP1,CAMK2G,RELA,RHOT2,GNA11,SHC1,AKT1,RHOT1,RHOD,CREB1,CAMK1G,ARHGEF2,MAP2K1,EGFR,SRC,ADCY2,RHOC,GRB2,ADCY3,ADCY6,GNG5,GNAI2,RRAS2	GNB5,MAPK6,PLCG1,KRAS,PRKCH,MAPK13,PRKCZ,GNG10,CAMK2G	F2R,MAPK3,GNB5,ARHGEF1,GATA2,PRKCZ,MYLK,PTK2,PLCD3,SHC1,PIK3C3,CREB1,ARHGEF2,MAP2K1,PRKCA,PIK3C2B,GNA12,ADCY3,GNAQ,MAPK6,TBP,MAPK12,GNAI2,PLCB4,RRAS2,MYL12B,PRKCD,ITPR3,PRKCH,MAPK7,ADCY7
Phenylalanine Metabolism	0.0870964	0.0660693	0.171396	10	3	6	MIF,DHCR24,PRDX5,PRDX1,ALDH1A3,ALDH3B1,GOT2,ALDH3A1,ELOVL6,PRDX2	MIF,GOT2,PRDX2	ALDH2,MIF,PRDX1,DBT,GOT1,PRDX2
Mitotic Roles of Polo-Like Kinase	0.000707946	0.0691831	0.0186209	21	4	12	ANAPC2,CDC25C,ESPL1,PPP2CA,PPP2R5D,PPP2R3B,ANAPC7,FZR1,ANAPC4,PPP2CB,HSP90AB1,CDC26,PPP2R2B,ANAPC5,PKMYT1,HSP90AA1,PPP2R5E,CDC16,CHEK2,KIF11,CDC25A	PPP2R4,ANAPC5,CDC23 (includes EG:8697),ANAPC11	PPP2CB,ANAPC4,PPP2R1A,PPP2R5C,CDC20,PPP2R5D,CDC26,PPP2R5B,CDC23 (includes EG:8697),ANAPC7,PPP2R1B,PPP2R5A
Natural Killer Cell Signaling	0.476431	0.0691831	0.178649	20	6	15	FCGR3B,PIK3C2B,FYN,RAF1,AKT2,MAPK1,GRB2,RRAS,RAC1,KRAS,NCK1,MAPK12,SHC1,AKT1,RRAS2,MAP2K2,PIK3CD,MAPK7,HCST,MAP2K1	MAPK6,PLCG1,KRAS,PRKCH,RAC3,PRKCZ	PIK3C2B,PAK4,MAPK3,MAPK6,MAPK12,PRKCZ,SHC1,RRAS2,PRKCD,PIK3C3,LAT,PRKCH,MAPK7,MAP2K1,PRKCA
Lipid Antigen Presentation by CD1	0.346737	0.0707946		4	2
FGF Signaling	0.239883	0.074131	0.289068	18	5	11	PIK3C2B,RAF1,AKT2,MAPK1,GRB2,FGFR1,RAC1,CRK,CREB5,MAPK12,AKT1,CREB1,ATF4,MAP2K3,PIK3CD,MAPK7,MAPKAPK2,MAP2K1	MAPK6,PLCG1,MAPK13,FRS2,ATF2	PIK3C2B,MAPK3,PIK3C3,CREB1,MAP3K1,MAPK6,CRK,MAPK7,MAPK12,MAP2K1,PRKCA
14-3-3-mediated Signaling	0.000281838	0.074131	0.000204174	35	6	25	MAP2K4,RAF1,MAPK1,YWHAH,KRAS,YWHAQ (includes EG:10971),AKT1,MAP2K2,TSC2,TUBA1C,PLCL1,MAP2K1,AKT1S1,SRC,PIK3C2B,AKT2,TUBB3,YWHAE,TNFRSF1A,RRAS,GRB2,TUBB2C,TUBG1,TUBB2A,MAPK9,BAX,MAPK12,FOS,TRAF2,RRAS2,CBL,YAP1,PIK3CD,MAPK7,CDKN1B	MAPK6,PLCG1,VIM,KRAS,PRKCH,PRKCZ	MAP2K4,BAD,MAPK3,TUBB,PRKCZ,PLCD3,PIK3C3,TUBA1C,GSK3B,PDCD6IP,MAP2K1,PRKCA,PIK3C2B,YWHAE,TUBG1,MAPK6,MAPK9,MAPK12,PLCB4,RRAS2,TUBA1A,PRKCD,YAP1,PRKCH,MAPK7
IL-12 Signaling and Production in Macrophages	0.0776247	0.074131	0.0125893	26	6	20	MAP2K4,RELA,MAPK1,MST1,EP300,IKBKG,AKT1,MAP2K2,STAT1,MAP2K1,DHX9,PIK3C2B,AKT2,IL10,MYD88,RAB7A,MAPK9,IFNGR1,IKBKE,CEBPB,MAPK12,TLR4,FOS,TGFB3,PIK3CD,MAPK7	JMJD6,MAPK6,PRKCH,MAPK13,CEBPB,PRKCZ	MAP2K4,PIK3C2B,MAPK3,MAF,MAPK6,RAB7A,MAPK9,CEBPB,MAPK12,PRKCZ,EP300,JMJD6,IKBKG,PIK3C3,PRKCD,PRKCH,CHUK,MAPK7,MAP2K1,PRKCA
Factors Promoting Cardiogenesis in Vertebrates		0.074131	0.186638		5	12		AXIN1,SMO,PRKCH,PRKCZ,ATF2	CCNE1,PRKCD,DVL1,SMO,BMPR2,PRKCH,SMAD5,GSK3B,CTNNB1,PRKCZ,ACVR1B,PRKCA
mTOR Signaling	4.67735e-05	0.0758578	6.91831e-06	44	7	33	MAPK1,PPP2CA,RHOT2,FKBP1A,PDPK1,PPP2R3B,KRAS,EIF4G1,PRKAG1,HMOX1,MTOR,AKT1,RHOB,EIF3B,RHOD,RHOT1,TSC2,PRKAA1,RPS6KB2,RND2,PIK3C2B,RPS6KB1,AKT2,EIF3H,DDIT4,RRAS,RHOC,PPP2R5D,STK11,RAC1,VEGFC,RHOJ,MAPK12,PPP2CB,RRAS2,EIF3C,RHOA,PPP2R2B,EIF3I (includes EG:8668),RPS6KA4,PIK3CD,MAPK7,PPP2R5E,FNBP1	PPP2R4,PRKAA1,MAPK6,KRAS,PRKCH,PRKCZ,PRKAG1	MAPK3,PPP2R5B,RPS6KA3,FKBP1A,RPS6,EIF4A2,HIF1A,EIF4G1,PRKCZ,EIF4E,EIF4EBP1,MTOR,EIF4G2,PIK3C3,PRKAA1,RPS6KB2,PRKCA,PIK3C2B,VEGFB (includes EG:7423),PPP2R5C,EIF3F,PPP2R5D,STK11,MAPK6,MAPK12,PPP2R5A,PPP2CB,PPP2R1A,RRAS2,PRKCD,PRKCH,MAPK7,PPP2R1B
Molecular Mechanisms of Cancer	2.88403e-06	0.0776247	0.00102329	96	14	56	MAP2K4,RAF1,PIAS2,MAPK1,AXIN1,SMAD3,MAP3K7IP2,ARHGEF1,KRAS,CCND1,MYC,TGFBR2,PTK2,CASP9,MAP2K2,RHOB,ARHGEF11,GNA13,HIPK2,PMAIP1,FZD2,E2F2,MAP3K7IP1,CDC25A,RND2,PIK3C2B,AKT2,CCNE2,STK36,TFDP1,CASP3,RRAS,RALB,RAC1,RHOJ,ARHGEF17,AURKA,MAPK12,TCF3,BCL2L1,CBL,MAX,RHOA,TGFB3,PIK3CD,MAP2K3,MAPK7,DIABLO,NOTCH1,FNBP1,CAMK2G,RAP1B,FYN,RELA,CDC42,PA2G4,RHOT2,GNA11,CTNNA1,CRK,E2F3,PRKAG1,EP300,SHC1,MAPKSP1,AK…	CASP3,AXIN1,SMAD7,MAPK6,KRAS,MAPK13,RAC3,PRKCZ,PRKAG1,E2F6,CCND2,SMO,PRKCH,CAMK2G	MAP2K4,PRKACB,BAD,SUV39H1,MAPK3,ARHGEF1,PTK2,E2F6,GSK3B,ATM,PIK3C2B,E2F4,CASP3,TYK2,MAPK12,BCL2L1,CCND2,PRKCD,PRKCH,MAPK7,DIABLO,CDC42,BMPR2,CRK,HIF1A,SMAD5,E2F3,PRKCZ,EP300,CASP6,SHC1,FANCD2,PIK3C3,SMO,BID,ARHGEF2,CTNNB1,MAP2K1,PRKCA,PAK4,GNA12,ADCY3,DVL1,GNAQ,SMAD7,MAPK6,MAPK9,SIN3A,APH1A (includes EG:51107),NBN,GNAI2,CCNE1,PLCB4,RRAS2,ADCY7,RAPGEF1
Endoplasmic Reticulum Stress Pathway	0.000269153	0.0794328	0.0338844	10	2	5	TRAF2,CASP9,CASP3,ERN1,MBTPS1,XBP1,DNAJC3,ATF4,HSPA5,MBTPS2	CASP3,ERN1	CASP3,MBTPS1,XBP1,ATF6,EIF2AK3
Folate Biosynthesis		0.0794328			2
Melanocyte Development and Pigmentation Signaling	0.000933254	0.0831764	0.00190546	28	5	19	RAF1,MAPK1,CRK,KRAS,CREB5,PRKAG1,EP300,SHC1,MAP2K2,CREB1,RPS6KB2,ATF4,KIT,MAP2K1,RPS6KB1,SRC,PIK3C2B,ADCY2,RRAS,GRB2,ADCY3,ADCY6,MAPK12,KITLG,RRAS2,RPS6KA4,PIK3CD,MAPK7	MAPK6,PLCG1,KRAS,PRKAG1,ATF2	PRKACB,PIK3C2B,MITF,MAPK3,ADCY3,MAPK6,RPS6KA3,CRK,MAPK12,EP300,KITLG,SHC1,RRAS2,PIK3C3,CREB1,RPS6KB2,MAPK7,MAP2K1,ADCY7
JAK/Stat Signaling	0.000363078	0.0870964	0.0154882	23	4	13	PIK3C2B,RAF1,AKT2,PIAS2,MAPK1,GRB2,RRAS,PIAS1,KRAS,MAPK12,PIAS3,SHC1,MTOR,AKT1,RRAS2,MAP2K2,PTPN1,STAT2,PIK3CD,SUMO1,MAPK7,STAT1,MAP2K1	PIAS4,MAPK6,KRAS,SOCS5	PIK3C2B,MAPK3,TYK2,MAPK6,SOCS4,MAPK12,SHC1,MTOR,RRAS2,PIK3C3,SUMO1,MAPK7,MAP2K1
Endothelin-1 Signaling	0.445656	0.0891251	0.0281838	32	8	27	RAF1,MAPK1,GNA11,KRAS,WISP2,MYC,SHC1,HMOX1,CASP9,GNA13,PLCL1,TMEM87B,SRC,PIK3C2B,ADCY2,CASP3,GUCY1A3,EDNRB,RRAS,GRB2,ITPR2,ADCY3,ADCY6,MAPK9,MAPK12,PLA2G4C,GNAI2,FOS,RRAS2,ARAF,PIK3CD,MAPK7	CASP3,CASP1,MAPK6,PLCG1,KRAS,PRKCH,MAPK13,PRKCZ	MAPK3,CASP4,PRKCZ,PLCD3,CASP6,SHC1,PIK3C3,CASP1,PRKCA,PIK3C2B,CASP3,GNA12,ADCY3,MAPK6,GNAQ,MAPK9,MAPK12,LAMB2,GNAI2,PLCB4,RRAS2,PRKCD,CASP2,ITPR3,PRKCH,MAPK7,ADCY7
Neuregulin Signaling	0.00025704	0.0891251	0.000389045	30	5	21	RAF1,ADAM17,MAPK1,PDPK1,KRAS,CRK,PTEN,MYC,SHC1,MTOR,AKT1,MAP2K2,HSP90AB1,RPS6KB2,DLG4,ERBB2,MAP2K1,EGFR,ITGB1,RPS6KB1,SRC,AKT2,RRAS,GRB2,ERBB3,MAPK12,RRAS2,HSP90AA1,MAPK7,CDKN1B	MAPK6,PLCG1,KRAS,PRKCH,PRKCZ	ITGB1,BAD,MAPK3,MAPK6,RPS6,ITGA5,ERBB3,CRK,MAPK12,PRKCZ,PTEN,SHC1,MTOR,RRAS2,PRKCD,RPS6KB2,PRKCH,MAPK7,ERBB2,MAP2K1,PRKCA
MIF Regulation of Innate Immunity	0.176604	0.0933254	0.0616595	10	3	8	MAP2K4,TLR4,RELA,FOS,MIF,MAPK1,MAPK9,MAPK7,MAPK12,PLA2G4C	LY96,MIF,MAPK6	MAP2K4,LY96,MIF,MAPK3,MAPK6,MAPK9,MAPK7,MAPK12
Macropinocytosis Signaling	0.413048	0.100693	0.0954993	13	4	11	ITGB1,SRC,PIK3C2B,CDC42,RRAS,RAC1,KRAS,RAB34,RRAS2,ABI1,RHOA,PIK3CD,ITGB5	PLCG1,KRAS,PRKCH,PRKCZ	ITGB1,PIK3C2B,RRAS2,CDC42,PRKCD,PIK3C3,ITGA5,PRKCH,ACTN4,PRKCZ,PRKCA
Mitochondrial Dysfunction	0.000870964	0.102565	0.000363078	36	6	26	MAP2K4,NDUFA4,COX7B,PRDX5,COX10 (includes EG:1352),XDH,NDUFB5,COX8A,COX5B,APP,UQCRH,CASP9,PARK7,CYB5R3,UQCRFS1,OGDH,COX4I1,NDUFS4,AIFM1,SDHA,ATP5J,COX17,NDUFB3,COX7A2,CASP3,NDUFV3,MAPK9,SDHC,MAPK12,GSR,NDUFS5,COX11,NDUFV2,NDUFA11,NDUFA12,UQCRC1	GSR,COX6B1,NDUFB3,CASP3,COX6A1,CYB5R3	MAP2K4,NDUFA9 (includes EG:4704),NDUFA10 (includes EG:4705),COX10 (includes EG:1352),COX8A,SDHAL1,ATP5C2,GPX4,NDUFS4,ATP5J,CPT1A,CASP3,ATP5A1,COX6C,MAPK9,MAPK12,APH1A (includes EG:51107),GSR,ATP5C1,NDUFS8,NDUFA11,NDUFB7,COX5A,CYC1,UQCRC1,COX15
Glycolysis/Gluconeogenesis	0.00295121	0.103753	0.0199526	28	5	17	ENO3,GAPDH (includes EG:2597),PFKL,TPI1,BPGM,LDHB,ADH5 (includes EG:128),HK1,AKR1A1,HK2,ALDH1A3,ALDH3A2,PGAM1,ALDH3A1,PKM2,ALDH1B1,ACSL3,LRRC16A,PFKP,PGAM4,ALDH9A1,GPI,ENO1,ALDOA,ALDH3B1,PDHB,PTGR1,RWDD2A	ADH5 (includes EG:128),ACSL3,DLAT,UEVLD,PFKM	PKM2,ALDH1B1,ACSL3,PGM3,LRRC16A,GAPDH (includes EG:2597),TPI1,PGAM4,LOC729708,ALDH9A1,LDHB,ADH5 (includes EG:128),ALDH2,ENO1,ALDH3A2,PGAM1,ALDOA
DNA Methylation and Transcriptional Repression Signaling	0.0630957	0.104472	0.00436516	7	2	7	DNMT3B,MECP2,MTA1,CHD4,MBD3 (includes EG:53615),HDAC1,MBD2	ARID4B,SAP18	DNMT3B,MTA1,CHD4,MBD3 (includes EG:53615),MTA2,SIN3A,ARID4B
Lysine Degradation	0.0524807	0.104713	0.0281838	35	7	24	AASDH,NSD1,LTA4H,AASDHPPT,FURIN,ACAT2,SOLH,SHFM1,MEN1,MLL3,CTSD,CASP9,ALDH1A3,ALDH3A2,DLST,OGDH,ALDH3A1,HADHA,ALDH1B1,PLOD2,PSMB5,CASP3,RNF150,SPG7,THOP1,ALDH9A1,ELOVL6,TMLHE,PREP,ACAT1,SHMT1,IMMP2L,ALDH3B1,LAP3,HADH	TMLHE,LTA4H,SOLH,CASP3,CASP1,SHMT1,PLOD3	ALDH1B1,AASDH,NSD1,PSMB5,PPP2R5C,CASP3,SUV39H1,CASP4,RNF130,GCDH,ALDH9A1,CASP6,ALDH2,ALDH3A2,CASP2,DLST,CASP1,DBT,SHMT1,EHHADH,PLOD3,HADHA,SHMT2,HADH
Non-Small Cell Lung Cancer Signaling	0.000398107	0.104954	0.00057544	24	4	17	PIK3C2B,RAF1,AKT2,PA2G4,MAPK1,TFDP1,ITPR2,GRB2,RRAS,PDPK1,KRAS,MAPK12,CCND1,STK4,AKT1,RASSF1,RRAS2,CASP9,MAP2K2,PIK3CD,MAPK7,ERBB2,MAP2K1,EGFR	RASSF1,MAPK6,PLCG1,KRAS	PIK3C2B,BAD,SUV39H1,MAPK3,MAPK6,MAPK12,SIN3A,RASSF1,RRAS2,PIK3C3,ITPR3,RARB,MAPK7,ERBB2,RXRB,MAP2K1,PRKCA
Basal Cell Carcinoma Signaling		0.104954			4
Ephrin Receptor Signaling	3.71535e-05	0.104954	0.0660693	54	8	26	RAF1,ITSN1,MAPK1,AXIN1,KRAS,MAP4K4,NCK1,CREB5,LIMK1,PTK2,MAP2K2,ATF4,ARPC1A,GNA13,MAP3K14,AKT2,CFL1,RRAS,RAC1,VEGFC,MAPK12,GNG10,SDCBP,CFL2,RHOA,ACP1,GNB2,GNG2,MAPK7,EPHA2,RAP1B,FYN,CDC42,ARPC1B,GNA11,CRK,EPHA4,BCAR1,GRINA,SHC1,AKT1,ACTR3,CREB1,MAP2K1,ITGB1,SRC,EPHB4,ANGPT1,GRB2,GNG5,GNAI2,RRAS2,ABI1,WAS	AXIN1,ARPC4,GNB5,MAPK6,KRAS,RAC3,GNG10,ATF2	CDC42,MAPK3,GNB5,MAP4K4,CRK,PTK2,SHC1,ACTR3,CREB1,MAP2K1,ITGB1,ACTR2,PAK4,VEGFB (includes EG:7423),GNA12,GNAQ,MAPK6,ITGA5,MAPK12,GNAI2,WIPF1,RRAS2,SDCBP,CXCL12,MAPK7,RAPGEF1
One Carbon Pool by Folate	0.567545	0.113501	0.199986	4	2	4	TYMS,MTHFR,MTHFD2,SHMT1	MTHFD2,SHMT1	MTHFD2,SHMT1,MTFMT,SHMT2
Pyrimidine Metabolism	0.0186209	0.113501	0.0588844	38	7	23	DPYSL2,NME1,DPYD,DPYSL3,NUDT9,NME2,TYMP,POLM,POLRMT,NME7,POLE,POLB,POLD3,POLR2C,POLR2A,POLR3A,CMPK1,TXN,UNG,POLR3C,TYMS,NME4,ENPP1,RPUSD1,POLR1E,POLG,RRM2,POLD1,TXNRD1,RRM1 (includes EG:6240),ITPA,NP,PAPD5,UCK1,CAD,UCKL1,CANT1,RFC3	NT5C,NME4,POLR3G,MGC13098,AK3L1,UNG,TXNRD1	POLR1D,NME4,DUT (includes EG:1854),POLR2D,POLR1B,NUDT9,NME2,POLR2J,PUS1,NT5C,POLR2G,NME3,POLR3H,APOBEC3F,NT5E,PAPD5,CMPK1,AK3L1,CAD,UNG,CANT1,POLR3D,RPUSD2
FLT3 Signaling in Hematopoietic Progenitor Cells	0.000323594	0.118577	0.00691831	25	4	15	RAF1,MAPK1,PDPK1,KRAS,CREB5,SHC1,MTOR,AKT1,MAP2K2,CREB1,ATF4,STAT1,MAP2K1,RPS6KB1,PIK3C2B,AKT2,RRAS,GRB2,MAPK12,RRAS2,CBL,STAT2,RPS6KA4,PIK3CD,MAPK7	MAPK6,KRAS,MAPK13,ATF2	PIK3C2B,BAD,MAPK3,MAPK6,RPS6KA3,MAPK12,EIF4E,EIF4EBP1,SHC1,MTOR,RRAS2,PIK3C3,CREB1,MAPK7,MAP2K1
Germ Cell-Sertoli Cell Junction Signaling	4.0738e-08	0.119399	0.000912011	56	7	30	MAP2K4,MAP3K11,MAPK1,AXIN1,PDPK1,KRAS,LIMK1,TGFBR2,PTK2,RHOB,MAP2K2,KEAP1,TUBA1C,MTMR2,RND2,PIK3C2B,MAP3K14,TUBB3,RRAS,TUBB2A,RAC1,RHOJ,MAPK12,EPN2,CDH2,RHOA,TGFB3,ZYX,PIK3CD,MAP2K3,MAPK7,FNBP1,CDC42,ACTA2,RHOT2,PVRL3,CTNNA1,ILK,BCAR1,AKT1,RHOT1,RHOD,ACTC1,MAP2K1,ITGB1,SRC,EPN1,TNFRSF1A,TUBB2C,RHOC,TJP1,ACTB,TUBG1,MAPK9,ACTG1,RRAS2	AXIN1,MAPK6,KRAS,MTMR2,JUP,RAC3,PVRL2	MAP2K4,CDC42,MAPK3,IQGAP1,TUBB,PTK2,KEAP1,PIK3C3,TUBA1C,MTMR2,JUP,CTNNB1,MAP2K1,ITGB1,PLS1,PIK3C2B,PAK4,MAP3K6,TUBG1,MAP3K1,MAPK6,MAPK9,MAPK12,RRAS2,TUBA1A,FER (includes EG:2241),ZYX,MAPK7,ACTN4,CLINT1
IL-3 Signaling	0.0512861	0.128233	0.00144544	19	4	17	RAF1,PIK3C2B,AKT2,MAPK1,GRB2,RRAS,RAC1,KRAS,MAPK12,FOS,SHC1,RRAS2,AKT1,MAP2K2,PPP3R1,PIK3CD,MAPK7,STAT1,MAP2K1	MAPK6,KRAS,PRKCH,PRKCZ	PIK3C2B,BAD,MAPK3,CHP,MAPK6,MAPK12,PRKCZ,SHC1,RRAS2,PRKCD,PIK3C3,PRKCH,MAPK7,MAP2K1,PPP3CA,RAPGEF1,PRKCA
Cholecystokinin/Gastrin-mediated Signaling	0.000512861	0.130918	0.0204174	32	5	18	MAP2K4,RAF1,MAPK1,RHOT2,KRAS,EPHA4,BCAR1,PTK2,SHC1,MAP2K2,RHOB,RHOT1,RHOD,GNA13,MAP2K1,EGFR,RND2,SRC,RHOC,RRAS,GRB2,ITPR2,MAPK9,RHOJ,MAPK12,FOS,RRAS2,RHOA,MEF2D,MAP2K3,MAPK7,FNBP1	MAPK6,KRAS,PRKCH,PRKCZ,ATF2	MAP2K4,MAPK3,GNA12,GNAQ,MAPK6,MAPK9,MAPK12,PRKCZ,PTK2,SHC1,PLCB4,RRAS2,PRKCD,ITPR3,PRKCH,MAPK7,MAP2K1,PRKCA
PPARα/RXRα Activation	0.00263027	0.13213	0.0524807	43	7	24	MAP2K4,RAF1,RELA,MED23,MAPK1,SMAD3,TGFBR3,GNA11,MAP4K4,KRAS,ADIPOR1,PRKAG1,EP300,TGFBR2,SHC1,IKBKG,HSP90AB1,MAP2K2,FASN,PRKAA1,NCOR1,PLCL1,GOT2,MAP2K1,ITGB5,MAP3K14,ADCY2,GRB2,RRAS,ADCY3,CKAP5,ACVR1,ADCY6,IKBKE,MAPK12,RRAS2,TGFB3,HSP90AA1,MAP2K3,NCOR2,MAPK7,MED24,ACVR2A	NCOA6,PRKAA1,MAPK6,PLCG1,KRAS,GOT2,PRKAG1	MAP2K4,PRKACB,MAPK3,ADCY3,GNAQ,MAPK6,MAP4K4,MAPK12,GK,ADIPOR1,MED12,ACVR1B,EP300,SHC1,PLCD3,PLCB4,IKBKG,RRAS2,PRKAA1,CHUK,MAPK7,MAP2K1,ADCY7,PRKCA
Antiproliferative Role of Somatostatin Receptor 2	0.00831764	0.133045	0.162181	22	4	11	RAP1B,PIK3C2B,SRC,ADCY2,MAPK1,GUCY1A3,RRAS,ADCY3,ADCY6,KRAS,MAPK12,GNG5,GNG10,RRAS2,MAP2K2,GNB2,PIK3CD,MAPK7,GNG2,CDKN1B,MAP2K1,NPR2	GNB5,MAPK6,KRAS,GNG10	PIK3C2B,RRAS2,MAPK3,PIK3C3,ADCY3,GNB5,MAPK6,MAPK7,MAPK12,ADCY7,MAP2K1
NF-κB Activation by Viruses	0.0660693	0.138038	0.000724436	19	4	18	ITGB1,RELA,RAF1,MAP3K14,PIK3C2B,AKT2,MAPK1,RRAS,IKBKE,KRAS,MAPK12,TRAF2,IKBKG,AKT1,RRAS2,RIPK1,PIK3CD,MAPK7,ITGB5	MAPK6,KRAS,PRKCH,PRKCZ	ITGB1,PIK3C2B,MAPK3,MAP3K1,MAPK6,TBP,ITGA5,MAPK12,PRKCZ,IKBKG,RIPK1,RRAS2,PIK3C3,PRKCD,PRKCH,CHUK,MAPK7,PRKCA
Pyruvate Metabolism	0.000346737	0.138038	0.0537032	26	4	13	AKR7A2,ACAT2,PC,ME1,LDHB,GLO1,BCKDHB,AKR1A1,ALDH1A3,ALDH3A2,MDH2,ALDH3A1,HADHA,PKM2,ALDH1B1,ACSL3,ACOT9,ALDH9A1,AKR1B15,AKR1B10,ACAT1,ME2,ALDH3B1,AKR1B1,PDHB,RWDD2A	ACSL3,PCK2,DLAT,UEVLD	AKR7A2,PKM2,AKR7A3,ALDH1B1,ACSL3,ALDH9A1,LDHB,ALDH2,PCK2,ALDH3A2,MDH2,HAGH,HADHA
Cysteine Metabolism		0.139959	0.265461		3	7		CARS,GOT2,UEVLD	CARS,GOT1,DSEL,NDST1,LDHB,SULT1A2,SULT2B1
Toll-like Receptor Signaling	0.0512861	0.146555	0.159588	14	3	8	MAP2K4,ECSIT,MAP3K14,RELA,MYD88,MAP3K7IP2,MAP4K4,MAPK12,IRAK1,TLR4,FOS,IKBKG,MAP2K3,MAP3K7IP1	LY96,MAPK13,IRAK1	MAP2K4,ECSIT,LY96,IKBKG,MAP3K1,MAP4K4,CHUK,MAPK12
Primary Immunodeficiency Signaling	0.0977237	0.146555	0.0363078	13	3	10	FYN,MAPK1,GRB2,CEBPB,RFX5,MAPK12,EP300,SHC1,ADA,NMI,MAPK7,STAT1,UNG	MAPK6,CEBPB,UNG	SHC1,DCLRE1C,MAPK3,MAPK6,CEBPB,MAPK7,RFX5,MAPK12,UNG,EP300
Riboflavin Metabolism	0.316957	0.151008	0.301301	6	2	4	ENPP1,NUP160,ACP1,DUSP18,RFK,SACM1L	PPAPDC2,RFK	PPAPDC2,FLAD1 (includes EG:80308),DUSP18,SACM1L
Cardiac Hypertrophy Signaling	0.00588844	0.151008	0.0269153	56	9	34	MAP2K4,RAF1,MAP3K11,MAPK1,MYL6,CALM2,KRAS,TGFBR2,RHOB,MAP2K2,PPP3R1,GNA13,PLCL1,ADRA1B,MAP3K7IP1,RND2,PIK3C2B,MAP3K14,RPS6KB1,CALM3,RRAS,RHOJ,MAPK12,MYL6B,GNG10,RHOA,GNB2,TGFB3,PIK3CD,MAP2K3,MAPK7,GNG2,FNBP1,HSPB1,RHOT2,GNA11,PRKAG1,EP300,MTOR,AKT1,RHOT1,RHOD,CREB1,MAPKAPK2,MAP2K1,ADCY2,MAPKAPK3,RHOC,GRB2,ADCY3,ADCY6,MAPK9,GNG5,GNAI2,RRAS2,MEF2D	GNB5,MAPK6,PLCG1,KRAS,MAPK13,PRKAG1,GNG10,ADRB2,ATF2	MAP2K4,PRKACB,MAPK3,GNB5,ATF6,EIF2B2,EIF4E,EP300,PLCD3,MTOR,PIK3C3,CREB1,IGF1R,GSK3B,MAP2K1,PPP3CA,ADRB2,PIK3C2B,MAP3K6,GNA12,CHP,ADCY3,MAP3K1,GNAQ,MAPK6,MAPK9,MAPK12,GNAI2,PLCB4,RRAS2,MYL12B,EIF2B5,MAPK7,ADCY7
RAR Activation	0.00239883	0.158855	0.00323594	45	7	30	MAP2K4,NSD1,RELA,TRIM24,SMAD3,SMARCD2,PDPK1,RBP1,PRKAG1,PTEN,EP300,PRMT1,AKT1,ALDH1A3,RARA,CSNK2A1,GTF2H5,NCOR1,MAPKAPK2,MAP2K1,PNPLA4,SRC,SRA1,ADCY2,AKT2,PRMT2,RDH14,RDH11,CSK,CDK7,ADCY3,RAC1,ADCY6,SMAD6,MAPK9,MAPK12,FOS,DUSP1,SMARCA2,TGFB3,GTF2H1,PIK3CD,NCOR2,CARM1,SCAND1	NR2F1,CDK7,SMAD7,PRKCH,MAPK13,PRKCZ,PRKAG1	MAP2K4,PRKACB,NSD1,NR2F2,SMAD5,PRKCZ,EP300,PTEN,NR2F1,RARB,CSNK2A1,GTF2H5,RXRB,MAP2K1,CITED2,PRKCA,RDH11,ADCY3,MAP3K1,SMAD7,MAPK9,SNW1,MAPK12,CSNK2A2,TAF4,SMARCA2,PRKCD,PRKCH,ADCY7,HLTF
IL-22 Signaling	0.0398107	0.160694	0.0057544	9	2	8	MAP2K4,AKT2,AKT1,MAPK1,IL10RB,MAPK9,MAPK7,STAT1,MAPK12	MAPK6,MAPK13	MAP2K4,MAPK3,TYK2,IL10RB,MAPK6,MAPK9,MAPK7,MAPK12
Aryl Hydrocarbon Receptor Signaling	0.000104713	0.16293	0.0213796	43	6	23	RELA,NFIX,MAPK1,CCND1,EP300,TGM2,MYC,CCNA2,CTSD,HSP90AB1,ALDH1A3,FASN,RARA,ALDH3A2,NEDD8,GSTM4,ALDH3A1,AHR,CHEK2,ALDH1B1,SRC,CCNE2,NFIC,TFDP1,NQO1,APAF1,BAX,MAPK12,ALDH9A1,GSTO1,FOS,CCNE1,ALDH1L2,TGFB3,HSP90AA1,ALDH3B1,ALDH18A1,NCOR2,MAPK7,CDKN1B,ALDH16A1,MGST3,HSPB1	NR2F1,MGST1,CCND2,GSTM5,NQO1,MAPK6	ALDH1B1,MGST1,MAPK3,MAPK6,SLC35A2,MAPK12,GSTO1,ALDH9A1,EP300,NR2F1,CCNE1,PTGES3 (includes EG:10728),CCND2,ALDH3A2,RARB,ALDH18A1,NFIB,MAPK7,RXRB,ALDH6A1,AHR,MCM7,ATM
Amyloid Processing	0.0794328	0.166341	0.0229087	14	3	11	CAPN5,AKT2,MAPK1,CSNK1D,CSNK1A1,MAPK12,APP,PRKAG1,CSNK1E,AKT1,CAPNS1,CAPN1,CSNK2A1,MAPK7	MAPK6,MAPK13,PRKAG1	PRKACB,CSNK2A2,MAPK3,CSNK1D,CSNK2A1,CSNK1A1,MAPK6,MAPK7,GSK3B,MAPK12,APH1A (includes EG:51107)
Colorectal Cancer Metastasis Signaling	0.000316228	0.169044	0.164437	63	9	30	MAP2K4,MAPK1,AXIN1,SMAD3,KRAS,CCND1,MYC,TGFBR2,CASP9,RHOB,MAP2K2,FZD2,RND2,PIK3C2B,AKT2,CASP3,RRAS,RAC1,VEGFC,RHOJ,IFNGR1,MAPK12,GNG10,BCL2L1,RHOA,TGFB3,GNB2,PIK3CD,GNG2,MAPK7,FNBP1,SIAH1,IL6ST,RELA,MMP14,RHOT2,PRKAG1,AKT1,ARRB1,RHOT1,RHOD,SMO,STAT1,MAP2K1,EGFR,SRC,LRP5,ADCY2,TNFRSF1A,GRB2,RHOC,DVL1,WNT2B,ADCY3,ADCY6,MAPK9,BAX,GNG5,FOS,TLR4,RRAS2,LRP1,FZD7	CASP3,AXIN1,GNB5,MAPK6,SMO,KRAS,WNT5B,PRKAG1,GNG10	IL6ST,MAP2K4,PRKACB,BAD,MAPK3,MMP14,GNB5,MLH1,BIRC5,PIK3C3,SMO,GSK3B,CTNNB1,MAP2K1,MMP19,PIK3C2B,E2F4,VEGFB (includes EG:7423),CASP3,ADCY3,DVL1,WNT2B,TYK2,MAPK6,MAPK9,MAPK12,BCL2L1,RRAS2,MAPK7,ADCY7
Arginine and Proline Metabolism	0.0457088	0.169434	0.368129	21	4	10	ALDH1B1,SRM,P4HB,OAT,PYCR2,ALDH9A1,EPRS,BCKDHB,CKB,P4HA1,ALDH1A3,ALDH3A2,LOXL1,LCMT2,ALDH3B1,GOT2,ASL,LAP3,ALDH3A1,GLUD2,P4HA2	GAMT,GOT2,ODC1,EPRS	ALDH1B1,ALDH2,GAMT,RARS,ALDH3A2,SAT2,GOT1,PYCR2,ALDH9A1,EPRS
Acute Phase Response Signaling	0.0177828	0.172982	0.378443	42	7	20	MAP2K4,ECSIT,IL6ST,RAF1,RELA,FTL,FN1,MAPK1,NOLC1,PDPK1,KRAS,RBP1,HNRNPK,IRAK1,HMOX1,SHC1,IKBKG,MTOR,AKT1,MAP2K2,CFB,MAP2K1,MAP3K7IP1,TNFRSF11B,MAP3K14,AKT2,MYD88,GRB2,RRAS,TNFRSF1A,MAPK9,IKBKE,CEBPB,TCF3,MAPK12,FOS,TRAF2,RRAS2,RIPK1,MAP2K3,PIK3CD,MAPK7	FTL,MAPK6,KRAS,MAPK13,CEBPB,SOCS5,IRAK1	IL6ST,ECSIT,MAP2K4,SERPING1,MAPK3,MAP3K1,MAPK6,MAPK9,SOCS4,CEBPB,MAPK12,SHC1,IKBKG,MTOR,RRAS2,RIPK1,CHUK,MAPK7,MAP2K1,TNFRSF11B
Endometrial Cancer Signaling	1.94984e-05	0.17338	0.00128825	23	3	14	PIK3C2B,RAF1,AKT2,MAPK1,GRB2,RRAS,AXIN1,ILK,CTNNA1,PDPK1,KRAS,MAPK12,CCND1,PTEN,MYC,AKT1,RRAS2,CASP9,MAP2K2,PIK3CD,MAPK7,ERBB2,MAP2K1	AXIN1,MAPK6,KRAS	PIK3C2B,BAD,MAPK3,MAPK6,MAPK12,MLH1,PTEN,RRAS2,PIK3C3,MAPK7,ERBB2,GSK3B,CTNNB1,MAP2K1
TGF-β Signaling	0.00933254	0.180302	0.00102329	24	4	19	MAP2K4,UBB,RAF1,MAPK1,GRB2,RRAS,SMAD3,HDAC1,SMAD6,ACVR1,MAPK9,KRAS,MAPK12,EP300,TGFBR2,FOS,RRAS2,MAP2K2,TGFB3,MAPK7,UBC,MAP2K1,ACVR2A,MAP3K7IP1	PIAS4,SMAD7,MAPK6,KRAS	MAP2K4,RUNX3,UBB,MAPK3,MAPK6,SMAD7,BMPR2,MAPK9,SMAD5,MAPK12,PITX2,ACVR1B,INHBB,EP300,RRAS2,SMURF2,MAPK7,UBC,MAP2K1
Role of NANOG in Mammalian Embryonic Stem Cell Pluripotency	0.469894	0.183654	0.0562341	21	5	18	PIK3C2B,RAF1,AKT2,MAPK1,GRB2,RRAS,AXIN1,DVL1,WNT2B,KRAS,MAPK12,SHC1,AKT1,RRAS2,MAP2K2,SMO,PIK3CD,MAPK7,MAP2K1,FZD2,FZD7	AXIN1,MAPK6,SMO,KRAS,WNT5B	PIK3C2B,MAPK3,TYK2,DVL1,WNT2B,MAPK6,BMPR2,TCF7L1,SMAD5,MAPK12,SHC1,RRAS2,PIK3C3,SMO,MAPK7,GSK3B,CTNNB1,MAP2K1
Calcium-induced T Lymphocyte Apoptosis		0.187068	0.141254		3	9		PLCG1,PRKCH,PRKCZ	PRKCD,ITPR3,CHP,PRKCH,ATP2A2,PRKCZ,PPP3CA,PRKCA,EP300
Cell Cycle: G1/S Checkpoint Regulation	0.0162181	0.187068	0.0141254	17	3	12	CCNE2,PA2G4,TFDP1,SMAD3,CUL1,HDAC1,E2F3,CCND1,SKP2,MYC,CCNE1,MAX,HDAC7,TGFB3,CDKN1B,E2F2,CDC25A	E2F6,CCND2,HDAC8	E2F6,RBL2,E2F4,CCNE1,CCND2,SUV39H1,HDAC7,CUL1,GSK3B,E2F3,SIN3A,ATM
Synaptic Long Term Depression	0.354813	0.187499	0.00549541	28	6	26	RAF1,MAPK1,PPP2CA,GNA11,PPP2R3B,KRAS,WISP2,MAP2K2,GNA13,MAP2K1,TMEM87B,ADCY2,GUCY1A3,RRAS,ITPR2,PPP2R5D,ADCY3,ADCY6,MAPK12,PLA2G4C,GNAI2,PPP2CB,RRAS2,PPP2R2B,LYN,MAPK7,PPP2R5E,NPR2	PPP2R4,MAPK6,KRAS,PRKCH,PRKCZ,GRIA3	MAPK3,PPP2R5B,PRKCZ,IGF1R,MAP2K1,PRKCA,PPP2R5C,PPP2R5D,GNA12,ADCY3,GNAQ,MAPK6,MAPK12,PPP2R5A,LAMB2,GNAI2,PPP2CB,PLCB4,PPP2R1A,RRAS2,PRKCD,ITPR3,PRKCH,MAPK7,PPP2R1B,ADCY7
Methionine Metabolism		0.190546	0.215774		2	5		CBS,AHCY	DNMT3B,CBS,AHCYL1,MARS,MTFMT
Calcium Signaling		0.191867			7
Myc Mediated Apoptosis Signaling	0.000537032	0.194089	0.00630957	21	3	13	MAP2K4,PIK3C2B,AKT2,YWHAH,YWHAE,CASP3,GRB2,RRAS,APAF1,MAPK9,KRAS,BAX,MAPK12,YWHAQ (includes EG:10971),MYC,SHC1,AKT1,RRAS2,CASP9,BID,PIK3CD	CASP3,KRAS,PRKCZ	MAP2K4,PIK3C2B,CASP3,BAD,YWHAE,MAPK9,MAPK12,PRKCZ,SHC1,RRAS2,PIK3C3,IGF1R,BID
Biosynthesis of Steroids	0.0912011	0.200447	0.432514	9	2	4	SQLE,FDFT1,PDSS1,DHCR7,COX10 (includes EG:1352),NQO1,CYP27B1,HMGCR,GGPS1	MVK,NQO1	FDFT1,DHCR7,VKORC1,COX10 (includes EG:1352)
Apoptosis Signaling	7.94328e-05	0.208449	0.00218776	31	4	19	MAP2K4,RAF1,RELA,MAPK1,MAP4K4,KRAS,DFFA,ACIN1,IKBKG,CASP9,MAP2K2,BID,MAP2K1,AIFM1,CAPN5,MAP3K14,CASP3,TNFRSF1A,RRAS,APAF1,IKBKE,BAX,MAPK12,BCL2L1,CAPNS1,RRAS2,CAPN1,MAPK7,SPTAN1,DIABLO,BIRC2	CASP3,MAPK6,PLCG1,KRAS	MAP2K4,CASP3,BAD,MAPK3,MAPK6,MAP4K4,MAPK12,DFFA,CASP6,BCL2L1,IKBKG,RRAS2,CASP2,BID,CHUK,MAPK7,DIABLO,MAP2K1,PRKCA
4-1BB Signaling in T Lymphocytes	0.00223872	0.210863	0.00141254	13	2	10	MAP2K4,MAP3K14,RELA,MAPK1,MAPK9,IKBKE,MAPK12,TRAF2,IKBKG,MAP2K2,MAPK7,MAP2K1,TRAF1	MAPK6,ATF2	MAP2K4,IKBKG,MAPK3,MAP3K1,MAPK6,MAPK9,CHUK,MAPK7,MAPK12,MAP2K1
CXCR4 Signaling	0.00017378	0.226464	0.00346737	46	6	28	MAP2K4,RAF1,MAPK1,MYL6,RHOT2,GNA11,KRAS,CRK,BCAR1,PTK2,AKT1,MAP2K2,RHOB,RHOD,RHOT1,ARHGEF11,GNA13,MAP2K1,RND2,PIK3C2B,SRC,ADCY2,AKT2,RRAS,RHOC,ITPR2,ADCY3,RAC1,ADCY6,MAPK9,RHOJ,MAPK12,MYL6B,GNG5,GNG10,GNAI2,FOS,RRAS2,RHOA,GNB2,LYN,PIK3CD,MAPK7,GNG2,ELMO2,FNBP1	GNB5,MAPK6,KRAS,PRKCH,PRKCZ,GNG10	MAP2K4,MAPK3,GNB5,CRK,PRKCZ,PTK2,PIK3C3,MAP2K1,PRKCA,PIK3C2B,PAK4,GNA12,ADCY3,GNAQ,MAPK6,MAPK9,MAPK12,GNAI2,PLCB4,RRAS2,MYL12B,CXCL12,PRKCD,ITPR3,PRKCH,MAPK7,ELMO2,ADCY7
ERK/MAPK Signaling	6.76083e-06	0.226986	0.00030903	58	7	36	RAF1,YWHAH,MAPK1,PPP2CA,PPP2R3B,TLN1,KRAS,CREB5,MYC,PTK2,YWHAQ (includes EG:10971),MAP2K2,PPP1R7,ATF4,PPP1CA,ETS1,PIK3C2B,RRAS,RAC1,PPP1R11,MAPK12,PLA2G4C,ELF1,PPP2CB,ARAF,DUSP1,PPP2R2B,PIK3CD,DUSP4,MAPK7,ELK3,HSPB1,RAP1B,FYN,PPP1R3C,DUSP6,H3F3B,ETS2,CRK,BCAR1,PRKAG1,SHC1,MAPKSP1,PPP1R10,CREB1,STAT1,MAP2K1,ITGB1,SRC,ATF1,GRB2,PPP2R5D,MKNK2,FOS,ELF2,RRAS2,RPS6KA4,PPP2R5E	PPP2R4,MAPK6,PLCG1,KRAS,RAC3,PRKAG1,ATF2	PRKACB,BAD,PPP1R3C,MAPK3,PPP2R5B,ETS2,TLN1,CRK,EIF4E,EIF4EBP1,PTK2,SHC1,ELF4,PIK3C3,CREB1,MAP2K1,PRKCA,ITGB1,PIK3C2B,PAK4,PPP2R5C,PPP2R5D,MAPK6,ITGA5,PPP1R11,MKNK2,MAPK12,PPP2R5A,PPP2CB,PPP2R1A,H3F3A (includes EG:3020),RRAS2,PRKCD,MAPK7,PPP2R1B,RAPGEF1
Antigen Presentation Pathway		0.231206	0.509331		2	4		CANX,TAP1	PSMB5,PSMB8,PSMB6,TAPBP
IL-6 Signaling	0.00114815	0.231739	0.018197	29	4	17	IL6ST,MAP2K4,RELA,RAF1,MAPK1,MAP4K4,KRAS,SHC1,IKBKG,MAP2K2,CSNK2A1,MAPKAPK2,MAP2K1,MAP3K7IP1,TNFRSF11B,MAP3K14,TNFRSF1A,RRAS,GRB2,MAPK9,IKBKE,CEBPB,MAPK12,FOS,TRAF2,RRAS2,MAP2K3,MAPK7,HSPB1	MAPK6,KRAS,MAPK13,CEBPB	IL6ST,MAP2K4,MAPK3,MAPK6,MAPK9,MAP4K4,CEBPB,MAPK12,SHC1,CSNK2A2,IKBKG,RRAS2,CSNK2A1,CHUK,MAPK7,MAP2K1,TNFRSF11B
Glucocorticoid Receptor Signaling	0.00323594	0.234423	0.00794328	63	9	40	MAP2K4,RAF1,YWHAH,MAPK1,HSPA1A,SMAD3,SMARCD2,GTF2E2,KRAS,HSPA5,TGFBR2,IKBKG,MAP2K2,PPP3R1,MAP3K7IP1,PIK3C2B,MAP3K14,TAF9,AKT2,RRAS,CDK7,RAC1,GTF2F1,MAPK12,HSPA8,BCL2L1,DUSP1,SMARCA2,TGFB3,HSP90AA1,GTF2H1,PIK3CD,MAPK7,UBE2I,RELA,EP300,TSC22D3,SHC1,GTF2B,POLR2C,AKT1,POLR2A,HSP90AB1,CREB1,GTF2H5,NCOR1,SUMO1,STAT1,MAP2K1,TAF12 (includes EG:6883),SRA1,TAF6,GRB2,IL10,MAPK9,IKBKE,CEBPB,TSG101,FOS,TRAF2,…	TSC22D3,HSPA1B,PCK2,CDK7,MAPK6,KRAS,MAPK13,CEBPB,ADRB2	MAP2K4,PRKACB,POLR2D,MAPK3,POLR2J,TAF13,EP300,SHC1,IKBKG,NFAT5,PTGES3 (includes EG:10728),PCK2,ANXA1,PIK3C3,CREB1,GTF2H5,SUMO1,CHUK,MAP2K1,PPP3CA,ADRB2,PIK3C2B,TAF9,MAP3K1,CHP,HSPA9,TBP,MAPK6,MAPK9,GTF2F1,CEBPB,MAPK12,MED14,POLR2G,BCL2L1,RRAS2,TAF4,SMARCA2,MAPK7,HLTF
CDK5 Signaling	0.00295121	0.237684	0.00186209	28	4	20	RAF1,MAPK1,PPP2CA,PPP1R3C,PPP2R3B,KRAS,PRKAG1,MAP2K2,PPP1R10,PPP1R7,LAMA1,PPP1CA,MAP2K1,ITGB1,ADCY2,RRAS,PPP2R5D,ADCY3,ADCY6,PPP1R11,MAPK12,FOSB,PPP2CB,RRAS2,CAPN1,PPP2R2B,MAPK7,PPP2R5E	PPP2R4,MAPK6,KRAS,PRKAG1	PRKACB,ITGB1,PPP2R5C,PPP2R5D,MAPK3,PPP1R3C,PPP2R5B,ADCY3,MAPK6,PPP1R11,MAPK12,PPP2R5A,PPP2CB,PPP2R1A,RRAS2,LAMB1,MAPK7,MAP2K1,ADCY7,PPP2R1B
Cardiac β-adrenergic Signaling	0.299916	0.238232	0.116681	25	5	18	AKAP12,PPP2CA,PPP1R3C,PPP2R3B,ATP2A2,PRKAG1,AKAP11,PPP1R10,PPP1R7,PPP1CA,ADCY2,PPP2R5D,ADCY3,ADCY6,PPP1R11,GNG5,PDE1C,GNG10,PPP2CB,AKAP13,AKAP2,PPP2R2B,GNB2,GNG2,PPP2R5E	AKAP12,PPP2R4,GNB5,PRKAG1,GNG10	PRKACB,AKAP12,PPP2R5C,PPP2R5D,PPP1R3C,PPP2R5B,ADCY3,GNB5,PPP1R11,ATP2A2,PPP2R5A,AKAP11,PDE8A,PPP2CB,AKAP13,PPP2R1A,ADCY7,PPP2R1B
Production of Nitric Oxide and Reactive Oxygen Species in Macrophages	0.00199526	0.239883	0.00234423	43	6	29	MAP2K4,RAP1B,RELA,MAP3K11,MAPK1,PPP2CA,PPP1R3C,RHOT2,PPP2R3B,IKBKG,AKT1,PPP1R10,RHOB,PPP1R7,RHOD,RHOT1,PPP1CA,STAT1,MAP2K1,TNFRSF11B,RND2,PIK3C2B,MAP3K14,AKT2,TNFRSF1A,RHOC,PPP2R5D,RAC1,MAPK9,IFNGR1,IKBKE,RHOJ,PPP1R11,MAPK12,TLR4,PPP2CB,FOS,RHOA,PPP2R2B,PIK3CD,MAPK7,PPP2R5E,FNBP1	PPP2R4,MAPK6,PLCG1,PRKCH,MAPK13,PRKCZ	MAP2K4,MAPK3,PPP1R3C,PPP2R5B,PRKCZ,IKBKG,PIK3C3,CHUK,MAP2K1,PRKCA,TNFRSF11B,PIK3C2B,PPP2R5C,MAP3K6,PPP2R5D,MAP3K1,TYK2,MAPK6,IFNGR2,MAPK9,PPP1R11,MAPK12,PPP2R5A,PPP2CB,PPP2R1A,PRKCD,PRKCH,MAPK7,PPP2R1B
Urea Cycle and Metabolism of Amino Groups	0.16788	0.241546	0.533335	9	2	4	CKB,SRM,OAT,LCMT2,DARS,ALDH18A1,PYCR2,ASL,GLUD2	GAMT,ODC1	GAMT,DARS,ALDH18A1,PYCR2
GM-CSF Signaling	0.00047863	0.244906	0.0389045	23	3	12	ETS1,PIK3C2B,RAF1,AKT2,MAPK1,GRB2,RRAS,KRAS,MAPK12,CCND1,SHC1,BCL2L1,AKT1,RRAS2,MAP2K2,PIM1,PPP3R1,LYN,PIK3CD,MAPK7,STAT1,MAP2K1,CAMK2G	MAPK6,KRAS,CAMK2G	SHC1,BCL2L1,PIK3C2B,RRAS2,CSF2RA (includes EG:1438),MAPK3,PIK3C3,MAPK6,MAPK7,MAPK12,MAP2K1,PPP3CA
ERK5 Signaling	0.00047863	0.244906	0.0389045	23	3	12	IL6ST,RPS6KB1,SRC,YWHAH,YWHAE,RRAS,KRAS,CREB5,MYC,YWHAQ (includes EG:10971),FOS,AKT1,RRAS2,MEF2D,CREB1,RPS6KB2,WNK1,ATF4,RPS6KA4,FOSL1,GNA13,MAPK7,EGFR	KRAS,PRKCZ,ATF2	IL6ST,RRAS2,BAD,YWHAE,GNA12,CREB1,RPS6KB2,WNK1,RPS6KA3,GNAQ,MAPK7,PRKCZ
LPS/IL-1 Mediated Inhibition of RXR Function		0.247742	0.234423		7	24		MGST1,LY96,ACSL3,GSTM5,ABCC3,ABCC4,IRAK1	ECSIT,MAP2K4,ALDH1B1,ACSL3,MGST1,CPT1A,MAP3K1,SLC35A2,MAPK9,DSEL,GSTO1,ALDH9A1,SULT2B1,ABCB9,SULT1A2,CETP,LY96,ALDH3A2,ACSL4,ALDH18A1,ABCC3,NDST1,ALDH6A1,TNFRSF11B
Chronic Myeloid Leukemia Signaling	0.00017378	0.250035	0.001	32	4	21	RELA,RAF1,MAPK1,PA2G4,SMAD3,CRK,KRAS,E2F3,CCND1,CTBP1,TGFBR2,MYC,IKBKG,AKT1,MAP2K2,HDAC7,MAP2K1,E2F2,PIK3C2B,AKT2,TFDP1,RRAS,GRB2,HDAC1,IKBKE,MAPK12,BCL2L1,RRAS2,TGFB3,PIK3CD,MAPK7,CDKN1B	E2F6,HDAC8,MAPK6,KRAS	PIK3C2B,RBL2,E2F4,BAD,SUV39H1,MAPK3,MAPK6,CRK,MAPK12,E2F3,SIN3A,CTBP1,BCL2L1,E2F6,IKBKG,RRAS2,PIK3C3,HDAC7,CHUK,MAPK7,MAP2K1
Cell Cycle Regulation by BTG Family Proteins	0.00776247	0.251768	0.000251189	13	2	12	CCNE2,PPP2CA,PPP2R5D,PPP2R3B,E2F3,CCND1,PPP2CB,PRMT1,CCNE1,CNOT7,PPP2R2B,PPP2R5E,E2F2	E2F6,PPP2R4	PPP2CB,E2F6,E2F4,PPP2R1A,CCNE1,PPP2R5C,PPP2R5D,PPP2R5B,E2F3,PPP2R1B,CCRN4L,PPP2R5A
PXR/RXR Activation		0.252348			3
Relaxin Signaling	0.268534	0.253513	0.206063	26	5	17	RAP1B,RELA,MAPK1,GNA11,PRKAG1,AKT1,CREB1,GNA13,MAP2K1,PIK3C2B,ADCY2,AKT2,GUCY1A3,ADCY3,ADCY6,MAPK12,GNG5,GNG10,PDE1C,GNAI2,FOS,GNB2,PIK3CD,MAPK7,GNG2,NPR2	GNB5,MAPK6,PRKCZ,PRKAG1,GNG10	PRKACB,PIK3C2B,MAPK3,GNA12,ADCY3,GNAQ,MAPK6,GNB5,MAPK12,PRKCZ,PDE8A,GNAI2,PIK3C3,CREB1,MAPK7,MAP2K1,ADCY7
cAMP-mediated Signaling	0.247172	0.267917	0.485289	33	6	18	AKAP12,RAF1,MAPK1,DUSP6,CALM2,RGS12,CREB5,AKAP11,MAPKSP1,MAP2K2,PPP3R1,RGS10,CREB1,CAMK1G,ATF4,MAP2K1,ADORA3,SRC,ADCY2,CALM3,ADCY3,RGS7,ADCY6,MAPK12,PDE1C,GNAI2,AKAP13,AKAP2,DUSP1,DUSP4,MAPK7,AGTR1,CAMK2G	AKAP12,MAPK6,RGS12,CAMK2G,ADRB2,ATF2	PRKACB,AKAP12,MAPK3,ADCY3,RGS7,MAPK6,MAPK12,AKAP11,PDE8A,GNAI2,AKAP13,CREB1,RGS10,MAPK7,MAP2K1,ADCY7,PPP3CA,ADRB2
Metabolism of Xenobiotics by Cytochrome P450		0.267917			4
Oncostatin M Signaling	0.00162181	0.27227	0.0177828	15	2	9	IL6ST,RAF1,MAPK1,GRB2,RRAS,KRAS,MAPK12,SHC1,RRAS2,MAP2K2,MT2A,OSMR,MAPK7,STAT1,MAP2K1	MAPK6,KRAS	IL6ST,SHC1,RRAS2,MAPK3,TYK2,MAPK6,MAPK7,MAPK12,MAP2K1
Selenoamino Acid Metabolism	0.413048	0.283139	0.0549541	8	2	8	AHCYL1,PAPSS1 (includes EG:9061),PRMT5,MEPCE,CTH,COQ5,EDF1,SCLY	CBS,AHCY	CBS,AHCYL1,PAPSS1 (includes EG:9061),PRMT5,MEPCE,FTSJ2,MARS,EDF1
Thyroid Cancer Signaling	0.0812831	0.283139	0.0213796	11	2	9	MYC,SHC1,RRAS2,MAP2K2,MAPK1,RRAS,KRAS,MAPK7,MAPK12,CCND1,MAP2K1	MAPK6,KRAS	SHC1,RRAS2,MAPK3,MAPK6,MAPK7,RXRB,MAPK12,CTNNB1,MAP2K1
Role of NFAT in Regulation of the Immune Response	0.0190546	0.286418	0.0851138	41	6	24	FCGR3B,RAF1,FYN,RELA,CSNK1G1,MAPK1,GNA11,CALM2,CSNK1A1,KRAS,CABIN1,CSNK1E,IKBKG,AKT1,MAP2K2,PPP3R1,XPO1,GNA13,MAP2K1,ORAI1,PIK3C2B,AKT2,CALM3,ITPR2,RRAS,GRB2,CSNK1D,IKBKE,MAPK12,GNG5,RCAN1,GNG10,GNAI2,FOS,RRAS2,MEF2D,GNB2,LYN,PIK3CD,MAPK7,GNG2	GNB5,MAPK6,PLCG1,KRAS,GNG10,ATF2	PIK3C2B,MAPK3,GNA12,CHP,GNAQ,MAPK6,CSNK1A1,CSNK1D,GNB5,MAPK12,RCAN1,GNAI2,IKBKG,PLCB4,NFAT5,RRAS2,PIK3C3,LAT,ITPR3,CHUK,MAPK7,GSK3B,MAP2K1,PPP3CA
Role of PKR in Interferon Induction and Antiviral Response	0.0204174	0.293089		13	2
Mechanisms of Viral Exit from Host Cells	0.00812831	0.293089	0.0251189	14	2	9	ACTB,ACTA2,SH3GLB1,VPS25,ACTG1,TSG101,VPS4A,CHMP4A,CHMP2A,VPS36,LMNB2,XPO1,ACTC1,VPS24	PRKCH,PRKCZ	CHMP4A,PRKCD,PRKCH,PDCD6IP,CHMP4B,VPS37C,VPS24,PRKCZ,PRKCA
Agrin Interactions at Neuromuscular Junction	0.00042658	0.297852	4.0738e-05	25	3	20	MAP2K4,MAPK1,CDC42,ACTA2,KRAS,PTK2,UTRN,ERBB2,DAG1,ACTC1,EGFR,ITGB1,SRC,RRAS,ACTB,DVL1,RAC1,MAPK9,ERBB3,MAPK12,ACTG1,RRAS2,MAPK7,AGRN,CTTN	MAPK6,KRAS,RAC3	MAP2K4,ITGB1,PAK4,CDC42,MAPK3,DVL1,MAPK6,ITGA5,MAPK9,ERBB3,MAPK12,PTK2,RRAS2,UTRN,LAMB1,RAPSN,GABPA,MAPK7,ERBB2,CTTN
Sphingosine-1-phosphate Signaling	0.0251189	0.299226	0.00301995	27	4	21	MAPK1,RHOT2,PTK2,CASP9,AKT1,RHOB,RHOT1,RHOD,GNA13,PLCL1,RND2,PIK3C2B,AKT2,ADCY2,CASP3,RHOC,ADCY3,RAC1,ADCY6,RHOJ,MAPK12,GNAI2,S1PR3,RHOA,PIK3CD,MAPK7,FNBP1	CASP3,CASP1,MAPK6,PLCG1	PIK3C2B,CASP3,MAPK3,GNA12,ADCY3,GNAQ,MAPK6,SMPD1,CASP4,MAPK12,S1PR3,PTK2,GNAI2,CASP6,PLCD3,PLCB4,PIK3C3,CASP2,CASP1,MAPK7,ADCY7
Type I Diabetes Mellitus Signaling	0.225944	0.299226	0.31989	22	4	13	MAP2K4,RELA,MAP3K14,CASP3,TNFRSF1A,MYD88,PIAS1,APAF1,MAPK9,IKBKE,IFNGR1,HSPD1,MAPK12,IRAK1,TRAF2,IKBKG,RIPK1,CASP9,BID,MAP2K3,STAT1,TNFRSF11B	CASP3,MAPK13,SOCS5,IRAK1	MAP2K4,ICA1,CASP3,IFNGR2,MAPK9,SOCS4,MAPK12,IKBKG,RIPK1,BID,CHUK,CPE,TNFRSF11B
Tyrosine Metabolism	0.317687	0.305492	0.248886	15	3	10	MIF,FAH,EDF1,ELOVL6,BCKDHB,GSTZ1 (includes EG:2954),ADH5 (includes EG:128),ALDH1A3,PRMT5,MEPCE,ALDH3B1,COQ5,GOT2,ALDH3A1,PTGR1	ADH5 (includes EG:128),MIF,GOT2	ADH5 (includes EG:128),ALDH2,MIF,COMT,PRMT5,MEPCE,DBT,GOT1,FTSJ2,EDF1
Fatty Acid Metabolism		0.311172	0.242661		4	14		ADH5 (includes EG:128),ACSL3,DCI,CYP51A1	ALDH1B1,ACSL3,CPT1A,IWS1,ACAD9,ALDH9A1,GCDH,ADH5 (includes EG:128),ALDH2,ALDH3A2,ACSL4,EHHADH,HADH,HADHA
Acute Myeloid Leukemia Signaling	0.0001	0.312608	0.00436516	27	3	16	MAP2K4,RELA,RAF1,MAPK1,KRAS,CCND1,MYC,MTOR,AKT1,MAP2K2,PIM1,RARA,RPS6KB2,KIT,MAP2K1,RPS6KB1,PIK3C2B,AKT2,RRAS,GRB2,MAPK12,KITLG,RRAS2,ARAF,MAP2K3,PIK3CD,MAPK7	MAPK6,KRAS,JUP	MAP2K4,PIK3C2B,BAD,MAPK3,MAPK6,MAPK12,EIF4EBP1,KITLG,MTOR,RRAS2,CSF2RA (includes EG:1438),PIK3C3,RPS6KB2,JUP,MAPK7,MAP2K1
PDGF Signaling	0.00831764	0.312608	0.00060256	22	3	18	MAP2K4,PIK3C2B,SRC,RAF1,MAPK1,GRB2,RRAS,CRK,KRAS,MAPK12,MYC,FOS,SHC1,RRAS2,MAP2K2,ABL2,ACP1,CSNK2A1,PIK3CD,MAPK7,STAT1,MAP2K1	MAPK6,PLCG1,KRAS	MAP2K4,PIK3C2B,MAPK3,TYK2,MAP3K1,MAPK6,CRK,MAPK12,SHC1,CSNK2A2,RRAS2,ABL2,SPHK2,PIK3C3,CSNK2A1,MAPK7,MAP2K1,PRKCA
Alanine and Aspartate Metabolism	0.000588844	0.313329	0.0338844	17	2	9	PC,CRAT,GPT2,ASNS,AARSD1,ADSS,ADSL,NARS,KARS,DARS,AARS2,AARS,CAD,GOT2,TASP1,ASL,PDHB	DLAT,GOT2	ADSS,ADSL,CRAT,DARS,GOT1,CAD,AARS,GPT2,ASNS
Melanoma Signaling	0.00660693	0.323594	0.00512861	15	2	11	RAF1,PIK3C2B,AKT2,MAPK1,RRAS,KRAS,MAPK12,CCND1,PTEN,AKT1,RRAS2,MAP2K2,PIK3CD,MAPK7,MAP2K1	MAPK6,KRAS	PIK3C2B,RRAS2,BAD,MITF,MAPK3,PIK3C3,MAPK6,MAPK7,MAPK12,MAP2K1,PTEN
G-Protein Coupled Receptor Signaling	0.107399	0.325087	0.487528	45	7	23	RAF1,FYN,RELA,HTR2B,MAPK1,DUSP6,GNA11,PDPK1,KRAS,CREB5,RGS12,PRKAG1,SHC1,MAPKSP1,IKBKG,AKT1,MAP2K2,RGS10,CREB1,ATF4,MAP2K1,ADRA1B,PIK3C2B,ADORA3,SRC,AKT2,ADCY2,EDNRB,GRB2,RRAS,RGS7,ADCY3,ADCY6,IKBKE,MAPK12,PDE1C,GNAI2,GPER,RRAS2,DUSP1,DUSP4,PIK3CD,MAPK7,AGTR1,CAMK2G	MAPK6,KRAS,RGS12,PRKAG1,CAMK2G,ADRB2,ATF2	PRKACB,PIK3C2B,MAPK3,ADCY3,RGS7,GNAQ,MAPK6,MAPK12,GNAI2,PDE8A,SHC1,IKBKG,PLCB4,RRAS2,PIK3C3,CREB1,RGS10,CHUK,MAPK7,MAP2K1,ADCY7,PRKCA,ADRB2
Dopamine Receptor Signaling	0.205116	0.335738	0.0323594	17	3	14	ADCY2,PPP2CA,PPP2R5D,PPP1R3C,ADCY3,ADCY6,PPP2R3B,PPP1R11,PRKAG1,PPP2CB,PPP1R10,PPP1R7,PPP2R2B,FREQ,PPP2R5E,PPP1CA,QDPR	PPP2R4,PRKAG1,QDPR	PRKACB,PPP2R5C,PPP2R5D,PPP1R3C,PPP2R5B,ADCY3,PPP1R11,PPP2R5A,PPP2CB,PPP2R1A,COMT,FREQ,ADCY7,PPP2R1B
Ceramide Signaling	0.00380189	0.342768	1.41254e-05	24	3	22	MAP2K4,RELA,PIK3C2B,RAF1,AKT2,TNFRSF1A,PPP2CA,RRAS,PPP2R5D,PPP2R3B,KRAS,CERK,S1PR3,PPP2CB,CTSD,FOS,AKT1,RRAS2,PPP2R2B,PIK3CD,PPP2R5E,DIABLO,MAP2K1,TNFRSF11B	PPP2R4,KRAS,PRKCZ	MAP2K4,PIK3C2B,BAD,PPP2R5C,PPP2R5D,MAPK3,PPP2R5B,MAP3K1,SMPD1,PPP2R5A,PRKCZ,S1PR3,PPP2CB,PPP2R1A,RRAS2,SPHK2,PIK3C3,DIABLO,MAP2K1,PPP2R1B,NSMAF,TNFRSF11B
Role of Oct4 in Mammalian Embryonic Stem Cell Pluripotency		0.353997	0.230144		2	7		NR2F1,HOXB1	NR2F1,CASP6,KDM5B,PCGF6,NR2F2,RXRB,WWP2
Estrogen Receptor Signaling	0.00107152	0.355631	0.00851138	34	4	21	RAF1,MAPK1,H3F3B,KRAS,EP300,CTBP1,SHC1,GTF2B,POLR2A,POLR2C,MAP2K2,MED15,GTF2H5,NCOR1,MAP2K1,TAF12 (includes EG:6883),PRKDC,TAF9,SRC,PELP1,SRA1,TAF6,GRB2,RRAS,CDK7,PHB2,GTF2F1,MAPK12,RRAS2,GTF2H1,NCOR2,MAPK7,TRRAP,CARM1	PCK2,CDK7,MAPK6,KRAS	TAF9,POLR2D,MAPK3,MAPK6,TBP,POLR2J,GTF2F1,MAPK12,TAF13,MED14,EP300,CTBP1,POLR2G,SHC1,H3F3A (includes EG:3020),RRAS2,PCK2,TAF4,GTF2H5,MAPK7,MAP2K1
B Cell Receptor Signaling	0.00346737	0.355631	0.0138038	40	5	25	MAP2K4,RAF1,RELA,MAP3K11,CDC42,MAPK1,CALM2,KRAS,CREB5,PTEN,SHC1,MTOR,IKBKG,AKT1,MAP2K2,PPP3R1,CREB1,RPS6KB2,ATF4,MAP2K1,ETS1,PIK3C2B,MAP3K14,RPS6KB1,AKT2,CALM3,GRB2,RRAS,CSK,RAC1,MAPK9,IKBKE,MAPK12,BCL2L1,RRAS2,LYN,MAP2K3,PIK3CD,MAPK7,CAMK2G	MAPK6,KRAS,MAPK13,CAMK2G,ATF2	MAP2K4,BAD,CDC42,MAPK3,PTEN,SHC1,IKBKG,MTOR,NFAT5,PIK3C3,CREB1,RPS6KB2,CHUK,GSK3B,MAP2K1,PPP3CA,PIK3C2B,MAP3K6,MAP3K1,MAPK6,MAPK9,MAPK12,BCL2L1,RRAS2,MAPK7
Fatty Acid Elongation in Mitochondria	0.346737	0.36141	0.00562341	4	1	6	PPT1,PECR,HADHA,HADH	PPT2	MECR,PPT1,PPT2,EHHADH,HADHA,HADH
EGF Signaling	0.0165959	0.363915	0.000331131	15	2	14	MAP2K4,RAF1,PIK3C2B,MAPK1,GRB2,ITPR2,MAPK12,SHC1,FOS,CSNK2A1,PIK3CD,MAPK7,STAT1,MAP2K1,EGFR	MAPK6,PLCG1	MAP2K4,PIK3C2B,MAPK3,MAP3K1,MAPK6,MAPK12,SHC1,CSNK2A2,PIK3C3,ITPR3,CSNK2A1,MAPK7,MAP2K1,PRKCA
Role of Pattern Recognition Receptors in Recognition of Bacteria and Viruses		0.365595	0.368129		3	10		IRF7,CASP1,MAPK6	PIK3C2B,IRF7,MAPK3,PIK3C3,CREB1,CASP1,MAPK6,MAVS,MAPK7,MAPK12
Prostate Cancer Signaling	1.12202e-05	0.365595	0.00194984	31	3	18	RELA,RAF1,MAPK1,PA2G4,SRD5A1,PDPK1,KRAS,CREB5,CCND1,PTEN,MTOR,CASP9,AKT1,HSP90AB1,MAP2K2,CREB1,ATF4,MAP2K1,PIK3C2B,CCNE2,AKT2,TFDP1,RRAS,GRB2,MAPK12,CCNE1,RRAS2,HSP90AA1,PIK3CD,MAPK7,CDKN1B	MAPK6,KRAS,ATF2	PIK3C2B,BAD,SUV39H1,MAPK3,MAPK6,MAPK12,SIN3A,PTEN,CCNE1,MTOR,RRAS2,PIK3C3,CREB1,MAPK7,CHUK,GSK3B,CTNNB1,MAP2K1
PI3K/AKT Signaling	2.04174e-06	0.374111	1.09648e-06	42	4	31	RAF1,RELA,MAPK1,YWHAH,PPP2CA,ILK,PDPK1,PPP2R3B,KRAS,LIMS1,CCND1,PTEN,YWHAQ (includes EG:10971),SHC1,IKBKG,MTOR,AKT1,GYS1,HSP90AB1,MAP2K2,TSC2,RPS6KB2,MAP2K1,ITGB1,RPS6KB1,AKT2,CDC37,YWHAE,GRB2,RRAS,PPP2R5D,IKBKE,MAPK12,BCL2L1,PPP2CB,RRAS2,PPP2R2B,HSP90AA1,PIK3CD,MAPK7,CDKN1B,PPP2R5E	PPP2R4,MAPK6,KRAS,PRKCZ	BAD,MAPK3,PPP2R5B,LIMS1,EIF4E,PRKCZ,PTEN,EIF4EBP1,SHC1,IKBKG,MTOR,RPS6KB2,GSK3B,CHUK,CTNNB1,MAP2K1,ITGB1,PPP2R5C,YWHAE,PPP2R5D,TYK2,MAPK6,ITGA5,MAPK12,PPP2R5A,BCL2L1,PPP2CB,PPP2R1A,RRAS2,MAPK7,PPP2R1B
Glyoxylate and Dicarboxylate Metabolism	0.196789	0.379315	0.579429	5	1	2	APTX,CS,ACO2,MTHFD2,MDH2	MTHFD2	MTHFD2,MDH2
Arachidonic Acid Metabolism		0.380189			4
CNTF Signaling	0.00057544	0.384592	0.00177828	19	2	13	IL6ST,PIK3C2B,RPS6KB1,RAF1,MAPK1,GRB2,RRAS,KRAS,MAPK12,MTOR,RRAS2,AKT1,MAP2K2,RPS6KB2,RPS6KA4,PIK3CD,MAPK7,STAT1,MAP2K1	MAPK6,KRAS	IL6ST,PIK3C2B,MAPK3,TYK2,RPS6KA3,MAPK6,MAPK12,MTOR,RRAS2,PIK3C3,RPS6KB2,MAPK7,MAP2K1
VEGF Signaling	0.0125893	0.396278	0.000190546	24	3	21	EIF2S2,PIK3C2B,RAF1,AKT2,MAPK1,YWHAE,GRB2,RRAS,ACTB,ACTA2,VEGFC,KRAS,MAPK12,ACTG1,PTK2,BCL2L1,SHC1,AKT1,RRAS2,MAP2K2,PIK3CD,MAPK7,MAP2K1,ACTC1	MAPK6,PLCG1,KRAS	PIK3C2B,VEGFB (includes EG:7423),YWHAE,BAD,MAPK3,MAPK6,EIF1,HIF1A,MAPK12,EIF2B2,PTK2,BCL2L1,SHC1,RRAS2,EIF1AX,PIK3C3,EIF2B5,MAPK7,ACTN4,MAP2K1,PRKCA
Cardiomyocyte Differentiation via BMP Receptors		0.396278			1
CTLA4 Signaling in Cytotoxic T Lymphocytes	0.128233	0.403645	0.074131	20	3	14	PIK3C2B,AP2B1,FYN,AP2A1,AP2M1,AKT2,GRB2,PPP2CA,PPP2R5D,PPP2R3B,AP1B1,AP2A2,AP2S1,PPP2CB,AKT1,CLTA,PPP2R2B,CLTCL1,PIK3CD,PPP2R5E	PPP2R4,PLCG1,AP2S1	PIK3C2B,PPP2R5C,PPP2R5D,AP1M1,PPP2R5B,AP1B1,PPP2R5A,AP1S1,PPP2CB,PPP2R1A,CLTA,PIK3C3,LAT,PPP2R1B
Regulation of Actin-based Motility by Rho	0.000123027	0.403645	0.209894	30	3	12	PFN1,MYL6,ARPC1B,CDC42,ACTA2,RHOT2,LIMK1,ACTR3,RHOB,RHOT1,RHOD,BAIAP2,PFN4,ARPC1A,PPP1CA,ACTC1,PI4KA,RND2,CFL1,RHOC,ACTB,RAC1,RHOJ,MYL6B,WAS,PIP5K1C,RHOA,ARHGDIA,PIP4K2A,FNBP1	PFN1,ARPC4,RAC3	MYLK,ACTR2,PAK4,WIPF1,ACTR3,PFN1,CDC42,PIP5K1C,MYL12B,PIP4K2B,ARHGDIA,PIP4K2A
Tryptophan Metabolism	0.334195	0.405509	0.321366	24	4	15	SIAH1,ALDH1B1,ACAT2,ASMTL (includes EG:8623),EDF1,ALDH9A1,BCKDHB,TMLHE,SYVN1,WARS,DHCR24,ALDH1A3,ALDH3A2,PRMT5,ACAT1,MEPCE,SIAH2,ALDH3B1,OGDH,COQ5,ALDH3A1,HADHA,HADH,CYP51A1	TMLHE,WARS,PLOD3,CYP51A1	ALDH1B1,FTSJ2,GCDH,ALDH9A1,EDF1,ALDH2,SYVN1,WARS,ALDH3A2,PRMT5,MEPCE,EHHADH,HADH,HADHA,PLOD3
Human Embryonic Stem Cell Pluripotency		0.405509			4
Polyamine Regulation in Colon Cancer	0.00138038	0.413048	0.00030903	19	2	15	PSMA6,PSMB5,AZIN1,PSMD7,PSMD9,PSMC4,KRAS,PSMD3,PSMA1,PSMD8,MYC,PSMB7,MAX,PSMC6,PSMD2,PSMA5,PSMD12,PSMD1,PSMA2	KRAS,ODC1	PSMB5,PSMD7,PSMD13,PSMC4,SAT2,PSMB8,PSMD5,PSMB6,PSMD8,PSMC1,PSMB2,PSMA5,PSMC2,CTNNB1,PSMC3
ATM Signaling	0.0199526	0.413048	0.0229087	16	2	11	MAP2K4,SMC3,CDC25C,MAPK9,CREB5,MAPK12,TLK1,GADD45A,SMC2,H2AFX,CREB1,BID,ATF4,TP53BP1,CHEK2,CDC25A	MAPK13,ATF2	MAP2K4,SMC3,FANCD2,TLK1,CREB1,MAPK9,BID,TP53BP1,MAPK12,ATM,NBN
PPAR Signaling	0.000489779	0.41783	0.0870964	29	3	14	RELA,RAF1,MAPK1,MAP4K4,KRAS,EP300,SHC1,IKBKG,MAP2K2,HSP90AB1,NCOR1,MAP2K1,MAP3K7IP1,TNFRSF11B,MAP3K14,SRA1,RRAS,PPARD,GRB2,TNFRSF1A,IKBKE,MAPK12,FOS,TRAF2,RRAS2,HSP90AA1,MAPK7,NCOR2,SCAND1	NR2F1,MAPK6,KRAS	MAPK3,MAPK6,MAP4K4,MAPK12,EP300,NR2F1,SHC1,IKBKG,RRAS2,CHUK,MAPK7,MAP2K1,CITED2,TNFRSF11B
FAK Signaling	1.1749e-06	0.41783	0.0245471	35	3	16	RAF1,FYN,MAPK1,ACTA2,PDPK1,KRAS,CRK,TLN1,BCAR1,PTEN,PTK2,AKT1,MAP2K2,MAP2K1,ACTC1,EGFR,ITGB1,CAPN5,PIK3C2B,SRC,AKT2,RRAS,GRB2,ASAP1,CSK,ACTB,RAC1,MAPK12,ACTG1,RRAS2,CAPNS1,WAS,CAPN1,PIK3CD,MAPK7	MAPK6,PLCG1,KRAS	ITGB1,PIK3C2B,PAK4,ASAP1,MAPK3,MAPK6,ITGA5,CRK,TLN1,MAPK12,PTEN,PTK2,RRAS2,PIK3C3,MAPK7,MAP2K1
Integrin Signaling	7.94328e-06	0.418794	0.00295121	60	6	34	MAP2K4,RAF1,MAP3K11,MAPK1,TLN1,LIMS1,KRAS,PTEN,PTK2,PARVB,TSPAN3,RHOB,MAP2K2,ARF4,ARPC1A,PPP1CA,ITGB5,CAPN5,RND2,PIK3C2B,AKT2,TSPAN5,RRAS,RALB,RAC1,RHOJ,MAPK12,CAPN1,RHOA,ZYX,PIK3CD,MAPK7,FNBP1,RAP1B,FYN,CDC42,ARPC1B,ACTA2,RHOT2,ILK,BCAR1,SHC1,ACTR3,AKT1,RHOD,RHOT1,MAP2K1,ACTC1,ITGB1,SRC,GRB2,ASAP1,RHOC,ACTB,ACTG1,GIT1,ARF1,CAPNS1,RRAS2,WAS	ARPC4,MAPK6,PLCG1,KRAS,TSPAN6,RAC3	MAP2K4,CDC42,MAPK3,LIMS1,TLN1,ITGA10,PTEN,MYLK,PTK2,SHC1,TSPAN3,ACTR3,ARF4,PIK3C3,ILKAP,GSK3B,MAP2K1,ITGB1,ACTR2,PIK3C2B,PAK4,ASAP1,MAPK6,ITGA5,MAPK12,WIPF1,ARF5,RRAS2,MYL12B,ZYX,MAPK7,ACTN4,TSPAN6,RAPGEF1
Fructose and Mannose Metabolism	0.00457088	0.422669	0.0588844	18	2	10	AKR7A2,PFKFB3,PMM1,GMPPA,GMDS,TPI1,PFKL,PFKP,SACM1L,HK1,AKR1B15,AKR1A1,HK2,AKR1B10,ALDOA,DUSP18,AKR1B1,FUT4	SORD,PFKM	AKR7A2,GMPPB,AKR7A3,SORD,ALDOA,DUSP18,LOC729708,TPI1,PMM2,SACM1L
Phototransduction Pathway		0.422669			2
Cyanoamino Acid Metabolism		0.429536			1
SAPK/JNK Signaling	0.00169824	0.432514	0.100462	28	3	14	MAP2K4,MAP3K11,CDC42,MAP4K4,CRK,KRAS,HNRNPK,SHC1,GADD45A,GNA13,MAP3K7IP1,PIK3C2B,RRAS,GRB2,RAC1,MAPK9,MAPK12,MAPK8IP3,GNG5,MAP4K3,TRAF2,RRAS2,RIPK1,ZAK,DUSP4,PIK3CD,GNG2,MAP4K5	KRAS,RAC3,ATF2	MAP2K4,PIK3C2B,CDC42,GNA12,MAP3K1,MAPK9,CRK,MAP4K4,MAPK12,SHC1,RIPK1,RRAS2,PIK3C3,DUSP10
IL-2 Signaling	0.0131826	0.432514	0.0295121	17	2	11	RAF1,PIK3C2B,AKT2,MAPK1,GRB2,RRAS,KRAS,MAPK12,FOS,SHC1,AKT1,RRAS2,MAP2K2,CSNK2A1,PIK3CD,MAPK7,MAP2K1	MAPK6,KRAS	SHC1,CSNK2A2,PIK3C2B,RRAS2,MAPK3,PIK3C3,CSNK2A1,MAPK6,MAPK7,MAPK12,MAP2K1
Bladder Cancer Signaling	0.370681	0.440555	0.177011	18	3	13	RAF1,PA2G4,MAPK1,TFDP1,RRAS,MMP14,VEGFC,KRAS,MAPK12,CCND1,MYC,RASSF1,RRAS2,MAP2K2,MAPK7,ERBB2,MAP2K1,EGFR	RASSF1,MAPK6,KRAS	VEGFB (includes EG:7423),MAPK3,MMP14,SUV39H1,MAPK6,MAPK12,SIN3A,RASSF1,RRAS2,MAPK7,ERBB2,MAP2K1,MMP19
Lymphotoxin β Receptor Signaling	4.0738e-05	0.44157	0.00537032	23	2	13	RELA,PIK3C2B,MAP3K14,AKT2,MAPK1,CASP3,APAF1,PDPK1,IKBKE,MAPK12,EP300,BCL2L1,TRAF2,IKBKG,AKT1,CASP9,PIK3CD,LTBR,MAPK7,DIABLO,TNFSF14,BIRC2,TRAF1	CASP3,MAPK6	PIK3C2B,CASP3,MAPK3,MAPK6,MAPK12,EP300,BCL2L1,IKBKG,PIK3C3,CHUK,LTBR,MAPK7,DIABLO
Amyotrophic Lateral Sclerosis Signaling	0.209411	0.447713		20	3
HMGB1 Signaling	5.37032e-05	0.462381	0.131826	33	3	14	MAP2K4,RELA,CDC42,MAPK1,RHOT2,KRAS,AKT1,MAP2K2,RHOB,RHOT1,RHOD,MAP2K1,TNFRSF11B,RND2,PIK3C2B,AKT2,RHOC,TNFRSF1A,RRAS,RAC1,MAPK9,IFNGR1,RHOJ,MAPK12,TLR4,FOS,RRAS2,MYST3,RHOA,MAP2K3,PIK3CD,MAPK7,FNBP1	MAPK6,KRAS,MAPK13	MAP2K4,PIK3C2B,CDC42,MAPK3,MAPK6,IFNGR2,MAPK9,MAPK12,RRAS2,MYST3,PIK3C3,MAPK7,MAP2K1,TNFRSF11B
Glycerophospholipid Metabolism		0.473151	0.350752		4	16		GPAM,CDIPT,DGKA,PLCG1	PIGO,PEMT,PIGF,AGPAT1,LAMB2,PLCD3,AGPAT5,PLCB4,CEPT1,SPHK2,CDIPT,CHPT1,DBT,GOT1,LYPLA1,AGPAT3
Stilbene, Coumarine and Lignin Biosynthesis	0.431519	0.475335		5	1
Cytotoxic T Lymphocyte-mediated Apoptosis of Target Cells	0.431519	0.475335	0.249459	5	1	4	CASP9,CASP3,APAF1,BID,DFFA	CASP3	CASP6,CASP3,BID,DFFA
Induction of Apoptosis by HIV1	0.000151356	0.47863	0.00389045	23	2	14	MAP2K4,RELA,MAP3K14,SLC25A4,CASP3,TNFRSF1A,APAF1,SLC25A3,MAPK9,IKBKE,BAX,MAPK12,DFFA,BCL2L1,TRAF2,IKBKG,RIPK1,CASP9,BID,DIABLO,TNFRSF11B,BIRC2,TRAF1	SLC25A4,CASP3	MAP2K4,SLC25A4,CASP3,SLC25A3,MAPK9,MAPK12,DFFA,BCL2L1,IKBKG,RIPK1,BID,CHUK,DIABLO,TNFRSF11B
Death Receptor Signaling	0.00707946	0.47863	0.0239883	19	2	12	MAP2K4,RELA,MAP3K14,CASP3,TNFRSF1A,TNFRSF10B,APAF1,TBK1,IKBKE,MAP4K4,TRAF2,IKBKG,RIPK1,CASP9,CRADD,BID,DIABLO,BIRC2,HSPB1	CASP3,TNFRSF25	MAP2K4,CASP6,IKBKG,RIPK1,CASP3,TNFSF12,CASP2,TNFRSF25,BID,MAP4K4,CHUK,DIABLO
p38 MAPK Signaling	0.00676083	0.489779		28	3
Glycerolipid Metabolism	0.0398107	0.489779	0.168267	25	3	14	AKR7A2,ADH5 (includes EG:128),AKR1A1,GLB1,ALDH1A3,ALDH3A2,AGPAT2,MGLL,LPIN2,ALDH3A1,FUT4,ALDH1B1,GLA,DGKI,CERK,PNPLA2,ALDH9A1,AGPAT4,AKR1B15,AGPAT5,DGKQ,AKR1B10,ALDH3B1,AKR1B1,PTGR1	ADH5 (includes EG:128),GPAM,DGKA	AKR7A2,AKR7A3,ALDH1B1,AGPAT1,DAGLA,GK,ALDH9A1,ADH5 (includes EG:128),CEL,ALDH2,AGPAT5,SPHK2,ALDH3A2,AGPAT3
HIF1α Signaling	0.42462	0.497737	0.0354813	19	3	17	PIK3C2B,AKT2,MAPK1,RRAS,COPS5,MMP14,VEGFC,MAPK9,KRAS,MAPK12,LDHB,P4HTM,EP300,AKT1,RRAS2,HSP90AA1,PIK3CD,MAPK7,TCEB1	MAPK6,KRAS,MAPK13	PIK3C2B,EGLN2,VEGFB (includes EG:7423),MAPK3,MMP14,MAPK6,MAPK9,HIF1A,MAPK12,LDHB,P4HTM,EP300,RRAS2,PIK3C3,MAPK7,VHL,MMP19
iCOS-iCOSL Signaling in T Helper Cells	0.25704	0.504661	0.28119	21	3	13	RELA,PIK3C2B,AKT2,CALM3,GRB2,ITPR2,CSK,PLEKHA4,CALM2,RAC1,PDPK1,IKBKE,PTEN,SHC1,IKBKG,AKT1,PPP3R1,PIK3CD,PLEKHA1,PLEKHA2,CAMK2G	PLCG1,ICOSLG,CAMK2G	PIK3C2B,BAD,CHP,PTEN,SHC1,IKBKG,NFAT5,PIK3C3,LAT,ITPR3,CHUK,PLEKHA1,PPP3CA
T Cell Receptor Signaling	0.0812831	0.504661	0.118304	24	3	15	MAP2K4,RELA,PIK3C2B,FYN,RAF1,CALM3,MAPK1,GRB2,RRAS,CSK,RAC1,CALM2,KRAS,IKBKE,MAPK12,FOS,IKBKG,RRAS2,CBL,MAP2K2,PPP3R1,PIK3CD,MAPK7,MAP2K1	MAPK6,PLCG1,KRAS	MAP2K4,PIK3C2B,MAPK3,MAP3K1,MAPK6,MAPK12,IKBKG,NFAT5,RRAS2,PIK3C3,LAT,CHUK,MAPK7,MAP2K1,PPP3CA
CD40 Signaling	0.0128825	0.505825	0.0724436	19	2	11	MAP2K4,RELA,MAP3K14,PIK3C2B,MAPK1,ATF1,MAPK9,IKBKE,MAPK12,FOS,TRAF2,IKBKG,MAP2K2,MAP2K3,PIK3CD,MAPK7,MAPKAPK2,MAP2K1,TRAF1	MAPK6,MAPK13	MAP2K4,PIK3C2B,IKBKG,MAPK3,PIK3C3,MAPK6,MAPK9,CHUK,MAPK7,MAPK12,MAP2K1
Ubiquinone Biosynthesis	0.0263027	0.505825	0.0724436	18	2	11	NDUFA4,NDUFC1,NDUFB3,NDUFV3,NDUFB5,NDUFA1,EDF1,BCKDHB,NDUFS5,UFSP2,NDUFV2,NDUFC2,NDUFA11,PRMT5,MEPCE,NDUFA12,COQ5,NDUFS4	NDUFB3,UFSP2	NDUFA9 (includes EG:4704),NDUFA10 (includes EG:4705),NDUFS8,NDUFA11,NDUFB7,PRMT5,MEPCE,FTSJ2,ALDH6A1,EDF1,NDUFS4
Actin Cytoskeleton Signaling	0.0109648	0.505825	0.0204174	52	6	33	RAF1,PFN1,MAPK1,MYL6,ARHGEF1,KRAS,SSH1,LIMK1,PTK2,MAP2K2,BAIAP2,ARPC1A,GNA13,PPP1CA,PIK3C2B,CFL1,RRAS,RDX,RAC1,MAPK12,MYL6B,PIP5K1C,CYFIP1,CFL2,RHOA,PIK3CD,WASF2,MAPK7,PIP4K2A,ABI2,FN1,CDC42,ARPC1B,ACTA2,CRK,BCAR1,SHC1,DIAPH1,ACTR3,PFN4,ACTC1,MAP2K1,NCKAP1,ITGB1,GRB2,CSK,ACTB,GIT1,ACTG1,RRAS2,WAS,MSN	PFN1,ARPC4,MAPK6,KRAS,RAC3,SSH1	ABI2,PFN1,CDC42,F2R,DIAPH3,MAPK3,PIP4K2B,ARHGEF1,CRK,IQGAP1,SLC9A1,SSH1,PTK2,MYLK,SHC1,ACTR3,PIK3C3,MAP2K1,ITGB1,ACTR2,PIK3C2B,PAK4,GNA12,MAPK6,ITGA5,MAPK12,RRAS2,PIP5K1C,MYL12B,MYH9,MAPK7,ACTN4,PIP4K2A
Activation of IRF by Cytosolic Pattern Recognition Receptors	0.0128825	0.505825	0.136144	19	2	10	MAP2K4,RELA,PPIB,IL10,MAPK9,TBK1,IKBKE,IRF3,ADAR,MAPK12,ISG15,IKBKG,IRF7,RIPK1,MAVS,STAT2,STAT1,IFIT2,DHX9	IRF7,ATF2	MAP2K4,IRF7,IKBKG,RIPK1,MAVS,MAPK9,IRF9,CHUK,PIN1,MAPK12
IL-15 Production	0.352371	0.517607	0.564937	6	1	3	PTK2,RELA,MAP3K11,IL15,IRF3,STAT1	PRKCZ	PTK2,TYK2,PRKCZ
Propanoate Metabolism	0.00380189	0.522396	0.0011749	21	2	16	ALDH1B1,AASDH,ACSL3,ACAT2,IWS1,PCCB,LDHB,ALDH9A1,HIBCH,ACAD11,PCCA,ACADVL,DHCR24,ALDH1A3,ALDH3A2,ACAT1,MCEE,ALDH3B1,ALDH3A1,ACADM,HADHA	ACSL3,UEVLD	ALDH1B1,AASDH,ACSL3,IWS1,MUT,ACAD9,GCDH,ALDH9A1,LDHB,HIBCH,ALDH2,SUCLA2,ALDH3A2,EHHADH,HADHA,ALDH6A1
Aminosugars Metabolism		0.522396			2
Hypoxia Signaling in the Cardiovascular System	1.31826e-08	0.530884	0.00141254	32	2	16	UBE2H (includes EG:7328),UBE2N,UBE2D2,UBE2V2,CREB5,EP300,UBE2F,PTEN,AKT1,HSP90AB1,CREB1,UBE2V1,ATF4,UBE2D3 (includes EG:7323),SUMO1,UBE2J1,UBB,P4HB,COPS5,NQO1,CSNK1D,BIRC6,UBE2L6,UBE2G2,UBE2G1,UBE2D4,UBE2E2,HSP90AA1,CDC34 (includes EG:997),UBC,UBE2E1,UBE2I	NQO1,ATF2	UBB,UBE2Q1,UBE2A,UBE2L3,UBE2D2,CSNK1D,HIF1A,EP300,PTEN,CREB1,SUMO1,UBE2E3,UBC,VHL,ATM,UBE2J2
Interferon Signaling		0.530884	0.0251189		1	7		TAP1	IFIT1,TYK2,IFNGR2,IRF9,PSMB8,IFNAR2,MED14
Pancreatic Adenocarcinoma Signaling	0.000120226	0.53827	0.00169824	35	3	22	MAP2K4,RAF1,RELA,CDC42,MAPK1,PA2G4,SMAD3,KRAS,E2F3,CCND1,TGFBR2,HMOX1,AKT1,CASP9,MAP2K2,ERBB2,STAT1,MAP2K1,E2F2,EGFR,PIK3C2B,AKT2,TFDP1,GRB2,RAC1,VEGFC,MAPK9,MAPK12,BCL2L1,CCNE1,TGFB3,PIK3CD,MAPK7,CDKN1B,NOTCH1	E2F6,MAPK6,KRAS	MAP2K4,PIK3C2B,E2F4,VEGFB (includes EG:7423),BAD,CDC42,SUV39H1,MAPK3,TYK2,MAPK6,MAPK9,MAPK12,E2F3,SIN3A,BIRC5,BCL2L1,E2F6,CCNE1,PIK3C3,MAPK7,ERBB2,MAP2K1
Dendritic Cell Maturation	0.188799	0.554626	0.519996	31	4	16	B2M,MAP2K4,FCGR3B,RELA,MAPK1,LEPR,CREB5,IKBKG,AKT1,CREB1,ATF4,LTBR,STAT1,MAP3K7IP1,TNFRSF11B,MAP3K14,PIK3C2B,AKT2,TNFRSF1A,IL10,MYD88,IL15,MAPK9,IKBKE,MAPK12,DDR1,TLR4,FSCN1,STAT2,PIK3CD,MAPK7	MAPK6,MAPK13,CD1C,ATF2	MAP2K4,PIK3C2B,MAPK3,MAPK6,MAPK9,CD83,MAPK12,IKBKG,PIK3C3,FSCN1,CREB1,LTBR,MAPK7,CHUK,CD1C,TNFRSF11B
Protein Ubiquitination Pathway	5.01187e-11	0.55847	0.000162181	71	5	37	UBE2H (includes EG:7328),USP41,USP5,UBE2D2,UBE2V2,HSPA5,USP48,USP7,PAN2 (includes EG:9924),USP8,USP53,USP10,SUGT1,USP40,PSMA2,UBE2J1,PSMA6,PSMB5,PSMC4,BIRC6,PSMD3,THOP1,USP26,SKP2,HSPA8,UBE2G2,ANAPC4,PSMB7,CBL,UBE2D4,UBE2G1,PSMA5,PSMD12,ANAPC5,HSP90AA1,PSMD1,UBE2E1,UBE2I,ANAPC2,B2M,USP14,PSMD7,UBE2N,CUL1,PSMD9,UBE2F,UBE4A,USO1,PSMC6,USP42,USP16,UBE2V1,UBE2D3 (includes EG:7323),UBB,PSMA1,UBE3A,USP…	USP41,ANAPC5,CDC23 (includes EG:8697),ANAPC11,TAP1	USP14,UBE2A,USP41,PSMD7,CDC20,UBE2L3,UBE2D2,CUL1,CDC23 (includes EG:8697),PSMB8,PSMB6,USP48,USP53,UBE2E3,USP40,PSMC2,AMFR,UBB,PSMB5,UBE2Q1,PSMD13,USP9X,PSMC4,USP1,PSMD5,PSMD8,ANAPC4,PSMC1,PSMB2,USP22,PSMA5,SMURF2,UBC,USP49,PSMC3,VHL,UBE2J2
Leukocyte Extravasation Signaling		0.55847	0.042658		5	28		JAM2,PLCG1,PRKCH,MAPK13,PRKCZ	MAP2K4,CDC42,CLDN20,MMP14,JAM2,CRK,PRKCZ,PTK2,TIMP1,PIK3C3,ARHGAP12,CTNNB1,PRKCA,MMP19,ITGB1,PIK3C2B,MAPK9,MAPK12,GNAI2,WIPF1,CLDN23,ICAM3,CXCL12,PRKCD,FER (includes EG:2241),PRKCH,ACTN4,CTTN
Renal Cell Carcinoma Signaling	0.000851138	0.563638	0.000346737	24	2	18	ETS1,PIK3C2B,UBB,RAF1,AKT2,MAPK1,CDC42,GRB2,RRAS,RAC1,CRK,KRAS,MAPK12,EP300,FOS,AKT1,RRAS2,MAP2K2,PIK3CD,MAPK7,FH,UBC,MAP2K1,TCEB1	MAPK6,KRAS	PIK3C2B,UBB,PAK4,CDC42,MAPK3,MAPK6,CRK,HIF1A,MAPK12,EP300,RRAS2,PIK3C3,MAPK7,UBC,FH,MAP2K1,VHL,RAPGEF1
Citrate Cycle	0.00158489	0.568853	0.0144544	13	1	8	SDHA,PC,IDH3G,ACO2,SDHC,IDH1,CS,DLST,IDH2,FH,MDH2,OGDH,CLYBL	PCK2	SUCLA2,PCK2,DLST,FH,MDH2,ACLY,SDHAL1,CLYBL
Circadian Rhythm Signaling	0.0489779	0.580764	0.459198	10	1	4	CSNK1E,ARNTL,BHLHE41,CREB1,CSNK1D,ATF4,CRY1,CREB5,PER2,GRINA	ATF2	BHLHE40,CREB1,CSNK1D,PER2
Nucleotide Excision Repair Pathway	0.234423	0.592925	0.0213796	8	1	8	ERCC4,ERCC8,POLR2A,POLR2C,CDK7,GTF2H5,GTF2H1,RPA1	CDK7	POLR2G,ERCC4,POLR2D,ERCC6,POLR2J,GTF2H5,ERCC5,RAD23B
Role of CHK Proteins in Cell Cycle Checkpoint Control	0.0724436	0.603949	0.154525	10	1	6	PCNA,CDC25C,TLK1,SLC19A1,RPA1,E2F3,CHEK2,E2F2,CDC25A,RFC3	E2F6	E2F6,E2F4,TLK1,E2F3,ATM,NBN
Serotonin Receptor Signaling		0.603949			1
Docosahexaenoic Acid (DHA) Signaling	0.00776247	0.625173	0.0870964	13	1	7	PIK3C2B,AKT2,CASP3,APAF1,PDPK1,BAX,PNPLA2,APP,BCL2L1,AKT1,CASP9,BID,PIK3CD	CASP3	BCL2L1,PIK3C2B,CASP3,BAD,PIK3C3,BID,GSK3B
Glycosaminoglycan Degradation		0.625173			1
Ascorbate and Aldarate Metabolism	0.017378		0.104954	9		5	ALDH1B1,AKR1A1,ALDH1A3,ALDH3A2,ALDH3B1,ALDH3A1,ALDH9A1,GSTO1,BCKDHB		ALDH1B1,ALDH2,ALDH3A2,ALDH9A1,GSTO1
CD28 Signaling in T Helper Cells	0.0549541		0.0831764	27		17	MAP2K4,RELA,FYN,ARPC1B,CDC42,CALM2,PDPK1,IKBKG,ACTR3,AKT1,MAP2K2,PPP3R1,ARPC1A,MAP2K1,PIK3C2B,AKT2,CALM3,GRB2,ITPR2,CSK,RAC1,MAPK9,IKBKE,MAPK12,FOS,WAS,PIK3CD		MAP2K4,ACTR2,PIK3C2B,CDC42,CHP,MAP3K1,MAPK9,MAPK12,IKBKG,ACTR3,NFAT5,PIK3C3,LAT,ITPR3,CHUK,MAP2K1,PPP3CA
Sphingolipid Metabolism			0.289068			11			LASS6,SGPL1,SPTLC1,ARSD,PIGO,SPHK2,PIGF,DUSP18,SMPD1,KDSR,SACM1L
Inositol Metabolism	0.0616595		0.0398107	20		14	DECR1,RDH11,DHRS1,SC4MOL,TPI1,SEPW1,DEGS1,POR,HMOX1,SLC35C2,DHCR24,RECQL4,NDUFA12,ME2,ALDOA,ALDH16A1,RP3-402G11.5,GMIP,FADS1,FZD7		EGLN2,HSDL1,RDH11,COX6C,ERO1L,SC4MOL,LOC729708,TPI1,SEPW1,RETSAT,ADI1,LAMB2,ALDOA,ALDH6A1
Small Cell Lung Cancer Signaling	0.000120226		0.0162181	26		14	RELA,PA2G4,CCND1,PTEN,MYC,PTK2,IKBKG,CASP9,AKT1,BID,TRAF1,PIK3C2B,CCNE2,AKT2,TFDP1,APAF1,IKBKE,SKP2,PIAS3,BCL2L1,TRAF2,CCNE1,MAX,PIK3CD,CDKN1B,BIRC2		PIK3C2B,SUV39H1,SIN3A,PTEN,PTK2,BCL2L1,IKBKG,CCNE1,PIK3C3,RARB,CKS1B,BID,CHUK,RXRB
EIF2 Signaling	0.0030903		8.91251e-05	25		21	EIF2S2,RAF1,MAPK1,PDPK1,KRAS,EIF4G1,EIF2A,SHC1,AKT1,MAP2K2,EIF3B,PPP1CA,MAP2K1,PABPC1,PIK3C2B,AKT2,EIF3H,RRAS,GRB2,MAPK12,RRAS2,EIF3C,EIF3I (includes EG:8668),PIK3CD,MAPK7		PIK3C2B,EIF3F,MAPK3,MAPK6,EIF1,PPP1R15A,EIF4A2,EIF4G1,MAPK12,EIF2B2,EIF4E,SHC1,RRAS2,EIF4G2,EIF1AX,PIK3C3,EIF2B5,MAPK7,GSK3B,MAP2K1,EIF2AK3
Aminophosphonate Metabolism	0.126183		0.0213796	9		8	PIGO,PCYT2,PRMT5,MEPCE,CHPT1,COQ5,PIGG,EDF1,BCKDHB		CEPT1,PIGO,PIGF,PRMT5,MEPCE,CHPT1,FTSJ2,EDF1
Butanoate Metabolism	0.0707946		0.0275423	16		12	SDHA,ALDH1B1,ACAT2,PPME1,SDHC,ALDH9A1,ELOVL6,ALDH1A3,ALDH3A2,ACAT1,ALDH3B1,ALDH3A1,PDHB,HMGCS1,HADHA,HADH		ALDH1B1,ALDH2,AACS,ALDH3A2,DBT,HMGCL,EHHADH,SDHAL1,ALDH9A1,HADHA,HADH,ILVBL
RAN Signaling	0.060256		0.260615	6		3	KPNA5,KPNA6,CSE1L,TNPO1,XPO1,RANBP1		KPNA6,CSE1L,TNPO1
April Mediated Signaling	0.136144		0.110917	10		7	MAP2K4,MAP3K14,RELA,FOS,TRAF2,IKBKG,MAPK9,IKBKE,MAPK12,TRAF1		MAP2K4,IKBKG,NFAT5,MAP3K1,MAPK9,CHUK,MAPK12
Clathrin-mediated Endocytosis Signaling	3.38844e-06		0.00263027	52		29	EPS15,SH3GLB1,AP1B1,AP2A2,RAB11B,PPP3R1,RAB5C,CSNK2A1,ARPC1A,SH3KBP1,AAK1,DNM2,ITGB5,PIK3C2B,RAC1,VEGFC,AP2S1,HSPA8,CBL,PIP5K1C,CLTA,CLTCL1,RAB11A,TFRC,PIK3CD,CTTN,AP2A1,RAB4A,CDC42,ARPC1B,ACTA2,ACTR3,ARRB1,LDLRAP1,ACTC1,RAB4B,ITGB1,UBB,AP2B1,SRC,AP2M1,EPN1,GRB2,ACTB,RAB7A,HIP1,ACTG1,TSG101,SYNJ1,UBC,DNM1L,MYO1E		F2R,CDC42,GAK,AP1B1,RAB5B,ACTR3,RAB11B,PIK3C3,CSNK2A1,AAK1,HGS,PPP3CA,ITGB1,MYO6,UBB,PIK3C2B,ACTR2,VEGFB (includes EG:7423),CHP,USP9X,RAB7A,ITGA5,CSNK2A2,PIP5K1C,CLTA,UBC,DNM1L,CTTN,MYO1E
Synthesis and Degradation of Ketone Bodies	0.170216		0.392645	4		2	ACAT2,ACAT1,HMGCS1,HADHA		HMGCL,HADHA
Bile Acid Biosynthesis	0.183231		0.213304	11		7	ADH5 (includes EG:128),ALDH1B1,ALDH1A3,SRD5A1,ALDH3A2,ALDH3B1,AKR1C4,ALDH3A1,PTGR1,ALDH9A1,HADHA		ADH5 (includes EG:128),ALDH1B1,ALDH2,CEL,ALDH3A2,ALDH9A1,HADHA
Role of RIG1-like Receptors in Antiviral Innate Immunity	0.144544		0.181134	11		7	RELA,TRAF2,IRF7,IKBKG,RIPK1,MAVS,IKBKE,TBK1,IRF3,DHX9,EP300		IRF7,IKBKG,RIPK1,MAVS,CHUK,TRIM25,EP300
Sulfur Metabolism	0.162181		0.0933254	5		4	PAPSS1 (includes EG:9061),CTH,SUOX,SULT1A2,SULT2B1		PAPSS1 (includes EG:9061),SUOX,SULT1A2,SULT2B1
Semaphorin Signaling in Neurons	0.000398107		0.395367	21		7	DPYSL2,RND2,ITGB1,FYN,CFL1,MAPK1,RHOC,DPYSL3,RHOT2,RAC1,RHOJ,MAPK12,LIMK1,PTK2,RHOB,RHOD,RHOT1,CFL2,RHOA,MAPK7,FNBP1		ITGB1,PTK2,PAK4,MAPK3,MAPK6,MAPK7,MAPK12
TR/RXR Activation	0.374111		0.316957	17		11	PIK3C2B,AKT2,AKR1C3,BCL3,PFKP,ME1,AKR1C2,NRGN,EP300,SLC16A3,MTOR,AKT1,ENO1,FASN,NCOR1,PIK3CD,NCOR2		PIK3C2B,MTOR,AKR1C3,ENO1,PIK3C3,THRA,BCL3,HIF1A,RXRB,AKR1C2,EP300
IL-4 Signaling	0.276058		0.403645	14		8	B2M,RPS6KB1,PIK3C2B,AKT2,GRB2,RRAS,HMGA1,KRAS,SHC1,MTOR,AKT1,RRAS2,RPS6KB2,PIK3CD		SHC1,PIK3C2B,MTOR,NFAT5,RRAS2,PIK3C3,TYK2,RPS6KB2
Chondroitin Sulfate Biosynthesis	0.494311		0.406443	9		6	B4GALT7,B3GALT6,CHSY1,CHPF,B3GAT3,NDST1,CHPF2 (includes EG:54480),SULT1A2,SULT2B1		CSGALNACT2,CHSY3,DSEL,NDST1,SULT1A2,SULT2B1
NF-κB Signaling	0.266073		0.41115	28		16	RELA,AZI2,UBE2N,MAP4K4,KRAS,IRAK1,EP300,IKBKG,AKT1,UBE2V1,CSNK2A1,LTBR,MAP3K7IP1,EGFR,TNFRSF11B,MAP3K14,PIK3C2B,AKT2,MYD88,RRAS,TNFRSF1A,HDAC1,TBK1,TLR4,TRAF2,RIPK1,RRAS2,PIK3CD		PRKACB,PIK3C2B,BMPR2,MAP4K4,PRKCZ,EP300,CSNK2A2,IKBKG,RIPK1,RRAS2,PIK3C3,CSNK2A1,LTBR,CHUK,GSK3B,TNFRSF11B
Keratan Sulfate Biosynthesis	0.522396		0.427563	9		6	B4GALT4,B4GALT7,ST3GAL1,ST3GAL3,NDST1,ST3GAL4,B4GALT5,SULT1A2,SULT2B1		B4GALT1,B3GNT2,DSEL,NDST1,SULT1A2,SULT2B1
p53 Signaling	0.00169824		0.0144544	28		17	CCND1,EP300,PTEN,AKT1,GADD45A,FASN,CABC1,HIPK2,PMAIP1,CHEK2,PIK3C2B,PRKDC,AKT2,PLAGL1,TNFRSF10B,HDAC1,APAF1,PERP,CSNK1D,BAX,SERPINE2,TP53I3,BCL2L1,PCNA,SNAI2,PIK3CD,SIRT1,DRAM1		PIK3C2B,PLAGL1,TP53INP1,CSNK1D,PTEN,BIRC5,EP300,TP53I3,CASP6,BCL2L1,CCND2,PIK3C3,GSK3B,CTNNB1,ATM,DRAM1,SIRT1
D-glutamine and D-glutamate Metabolism	0.642688		0.445656	1		1	GLUD2		GLS
Angiopoietin Signaling	0.101391		0.146893	16		10	RELA,PIK3C2B,AKT2,ANGPT1,GRB2,RRAS,IKBKE,CRK,KRAS,NCK1,PTK2,IKBKG,RRAS2,AKT1,CASP9,PIK3CD		PTK2,PIK3C2B,PAK4,IKBKG,RRAS2,BAD,PIK3C3,CRK,CHUK,BIRC5
Pantothenate and CoA Biosynthesis	0.391742		0.44978	5		3	PPCS,DPYSL2,ENPP1,DPYD,DPYSL3		PPCS,PANK2,ILVBL
β-alanine Metabolism	0.0162181		0.0194984	16		11	DPYSL2,ALDH1B1,SRM,DPYD,DPYSL3,IWS1,ALDH9A1,HIBCH,ACAD11,ACADVL,ALDH1A3,ALDH3A2,ALDH3B1,ACADM,ALDH3A1,HADHA		ALDH1B1,HIBCH,ALDH2,IWS1,ALDH3A2,ACAD9,EHHADH,ALDH6A1,ALDH9A1,HADHA,GCDH
CD27 Signaling in Lymphocytes	0.00138038		0.00891251	19		12	MAP2K4,RELA,MAP3K14,MAP3K11,CASP3,APAF1,MAPK9,IKBKE,MAPK12,FOS,BCL2L1,IKBKG,TRAF2,SIVA1,CASP9,MAP2K2,BID,MAP2K3,MAP2K1		MAP2K4,BCL2L1,SIVA1,IKBKG,CASP3,MAP3K6,MAP3K1,MAPK9,BID,CHUK,MAPK12,MAP2K1
Cell Cycle: G2/M DNA Damage Checkpoint Regulation	0.0165959		0.243781	13		6	PRKDC,UBB,CDC25C,YWHAE,CDK7,CUL1,SKP2,EP300,GADD45A,TOP2B,TOP2A,UBC,CHEK2		UBB,YWHAE,CUL1,UBC,ATM,EP300
FcγRIIB Signaling in B Lymphocytes	0.0165959		0.123595	13		7	MAP2K4,PIK3C2B,GRB2,RRAS,MAPK9,PDPK1,KRAS,MAPK12,SHC1,AKT1,RRAS2,LYN,PIK3CD		MAP2K4,SHC1,PIK3C2B,RRAS2,PIK3C3,MAPK9,MAPK12
IL-10 Signaling	0.31989		0.508159	13		7	MAP2K4,MAP3K14,RELA,IL10,IKBKE,MAP4K4,MAPK12,HMOX1,FOS,IKBKG,IL10RB,MAP2K3,MAP3K7IP1		MAP2K4,IKBKG,TYK2,IL10RB,MAP4K4,CHUK,MAPK12
Valine, Leucine and Isoleucine Biosynthesis			0.350752			2			VARS,ILVBL
Nitric Oxide Signaling in the Cardiovascular System			0.524807			8			PRKACB,PIK3C2B,VEGFB (includes EG:7423),PRKCD,PIK3C3,ITPR3,SLC7A1,ATP2A2
Reelin Signaling in Neurons	0.133968		0.196789	18		11	MAP2K4,ITGB1,PAFAH1B2,FYN,SRC,PIK3C2B,MAP3K11,MAPK9,ARHGEF1,MAPK8IP3,MAPK12,APP,AKT1,LYN,LRP8,ARHGEF2,ARHGEF11,PIK3CD		MAP2K4,ITGB1,PIK3C2B,YES1,PIK3C3,ITGA5,MAPK9,ARHGEF1,ARHGEF2,GSK3B,MAPK12
Galactose Metabolism	0.0363078		0.247742	14		7	AKR7A2,GLA,PFKP,PFKL,PRKCSH,AKR1B15,HK1,AKR1A1,HK2,UGP2,GLB1,GAA,AKR1B10,AKR1B1		AKR7A2,AKR7A3,GALK2,B4GALT1,UGP2,PGM3,PRKCSH
ILK Signaling	3.54813e-07		0.0204174	59		28	MAP2K4,MAPK1,MYL6,PPP2CA,PPP2R3B,PDPK1,CREB5,CCND1,PTEN,MYC,PTK2,PARVB,RHOB,ATF4,ITGB5,DSP,RND2,PIK3C2B,AKT2,CFL1,NACA,FERMT2,VEGFC,RHOJ,MAPK12,MYL6B,PPP2CB,RHOA,CFL2,SNAI2,PPP2R2B,PIK3CD,RSU1,MAPK7,FNBP1,RELA,FN1,CDC42,ACTA2,RHOT2,ILK,MTOR,AKT1,RHOD,RHOT1,FLNA,CREB1,ACTC1,MUC1,ITGB1,TNFRSF1A,RHOC,ACTB,PPP2R5D,MAPK9,ACTG1,FOS,RPS6KA4,PPP2R5E		MAP2K4,CDC42,MAPK3,PPP2R5B,HIF1A,PTEN,PTK2,MTOR,PIK3C3,CREB1,ILKAP,GSK3B,CTNNB1,ITGB1,PIK3C2B,VEGFB (includes EG:7423),PPP2R5C,PPP2R5D,MAPK6,MAPK9,MAPK12,PPP2R5A,PPP2CB,PPP2R1A,MYH9,MAPK7,ACTN4,PPP2R1B
Role of BRCA1 in DNA Damage Response	0.322107		0.0194984	11		11	ATF1,GADD45A,SMARCA2,SMARCD2,SLC19A1,RPA1,STAT1,E2F3,CHEK2,E2F2,RFC3		FANCE,E2F6,RBL2,E2F4,FANCD2,SMARCA2,E2F3,HLTF,MLH1,ATM,NBN
Histidine Metabolism	0.157036		0.025704	13		11	ALDH1B1,HNMT,ALDH9A1,EDF1,ELOVL6,PRPS1,ALDH1A3,ALDH3A2,PRMT5,MEPCE,ALDH3B1,COQ5,ALDH3A1		ALDH1B1,ALDH2,PRPS2,ALDH3A2,PRMT5,MEPCE,DBT,HARS,FTSJ2,ALDH9A1,EDF1
Wnt/β-catenin Signaling	0.000457088		0.0446684	47		25	CSNK1G1,AXIN1,PPP2CA,TGFBR3,MARK2,CSNK1A1,ILK,TLE1,PPP2R3B,CCND1,EP300,TGFBR2,MYC,CSNK1E,AKT1,DKK3,RARA,SMO,CSNK2A1,FZD2,MAP3K7IP1,SRC,UBB,AKT2,LRP5,GJA1,PPARD,PPP2R5D,WNT2B,DVL1,HDAC1,CSNK1D,ACVR1,TCF3,PPP2CB,CDH2,PPP2R2B,CD44,TGFB3,DVL2 (includes EG:1856),DKK1,PPP2R5E,UBC,ACVR2A,LRP1,TCF7L2 (includes EG:6934),FZD7		PPP2R5B,CSNK1A1,EP300,RARB,SMO,CSNK2A1,GSK3B,CTNNB1,UBB,GJA1,PPP2R5C,PPP2R5D,WNT2B,DVL1,CSNK1D,GNAQ,TCF7L1,ACVR1B,PPP2R5A,PPP2CB,CSNK2A2,PPP2R1A,PIN1,UBC,PPP2R1B
N-Glycan Biosynthesis	0.00371535		0.0794328	19		10	STT3B,B4GALT4,DAD1,RPN2,DPM1,MGAT5,MAN1A2,MAN1B1,RPN1,STT3A,B4GALT7,DOLPP1,OSTC,MOGS,MGAT4B,KRTCAP2,MGAT1,B4GALT5,FUT4		B4GALT1,RPN2,DPM3,MOGS,OSTC,MGAT4B,KRTCAP2,ALG1,MAN2A1,TUSC3
Valine, Leucine and Isoleucine Degradation	0.00158489		0.00323594	22		15	ALDH1B1,ACAT2,IWS1,PCCB,ALDH9A1,ELOVL6,BCKDHB,HIBCH,ACAD11,PCCA,ACADVL,ALDH1A3,ALDH3A2,ACAT1,MCEE,ALDH3B1,MCCC1,HMGCS1,ALDH3A1,ACADM,HADHA,HADH		ALDH1B1,IWS1,MUT,ACAD9,GCDH,ALDH9A1,HIBCH,ALDH2,ALDH3A2,DBT,HMGCL,EHHADH,HADH,HADHA,ALDH6A1
Gα12/13 Signaling	0.00660693		0.00263027	32		23	MAP2K4,RAF1,RELA,CDC42,MAPK1,MYL6,KRAS,ARHGEF1,CDH11,PTK2,IKBKG,AKT1,MAP2K2,LPAR2,GNA13,MAP2K1,SRC,PIK3C2B,AKT2,RRAS,CDH18,MAPK9,IKBKE,MAPK12,MYL6B,CDH2,RRAS2,LPAR1,RHOA,MEF2D,PIK3CD,MAPK7		MAP2K4,PIK3C2B,F2R,CDC42,GNA12,MAPK3,MAP3K1,MAPK6,MAPK9,ARHGEF1,MAPK12,CDH11,PTK2,IKBKG,RRAS2,LPAR1,MYL12B,PIK3C3,CDH10,CHUK,MAPK7,CTNNB1,MAP2K1
B Cell Activating Factor Signaling	0.176604		0.136773	10		7	MAP2K4,MAP3K14,RELA,FOS,TRAF2,IKBKG,MAPK9,IKBKE,MAPK12,TRAF1		MAP2K4,IKBKG,NFAT5,MAP3K1,MAPK9,CHUK,MAPK12
Retinoic acid Mediated Apoptosis Signaling	0.240991		0.224905	9		6	CASP9,PARP10,CASP3,RARA,TNFRSF10B,APAF1,BID,TNFRSF10D,PARP3		PARP6,CASP3,RARB,BID,TNFRSF10D,RXRB
Caveolar-mediated Endocytosis Signaling	0.057544			19
Notch Signaling	0.057544			11
O-Glycan Biosynthesis	0.126183			9
GABA Receptor Signaling	0.134276			12
Pentose and Glucuronate Interconversions	0.270396			10
Starch and Sucrose Metabolism	0.275423			18
Glycosphingolipid Biosynthesis - Lactoseries	0.392645			3
Lysine Biosynthesis	0.392645			3
Hepatic Fibrosis / Hepatic Stellate Cell Activation	0.397192			25
Nitrogen Metabolism	0.465586			9
Glycosphingolipid Biosynthesis - Ganglioseries	0.496592			6
Nucleotide Sugars Metabolism	0.498884			3
